# Supplementary material for: Local admixture of amplified and diversified secreted pathogenesis determinants shapes mosaic Toxoplasma gondii genomes
Source: Nat Commun. 2016 Jan 7;7:10147. doi: 10.1038/ncomms10147 (PMC4729833; doi:10.1038/ncomms10147)
Supplement: Supplementary Data 1 — List of T. gondii strains used. [file ncomms10147-s2.xlsx]

## Sheet: Sheet2
Dataset 1 Toxoplasma strains for whole genome sequencing									Khan et al., 2007 (PNAS 104:1472)	Khan et al., 2011 (IJP 41:645)	Khan et al., 2011 (mBio 2:e00228)	Su et al., 2012 (PNAS 109:5844)									Su et al., 2012 (PNAS 109:5844)
Coverage	Strains	Alternative name	Host	Geographic	Year	Current Haplogroups	Current Clade	RFLP Type	Haplogroup designations				SRA Accession Numbersa			SAG1	5'-3'SAG2	alt.SAG2	SAG3	BTUB	GRA6	c22-8	c29-2	L358	PK1	Apico
	GT1		Goat	USA-MD	1980	1	A	10	1	1	1	1	SRX156314			I	I	I	I	I	I	I	I	I	I	I
	RH-88		Human adolescent	USA-OH	1939	1	A	10	1	1	1		SRX160127 SRX160126			I	I	I	I	I	I	I	I	I	I	I
	RH-JSR		Human adolescent	USA-OH	1939	1	A	10					SRX159850 SRX159851			I	I	I	I	I	I	I	I	I	I	I
	TgDgCo17	TgDogCo17	Dog	Columbia	2006	1	A	38				1	SRX099787			I	III	III	III	I	I	I	III	I	I	III
	TgCkCr1	TgCkCr01	Chicken	Costa Rica	2005	1	A	91				ND	SRX160807			I	I	II	I	I	I	II	I	I	I	I
	ME49		Sheep	USA-CA	1965	2	D	1	2	2	2	2	SRX055421 SRX055417 SRX055410			II or III	II	II	II	II	II	II	II	II	II	II
	PRU		Human (congenital)	France	1964	2	D	3		2	2	2	SRX099792			II or III	II	II	II	II	II	II	II	II	II	I
	SOU		Human AIDS	USA	1985	2	C	139				ND	SRX160119			II or III	II	II	III	III	III	II	II	III	III	I
	B73		Bear	USA	1994	2	D	127		2*	2*	2	SRX159844 SRX159843			II or III	II	II	II	II	II	II	II	III	III	III
	VEG		Human (AIDS)	USA-CA	1988	3	C	2	3	3	3	3	SRX156300			II or III	III	III	III	III	III	III	III	III	III	III
	G662M		Dove	Panama	1992	3	C	7				3	SRX160052			I	III	III	III	III	III	III	III	III	III	I
	TgShUs28		Sheep	USA	2008	3	C	73				ND	SRX160130			II or III	III	III	I	I	I	III	III	III	I	I
	TgCkGy2	TgCkGy02	Chicken	Guyana	2007	3	C	12				3	SRX099785			I	III	III	I	I	III	II	III	III	I	III
	ROD	ROD-US	Human transplant	USA-CA	1993	3	C	72		3*	3*	3	SRX160129 SRX160128			I	III	III	III	III	III	III	III	III	u-2	III
	M7741		Sheep	USA	1958	3	C	133		3	3	3	SRX159890 SRX159849			II or III	III	III	III	III	I	III	III	III	III	III
	MAS		Human (congenital)	France (Nice)	1991	4	B	17	4	4	4	4	SRX057823 SRX038728 SRX038699			u-1	I	II	III	III	III	u-1	I	I	III	I
	TgCtBr1	TgCatBr1, TgCatBr01	Cat	Brazil	2006	4	B	11	4	4	4	4	SRX099790			I	I	II	III	III	III	I	III	I	II	III
	TgCtBr34	TgCatBr34	Cat	Brazil	2006	4	B	104	3	3	3		SRX160051			I	I	II	III	I	III	u-1	I	I	III	I
	TgCtBr44	TgCatBr44	Cat	Brazil	2008	4	B	34			4	4	SRX160141			u-1	I	II	III	III	III	II	I	I	u-1	I
	TgCtBr18	TgCatBr18	Cat	Brazil	2006	4	B	119	4	4	4	4	SRX099794			I	III	III	III	III	II	u-1	I	I	u-1	I
	RUB	TgH00002, GUY-RUB	Human adult	French Guiana	1991	5	F	98	5	5	5	5	SRX055419 SRX055414 SRX099773 SRX055412			I	I	II	I	III	III	III	III	I	III	III
	TgH18002	GUY-KOE	Human adult	French Guiana	2002	5	F	60	5	5	5	5	SRX099796			I	I	II	I	III	III	III	I	III	III	I
	TgH18003	GUY-MAT	Human adult	French Guiana	2002	5	F	95	5	5	5	5	SRX099783			I	I	II	I	III	III	II	I	I	III	I
	TgH18007	GUY-2003-MEL	Human adult	French Guiana	2003	5	F	193					SRX160131			I	I	II	I	III	III	I	III	I	III	III
	TgH18008	GUY-2004-ABE	Human adult	French Guiana	2004	5	F	nd					SRX160132			nd	nd	nd	nd	nd	nd	nd	nd	nd	nd	nd
	FOU	TgH00007	Human (transplant)	France (Brest)	1992	6	A	6	6a	6a	6a	6	SRX046277 SRX038725 SRX046278			I	I	I	III	I	II	u-1	I	I	I	I
	BOF		Human (AIDS)	Belgium	1993	6	A	6	6a	6a	6a	6	SRX099774			I	I	I	III	I	II	u-1	I	I	I	I
	TgCtBr9	TgCatBr9, TgCatBr09	Cat	Brazil	2006	6	A	42	6b	6b	6b	6	SRX099807 SRX099781 SRX099806			I	I	I	III	III	II	I	I	I	u-1	I
	TgCtBr26	TgCatBr26	Cat	Brazil	2006	6	A	80	6b	6b	6b	6	SRX099780			I	I	I	III	I	II	I	I	I	u-1	I
	TgCtBr72	TgCatBr72	Cat	Sao Paulo Brazil	2003	6	A	85				6	SRX160049			I	I	I	III	III	II	u-1	I	I	II	I
	TgA105001	GAB3-2007-GAL-DOM2	Chicken	Libreville, Gabon, Africa	2007	6	A	6					SRX160123			I	I	I	III	I	II	u-1	I	I	I	I
	TgA105002	GAB5-2007-GAL-DOM1	Chicken	Franceville, Gabon, Africa	2007	6	A	6			6		SRX160069			I	I	I	III	I	II	u-1	I	I	I	I
	CAST		Human (AIDS)	USA-CA	1988	7	A	28	7	7	7	7	SRX099788			I	I	I	I	I	I	II	I	III	I	III
	TgCkBr141		Chicken	Para, Brazil	2006	7	A	77				7	SRX160124			I	I	I	I	I	I	u-1	I	I	III	III
	TgCtBr5	TgCatBr5, TgCatBr05	Cat	Brazil	2006	8	B	19	8	8	8	8	SRX099804 SRX099805 SRX099795			I	III	III	III	III	III	I	I	I	u-1	I
	TgCtBr25	TgCatBr25	Cat	Brazil	2006	8	B	47	4	4	4	4	SRX160134			I	III	III	III	III	II	u-1	I	I	II	I
	TgCtBr10	TgCatBr10	Cat	Brazil	2006	8	B	21	9	9	9	9	SRX099791			I	III	III	III	III	III	I	I	I	III	III
	TgCtBr64	TgCatBr64	Cat	Sao Paulo, Brazil	2003	8	B	111				15	SRX160743			I	I	u-1	III	III	III	u-1	I	III	III	I
	P89	TgPgUs15	Pig	USA-IA	1991	9	C	8	9	9	9	9	SRX038693 SRX055420 SRX038727			I	III	III	III	III	III	II	III	III	III	III
	TgCtBr15	TgCatBr15	Cat	Brazil	2006	9	C	14	9	9	9	9	SRX099779			I	III	III	III	III	III	III	I	III	III	III
	TgCtBr3	TgCatBr3	Cat	Parana, Brazil	2003	9	C	8	9	9	9	9	SRX160142			I	III	III	III	III	III	II	III	III	III	III
	VAND	TgH00009, GUY-VAND	Human adult	French Guiana	1997	10	F	60	10	10	10	10	SRX055413 SRX038726 SRX055418 SRX055416			I	I	II	I	III	III	III	I	III	III	I
	TgH18001	GUY-DOS	Human adult	French Guiana	2001	10	F	97	10	10	10	10	SRX099782			I	I	II	I	III	III	II	III	I	III	I
	TgH18021	GUY 021 - TOJ	Human adult	French Guiana	2006	10	F	194					SRX160041			I	I	II	I	III	III	II	I	II	III	III
	TgH18009	GUY009-AKO	Human adult	French Guiana	2004	10	F	60					SRX171132			I	I	II	I	III	III	III	I	III	III	I
	COUG	TgCgCa1, TgCgCa01	Cougar	Canada-BC	1996	11	D	66	11	11	11	11	SRX099803 SRX099786 SRX099802			I	II	II	III	II	II	II	u-1	I	u-2	I
	GUY-2004-JAG1	TgA18001, GUY-JAG1	Jaguar	French Guiana	2004	11	D	197				11	SRX099776			I	II	II	II	II	II	II	II	I	II	I
	ARI		Human (transplant)	USA	1992	12	D	5		12(X)	12(X)	12	SRX099777 SRX099800 SRX099801			u-1	II	II	II	II	II	II	II	I	II	I
	RAY		Human (congenital)	USA	1993	12	D	5		12(2*)	12(2*)	12	SRX099793			u-1	II	II	II	II	II	II	II	I	II	I
	B41		Bear	USA	1994	12	D	4		12(2*)	12(2*)	12	SRX099774			II or III	II	II	II	II	II	II	II	I	II	I
	TgCtPRC2	PgCatPRC2	Cat	China	2007	13	D	9			13		SRX156168 SRX155517			u-1	II	II	III	III	II	II	III	II	II	I
	TgA105004	GAB2-2007-GAL-DOM2	Chicken	Makokou, Gabon, Africa	2007	14	A	203			14	14	SRX156037 SRX155963 SRX155534			I	I	I	III	I	II	II	III	III	I	III
	TgA105005	GAB3-2007-GAL-DOM9	Chicken	Libreville, Gabon, Africa	2007	14	A	203			14		SRX160125			I	I	I	III	I	II	II	III	III	I	III
	TgA105003	GAB1-2007-GAL-DOM10	Chicken	Dienga, Gabon, Africa	2007	14	A	203			14		SRX159841 SRX159839			I	I	I	III	I	II	II	III	III	I	III
	TgA105006	GAB5-2007-GAL-DOM6	Chicken	Franceville, Gabon, Africa	2007	14	A	203			14		SRX159842 SRX159840			I	I	I	III	I	II	II	III	III	I	III
	TgCtCo5		Cat	Bogota, Columbia	2006	15	A	61				15	SRX156192 SRX156164 SRX156155 SRX154747			I	I	II	III	I	III	II	III	I	u-2	I
	TgCkCr10		Chicken	Costa Rica	2006	15	A	43					SRX099784			I	I	II	I	II	I	I	I	I	u-1	I
	TgRsCr1	TgRsCr01	Toucan	Costa Rica	2006	15	A	52				5	SRX160143			u-1	I	II	III	I	III	u-2	I	I	III	I
	CASTELLS		Sheep	Uruguay	1993	16	E	15	4	4	4	4	SRX099789			u-1	I	II	III	III	III	III	I	I	III	I
	TgH26044		Human (congenital)	Europe	2007	16	E	nd				4	SRX160050			nd	nd	nd	nd	nd	nd	nd	nd	nd	nd	nd
	TgH21016	LGE-CUV	Human (congenital)	Europe	2007	16	E	202				4	SRX099775			u-1	I	II	III	III	II	III	I	I	III	I
	TgH20005	IPP-URB	Human (congenital)	Europe	2002	16	E	17				4	SRX157499 SRX157465			u-1	I	II	III	III	III	u-1	I	I	III	I
	Illumina reads												a http://www.ncbi.nlm.nih.gov/sra
	454 and Illumina reads
