# Supplementary material for: Local admixture of amplified and diversified secreted pathogenesis determinants shapes mosaic Toxoplasma gondii genomes
Source: Nat Commun. 2016 Jan 7;7:10147. doi: 10.1038/ncomms10147 (PMC4729833; doi:10.1038/ncomms10147)
Supplement: Supplementary Data 2 — OrthoMCL clusters for E. tennella, S. neurona, N. caninum, T. gondii and H. hammondi. [file ncomms10147-s3.txt]

Data File 2 OrthoMCL clusters for E. tennella, S. neurona, N. caninum, T. gondii and H. hammondi.

OG6_400000: eten|ETH_00008805 hham|HHA_203135 hham|HHA_235920 hham|HHA_261022 hham|HHA_286932 hham|HHA_294550 hham|HHA_306338 hham|HHA_309980 hham|HHA_327400 ncan|NCLIV_021800 ncan|NCLIV_026260 ncan|NCLIV_034170 ncan|NCLIV_044570 ncan|NCLIV_050200 ncan|NCLIV_054090 ncan|NCLIV_065960 tgon|TGME49_203135 tgon|TGME49_235920 tgon|TGME49_249840 tgon|TGME49_261022 tgon|TGME49_286932 tgon|TGME49_294550 tgon|TGME49_306338 tgon|TGME49_309980 eten|ETH_00008810 hham|HHA_230830 hham|HHA_243482 hham|HHA_249840 sneu|SRCN_1540 sneu|SRCN_3407 sneu|SRCN_4091 sneu|SRCN_4563 tgon|TGME49_230830 tgon|TGME49_243482 eten|ETH_00008820 eten|ETH_00009595 ncan|NCLIV_001450 sneu|SRCN_5787 eten|ETH_00009605 eten|ETH_00009615 eten|ETH_00017810 sneu|SRCN_3408 eten|ETH_00017820 eten|ETH_00023560 ncan|NCLIV_031230 eten|ETH_00017830 eten|ETH_00022685 eten|ETH_00022695 eten|ETH_00023995 eten|ETH_00024000 hham|HHA_273478 tgon|TGME49_273478 eten|ETH_00024390 sneu|SRCN_6640 eten|ETH_00027230 eten|ETH_00027240 eten|ETH_00027245 eten|ETH_00034665 sneu|SRCN_1787 ncan|NCLIV_013820 ncan|NCLIV_013830 sneu|SRCN_305 sneu|SRCN_4089 sneu|SRCN_4090 sneu|SRCN_99 sneu|SRCN_307 sneu|SRCN_5315
OG6_400001: eten|ETH_00003730 eten|ETH_00010730 eten|ETH_00010735 eten|ETH_00010740 eten|ETH_00010745 eten|ETH_00010750 eten|ETH_00010755 eten|ETH_00010760 eten|ETH_00010765 eten|ETH_00010770 eten|ETH_00010775 eten|ETH_00010780 eten|ETH_00010785 eten|ETH_00010790 eten|ETH_00010792 eten|ETH_00010795 eten|ETH_00010835 eten|ETH_00010845 eten|ETH_00010850 eten|ETH_00010855 eten|ETH_00010860 eten|ETH_00010865 eten|ETH_00010870 eten|ETH_00011945 eten|ETH_00018815 eten|ETH_00018820 eten|ETH_00023375 eten|ETH_00024330 eten|ETH_00024335 eten|ETH_00034880 eten|ETH_00034885 eten|ETH_00034890 eten|ETH_00034900 eten|ETH_00034905 eten|ETH_00034910 eten|ETH_00034915 eten|ETH_00034925 eten|ETH_00034930 eten|ETH_00034935 eten|ETH_00034940 eten|ETH_00034945 eten|ETH_00034950 eten|ETH_00034955 eten|ETH_00034960 eten|ETH_00034965 eten|ETH_00034970 eten|ETH_00034975 eten|ETH_00034980 eten|ETH_00034985 eten|ETH_00034990 eten|ETH_00034992 eten|ETH_00034995 eten|ETH_00035000 eten|ETH_00035010 eten|ETH_00035015 eten|ETH_00035020 eten|ETH_00035025 eten|ETH_00035030 eten|ETH_00010840
OG6_400002: hham|HHA_315370 ncan|NCLIV_058110 ncan|NCLIV_069750 ncan|NCLIV_069751 ncan|NCLIV_069770 ncan|NCLIV_069800 tgon|TGME49_315370 hham|HHA_315380 ncan|NCLIV_069002 ncan|NCLIV_069720 ncan|NCLIV_069742 ncan|NCLIV_069790 tgon|TGME49_315380 hham|HHA_315390 tgon|TGME49_315390 hham|HHA_315410 ncan|NCLIV_058060 ncan|NCLIV_058070 ncan|NCLIV_069001 ncan|NCLIV_069780 tgon|TGME49_315410 ncan|NCLIV_058090 ncan|NCLIV_058100 ncan|NCLIV_069792 ncan|NCLIV_058080 ncan|NCLIV_069771 ncan|NCLIV_069791 ncan|NCLIV_069731 ncan|NCLIV_069000 ncan|NCLIV_069721 ncan|NCLIV_069760 ncan|NCLIV_069730
OG6_400003: eten|ETH_00000555 eten|ETH_00000700 eten|ETH_00010520 eten|ETH_00010800 eten|ETH_00010825 eten|ETH_00011650 eten|ETH_00016920 eten|ETH_00018250 eten|ETH_00018255 eten|ETH_00019080 eten|ETH_00020215 eten|ETH_00021060 eten|ETH_00022635 eten|ETH_00025030 eten|ETH_00025050 eten|ETH_00026940 eten|ETH_00028760 eten|ETH_00029965 eten|ETH_00031265 eten|ETH_00031290 eten|ETH_00031605 eten|ETH_00034530 eten|ETH_00000750 eten|ETH_00003895 eten|ETH_00005500 eten|ETH_00007910 eten|ETH_00007965 eten|ETH_00010035 eten|ETH_00025045 eten|ETH_00030655
OG6_400004: eten|ETH_00001975 eten|ETH_00008685 eten|ETH_00008695 eten|ETH_00008715 eten|ETH_00008720 eten|ETH_00008730 eten|ETH_00008735 eten|ETH_00008740 eten|ETH_00008745 eten|ETH_00013130 eten|ETH_00013135 eten|ETH_00013140 eten|ETH_00013165 eten|ETH_00013170 eten|ETH_00008670 eten|ETH_00008675 eten|ETH_00008680 eten|ETH_00008690 eten|ETH_00008700 eten|ETH_00008705 eten|ETH_00008725 eten|ETH_00013150 eten|ETH_00013155 eten|ETH_00013160 eten|ETH_00013174 eten|ETH_00013178 eten|ETH_00013180 eten|ETH_00026040 eten|ETH_00026045 eten|ETH_00041510
OG6_400005: hham|HHA_278330 ncan|NCLIV_067560 ncan|NCLIV_067570 ncan|NCLIV_067600 ncan|NCLIV_067620 ncan|NCLIV_067640 ncan|NCLIV_067650 ncan|NCLIV_067700 ncan|NCLIV_067710 ncan|NCLIV_067720 ncan|NCLIV_067730 ncan|NCLIV_069050 ncan|NCLIV_069060 tgon|TGME49_278330 hham|HHA_278400 ncan|NCLIV_067590 ncan|NCLIV_067610 ncan|NCLIV_067690 ncan|NCLIV_069040 tgon|TGME49_278380 hham|HHA_278420 ncan|NCLIV_067630 tgon|TGME49_278420 ncan|NCLIV_067580 tgon|TGME49_278320
OG6_400006: eten|ETH_00031845 hham|HHA_207480 hham|HHA_253930 ncan|NCLIV_002550 sneu|SRCN_388 tgon|TGME49_207480 tgon|TGME49_253930 ncan|NCLIV_008255 sneu|SRCN_368 sneu|SRCN_5367 hham|HHA_207875 hham|HHA_235187 ncan|NCLIV_002790 ncan|NCLIV_002800 ncan|NCLIV_049760 tgon|TGME49_207865 tgon|TGME49_207875 tgon|TGME49_235187 hham|HHA_207880 tgon|TGME49_207880 ncan|NCLIV_008245 tgon|TGME49_253920 sneu|SRCN_391 tgon|TGME49_235183
OG6_400007: hham|HHA_292250 ncan|NCLIV_043420 ncan|NCLIV_043430 ncan|NCLIV_043440 ncan|NCLIV_043441 ncan|NCLIV_043450 ncan|NCLIV_043460 ncan|NCLIV_043470 ncan|NCLIV_043480 ncan|NCLIV_043490 ncan|NCLIV_043500 ncan|NCLIV_043810 ncan|NCLIV_043820 ncan|NCLIV_043830 ncan|NCLIV_043840 ncan|NCLIV_043860 ncan|NCLIV_069200 ncan|NCLIV_069210 ncan|NCLIV_069230 ncan|NCLIV_069240 tgon|TGME49_292270 tgon|TGME49_292280 hham|HHA_292260 tgon|TGME49_292260
OG6_400008: eten|ETH_00008110 eten|ETH_00018525 eten|ETH_00018615 eten|ETH_00018520 eten|ETH_00018530 eten|ETH_00018535 eten|ETH_00018540 eten|ETH_00018550 eten|ETH_00018555 eten|ETH_00018560 eten|ETH_00018565 eten|ETH_00018570 eten|ETH_00018575 eten|ETH_00018580 eten|ETH_00018585 eten|ETH_00018590 eten|ETH_00018595 eten|ETH_00018600 eten|ETH_00018605 eten|ETH_00018610 eten|ETH_00022330 eten|ETH_00022350 eten|ETH_00022415
OG6_400009: hham|HHA_234930 ncan|NCLIV_020080 ncan|NCLIV_020090 ncan|NCLIV_020091 ncan|NCLIV_020092 ncan|NCLIV_020093 ncan|NCLIV_020100 ncan|NCLIV_020110 ncan|NCLIV_042290 ncan|NCLIV_042291 ncan|NCLIV_042292 ncan|NCLIV_042293 ncan|NCLIV_042294 ncan|NCLIV_042295 ncan|NCLIV_042296 ncan|NCLIV_049610 ncan|NCLIV_049620 ncan|NCLIV_049630 ncan|NCLIV_049640 ncan|NCLIV_070281 tgon|TGME49_234930
OG6_400010: eten|ETH_00011215 eten|ETH_00015900 eten|ETH_00021495 hham|HHA_235470 hham|HHA_239560 hham|HHA_255190 hham|HHA_263180 ncan|NCLIV_016180 ncan|NCLIV_024740 ncan|NCLIV_028750 ncan|NCLIV_049900 sneu|SRCN_5368 sneu|SRCN_6709 sneu|SRCN_7091 tgon|TGME49_235470 tgon|TGME49_239560 tgon|TGME49_255190 tgon|TGME49_263180 eten|ETH_00012125 sneu|SRCN_6579
OG6_400011: ncan|NCLIV_004401 ncan|NCLIV_004410 ncan|NCLIV_004411 ncan|NCLIV_004420 ncan|NCLIV_004421 ncan|NCLIV_004430 ncan|NCLIV_004431 ncan|NCLIV_004432 ncan|NCLIV_004440 ncan|NCLIV_004441 ncan|NCLIV_004450 ncan|NCLIV_004460 ncan|NCLIV_004470 ncan|NCLIV_069260 ncan|NCLIV_069270 ncan|NCLIV_069280 tgon|TGME49_321470 tgon|TGME49_321490 ncan|NCLIV_068860 ncan|NCLIV_004471
OG6_400012: hham|HHA_273110 ncan|NCLIV_034380 ncan|NCLIV_034381 ncan|NCLIV_034390 ncan|NCLIV_034391 ncan|NCLIV_034400 ncan|NCLIV_034410 ncan|NCLIV_034411 ncan|NCLIV_034430 ncan|NCLIV_034431 ncan|NCLIV_034440 ncan|NCLIV_069100 ncan|NCLIV_069101 ncan|NCLIV_069102 ncan|NCLIV_069103 tgon|TGME49_273110 hham|HHA_273120 tgon|TGME49_273120 ncan|NCLIV_034420
OG6_400013: eten|ETH_00000075 eten|ETH_00000080 eten|ETH_00005400 eten|ETH_00005405 eten|ETH_00005410 eten|ETH_00005415 eten|ETH_00020585 eten|ETH_00020590 eten|ETH_00020610 eten|ETH_00020615 eten|ETH_00020620 eten|ETH_00021185 eten|ETH_00028765 eten|ETH_00028835 eten|ETH_00028855 eten|ETH_00002510 eten|ETH_00005840 eten|ETH_00005335
OG6_400014: eten|ETH_00021325 hham|HHA_260200 tgon|TGME49_260200 eten|ETH_00025360 hham|HHA_233520 hham|HHA_263650 hham|HHA_312280 ncan|NCLIV_024300 ncan|NCLIV_026800 ncan|NCLIV_033275 ncan|NCLIV_055860 sneu|SRCN_3267 sneu|SRCN_4403 sneu|SRCN_5277 tgon|TGME49_233520 tgon|TGME49_263650 tgon|TGME49_312280 eten|ETH_00038750
OG6_400015: hham|HHA_224750 ncan|NCLIV_047911 ncan|NCLIV_047920 ncan|NCLIV_047930 ncan|NCLIV_047940 ncan|NCLIV_047950 ncan|NCLIV_047960 ncan|NCLIV_069140 ncan|NCLIV_069141 ncan|NCLIV_069160 ncan|NCLIV_069170 ncan|NCLIV_069990 tgon|TGME49_224750 hham|HHA_224790 ncan|NCLIV_069150 ncan|NCLIV_069180 ncan|NCLIV_069190 tgon|TGME49_224790
OG6_400016: eten|ETH_00005790 eten|ETH_00015480 eten|ETH_00043845 hham|HHA_204560 hham|HHA_294820 ncan|NCLIV_001690 ncan|NCLIV_020690 sneu|SRCN_1631 sneu|SRCN_1634 sneu|SRCN_3484 tgon|TGME49_204560 tgon|TGME49_294820 tgon|TGME49_236980 hham|HHA_236980 ncan|NCLIV_050890 hham|HHA_462550 hham|HHA_462560
OG6_400017: eten|ETH_00011380 eten|ETH_00011385 eten|ETH_00011390 eten|ETH_00011395 eten|ETH_00011400 eten|ETH_00020170 eten|ETH_00020175 eten|ETH_00020180 eten|ETH_00020185 eten|ETH_00020190 eten|ETH_00020195 eten|ETH_00030115 eten|ETH_00030120 eten|ETH_00030125 eten|ETH_00030130 eten|ETH_00030135 eten|ETH_00030140
OG6_400018: hham|HHA_243120 tgon|TGME49_243120 ncan|NCLIV_017910 ncan|NCLIV_017941 hham|HHA_243160 ncan|NCLIV_017911 ncan|NCLIV_017920 ncan|NCLIV_017940 ncan|NCLIV_017950 tgon|TGME49_243160 ncan|NCLIV_017890 ncan|NCLIV_017900 ncan|NCLIV_017930 ncan|NCLIV_017970 ncan|NCLIV_017951 ncan|NCLIV_017980 tgon|TGME49_243130
OG6_400019: ncan|NCLIV_052630 ncan|NCLIV_052640 ncan|NCLIV_052650 ncan|NCLIV_052660 ncan|NCLIV_052670 ncan|NCLIV_052680 ncan|NCLIV_052690 ncan|NCLIV_052700 ncan|NCLIV_052710 ncan|NCLIV_052720 ncan|NCLIV_052730 ncan|NCLIV_052740 ncan|NCLIV_052750 ncan|NCLIV_052760 ncan|NCLIV_052761 ncan|NCLIV_068872 ncan|NCLIV_068873
OG6_400020: eten|ETH_00000745 eten|ETH_00001105 eten|ETH_00001365 eten|ETH_00005495 eten|ETH_00005505 eten|ETH_00005680 eten|ETH_00010805 eten|ETH_00025040 eten|ETH_00030660 eten|ETH_00031610 eten|ETH_00007970 eten|ETH_00028755 eten|ETH_00001360 eten|ETH_00022640 eten|ETH_00025035 eten|ETH_00010515
OG6_400021: eten|ETH_00000210 eten|ETH_00025545 hham|HHA_251780 hham|HHA_273760 hham|HHA_311720 ncan|NCLIV_033950 ncan|NCLIV_055490 sneu|SRCN_283 sneu|SRCN_4493 tgon|TGME49_251780 tgon|TGME49_273760 tgon|TGME49_311720 eten|ETH_00019510 ncan|NCLIV_066840 sneu|SRCN_5392
OG6_400022: eten|ETH_00021655 ncan|NCLIV_049840 sneu|SRCN_3960 eten|ETH_00026205 hham|HHA_462840 sneu|SRCN_318 tgon|TGME49_235200 tgon|TGME49_235315 tgon|TGME49_235390 hham|HHA_200230 hham|HHA_235390 ncan|NCLIV_049770 ncan|NCLIV_049780 sneu|SRCN_363 sneu|SRCN_320
OG6_400023: ncan|NCLIV_017410 ncan|NCLIV_017430 ncan|NCLIV_017440 ncan|NCLIV_017420 ncan|NCLIV_068890 hham|HHA_242100 sneu|SRCN_6184 tgon|TGME49_242250 hham|HHA_242240 tgon|TGME49_242240 tgon|TGME49_322010 tgon|TGME49_242100 tgon|TGME49_242110 tgon|TGME49_322100
OG6_400024: hham|HHA_240310 ncan|NCLIV_016560 ncan|NCLIV_016570 ncan|NCLIV_016580 tgon|TGME49_240310 tgon|TGME49_240325 tgon|TGME49_240340 tgon|TGME49_240350 tgon|TGME49_240370 hham|HHA_240325 tgon|TGME49_240330 hham|HHA_240330 hham|HHA_240370 hham|HHA_318120
OG6_400025: eten|ETH_00002520 hham|HHA_212240 hham|HHA_221620 hham|HHA_266960 ncan|NCLIV_005150 ncan|NCLIV_039100 ncan|NCLIV_049140 sneu|SRCN_3814 sneu|SRCN_6085 tgon|TGME49_212240 tgon|TGME49_221620 tgon|TGME49_266960
OG6_400026: eten|ETH_00020065 eten|ETH_00021420 hham|HHA_257990 hham|HHA_268650 hham|HHA_275690 ncan|NCLIV_028370 ncan|NCLIV_037700 sneu|SRCN_4923 sneu|SRCN_5514 tgon|TGME49_257990 tgon|TGME49_268650 tgon|TGME49_275690
OG6_400027: ncan|NCLIV_009900 ncan|NCLIV_009910 ncan|NCLIV_009920 ncan|NCLIV_009930 ncan|NCLIV_009940 ncan|NCLIV_009950 ncan|NCLIV_061850 ncan|NCLIV_061860 ncan|NCLIV_068870 ncan|NCLIV_068871 tgon|TGME49_320240 ncan|NCLIV_061870
OG6_400028: eten|ETH_00008380 sneu|SRCN_6680 hham|HHA_210460 ncan|NCLIV_043730 tgon|TGME49_210460 hham|HHA_210478 sneu|SRCN_6679 tgon|TGME49_210470 tgon|TGME49_210478 tgon|TGME49_210482 sneu|SRCN_6681
OG6_400029: eten|ETH_00008780 hham|HHA_290720 ncan|NCLIV_032770 ncan|NCLIV_042690 tgon|TGME49_290720 eten|ETH_00023405 sneu|SRCN_2390 eten|ETH_00023410 hham|HHA_232830 tgon|TGME49_232830 sneu|SRCN_6478
OG6_400030: eten|ETH_00013485 eten|ETH_00013490 eten|ETH_00013500 eten|ETH_00013505 eten|ETH_00013510 eten|ETH_00018795 eten|ETH_00021165 eten|ETH_00021170 eten|ETH_00021175 eten|ETH_00021160 eten|ETH_00027880
OG6_400031: eten|ETH_00025345 hham|HHA_272240 hham|HHA_294600 ncan|NCLIV_001500 ncan|NCLIV_035040 ncan|NCLIV_035420 sneu|SRCN_1282 sneu|SRCN_5074 tgon|TGME49_272240 tgon|TGME49_294600 sneu|SRCN_4253
OG6_400032: hham|HHA_287440 hham|HHA_455800 hham|HHA_456130 hham|HHA_456260 ncan|NCLIV_066170 ncan|NCLIV_069090 tgon|TGME49_220630 tgon|TGME49_296121 tgon|TGME49_296231 tgon|TGME49_220640 tgon|TGME49_287430
OG6_400033: hham|HHA_301180 ncan|NCLIV_012701 ncan|NCLIV_012710 ncan|NCLIV_012711 ncan|NCLIV_012712 ncan|NCLIV_069810 ncan|NCLIV_069820 ncan|NCLIV_069830 tgon|TGME49_301180 tgon|TGME49_301150 tgon|TGME49_301160
OG6_400034: eten|ETH_00004135 eten|ETH_00026615 eten|ETH_00026620 hham|HHA_202500 ncan|NCLIV_022420 sneu|SRCN_3096 tgon|TGME49_202500 ncan|NCLIV_022430 hham|HHA_202510 tgon|TGME49_202510
OG6_400035: eten|ETH_00004750 eten|ETH_00025240 hham|HHA_218210 ncan|NCLIV_004960 ncan|NCLIV_062040 sneu|SRCN_4803 tgon|TGME49_218210 eten|ETH_00017345 hham|HHA_221420 tgon|TGME49_221420
OG6_400036: eten|ETH_00007165 ncan|NCLIV_048780 sneu|SRCN_1422 eten|ETH_00033055 hham|HHA_223700 hham|HHA_264070 ncan|NCLIV_024000 tgon|TGME49_223700 tgon|TGME49_264070 sneu|SRCN_2991
OG6_400037: eten|ETH_00008825 hham|HHA_313630 hham|HHA_453100 ncan|NCLIV_059880 tgon|TGME49_216335 hham|HHA_216290 tgon|TGME49_216290 ncan|NCLIV_056900 sneu|SRCN_1600 tgon|TGME49_313630
OG6_400038: eten|ETH_00013105 hham|HHA_221310 hham|HHA_224350 hham|HHA_224460 ncan|NCLIV_048230 ncan|NCLIV_048240 sneu|SRCN_1475 tgon|TGME49_221310 tgon|TGME49_224350 tgon|TGME49_224460
OG6_400039: eten|ETH_00013935 hham|HHA_258210 hham|HHA_272740 ncan|NCLIV_028180 ncan|NCLIV_034580 sneu|SRCN_5087 tgon|TGME49_258210 tgon|TGME49_272740 eten|ETH_00019030 sneu|SRCN_2508
OG6_400040: eten|ETH_00021515 eten|ETH_00042455 hham|HHA_229680 ncan|NCLIV_013890 sneu|SRCN_4610 tgon|TGME49_229680 eten|ETH_00023940 ncan|NCLIV_030500 hham|HHA_286770 tgon|TGME49_286770
OG6_400041: eten|ETH_00022890 eten|ETH_00024275 ncan|NCLIV_068980 eten|ETH_00023880 eten|ETH_00023890 eten|ETH_00024280 hham|HHA_257470 sneu|SRCN_2097 tgon|TGME49_257470 ncan|NCLIV_029620
OG6_400042: hham|HHA_224770 ncan|NCLIV_009970 ncan|NCLIV_010000 ncan|NCLIV_010030 ncan|NCLIV_010070 tgon|TGME49_224770 hham|HHA_320230 ncan|NCLIV_009960 ncan|NCLIV_010040 tgon|TGME49_320230
OG6_400043: hham|HHA_252190 tgon|TGME49_252065 tgon|TGME49_252190 tgon|TGME49_250950 tgon|TGME49_250955 tgon|TGME49_251170 tgon|TGME49_323000 tgon|TGME49_323020 tgon|TGME49_323010 tgon|TGME49_251180
OG6_400044: hham|HHA_327300 ncan|NCLIV_067890 ncan|NCLIV_067900 ncan|NCLIV_067910 ncan|NCLIV_067920 ncan|NCLIV_067930 ncan|NCLIV_067940 ncan|NCLIV_067950 ncan|NCLIV_067960 tgon|TGME49_278100
OG6_400045: eten|ETH_00000535 eten|ETH_00000545 eten|ETH_00010320 eten|ETH_00010325 eten|ETH_00026055 eten|ETH_00034275 eten|ETH_00000540 eten|ETH_00002320 eten|ETH_00034350
OG6_400046: eten|ETH_00001085 eten|ETH_00001090 eten|ETH_00018300 eten|ETH_00018305 eten|ETH_00018310 eten|ETH_00018315 eten|ETH_00012200 eten|ETH_00016710 eten|ETH_00031490
OG6_400047: eten|ETH_00001600 sneu|SRCN_3847 eten|ETH_00019755 hham|HHA_267490 ncan|NCLIV_041870 sneu|SRCN_2913 tgon|TGME49_267490 hham|HHA_289620 tgon|TGME49_289620
OG6_400048: eten|ETH_00003085 eten|ETH_00011220 eten|ETH_00029610 eten|ETH_00029620 eten|ETH_00029820 eten|ETH_00032700 eten|ETH_00029615 eten|ETH_00029625 eten|ETH_00032705
OG6_400049: eten|ETH_00016145 eten|ETH_00014765 eten|ETH_00016135 eten|ETH_00031525 eten|ETH_00016120 eten|ETH_00016140 eten|ETH_00016150 eten|ETH_00017310 eten|ETH_00031470
OG6_400050: eten|ETH_00007200 hham|HHA_233770 hham|HHA_312100 ncan|NCLIV_033380 ncan|NCLIV_055720 sneu|SRCN_4826 sneu|SRCN_5850 tgon|TGME49_312100 tgon|TGME49_233770
OG6_400051: eten|ETH_00007550 eten|ETH_00010385 eten|ETH_00010390 hham|HHA_202200 ncan|NCLIV_022690 sneu|SRCN_2509 tgon|TGME49_202200 tgon|TGME49_258220 hham|HHA_258220
OG6_400052: eten|ETH_00008460 hham|HHA_290980 ncan|NCLIV_042840 ncan|NCLIV_042850 sneu|SRCN_2371 sneu|SRCN_2372 tgon|TGME49_290970 tgon|TGME49_290980 hham|HHA_290970
OG6_400053: eten|ETH_00009260 hham|HHA_218560 hham|HHA_221320 ncan|NCLIV_004860 ncan|NCLIV_061720 tgon|TGME49_218560 tgon|TGME49_221320 sneu|SRCN_3140 sneu|SRCN_6011
OG6_400054: eten|ETH_00010290 eten|ETH_00014565 hham|HHA_286420 hham|HHA_294800 ncan|NCLIV_001670 ncan|NCLIV_014180 sneu|SRCN_3486 tgon|TGME49_286420 tgon|TGME49_294800
OG6_400055: eten|ETH_00010425 hham|HHA_256040 hham|HHA_258400 ncan|NCLIV_028100 sneu|SRCN_2502 tgon|TGME49_256040 tgon|TGME49_258400 sneu|SRCN_674 ncan|NCLIV_029050
OG6_400056: eten|ETH_00012285 hham|HHA_273090 hham|HHA_321640 ncan|NCLIV_004280 ncan|NCLIV_034460 sneu|SRCN_2270 sneu|SRCN_3636 tgon|TGME49_273090 tgon|TGME49_321640
OG6_400057: eten|ETH_00015285 hham|HHA_243440 ncan|NCLIV_008840 sneu|SRCN_3971 tgon|TGME49_243440 ncan|NCLIV_018170 sneu|SRCN_2552 hham|HHA_254555 tgon|TGME49_254555
OG6_400058: eten|ETH_00016360 hham|HHA_233065 sneu|SRCN_613 tgon|TGME49_233065 ncan|NCLIV_032870 hham|HHA_233050 sneu|SRCN_615 tgon|TGME49_233050 sneu|SRCN_1250
OG6_400059: eten|ETH_00017025 hham|HHA_252640 ncan|NCLIV_022240 sneu|SRCN_1095 tgon|TGME49_252640 hham|HHA_284598 ncan|NCLIV_015120 tgon|TGME49_284598 tgon|TGME49_284602
OG6_400060: eten|ETH_00021190 hham|HHA_223390 hham|HHA_249810 ncan|NCLIV_049050 ncan|NCLIV_065940 sneu|SRCN_4624 sneu|SRCN_6094 tgon|TGME49_223390 tgon|TGME49_249810
OG6_400061: eten|ETH_00024910 hham|HHA_268850 hham|HHA_268860 ncan|NCLIV_037490 ncan|NCLIV_037500 sneu|SRCN_705 sneu|SRCN_706 tgon|TGME49_268850 tgon|TGME49_268860
OG6_400062: eten|ETH_00029175 ncan|NCLIV_038710 sneu|SRCN_2124 sneu|SRCN_3844 hham|HHA_267470 tgon|TGME49_267470 hham|HHA_320600 ncan|NCLIV_009670 tgon|TGME49_320600
OG6_400063: eten|ETH_00031680 hham|HHA_305050 ncan|NCLIV_036970 sneu|SRCN_6788 tgon|TGME49_305050 hham|HHA_269442 tgon|TGME49_269442 ncan|NCLIV_001300 sneu|SRCN_984
OG6_400064: eten|ETH_00033360 hham|HHA_253120 hham|HHA_253150 ncan|NCLIV_007690 sneu|SRCN_1214 tgon|TGME49_253150 ncan|NCLIV_007660 sneu|SRCN_1215 tgon|TGME49_253120
OG6_400065: hham|HHA_207650 ncan|NCLIV_012110 hham|HHA_287235 tgon|TGME49_210678 tgon|TGME49_237900 tgon|TGME49_323200 tgon|TGME49_323600 tgon|TGME49_323700 tgon|TGME49_323800
OG6_400066: hham|HHA_220950 ncan|NCLIV_004730 tgon|TGME49_220950 hham|HHA_279100 sneu|SRCN_4604 sneu|SRCN_88 hham|HHA_323110 tgon|TGME49_279100 tgon|TGME49_323110
OG6_400067: hham|HHA_456770 ncan|NCLIV_038100 ncan|NCLIV_038110 ncan|NCLIV_038120 ncan|NCLIV_068830 tgon|TGME49_200230 tgon|TGME49_200240 tgon|TGME49_200250 tgon|TGME49_200270
OG6_400068: eten|ETH_00001345 eten|ETH_00018295 eten|ETH_00030665 eten|ETH_00034720 eten|ETH_00034920 eten|ETH_00007975 eten|ETH_00021940 eten|ETH_00023240
OG6_400069: eten|ETH_00003265 hham|HHA_263410 hham|HHA_267410 ncan|NCLIV_024520 sneu|SRCN_3841 tgon|TGME49_263410 tgon|TGME49_267410 ncan|NCLIV_038770
OG6_400070: eten|ETH_00004730 eten|ETH_00004745 hham|HHA_247370 ncan|NCLIV_063880 eten|ETH_00004735 sneu|SRCN_6293 tgon|TGME49_247370 eten|ETH_00004740
OG6_400071: eten|ETH_00005740 hham|HHA_204130 hham|HHA_272430 ncan|NCLIV_020990 ncan|NCLIV_034870 sneu|SRCN_1608 tgon|TGME49_204130 tgon|TGME49_272430
OG6_400072: eten|ETH_00007445 hham|HHA_208420 ncan|NCLIV_003090 sneu|SRCN_4202 tgon|TGME49_208420 hham|HHA_208410 ncan|NCLIV_003080 tgon|TGME49_208410
OG6_400073: eten|ETH_00011110 hham|HHA_205700 ncan|NCLIV_019970 sneu|SRCN_5633 tgon|TGME49_205700 hham|HHA_230520 ncan|NCLIV_031040 tgon|TGME49_230520
OG6_400074: eten|ETH_00016635 hham|HHA_261250 ncan|NCLIV_025910 sneu|SRCN_2211 tgon|TGME49_261250 hham|HHA_261580 sneu|SRCN_3188 tgon|TGME49_261580
OG6_400075: eten|ETH_00018455 eten|ETH_00018465 hham|HHA_321650 ncan|NCLIV_004270 sneu|SRCN_1797 tgon|TGME49_321650 eten|ETH_00018460 eten|ETH_00018470
OG6_400076: eten|ETH_00019450 hham|HHA_213340 ncan|NCLIV_013320 sneu|SRCN_29 tgon|TGME49_213350 ncan|NCLIV_013310 tgon|TGME49_213340 sneu|SRCN_30
OG6_400077: eten|ETH_00019725 hham|HHA_228160 hham|HHA_228170 ncan|NCLIV_045270 tgon|TGME49_228160 tgon|TGME49_228170 ncan|NCLIV_045260 sneu|SRCN_6372
OG6_400078: eten|ETH_00024075 hham|HHA_313150 ncan|NCLIV_056480 sneu|SRCN_2842 tgon|TGME49_313140 ncan|NCLIV_056490 tgon|TGME49_313150 sneu|SRCN_2843
OG6_400079: eten|ETH_00024540 hham|HHA_301440 hham|HHA_305860 ncan|NCLIV_011980 sneu|SRCN_3314 tgon|TGME49_305860 ncan|NCLIV_070280 sneu|SRCN_3701
OG6_400080: eten|ETH_00026750 hham|HHA_305455 ncan|NCLIV_030340 sneu|SRCN_1935 tgon|TGME49_305455 hham|HHA_229420 tgon|TGME49_229420 sneu|SRCN_3730
OG6_400081: eten|ETH_00028210 hham|HHA_315210 hham|HHA_315220 ncan|NCLIV_057950 ncan|NCLIV_057960 sneu|SRCN_5408 tgon|TGME49_315210 tgon|TGME49_315220
OG6_400082: eten|ETH_00029085 hham|HHA_204472 ncan|NCLIV_0207 sneu|SRCN_1639 tgon|TGME49_204472 hham|HHA_204468 sneu|SRCN_1640 tgon|TGME49_204468
OG6_400083: eten|ETH_00029515 hham|HHA_305120 ncan|NCLIV_001050 sneu|SRCN_2645 tgon|TGME49_305120 eten|ETH_00043390 hham|HHA_305140 tgon|TGME49_305140
OG6_400084: eten|ETH_00034505 hham|HHA_210260 ncan|NCLIV_043550 sneu|SRCN_963 tgon|TGME49_210260 tgon|TGME49_307570 hham|HHA_307570 ncan|NCLIV_001180
OG6_400085: hham|HHA_258810 ncan|NCLIV_025185 ncan|NCLIV_027670 ncan|NCLIV_027680 ncan|NCLIV_027690 ncan|NCLIV_027700 tgon|TGME49_258810 ncan|NCLIV_025181
OG6_400086: hham|HHA_321470 ncan|NCLIV_038900 ncan|NCLIV_038910 ncan|NCLIV_038920 ncan|NCLIV_038930 ncan|NCLIV_038940 ncan|NCLIV_038950 tgon|TGME49_267140
OG6_400087: hham|HHA_453390 tgon|TGME49_255060 tgon|TGME49_330000 ncan|NCLIV_068790 sneu|SRCN_2039 tgon|TGME49_237130 tgon|TGME49_322210 tgon|TGME49_322200
OG6_400088: eten|ETH_00000340 eten|ETH_00006410 hham|HHA_318525 ncan|NCLIV_011030 tgon|TGME49_318525 sneu|SRCN_4987 sneu|SRCN_4986
OG6_400089: eten|ETH_00001825 ncan|NCLIV_067180 sneu|SRCN_6754 eten|ETH_00022160 hham|HHA_278830 sneu|SRCN_6755 tgon|TGME49_278830
OG6_400090: eten|ETH_00002570 hham|HHA_239020 hham|HHA_260310 ncan|NCLIV_015830 ncan|NCLIV_026720 tgon|TGME49_239020 tgon|TGME49_260310
OG6_400091: eten|ETH_00002625 hham|HHA_255900 ncan|NCLIV_029150 sneu|SRCN_657 tgon|TGME49_255900 hham|HHA_255895 tgon|TGME49_255895
OG6_400092: eten|ETH_00003865 eten|ETH_00009835 eten|ETH_00009920 eten|ETH_00009925 eten|ETH_00009930 eten|ETH_00009995 eten|ETH_00010005
OG6_400093: eten|ETH_00004565 hham|HHA_222188 ncan|NCLIV_005580 sneu|SRCN_5567 sneu|SRCN_5569 tgon|TGME49_222188 eten|ETH_00028875
OG6_400094: eten|ETH_00004845 hham|HHA_297390 sneu|SRCN_4725 tgon|TGME49_297390 ncan|NCLIV_006430 tgon|TGME49_297380 sneu|SRCN_4724
OG6_400095: hham|HHA_252360 ncan|NCLIV_007450 ncan|NCLIV_068850 ncan|NCLIV_069590 tgon|TGME49_252360 sneu|SRCN_4221 sneu|SRCN_4222
OG6_400096: eten|ETH_00007030 hham|HHA_289100 ncan|NCLIV_041480 sneu|SRCN_3068 tgon|TGME49_289100 eten|ETH_00034235 sneu|SRCN_3069
OG6_400097: eten|ETH_00007275 eten|ETH_00007280 eten|ETH_00007285 ncan|NCLIV_006940 sneu|SRCN_5656 hham|HHA_276210 tgon|TGME49_276210
OG6_400098: eten|ETH_00007845 hham|HHA_215390 ncan|NCLIV_052310 sneu|SRCN_5780 tgon|TGME49_215390 ncan|NCLIV_0263 tgon|TGME49_260850
OG6_400099: eten|ETH_00010215 hham|HHA_203570 ncan|NCLIV_021430 sneu|SRCN_1201 tgon|TGME49_203570 sneu|SRCN_1202 tgon|TGME49_203580
OG6_400100: eten|ETH_00010980 hham|HHA_454030 tgon|TGME49_205130 hham|HHA_205130 ncan|NCLIV_020530 ncan|NCLIV_020550 sneu|SRCN_1647
OG6_400101: eten|ETH_00011565 hham|HHA_266120 ncan|NCLIV_048080 sneu|SRCN_183 tgon|TGME49_266120 hham|HHA_266130 tgon|TGME49_266130
OG6_400102: eten|ETH_00013675 hham|HHA_295090 sneu|SRCN_6462 tgon|TGME49_295090 eten|ETH_00033240 hham|HHA_295080 ncan|NCLIV_001930
OG6_400103: eten|ETH_00013765 hham|HHA_452750 ncan|NCLIV_019530 sneu|SRCN_1975 hham|HHA_280660 ncan|NCLIV_019520 tgon|TGME49_280660
OG6_400104: eten|ETH_00014205 hham|HHA_219070 ncan|NCLIV_061400 sneu|SRCN_4125 tgon|TGME49_219070 hham|HHA_461780 ncan|NCLIV_061410
OG6_400105: eten|ETH_00015505 hham|HHA_236050 ncan|NCLIV_050370 sneu|SRCN_93 tgon|TGME49_236040 tgon|TGME49_236050 ncan|NCLIV_050380
OG6_400106: eten|ETH_00021245 ncan|NCLIV_030110 tgon|TGME49_292110 hham|HHA_229170 tgon|TGME49_229170 hham|HHA_292110 ncan|NCLIV_012840
OG6_400107: eten|ETH_00023510 hham|HHA_218188 ncan|NCLIV_062060 sneu|SRCN_4805 tgon|TGME49_218188 tgon|TGME49_218192 sneu|SRCN_4806
OG6_400108: eten|ETH_00024095 hham|HHA_295468 ncan|NCLIV_002280 sneu|SRCN_1274 tgon|TGME49_295472 tgon|TGME49_295468 sneu|SRCN_1275
OG6_400109: eten|ETH_00028710 hham|HHA_265360 ncan|NCLIV_039920 tgon|TGME49_265360 ncan|NCLIV_039930 ncan|NCLIV_039910 tgon|TGME49_265340
OG6_400110: eten|ETH_00029265 ncan|NCLIV_044250 sneu|SRCN_2161 tgon|TGME49_206550 eten|ETH_00029290 hham|HHA_206550 sneu|SRCN_2157
OG6_400111: eten|ETH_00033310 hham|HHA_231770 hham|HHA_316400 ncan|NCLIV_058890 sneu|SRCN_3533 tgon|TGME49_231770 tgon|TGME49_316400
OG6_400112: eten|ETH_00033600 hham|HHA_236975 hham|HHA_277572 ncan|NCLIV_050880 ncan|NCLIV_068290 tgon|TGME49_236975 tgon|TGME49_277572
OG6_400113: eten|ETH_00033645 hham|HHA_307850 ncan|NCLIV_060600 sneu|SRCN_4901 tgon|TGME49_307850 hham|HHA_242600 tgon|TGME49_242600
OG6_400114: eten|ETH_00035050 hham|HHA_275600 ncan|NCLIV_007300 sneu|SRCN_4912 tgon|TGME49_275600 sneu|SRCN_4911 tgon|TGME49_275590
OG6_400115: eten|ETH_00035890 hham|HHA_307780 ncan|NCLIV_060540 sneu|SRCN_1749 tgon|TGME49_307780 hham|HHA_307790 tgon|TGME49_307790
OG6_400116: eten|ETH_00039350 hham|HHA_215740 ncan|NCLIV_052610 sneu|SRCN_4681 tgon|TGME49_215740 eten|ETH_00039795 sneu|SRCN_4680
OG6_400117: hham|HHA_202580 hham|HHA_282200 ncan|NCLIV_022360 ncan|NCLIV_023810 sneu|SRCN_1537 tgon|TGME49_202580 tgon|TGME49_282200
OG6_400118: hham|HHA_215328 ncan|NCLIV_052260 sneu|SRCN_328 tgon|TGME49_215328 hham|HHA_215343 tgon|TGME49_215340 tgon|TGME49_215343
OG6_400119: hham|HHA_231610 ncan|NCLIV_031760 sneu|SRCN_2335 tgon|TGME49_231610 sneu|SRCN_2333 tgon|TGME49_231620 tgon|TGME49_231605
OG6_400120: ncan|NCLIV_017220 ncan|NCLIV_017230 hham|HHA_241710 tgon|TGME49_241300 tgon|TGME49_241610 tgon|TGME49_241710 tgon|TGME49_241305
OG6_400121: hham|HHA_258550 ncan|NCLIV_027960 sneu|SRCN_1229 sneu|SRCN_2490 sneu|SRCN_2786 sneu|SRCN_3434 tgon|TGME49_258550
OG6_400122: hham|HHA_272360 ncan|NCLIV_034940 sneu|SRCN_4263 tgon|TGME49_272360 hham|HHA_272370 sneu|SRCN_4265 tgon|TGME49_272370
OG6_400123: hham|HHA_275380 ncan|NCLIV_052810 ncan|NCLIV_052820 ncan|NCLIV_052830 tgon|TGME49_275380 tgon|TGME49_275360 ncan|NCLIV_052840
OG6_400124: hham|HHA_277270 hham|HHA_278882 ncan|NCLIV_067130 ncan|NCLIV_068400 ncan|NCLIV_068460 tgon|TGME49_278882 hham|HHA_278878
OG6_400125: hham|HHA_289027 ncan|NCLIV_041410 sneu|SRCN_3059 tgon|TGME49_289027 hham|HHA_289040 sneu|SRCN_3060 tgon|TGME49_289040
OG6_400126: hham|HHA_292375 tgon|TGME49_210600 tgon|TGME49_292375 tgon|TGME49_292390 hham|HHA_292390 ncan|NCLIV_002020 tgon|TGME49_252070
OG6_400127: hham|HHA_295600 ncan|NCLIV_002220 ncan|NCLIV_002230 ncan|NCLIV_002240 ncan|NCLIV_002250 ncan|NCLIV_002260 tgon|TGME49_295600
OG6_400128: hham|HHA_301690 ncan|NCLIV_012010 ncan|NCLIV_012210 ncan|NCLIV_069640 tgon|TGME49_301690 tgon|TGME49_301480 ncan|NCLIV_012200
OG6_400129: hham|HHA_310080 hham|HHA_310150 ncan|NCLIV_054200 ncan|NCLIV_054250 sneu|SRCN_1972 tgon|TGME49_310080 tgon|TGME49_310150
OG6_400130: eten|ETH_00000290 ncan|NCLIV_010380 eten|ETH_00000295 hham|HHA_319860 sneu|SRCN_3985 tgon|TGME49_319860
OG6_400131: eten|ETH_00001375 eten|ETH_00030255 hham|HHA_223920 ncan|NCLIV_048590 sneu|SRCN_4973 tgon|TGME49_223920
OG6_400132: eten|ETH_00001485 hham|HHA_293570 ncan|NCLIV_000510 tgon|TGME49_293570 eten|ETH_00042015 sneu|SRCN_2692
OG6_400133: eten|ETH_00001580 sneu|SRCN_61 eten|ETH_00026815 hham|HHA_202910 ncan|NCLIV_022010 tgon|TGME49_202910
OG6_400134: eten|ETH_00002150 eten|ETH_00020135 ncan|NCLIV_008570 sneu|SRCN_3949 hham|HHA_254300 tgon|TGME49_254300
OG6_400135: eten|ETH_00002170 hham|HHA_225220 ncan|NCLIV_047480 sneu|SRCN_1151 tgon|TGME49_225220 ncan|NCLIV_047490
OG6_400136: eten|ETH_00002745 hham|HHA_255710 tgon|TGME49_255710 hham|HHA_255700 ncan|NCLIV_029210 tgon|TGME49_255700
OG6_400137: eten|ETH_00002975 tgon|TGME49_294350 eten|ETH_00002980 hham|HHA_294350 ncan|NCLIV_001370 sneu|SRCN_991
OG6_400138: eten|ETH_00003310 sneu|SRCN_216 eten|ETH_00021610 ncan|NCLIV_042500 tgon|TGME49_290290 hham|HHA_290290
OG6_400139: eten|ETH_00003660 hham|HHA_280400 ncan|NCLIV_019750 sneu|SRCN_4342 tgon|TGME49_280400 sneu|SRCN_4341
OG6_400140: eten|ETH_00004070 hham|HHA_276920 ncan|NCLIV_068640 sneu|SRCN_3510 tgon|TGME49_276920 sneu|SRCN_5449
OG6_400141: eten|ETH_00004325 hham|HHA_230010 ncan|NCLIV_030680 sneu|SRCN_4779 tgon|TGME49_230010 ncan|NCLIV_030690
OG6_400142: eten|ETH_00004600 eten|ETH_00004605 eten|ETH_00004610 eten|ETH_00004615 eten|ETH_00004620 eten|ETH_00004625
OG6_400143: eten|ETH_00004965 sneu|SRCN_7058 hham|HHA_277550 ncan|NCLIV_068320 tgon|TGME49_277550 ncan|NCLIV_068340
OG6_400144: eten|ETH_00004990 hham|HHA_210778 ncan|NCLIV_012050 tgon|TGME49_210778 hham|HHA_210781 tgon|TGME49_210781
OG6_400145: eten|ETH_00005190 sneu|SRCN_3216 sneu|SRCN_7085 hham|HHA_281675 ncan|NCLIV_023580 tgon|TGME49_281675
OG6_400146: eten|ETH_00005675 eten|ETH_00005690 hham|HHA_218930 ncan|NCLIV_061450 sneu|SRCN_4129 tgon|TGME49_218930
OG6_400147: eten|ETH_00005905 hham|HHA_304740 ncan|NCLIV_044410 sneu|SRCN_2123 tgon|TGME49_304740 ncan|NCLIV_029900
OG6_400148: eten|ETH_00006865 hham|HHA_235700 ncan|NCLIV_050080 sneu|SRCN_113 tgon|TGME49_235700 ncan|NCLIV_050070
OG6_400149: eten|ETH_00007115 eten|ETH_00009255 hham|HHA_291180 ncan|NCLIV_043020 sneu|SRCN_2566 tgon|TGME49_291180
OG6_400150: eten|ETH_00007485 hham|HHA_242830 ncan|NCLIV_017830 tgon|TGME49_242830 sneu|SRCN_6646 sneu|SRCN_6647
OG6_400151: eten|ETH_00008070 hham|HHA_308580 ncan|NCLIV_053270 tgon|TGME49_308580 eten|ETH_00033650 sneu|SRCN_5014
OG6_400152: eten|ETH_00008465 eten|ETH_00008500 hham|HHA_240810 ncan|NCLIV_016970 sneu|SRCN_2930 tgon|TGME49_240810
OG6_400153: eten|ETH_00009425 hham|HHA_217460 ncan|NCLIV_062220 sneu|SRCN_5802 tgon|TGME49_217460 ncan|NCLIV_062230
OG6_400154: eten|ETH_00009705 hham|HHA_214090 eten|ETH_00020920 sneu|SRCN_5460 ncan|NCLIV_051350 tgon|TGME49_214090
OG6_400155: eten|ETH_00010550 hham|HHA_211690 ncan|NCLIV_011400 sneu|SRCN_6722 tgon|TGME49_211690 sneu|SRCN_6723
OG6_400156: eten|ETH_00010660 ncan|NCLIV_054540 eten|ETH_00042135 hham|HHA_310460 sneu|SRCN_2975 tgon|TGME49_310460
OG6_400157: eten|ETH_00011405 hham|HHA_211730 ncan|NCLIV_011360 sneu|SRCN_4291 tgon|TGME49_211730 hham|HHA_462270
OG6_400158: eten|ETH_00011470 hham|HHA_315860 ncan|NCLIV_058500 eten|ETH_00039010 sneu|SRCN_1901 tgon|TGME49_315860
OG6_400159: eten|ETH_00011750 hham|HHA_306290 ncan|NCLIV_044520 tgon|TGME49_306290 eten|ETH_00011755 sneu|SRCN_3278
OG6_400160: eten|ETH_00012255 hham|HHA_301360 sneu|SRCN_6514 eten|ETH_00041170 ncan|NCLIV_012820 sneu|SRCN_6513
OG6_400161: eten|ETH_00012985 hham|HHA_234280 ncan|NCLIV_049460 sneu|SRCN_2567 tgon|TGME49_234280 eten|ETH_00014310
OG6_400162: eten|ETH_00013565 hham|HHA_236595 ncan|NCLIV_050640 sneu|SRCN_5488 tgon|TGME49_236595 sneu|SRCN_5487
OG6_400163: eten|ETH_00014480 hham|HHA_462370 hham|HHA_297960 tgon|TGME49_297960 ncan|NCLIV_006850 sneu|SRCN_4405
OG6_400164: eten|ETH_00014755 eten|ETH_00014835 hham|HHA_201220 ncan|NCLIV_023190 sneu|SRCN_4317 tgon|TGME49_201220
OG6_400165: eten|ETH_00015320 sneu|SRCN_1267 hham|HHA_295610 tgon|TGME49_295610 hham|HHA_462690 ncan|NCLIV_002210
OG6_400166: eten|ETH_00015365 hham|HHA_263010 tgon|TGME49_263010 eten|ETH_00015370 ncan|NCLIV_024910 sneu|SRCN_6422
OG6_400167: eten|ETH_00015740 hham|HHA_239430 ncan|NCLIV_016070 sneu|SRCN_6810 sneu|SRCN_6869 tgon|TGME49_239430
OG6_400168: eten|ETH_00016905 hham|HHA_252465 ncan|NCLIV_022230 tgon|TGME49_252465 ncan|NCLIV_007530 sneu|SRCN_2581
OG6_400169: eten|ETH_00017120 hham|HHA_462680 ncan|NCLIV_002050 sneu|SRCN_6469 hham|HHA_295920 tgon|TGME49_295920
OG6_400170: eten|ETH_00017800 hham|HHA_311360 ncan|NCLIV_055260 tgon|TGME49_311360 eten|ETH_00027525 sneu|SRCN_4518
OG6_400171: eten|ETH_00018105 ncan|NCLIV_057070 tgon|TGME49_313830 eten|ETH_00031725 hham|HHA_313830 sneu|SRCN_3615
OG6_400172: eten|ETH_00018940 hham|HHA_316730 ncan|NCLIV_059150 sneu|SRCN_3758 tgon|TGME49_316730 hham|HHA_453190
OG6_400173: eten|ETH_00019050 eten|ETH_00034740 hham|HHA_309040 ncan|NCLIV_053490 tgon|TGME49_309040 sneu|SRCN_4110
OG6_400174: eten|ETH_00019335 hham|HHA_214580 ncan|NCLIV_051730 tgon|TGME49_214580 eten|ETH_00019345 sneu|SRCN_6551
OG6_400175: eten|ETH_00019485 eten|ETH_00021285 hham|HHA_290890 ncan|NCLIV_042760 sneu|SRCN_2384 tgon|TGME49_290890
OG6_400176: eten|ETH_00020300 eten|ETH_00025665 hham|HHA_226730 ncan|NCLIV_046260 sneu|SRCN_2051 tgon|TGME49_226730
OG6_400177: eten|ETH_00021085 sneu|SRCN_285 eten|ETH_00021090 hham|HHA_273730 ncan|NCLIV_033980 tgon|TGME49_273730
OG6_400178: eten|ETH_00021345 hham|HHA_202400 ncan|NCLIV_022530 tgon|TGME49_202400 eten|ETH_00029950 sneu|SRCN_3094
OG6_400179: eten|ETH_00021450 hham|HHA_258950 ncan|NCLIV_027530 sneu|SRCN_6817 sneu|SRCN_6859 tgon|TGME49_258950
OG6_400180: eten|ETH_00022425 hham|HHA_297530 ncan|NCLIV_006540 sneu|SRCN_4114 tgon|TGME49_297530 eten|ETH_00022430
OG6_400181: eten|ETH_00022510 hham|HHA_264830 ncan|NCLIV_040360 eten|ETH_00029810 tgon|TGME49_264830 sneu|SRCN_1586
OG6_400182: eten|ETH_00023370 hham|HHA_246760 ncan|NCLIV_063530 sneu|SRCN_3553 tgon|TGME49_246760 ncan|NCLIV_063540
OG6_400183: eten|ETH_00023740 sneu|SRCN_4674 hham|HHA_239910 ncan|NCLIV_000700 tgon|TGME49_239910 hham|HHA_462610
OG6_400184: eten|ETH_00024765 hham|HHA_292020 ncan|NCLIV_012890 sneu|SRCN_5951 sneu|SRCN_5952 tgon|TGME49_292020
OG6_400185: eten|ETH_00025645 sneu|SRCN_3148 hham|HHA_218310 ncan|NCLIV_061910 tgon|TGME49_218310 tgon|TGME49_218340
OG6_400186: eten|ETH_00026625 hham|HHA_201780 ncan|NCLIV_033690 sneu|SRCN_7088 tgon|TGME49_201780 ncan|NCLIV_022970
OG6_400187: eten|ETH_00027080 eten|ETH_00027085 eten|ETH_00027090 ncan|NCLIV_003230 tgon|TGME49_208710 hham|HHA_208710
OG6_400188: eten|ETH_00027110 hham|HHA_225050 ncan|NCLIV_047660 sneu|SRCN_1141 tgon|TGME49_225050 tgon|TGME49_326800
OG6_400189: eten|ETH_00027135 hham|HHA_452470 ncan|NCLIV_032780 sneu|SRCN_6477 tgon|TGME49_232940 tgon|TGME49_324600
OG6_400190: eten|ETH_00027530 sneu|SRCN_3570 eten|ETH_00039760 hham|HHA_244100 ncan|NCLIV_018700 tgon|TGME49_244100
OG6_400191: eten|ETH_00027825 ncan|NCLIV_040950 sneu|SRCN_1074 eten|ETH_00041470 hham|HHA_288460 tgon|TGME49_288460
OG6_400192: eten|ETH_00027910 hham|HHA_293590 ncan|NCLIV_000530 tgon|TGME49_293590 eten|ETH_00027915 sneu|SRCN_5977
OG6_400193: eten|ETH_00028135 hham|HHA_318410 ncan|NCLIV_011140 sneu|SRCN_6949 tgon|TGME49_318410 sneu|SRCN_6947
OG6_400194: eten|ETH_00028290 hham|HHA_305160 ncan|NCLIV_001070 ncan|NCLIV_066910 sneu|SRCN_1714 tgon|TGME49_305160
OG6_400195: eten|ETH_00029510 ncan|NCLIV_061670 tgon|TGME49_218610 eten|ETH_00034110 sneu|SRCN_3426 hham|HHA_218610
OG6_400196: eten|ETH_00029910 hham|HHA_269920 ncan|NCLIV_036670 sneu|SRCN_5294 tgon|TGME49_269920 ncan|NCLIV_036570
OG6_400197: eten|ETH_00030380 sneu|SRCN_2065 eten|ETH_00034230 hham|HHA_226910 ncan|NCLIV_046100 tgon|TGME49_226910
OG6_400198: eten|ETH_00031750 hham|HHA_265870 ncan|NCLIV_039640 tgon|TGME49_265870 ncan|NCLIV_047970 sneu|SRCN_195
OG6_400199: eten|ETH_00031875 hham|HHA_230690 ncan|NCLIV_031190 sneu|SRCN_1767 tgon|TGME49_230690 ncan|NCLIV_031180
OG6_400200: eten|ETH_00032060 hham|HHA_261080 ncan|NCLIV_026200 sneu|SRCN_2217 sneu|SRCN_2218 tgon|TGME49_261080
OG6_400201: eten|ETH_00032310 ncan|NCLIV_041390 sneu|SRCN_3058 eten|ETH_00032315 hham|HHA_289010 tgon|TGME49_289010
OG6_400202: eten|ETH_00032610 hham|HHA_294640 ncan|NCLIV_001550 sneu|SRCN_6633 sneu|SRCN_6636 tgon|TGME49_294640
OG6_400203: eten|ETH_00033320 ncan|NCLIV_056050 eten|ETH_00042745 hham|HHA_312520 tgon|TGME49_312520 sneu|SRCN_4206
OG6_400204: eten|ETH_00034675 hham|HHA_213870 ncan|NCLIV_013610 sneu|SRCN_3743 tgon|TGME49_213870 ncan|NCLIV_013620
OG6_400205: eten|ETH_00035425 ncan|NCLIV_061590 hham|HHA_218790 sneu|SRCN_1448 tgon|TGME49_218790 sneu|SRCN_1447
OG6_400206: eten|ETH_00036040 ncan|NCLIV_001250 eten|ETH_00036415 hham|HHA_304990 sneu|SRCN_978 tgon|TGME49_304990
OG6_400207: eten|ETH_00036100 hham|HHA_214230 ncan|NCLIV_051470 sneu|SRCN_6894 tgon|TGME49_214230 sneu|SRCN_6895
OG6_400208: eten|ETH_00036250 ncan|NCLIV_036180 hham|HHA_270580 tgon|TGME49_270580 hham|HHA_270595 tgon|TGME49_270595
OG6_400209: eten|ETH_00037980 hham|HHA_259172 ncan|NCLIV_027360 tgon|TGME49_259172 hham|HHA_259168 tgon|TGME49_259168
OG6_400210: eten|ETH_00037990 ncan|NCLIV_051770 eten|ETH_00042290 hham|HHA_214620 sneu|SRCN_4438 tgon|TGME49_214620
OG6_400211: eten|ETH_00038005 hham|HHA_212045 tgon|TGME49_212045 hham|HHA_461610 ncan|NCLIV_049300 sneu|SRCN_1033
OG6_400212: eten|ETH_00038340 sneu|SRCN_2540 eten|ETH_00038445 ncan|NCLIV_018250 hham|HHA_243530 tgon|TGME49_243530
OG6_400213: hham|HHA_207140 ncan|NCLIV_053030 tgon|TGME49_207140 tgon|TGME49_207130 tgon|TGME49_207150 tgon|TGME49_207160
OG6_400214: hham|HHA_220340 ncan|NCLIV_012460 tgon|TGME49_220340 hham|HHA_220350 sneu|SRCN_2865 tgon|TGME49_220350
OG6_400215: hham|HHA_222260 ncan|NCLIV_005660 tgon|TGME49_222260 hham|HHA_248673 sneu|SRCN_1019 tgon|TGME49_248673
OG6_400216: hham|HHA_224270 ncan|NCLIV_068420 tgon|TGME49_224270 hham|HHA_461620 ncan|NCLIV_048290 ncan|NCLIV_068430
OG6_400217: hham|HHA_224928 ncan|NCLIV_047780 tgon|TGME49_224928 hham|HHA_224932 sneu|SRCN_2154 tgon|TGME49_224932
OG6_400218: hham|HHA_245428 ncan|NCLIV_062670 ncan|NCLIV_062680 ncan|NCLIV_062690 tgon|TGME49_200010 tgon|TGME49_245432
OG6_400219: hham|HHA_258508 ncan|NCLIV_028010 sneu|SRCN_2493 tgon|TGME49_258508 hham|HHA_258512 tgon|TGME49_258512
OG6_400220: hham|HHA_294560 ncan|NCLIV_001460 sneu|SRCN_6639 sneu|SRCN_7084 tgon|TGME49_294560 ncan|NCLIV_031550
OG6_400221: hham|HHA_298590 ncan|NCLIV_060270 ncan|NCLIV_060280 ncan|NCLIV_068810 tgon|TGME49_215885 tgon|TGME49_298590
OG6_400222: hham|HHA_308096 ncan|NCLIV_060730 ncan|NCLIV_060741 tgon|TGME49_308093 tgon|TGME49_308096 tgon|TGME49_308090
OG6_400223: hham|HHA_319360 ncan|NCLIV_010710 ncan|NCLIV_010720 tgon|TGME49_319360 ncan|NCLIV_010730 ncan|NCLIV_068920
OG6_400224: hham|HHA_456390 ncan|NCLIV_069680 sneu|SRCN_4731 tgon|TGME49_212710 tgon|TGME49_212740 tgon|TGME49_287510
OG6_400225: ncan|NCLIV_050240 ncan|NCLIV_050250 ncan|NCLIV_050280 ncan|NCLIV_050290 ncan|NCLIV_050260 ncan|NCLIV_050270
OG6_400226: tgon|TGME49_220740 tgon|TGME49_328900 tgon|TGME49_329000 tgon|TGME49_329200 tgon|TGME49_329300 tgon|TGME49_300790
OG6_400227: eten|ETH_00000045 hham|HHA_219850 ncan|NCLIV_060760 sneu|SRCN_5303 tgon|TGME49_219850
OG6_400228: eten|ETH_00000055 hham|HHA_203300 sneu|SRCN_6317 tgon|TGME49_203300 ncan|NCLIV_021650
OG6_400229: eten|ETH_00000065 hham|HHA_291300 ncan|NCLIV_043030 sneu|SRCN_4068 tgon|TGME49_291300
OG6_400230: eten|ETH_00000105 hham|HHA_313930 ncan|NCLIV_057130 sneu|SRCN_2303 tgon|TGME49_313930
OG6_400231: eten|ETH_00000150 hham|HHA_204280 ncan|NCLIV_020950 tgon|TGME49_204280 sneu|SRCN_1611
OG6_400232: eten|ETH_00000185 hham|HHA_251930 ncan|NCLIV_066970 sneu|SRCN_5383 tgon|TGME49_251930
OG6_400233: eten|ETH_00000215 ncan|NCLIV_011990 sneu|SRCN_3315 tgon|TGME49_301450 hham|HHA_301450
OG6_400234: eten|ETH_00000240 hham|HHA_237280 ncan|NCLIV_051140 sneu|SRCN_3522 tgon|TGME49_237280
OG6_400235: eten|ETH_00000270 hham|HHA_264770 ncan|NCLIV_040410 sneu|SRCN_1564 tgon|TGME49_264770
OG6_400236: eten|ETH_00000280 hham|HHA_224130 ncan|NCLIV_048410 sneu|SRCN_4954 tgon|TGME49_224130
OG6_400237: eten|ETH_00000310 hham|HHA_310030 ncan|NCLIV_054140 sneu|SRCN_4557 tgon|TGME49_310030
OG6_400238: eten|ETH_00000320 hham|HHA_228360 ncan|NCLIV_045100 sneu|SRCN_5614 tgon|TGME49_228360
OG6_400239: eten|ETH_00000325 hham|HHA_311480 ncan|NCLIV_055370 sneu|SRCN_4506 tgon|TGME49_311480
OG6_400240: eten|ETH_00000330 hham|HHA_278110 ncan|NCLIV_067880 sneu|SRCN_2444 tgon|TGME49_278110
OG6_400241: eten|ETH_00000360 hham|HHA_318160 ncan|NCLIV_011320 tgon|TGME49_318160 sneu|SRCN_4830
OG6_400242: eten|ETH_00000365 hham|HHA_247780 ncan|NCLIV_063990 sneu|SRCN_4580 tgon|TGME49_247780
OG6_400243: eten|ETH_00000395 hham|HHA_240240 sneu|SRCN_4298 tgon|TGME49_240240 ncan|NCLIV_016510
OG6_400244: eten|ETH_00000430 hham|HHA_297800 ncan|NCLIV_006710 sneu|SRCN_551 tgon|TGME49_297800
OG6_400245: eten|ETH_00000445 hham|HHA_224520 ncan|NCLIV_048180 tgon|TGME49_224520 sneu|SRCN_5144
OG6_400246: eten|ETH_00000450 hham|HHA_224530 ncan|NCLIV_048170 sneu|SRCN_5143 tgon|TGME49_224530
OG6_400247: eten|ETH_00000460 ncan|NCLIV_047230 hham|HHA_225480 tgon|TGME49_225480 sneu|SRCN_4391
OG6_400248: eten|ETH_00000465 hham|HHA_286490 ncan|NCLIV_014130 sneu|SRCN_3338 tgon|TGME49_286490
OG6_400249: eten|ETH_00000480 hham|HHA_200430 ncan|NCLIV_038260 sneu|SRCN_546 tgon|TGME49_200430
OG6_400250: eten|ETH_00000485 hham|HHA_272910 ncan|NCLIV_034530 sneu|SRCN_2264 tgon|TGME49_272910
OG6_400251: eten|ETH_00000500 hham|HHA_311880 ncan|NCLIV_055650 tgon|TGME49_311880 sneu|SRCN_1794
OG6_400252: eten|ETH_00000515 hham|HHA_299040 ncan|NCLIV_009460 sneu|SRCN_3865 tgon|TGME49_299040
OG6_400253: eten|ETH_00000620 hham|HHA_319500 ncan|NCLIV_010660 sneu|SRCN_6329 tgon|TGME49_319500
OG6_400254: eten|ETH_00000625 hham|HHA_292130 ncan|NCLIV_043330 sneu|SRCN_5944 tgon|TGME49_292130
OG6_400255: eten|ETH_00000635 hham|HHA_277840 ncan|NCLIV_068160 sneu|SRCN_1669 tgon|TGME49_277840
OG6_400256: eten|ETH_00000665 hham|HHA_203110 ncan|NCLIV_021820 sneu|SRCN_3410 tgon|TGME49_203110
OG6_400257: eten|ETH_00000670 hham|HHA_255680 ncan|NCLIV_0292 sneu|SRCN_645 tgon|TGME49_255680
OG6_400258: eten|ETH_00000760 hham|HHA_281990 ncan|NCLIV_023670 sneu|SRCN_1523 tgon|TGME49_281990
OG6_400259: eten|ETH_00000765 hham|HHA_215990 ncan|NCLIV_060150 sneu|SRCN_3641 tgon|TGME49_215990
OG6_400260: eten|ETH_00000770 hham|HHA_248160 ncan|NCLIV_064150 tgon|TGME49_248160 sneu|SRCN_941
OG6_400261: eten|ETH_00000785 hham|HHA_209870 ncan|NCLIV_004110 tgon|TGME49_209870 sneu|SRCN_1813
OG6_400262: eten|ETH_00000800 hham|HHA_306600 ncan|NCLIV_044780 sneu|SRCN_5912 tgon|TGME49_306600
OG6_400263: eten|ETH_00000825 hham|HHA_275310 tgon|TGME49_275310 ncan|NCLIV_052770 sneu|SRCN_6794
OG6_400264: eten|ETH_00000830 hham|HHA_223590 ncan|NCLIV_048880 sneu|SRCN_4538 tgon|TGME49_223590
OG6_400265: eten|ETH_00000835 ncan|NCLIV_038430 tgon|TGME49_279360 hham|HHA_279360 sneu|SRCN_5765
OG6_400266: eten|ETH_00000850 hham|HHA_204440 ncan|NCLIV_020800 sneu|SRCN_1641 tgon|TGME49_204440
OG6_400267: eten|ETH_00000915 hham|HHA_262150 ncan|NCLIV_025480 sneu|SRCN_1993 tgon|TGME49_262150
OG6_400268: eten|ETH_00000950 hham|HHA_218420 ncan|NCLIV_061820 sneu|SRCN_4791 tgon|TGME49_218420
OG6_400269: eten|ETH_00001015 hham|HHA_305940 ncan|NCLIV_070210 sneu|SRCN_3137 tgon|TGME49_305940
OG6_400270: eten|ETH_00001030 hham|HHA_320570 ncan|NCLIV_009700 sneu|SRCN_3121 tgon|TGME49_320570
OG6_400271: eten|ETH_00001040 hham|HHA_268210 ncan|NCLIV_037990 sneu|SRCN_1312 tgon|TGME49_268210
OG6_400272: eten|ETH_00001065 hham|HHA_202210 ncan|NCLIV_022680 sneu|SRCN_514 tgon|TGME49_202210
OG6_400273: eten|ETH_00001070 hham|HHA_213810 ncan|NCLIV_013550 sneu|SRCN_3746 tgon|TGME49_213810
OG6_400274: eten|ETH_00001075 hham|HHA_313570 ncan|NCLIV_056840 sneu|SRCN_5265 tgon|TGME49_313570
OG6_400275: eten|ETH_00001080 hham|HHA_313560 ncan|NCLIV_056830 sneu|SRCN_5264 tgon|TGME49_313560
OG6_400276: eten|ETH_00025965 eten|ETH_00025960 eten|ETH_00016715 eten|ETH_00025950 eten|ETH_00025955
OG6_400277: eten|ETH_00001135 hham|HHA_305020 ncan|NCLIV_001270 sneu|SRCN_981 tgon|TGME49_305020
OG6_400278: eten|ETH_00001140 hham|HHA_249170 ncan|NCLIV_065380 sneu|SRCN_3593 tgon|TGME49_249170
OG6_400279: eten|ETH_00001145 hham|HHA_267430 ncan|NCLIV_038750 sneu|SRCN_3842 tgon|TGME49_267430
OG6_400280: eten|ETH_00001155 tgon|TGME49_225790 hham|HHA_225790 ncan|NCLIV_047040 sneu|SRCN_428
OG6_400281: eten|ETH_00001170 hham|HHA_213072 ncan|NCLIV_013210 sneu|SRCN_46 tgon|TGME49_213072
OG6_400282: eten|ETH_00001175 hham|HHA_286470 ncan|NCLIV_014140 sneu|SRCN_3339 tgon|TGME49_286470
OG6_400283: eten|ETH_00001225 sneu|SRCN_349 hham|HHA_207940 ncan|NCLIV_002860 tgon|TGME49_207940
OG6_400284: eten|ETH_00001245 hham|HHA_239520 ncan|NCLIV_0161 sneu|SRCN_2279 tgon|TGME49_239520
OG6_400285: eten|ETH_00001260 hham|HHA_288700 ncan|NCLIV_041160 tgon|TGME49_288700 sneu|SRCN_1088
OG6_400286: eten|ETH_00001275 hham|HHA_219630 ncan|NCLIV_060990 tgon|TGME49_219630 sneu|SRCN_1739
OG6_400287: eten|ETH_00001295 hham|HHA_261380 ncan|NCLIV_026110 sneu|SRCN_2210 tgon|TGME49_261380
OG6_400288: eten|ETH_00001320 ncan|NCLIV_031300 sneu|SRCN_364 tgon|TGME49_230910 hham|HHA_230910
OG6_400289: eten|ETH_00001335 hham|HHA_258160 ncan|NCLIV_028220 tgon|TGME49_258160 sneu|SRCN_2511
OG6_400290: eten|ETH_00001340 hham|HHA_258150 ncan|NCLIV_028230 sneu|SRCN_2512 tgon|TGME49_258150
OG6_400291: eten|ETH_00001370 sneu|SRCN_6812 hham|HHA_239420 ncan|NCLIV_016060 tgon|TGME49_239420
OG6_400292: eten|ETH_00001380 hham|HHA_220212 ncan|NCLIV_012350 tgon|TGME49_220212 sneu|SRCN_2877
OG6_400293: eten|ETH_00001410 hham|HHA_219510 ncan|NCLIV_061080 sneu|SRCN_2431 tgon|TGME49_219510
OG6_400294: eten|ETH_00001425 ncan|NCLIV_015220 tgon|TGME49_256780 hham|HHA_256780 sneu|SRCN_2145
OG6_400295: eten|ETH_00001440 hham|HHA_208090 ncan|NCLIV_002980 sneu|SRCN_4858 tgon|TGME49_208090
OG6_400296: eten|ETH_00001470 ncan|NCLIV_049810 sneu|SRCN_357 hham|HHA_235360 tgon|TGME49_235360
OG6_400297: eten|ETH_00001495 hham|HHA_231140 ncan|NCLIV_031510 sneu|SRCN_6578 tgon|TGME49_231140
OG6_400298: eten|ETH_00001500 hham|HHA_259220 ncan|NCLIV_027310 sneu|SRCN_564 tgon|TGME49_259220
OG6_400299: eten|ETH_00001505 hham|HHA_259230 ncan|NCLIV_027300 sneu|SRCN_565 tgon|TGME49_259230
OG6_400300: eten|ETH_00001515 hham|HHA_259090 ncan|NCLIV_027420 tgon|TGME49_259090 sneu|SRCN_1504
OG6_400301: eten|ETH_00001545 hham|HHA_238940 ncan|NCLIV_015780 sneu|SRCN_5497 tgon|TGME49_238940
OG6_400302: eten|ETH_00001555 hham|HHA_289330 ncan|NCLIV_041690 sneu|SRCN_4648 tgon|TGME49_289330
OG6_400303: eten|ETH_00001575 hham|HHA_212950 ncan|NCLIV_0130 sneu|SRCN_62 tgon|TGME49_212950
OG6_400304: eten|ETH_00001605 hham|HHA_267500 ncan|NCLIV_038680 sneu|SRCN_3848 tgon|TGME49_267500
OG6_400305: eten|ETH_00001615 hham|HHA_200320 ncan|NCLIV_038170 sneu|SRCN_1333 tgon|TGME49_200320
OG6_400306: eten|ETH_00001620 hham|HHA_312050 ncan|NCLIV_055690 sneu|SRCN_1789 tgon|TGME49_312050
OG6_400307: eten|ETH_00001625 eten|ETH_00042555 hham|HHA_288060 ncan|NCLIV_040700 tgon|TGME49_288060
OG6_400308: eten|ETH_00001650 hham|HHA_253730 ncan|NCLIV_008100 tgon|TGME49_253730 sneu|SRCN_5887
OG6_400309: eten|ETH_00001655 hham|HHA_261400 ncan|NCLIV_026100 tgon|TGME49_261400 sneu|SRCN_2205
OG6_400310: eten|ETH_00001660 hham|HHA_247360 ncan|NCLIV_063870 sneu|SRCN_6294 tgon|TGME49_247360
OG6_400311: eten|ETH_00001665 hham|HHA_243950 ncan|NCLIV_018550 sneu|SRCN_4007 tgon|TGME49_243950
OG6_400312: eten|ETH_00001695 hham|HHA_226270 ncan|NCLIV_046670 sneu|SRCN_5152 tgon|TGME49_226270
OG6_400313: eten|ETH_00001700 hham|HHA_226280 ncan|NCLIV_046660 sneu|SRCN_5154 tgon|TGME49_226280
OG6_400314: eten|ETH_00001710 hham|HHA_306640 ncan|NCLIV_044805 tgon|TGME49_306640 sneu|SRCN_2737
OG6_400315: eten|ETH_00001715 hham|HHA_293610 ncan|NCLIV_000550 sneu|SRCN_5978 tgon|TGME49_293610
OG6_400316: eten|ETH_00001725 hham|HHA_262940 ncan|NCLIV_024980 sneu|SRCN_2673 tgon|TGME49_262940
OG6_400317: eten|ETH_00001730 hham|HHA_257010 ncan|NCLIV_029950 sneu|SRCN_2129 tgon|TGME49_257010
OG6_400318: eten|ETH_00001735 hham|HHA_257020 ncan|NCLIV_029940 sneu|SRCN_2128 tgon|TGME49_257020
OG6_400319: ncan|NCLIV_046760 eten|ETH_00042050 hham|HHA_226068 tgon|TGME49_226068 sneu|SRCN_5163
OG6_400320: eten|ETH_00001760 hham|HHA_301420 ncan|NCLIV_011960 sneu|SRCN_3312 tgon|TGME49_301420
OG6_400321: eten|ETH_00001765 hham|HHA_265180 ncan|NCLIV_040070 tgon|TGME49_265180 sneu|SRCN_5604
OG6_400322: eten|ETH_00001770 hham|HHA_203170 ncan|NCLIV_021770 sneu|SRCN_3404 tgon|TGME49_203170
OG6_400323: eten|ETH_00001780 hham|HHA_225710 ncan|NCLIV_047100 sneu|SRCN_421 tgon|TGME49_225710
OG6_400324: eten|ETH_00001805 hham|HHA_288550 ncan|NCLIV_041020 sneu|SRCN_1079 tgon|TGME49_288550
OG6_400325: eten|ETH_00001810 hham|HHA_294440 ncan|NCLIV_001440 sneu|SRCN_6641 tgon|TGME49_294440
OG6_400326: eten|ETH_00001820 hham|HHA_257050 ncan|NCLIV_029910 sneu|SRCN_2125 tgon|TGME49_257050
OG6_400327: eten|ETH_00001845 hham|HHA_235930 ncan|NCLIV_050210 sneu|SRCN_98 tgon|TGME49_235930
OG6_400328: eten|ETH_00001865 hham|HHA_290340 ncan|NCLIV_042540 tgon|TGME49_290340 sneu|SRCN_211
OG6_400329: eten|ETH_00001925 hham|HHA_274120 ncan|NCLIV_033620 sneu|SRCN_6222 tgon|TGME49_274120
OG6_400330: eten|ETH_00001930 hham|HHA_262490 ncan|NCLIV_025340 sneu|SRCN_1066 tgon|TGME49_262490
OG6_400331: eten|ETH_00001935 hham|HHA_262480 ncan|NCLIV_025350 sneu|SRCN_1065 tgon|TGME49_262480
OG6_400332: eten|ETH_00001940 hham|HHA_229900 ncan|NCLIV_030590 sneu|SRCN_5113 tgon|TGME49_229900
OG6_400333: eten|ETH_00001945 hham|HHA_239490 ncan|NCLIV_016110 sneu|SRCN_2276 tgon|TGME49_239490
OG6_400334: eten|ETH_00001955 hham|HHA_295730 sneu|SRCN_6964 tgon|TGME49_295730 ncan|NCLIV_002110
OG6_400335: eten|ETH_00001980 hham|HHA_201850 ncan|NCLIV_022910 sneu|SRCN_2779 tgon|TGME49_201850
OG6_400336: eten|ETH_00002010 hham|HHA_263500 ncan|NCLIV_024440 sneu|SRCN_2415 tgon|TGME49_263500
OG6_400337: eten|ETH_00002020 hham|HHA_220280 sneu|SRCN_2872 ncan|NCLIV_012410 tgon|TGME49_220280
OG6_400338: ncan|NCLIV_051180 hham|HHA_237425 ncan|NCLIV_051170 tgon|TGME49_237425 hham|HHA_462280
OG6_400339: eten|ETH_00002035 hham|HHA_262040 ncan|NCLIV_025580 sneu|SRCN_2736 tgon|TGME49_262040
OG6_400340: eten|ETH_00002070 hham|HHA_261720 ncan|NCLIV_025760 tgon|TGME49_261720 sneu|SRCN_3177
OG6_400341: eten|ETH_00002105 ncan|NCLIV_024280 sneu|SRCN_5275 tgon|TGME49_263670 hham|HHA_263670
OG6_400342: eten|ETH_00002115 hham|HHA_213770 ncan|NCLIV_013510 sneu|SRCN_3752 tgon|TGME49_213770
OG6_400343: eten|ETH_00002120 hham|HHA_214770 ncan|NCLIV_051820 sneu|SRCN_4433 tgon|TGME49_214770
OG6_400344: eten|ETH_00002185 hham|HHA_291000 ncan|NCLIV_042870 sneu|SRCN_2369 tgon|TGME49_291000
OG6_400345: eten|ETH_00002190 hham|HHA_228300 ncan|NCLIV_045160 sneu|SRCN_6831 tgon|TGME49_228300
OG6_400346: eten|ETH_00002210 hham|HHA_249200 ncan|NCLIV_065410 tgon|TGME49_249200 sneu|SRCN_3591
OG6_400347: eten|ETH_00002215 hham|HHA_223110 ncan|NCLIV_006120 sneu|SRCN_2748 tgon|TGME49_223110
OG6_400348: eten|ETH_00002230 hham|HHA_226430 ncan|NCLIV_046530 sneu|SRCN_5927 tgon|TGME49_226430
OG6_400349: eten|ETH_00002240 tgon|TGME49_226440 eten|ETH_00002245 hham|HHA_226440 ncan|NCLIV_046520
OG6_400350: eten|ETH_00002250 hham|HHA_208780 ncan|NCLIV_003300 sneu|SRCN_6695 tgon|TGME49_208780
OG6_400351: eten|ETH_00002255 hham|HHA_278670 ncan|NCLIV_067330 sneu|SRCN_1340 tgon|TGME49_278670
OG6_400352: eten|ETH_00002260 hham|HHA_245470 ncan|NCLIV_062730 sneu|SRCN_1386 tgon|TGME49_245470
OG6_400353: eten|ETH_00002265 hham|HHA_236250 ncan|NCLIV_050500 tgon|TGME49_236250 sneu|SRCN_3076
OG6_400354: eten|ETH_00002270 hham|HHA_293000 sneu|SRCN_2947 ncan|NCLIV_000060 tgon|TGME49_293000
OG6_400355: eten|ETH_00002275 hham|HHA_316520 ncan|NCLIV_058970 sneu|SRCN_3539 tgon|TGME49_316520
OG6_400356: eten|ETH_00002285 hham|HHA_284050 ncan|NCLIV_028950 sneu|SRCN_687 tgon|TGME49_284050
OG6_400357: eten|ETH_00002295 hham|HHA_240910 ncan|NCLIV_017060 sneu|SRCN_1124 tgon|TGME49_240910
OG6_400358: eten|ETH_00002310 hham|HHA_226550 ncan|NCLIV_046425 sneu|SRCN_2033 tgon|TGME49_226550
OG6_400359: eten|ETH_00002315 sneu|SRCN_174 tgon|TGME49_201710 hham|HHA_201710 ncan|NCLIV_023030
OG6_400360: eten|ETH_00002395 eten|ETH_00002405 eten|ETH_00003715 eten|ETH_00002400 eten|ETH_00003710
OG6_400361: eten|ETH_00002415 hham|HHA_280420 tgon|TGME49_280420 ncan|NCLIV_019730 sneu|SRCN_4339
OG6_400362: eten|ETH_00002420 eten|ETH_00038465 ncan|NCLIV_017140 hham|HHA_241010 tgon|TGME49_241010
OG6_400363: eten|ETH_00002435 hham|HHA_232540 ncan|NCLIV_032510 tgon|TGME49_232540 sneu|SRCN_6272
OG6_400364: eten|ETH_00002490 hham|HHA_254760 ncan|NCLIV_009020 tgon|TGME49_254760 sneu|SRCN_949
OG6_400365: eten|ETH_00002515 hham|HHA_223530 ncan|NCLIV_048940 sneu|SRCN_6354 tgon|TGME49_223530
OG6_400366: sneu|SRCN_2522 eten|ETH_00040370 hham|HHA_243720 ncan|NCLIV_0184 tgon|TGME49_243720
OG6_400367: eten|ETH_00002550 hham|HHA_304470 ncan|NCLIV_019810 sneu|SRCN_6046 tgon|TGME49_304470
OG6_400368: eten|ETH_00002575 hham|HHA_209950 ncan|NCLIV_004190 sneu|SRCN_1806 tgon|TGME49_209950
OG6_400369: eten|ETH_00002580 hham|HHA_247240 ncan|NCLIV_063760 sneu|SRCN_6309 tgon|TGME49_247240
OG6_400370: eten|ETH_00002590 hham|HHA_318580 ncan|NCLIV_010960 sneu|SRCN_4981 tgon|TGME49_318580
OG6_400371: eten|ETH_00002595 hham|HHA_231890 ncan|NCLIV_0319 sneu|SRCN_2727 tgon|TGME49_231890
OG6_400372: eten|ETH_00002600 hham|HHA_315500 ncan|NCLIV_058190 sneu|SRCN_5202 tgon|TGME49_315500
OG6_400373: eten|ETH_00002605 hham|HHA_315260 ncan|NCLIV_058000 sneu|SRCN_5405 tgon|TGME49_315260
OG6_400374: eten|ETH_00002655 hham|HHA_230420 ncan|NCLIV_030940 sneu|SRCN_2683 tgon|TGME49_230420
OG6_400375: eten|ETH_00002665 hham|HHA_209240 ncan|NCLIV_003630 sneu|SRCN_833 tgon|TGME49_209240
OG6_400376: eten|ETH_00002680 hham|HHA_260790 ncan|NCLIV_026370 sneu|SRCN_869 tgon|TGME49_260790
OG6_400377: eten|ETH_00002700 hham|HHA_239720 ncan|NCLIV_016340 sneu|SRCN_2293 tgon|TGME49_239720
OG6_400378: eten|ETH_00002735 hham|HHA_267620 ncan|NCLIV_038570 sneu|SRCN_3855 tgon|TGME49_267620
OG6_400379: eten|ETH_00002785 hham|HHA_285980 ncan|NCLIV_014450 sneu|SRCN_1841 tgon|TGME49_285980
OG6_400380: eten|ETH_00002790 hham|HHA_276140 ncan|NCLIV_007000 sneu|SRCN_4056 tgon|TGME49_276140
OG6_400381: eten|ETH_00002795 hham|HHA_310470 ncan|NCLIV_054550 sneu|SRCN_2974 tgon|TGME49_310470
OG6_400382: eten|ETH_00002800 hham|HHA_257310 ncan|NCLIV_029750 tgon|TGME49_257310 sneu|SRCN_2111
OG6_400383: eten|ETH_00002810 hham|HHA_243620 ncan|NCLIV_018340 sneu|SRCN_2529 tgon|TGME49_243620
OG6_400384: eten|ETH_00002815 hham|HHA_288720 ncan|NCLIV_041180 sneu|SRCN_6443 tgon|TGME49_288720
OG6_400385: eten|ETH_00002825 hham|HHA_213520 ncan|NCLIV_069500 sneu|SRCN_4369 tgon|TGME49_213520
OG6_400386: eten|ETH_00002840 hham|HHA_278990 ncan|NCLIV_067010 sneu|SRCN_5398 tgon|TGME49_278990
OG6_400387: eten|ETH_00002855 hham|HHA_221450 ncan|NCLIV_004990 sneu|SRCN_252 tgon|TGME49_221450
OG6_400388: eten|ETH_00002875 hham|HHA_254690 ncan|NCLIV_008960 sneu|SRCN_3673 tgon|TGME49_254690
OG6_400389: eten|ETH_00002880 hham|HHA_284620 ncan|NCLIV_015100 tgon|TGME49_284620 sneu|SRCN_1097
OG6_400390: eten|ETH_00002930 hham|HHA_232590 ncan|NCLIV_032550 sneu|SRCN_6268 tgon|TGME49_232590
OG6_400391: eten|ETH_00002945 hham|HHA_254030 ncan|NCLIV_008340 sneu|SRCN_4835 tgon|TGME49_254030
OG6_400392: eten|ETH_00002955 hham|HHA_223140 ncan|NCLIV_006150 sneu|SRCN_6528 tgon|TGME49_223140
OG6_400393: eten|ETH_00002995 eten|ETH_00004025 eten|ETH_00026060 eten|ETH_00029955 eten|ETH_00029960
OG6_400394: eten|ETH_00003025 hham|HHA_222100 ncan|NCLIV_005500 sneu|SRCN_6863 tgon|TGME49_222100
OG6_400395: eten|ETH_00003040 hham|HHA_266970 ncan|NCLIV_039090 tgon|TGME49_266970 sneu|SRCN_3815
OG6_400396: eten|ETH_00003060 hham|HHA_220880 ncan|NCLIV_004660 tgon|TGME49_220880 sneu|SRCN_5555
OG6_400397: eten|ETH_00003065 hham|HHA_285268 ncan|NCLIV_014920 tgon|TGME49_285268 sneu|SRCN_6507
OG6_400398: eten|ETH_00003080 hham|HHA_263190 ncan|NCLIV_024730 sneu|SRCN_6710 tgon|TGME49_263190
OG6_400399: eten|ETH_00003225 hham|HHA_236910 ncan|NCLIV_050810 sneu|SRCN_6856 tgon|TGME49_236910
OG6_400400: eten|ETH_00003240 hham|HHA_300010 ncan|NCLIV_064690 sneu|SRCN_779 tgon|TGME49_300010
OG6_400401: eten|ETH_00003245 hham|HHA_220150 ncan|NCLIV_012280 sneu|SRCN_2863 tgon|TGME49_220150
OG6_400402: eten|ETH_00003255 hham|HHA_223520 ncan|NCLIV_048950 sneu|SRCN_6355 tgon|TGME49_223520
OG6_400403: eten|ETH_00003260 hham|HHA_263420 ncan|NCLIV_024510 sneu|SRCN_912 tgon|TGME49_263420
OG6_400404: eten|ETH_00003325 hham|HHA_277700 ncan|NCLIV_068250 sneu|SRCN_2602 tgon|TGME49_277700
OG6_400405: eten|ETH_00003335 hham|HHA_231170 ncan|NCLIV_031540 tgon|TGME49_231170 sneu|SRCN_4575
OG6_400406: eten|ETH_00003340 hham|HHA_219440 sneu|SRCN_2426 tgon|TGME49_219440 ncan|NCLIV_061130
OG6_400407: eten|ETH_00003360 hham|HHA_289880 ncan|NCLIV_042110 sneu|SRCN_240 tgon|TGME49_289880
OG6_400408: eten|ETH_00003410 hham|HHA_309580 ncan|NCLIV_053830 sneu|SRCN_6108 tgon|TGME49_309580
OG6_400409: eten|ETH_00003420 hham|HHA_284660 ncan|NCLIV_015075 sneu|SRCN_1099 tgon|TGME49_284660
OG6_400410: eten|ETH_00003425 hham|HHA_259710 ncan|NCLIV_027080 sneu|SRCN_580 tgon|TGME49_259710
OG6_400411: eten|ETH_00003465 hham|HHA_229930 ncan|NCLIV_030630 sneu|SRCN_5117 tgon|TGME49_229930
OG6_400412: eten|ETH_00003505 hham|HHA_313990 ncan|NCLIV_057190 tgon|TGME49_313990 sneu|SRCN_2295
OG6_400413: eten|ETH_00003535 hham|HHA_306410 eten|ETH_00033620 ncan|NCLIV_044620 tgon|TGME49_306410
OG6_400414: eten|ETH_00003555 hham|HHA_238240 ncan|NCLIV_015610 sneu|SRCN_279 tgon|TGME49_238240
OG6_400415: eten|ETH_00003570 hham|HHA_249670 ncan|NCLIV_069550 sneu|SRCN_4631 tgon|TGME49_249670
OG6_400416: eten|ETH_00003580 hham|HHA_243920 ncan|NCLIV_018520 sneu|SRCN_4009 tgon|TGME49_243920
OG6_400417: eten|ETH_00003585 hham|HHA_263680 ncan|NCLIV_024270 tgon|TGME49_263680 sneu|SRCN_5274
OG6_400418: eten|ETH_00003620 hham|HHA_261050 ncan|NCLIV_026230 sneu|SRCN_2221 tgon|TGME49_261050
OG6_400419: eten|ETH_00003630 hham|HHA_280480 ncan|NCLIV_019670 sneu|SRCN_1715 tgon|TGME49_280480
OG6_400420: eten|ETH_00003650 hham|HHA_251880 ncan|NCLIV_066920 sneu|SRCN_4335 tgon|TGME49_251880
OG6_400421: eten|ETH_00003655 hham|HHA_280410 ncan|NCLIV_019740 tgon|TGME49_280410 sneu|SRCN_4340
OG6_400422: eten|ETH_00003665 hham|HHA_248400 ncan|NCLIV_064370 sneu|SRCN_3653 tgon|TGME49_248400
OG6_400423: eten|ETH_00003670 ncan|NCLIV_060670 hham|HHA_308030 tgon|TGME49_308030 sneu|SRCN_6364
OG6_400424: eten|ETH_00003675 hham|HHA_311290 ncan|NCLIV_055210 sneu|SRCN_4524 tgon|TGME49_311290
OG6_400425: eten|ETH_00003695 eten|ETH_00020220 hham|HHA_262400 ncan|NCLIV_025430 tgon|TGME49_262400
OG6_400426: eten|ETH_00003750 hham|HHA_207630 ncan|NCLIV_002600 tgon|TGME49_207630 sneu|SRCN_362
OG6_400427: eten|ETH_00003760 hham|HHA_256090 ncan|NCLIV_0290 sneu|SRCN_680 tgon|TGME49_256090
OG6_400428: eten|ETH_00003765 hham|HHA_270540 ncan|NCLIV_036220 sneu|SRCN_749 tgon|TGME49_270540
OG6_400429: eten|ETH_00003770 ncan|NCLIV_003330 sneu|SRCN_6698 tgon|TGME49_208820 hham|HHA_208820
OG6_400430: eten|ETH_00003790 hham|HHA_257560 ncan|NCLIV_029540 tgon|TGME49_257560 sneu|SRCN_1692
OG6_400431: eten|ETH_00003915 hham|HHA_226960 ncan|NCLIV_046050 sneu|SRCN_2070 tgon|TGME49_226960
OG6_400432: eten|ETH_00003950 hham|HHA_318690 sneu|SRCN_4975 ncan|NCLIV_010870 tgon|TGME49_318690
OG6_400433: eten|ETH_00003975 hham|HHA_270980 tgon|TGME49_270980 ncan|NCLIV_035800 sneu|SRCN_5051
OG6_400434: eten|ETH_00003980 hham|HHA_229940 ncan|NCLIV_0306 sneu|SRCN_5118 tgon|TGME49_229940
OG6_400435: eten|ETH_00003985 hham|HHA_230050 ncan|NCLIV_030720 sneu|SRCN_4776 tgon|TGME49_230050
OG6_400436: eten|ETH_00004005 hham|HHA_278870 sneu|SRCN_6759 tgon|TGME49_278870 ncan|NCLIV_067140
OG6_400437: eten|ETH_00004020 hham|HHA_291140 ncan|NCLIV_042980 sneu|SRCN_5094 tgon|TGME49_291140
OG6_400438: eten|ETH_00004050 hham|HHA_261210 ncan|NCLIV_026180 sneu|SRCN_2214 tgon|TGME49_261210
OG6_400439: eten|ETH_00004055 hham|HHA_241860 ncan|NCLIV_017280 sneu|SRCN_4186 tgon|TGME49_241860
OG6_400440: eten|ETH_00004075 sneu|SRCN_2651 hham|HHA_293820 ncan|NCLIV_000790 tgon|TGME49_293820
OG6_400441: eten|ETH_00004080 hham|HHA_308000 ncan|NCLIV_060640 tgon|TGME49_308000 sneu|SRCN_6836
OG6_400442: eten|ETH_00004095 hham|HHA_261000 ncan|NCLIV_026280 sneu|SRCN_5784 tgon|TGME49_261000
OG6_400443: eten|ETH_00004110 hham|HHA_280700 ncan|NCLIV_019490 sneu|SRCN_6607 tgon|TGME49_280700
OG6_400444: eten|ETH_00004115 hham|HHA_252420 ncan|NCLIV_007500 tgon|TGME49_252420 sneu|SRCN_6191
OG6_400445: eten|ETH_00004145 hham|HHA_288800 ncan|NCLIV_041220 sneu|SRCN_3046 tgon|TGME49_288800
OG6_400446: eten|ETH_00004165 hham|HHA_315590 ncan|NCLIV_058280 sneu|SRCN_5209 tgon|TGME49_315590
OG6_400447: eten|ETH_00004195 hham|HHA_265020 ncan|NCLIV_040210 sneu|SRCN_2019 tgon|TGME49_265020
OG6_400448: eten|ETH_00004230 hham|HHA_206700 ncan|NCLIV_044360 sneu|SRCN_2179 tgon|TGME49_206700
OG6_400449: eten|ETH_00004260 hham|HHA_279390 ncan|NCLIV_038400 sneu|SRCN_5768 tgon|TGME49_279390
OG6_400450: eten|ETH_00004290 hham|HHA_227910 ncan|NCLIV_045490 sneu|SRCN_5973 tgon|TGME49_227910
OG6_400451: eten|ETH_00004300 hham|HHA_232260 ncan|NCLIV_032250 sneu|SRCN_6052 tgon|TGME49_232260
OG6_400452: eten|ETH_00004310 hham|HHA_218220 ncan|NCLIV_062010 sneu|SRCN_4801 tgon|TGME49_218220
OG6_400453: eten|ETH_00004340 hham|HHA_257740 ncan|NCLIV_028510 sneu|SRCN_477 tgon|TGME49_257740
OG6_400454: eten|ETH_00004350 hham|HHA_207770 ncan|NCLIV_002680 sneu|SRCN_5058 tgon|TGME49_207770
OG6_400455: eten|ETH_00004365 hham|HHA_314720 ncan|NCLIV_057620 sneu|SRCN_2454 tgon|TGME49_314720
OG6_400456: eten|ETH_00004380 hham|HHA_288910 ncan|NCLIV_041300 sneu|SRCN_3052 tgon|TGME49_288910
OG6_400457: eten|ETH_00004385 hham|HHA_279430 ncan|NCLIV_038350 sneu|SRCN_5770 tgon|TGME49_279430
OG6_400458: eten|ETH_00004395 hham|HHA_222800 ncan|NCLIV_005870 sneu|SRCN_6118 tgon|TGME49_222800
OG6_400459: eten|ETH_00004410 hham|HHA_243490 ncan|NCLIV_018220 sneu|SRCN_2545 tgon|TGME49_243490
OG6_400460: eten|ETH_00004420 hham|HHA_319650 ncan|NCLIV_010510 tgon|TGME49_319650 sneu|SRCN_6887
OG6_400461: eten|ETH_00004505 hham|HHA_294280 ncan|NCLIV_001030 sneu|SRCN_2627 tgon|TGME49_294280
OG6_400462: eten|ETH_00004510 hham|HHA_259180 ncan|NCLIV_027350 sneu|SRCN_560 tgon|TGME49_259180
OG6_400463: eten|ETH_00004520 eten|ETH_00004525 eten|ETH_00025895 eten|ETH_00031360 eten|ETH_00025900
OG6_400464: eten|ETH_00004545 hham|HHA_218760 ncan|NCLIV_061620 tgon|TGME49_218760 sneu|SRCN_1452
OG6_400465: eten|ETH_00004550 hham|HHA_244840 ncan|NCLIV_019300 sneu|SRCN_1304 tgon|TGME49_244840
OG6_400466: eten|ETH_00004575 hham|HHA_263700 ncan|NCLIV_024250 sneu|SRCN_5273 tgon|TGME49_263700
OG6_400467: eten|ETH_00004580 hham|HHA_221970 ncan|NCLIV_005370 sneu|SRCN_2470 tgon|TGME49_221970
OG6_400468: eten|ETH_00004635 hham|HHA_288540 ncan|NCLIV_041010 sneu|SRCN_1080 tgon|TGME49_288540
OG6_400469: eten|ETH_00004645 hham|HHA_252510 ncan|NCLIV_022260 tgon|TGME49_252510 sneu|SRCN_2577
OG6_400470: eten|ETH_00004650 ncan|NCLIV_007520 hham|HHA_252440 tgon|TGME49_252440 sneu|SRCN_6189
OG6_400471: eten|ETH_00004660 hham|HHA_282150 ncan|NCLIV_023770 sneu|SRCN_1534 tgon|TGME49_282150
OG6_400472: eten|ETH_00004665 hham|HHA_233500 ncan|NCLIV_033270 sneu|SRCN_4404 tgon|TGME49_233500
OG6_400473: eten|ETH_00004670 sneu|SRCN_6077 hham|HHA_217350 ncan|NCLIV_062110 tgon|TGME49_217350
OG6_400474: eten|ETH_00004685 hham|HHA_313960 ncan|NCLIV_057160 sneu|SRCN_2299 tgon|TGME49_313960
OG6_400475: eten|ETH_00004695 hham|HHA_283490 ncan|NCLIV_069605 sneu|SRCN_549 tgon|TGME49_283490
OG6_400476: eten|ETH_00004715 hham|HHA_313970 ncan|NCLIV_057170 tgon|TGME49_313970 sneu|SRCN_2297
OG6_400477: eten|ETH_00004725 hham|HHA_289310 ncan|NCLIV_041660 sneu|SRCN_4762 tgon|TGME49_289310
OG6_400478: eten|ETH_00004755 sneu|SRCN_1294 hham|HHA_244660 ncan|NCLIV_019210 tgon|TGME49_244660
OG6_400479: eten|ETH_00004775 hham|HHA_269340 ncan|NCLIV_037060 sneu|SRCN_2251 tgon|TGME49_269340
OG6_400480: eten|ETH_00004780 hham|HHA_224890 ncan|NCLIV_047820 tgon|TGME49_224890 sneu|SRCN_5725
OG6_400481: eten|ETH_00004800 hham|HHA_300200 ncan|NCLIV_064530 sneu|SRCN_796 tgon|TGME49_300200
OG6_400482: eten|ETH_00004855 hham|HHA_319308 tgon|TGME49_319308 ncan|NCLIV_010760 tgon|TGME49_319312
OG6_400483: eten|ETH_00004860 hham|HHA_300130 ncan|NCLIV_064590 sneu|SRCN_788 tgon|TGME49_300130
OG6_400484: eten|ETH_00004865 ncan|NCLIV_0280 tgon|TGME49_258520 hham|HHA_258520 sneu|SRCN_1230
OG6_400485: eten|ETH_00004870 eten|ETH_00005600 hham|HHA_286800 ncan|NCLIV_013860 tgon|TGME49_286800
OG6_400486: eten|ETH_00004880 hham|HHA_242680 ncan|NCLIV_017700 sneu|SRCN_6022 tgon|TGME49_242680
OG6_400487: eten|ETH_00004900 hham|HHA_223660 ncan|NCLIV_048820 sneu|SRCN_5844 tgon|TGME49_223660
OG6_400488: eten|ETH_00004905 hham|HHA_205350 ncan|NCLIV_020350 sneu|SRCN_2596 tgon|TGME49_205350
OG6_400489: eten|ETH_00004915 hham|HHA_201880 ncan|NCLIV_022880 sneu|SRCN_2777 tgon|TGME49_201880
OG6_400490: eten|ETH_00004920 sneu|SRCN_5868 tgon|TGME49_236970 hham|HHA_236970 ncan|NCLIV_050870
OG6_400491: eten|ETH_00004940 hham|HHA_294770 ncan|NCLIV_001640 sneu|SRCN_3489 tgon|TGME49_294770
OG6_400492: eten|ETH_00004950 hham|HHA_312220 ncan|NCLIV_055810 sneu|SRCN_3261 tgon|TGME49_312220
OG6_400493: eten|ETH_00004960 sneu|SRCN_4733 hham|HHA_212725 ncan|NCLIV_069660 tgon|TGME49_212725
OG6_400494: eten|ETH_00004975 hham|HHA_210790 ncan|NCLIV_012040 sneu|SRCN_4863 tgon|TGME49_210790
OG6_400495: eten|ETH_00004985 hham|HHA_208340 ncan|NCLIV_003020 tgon|TGME49_208340 sneu|SRCN_4852
OG6_400496: eten|ETH_00005005 hham|HHA_318710 ncan|NCLIV_010850 sneu|SRCN_4686 tgon|TGME49_318710
OG6_400497: eten|ETH_00005010 hham|HHA_210230 ncan|NCLIV_043520 sneu|SRCN_5645 tgon|TGME49_210230
OG6_400498: eten|ETH_00005015 hham|HHA_285240 ncan|NCLIV_014950 sneu|SRCN_1130 tgon|TGME49_285240
OG6_400499: eten|ETH_00005030 hham|HHA_290870 ncan|NCLIV_042740 tgon|TGME49_290870 sneu|SRCN_2385
OG6_400500: eten|ETH_00005050 hham|HHA_233040 ncan|NCLIV_0328 tgon|TGME49_233040 hham|HHA_461700
OG6_400501: eten|ETH_00005065 hham|HHA_269980 ncan|NCLIV_036610 sneu|SRCN_5286 tgon|TGME49_269980
OG6_400502: eten|ETH_00005075 hham|HHA_262620 ncan|NCLIV_025240 sneu|SRCN_2743 tgon|TGME49_262620
OG6_400503: eten|ETH_00005090 hham|HHA_270865 ncan|NCLIV_035920 tgon|TGME49_270865 sneu|SRCN_5039
OG6_400504: eten|ETH_00005100 hham|HHA_207400 ncan|NCLIV_002490 sneu|SRCN_6510 tgon|TGME49_207400
OG6_400505: eten|ETH_00005105 hham|HHA_254380 ncan|NCLIV_008670 sneu|SRCN_3956 tgon|TGME49_254380
OG6_400506: eten|ETH_00005120 hham|HHA_225940 ncan|NCLIV_046890 sneu|SRCN_5174 tgon|TGME49_225940
OG6_400507: eten|ETH_00005130 hham|HHA_294620 ncan|NCLIV_001520 sneu|SRCN_6635 tgon|TGME49_294620
OG6_400508: eten|ETH_00005145 hham|HHA_313670 sneu|SRCN_6213 tgon|TGME49_313670 ncan|NCLIV_056950
OG6_400509: eten|ETH_00005150 hham|HHA_289770 ncan|NCLIV_042020 sneu|SRCN_245 tgon|TGME49_289770
OG6_400510: eten|ETH_00005155 hham|HHA_270140 ncan|NCLIV_036500 sneu|SRCN_1678 tgon|TGME49_270140
OG6_400511: eten|ETH_00005160 hham|HHA_206400 ncan|NCLIV_044160 sneu|SRCN_5738 tgon|TGME49_206400
OG6_400512: eten|ETH_00005165 hham|HHA_242460 ncan|NCLIV_017590 sneu|SRCN_6185 tgon|TGME49_242460
OG6_400513: eten|ETH_00005180 hham|HHA_246600 ncan|NCLIV_063390 tgon|TGME49_246600 sneu|SRCN_1400
OG6_400514: eten|ETH_00005195 hham|HHA_241170 ncan|NCLIV_017200 sneu|SRCN_1114 tgon|TGME49_241170
OG6_400515: eten|ETH_00005200 hham|HHA_271910 ncan|NCLIV_035240 tgon|TGME49_271910 sneu|SRCN_6451
OG6_400516: eten|ETH_00005205 hham|HHA_269110 ncan|NCLIV_037280 sneu|SRCN_2237 tgon|TGME49_269110
OG6_400517: eten|ETH_00005210 hham|HHA_286080 ncan|NCLIV_014360 sneu|SRCN_3362 tgon|TGME49_286080
OG6_400518: eten|ETH_00005220 hham|HHA_264450 ncan|NCLIV_040590 sneu|SRCN_4933 tgon|TGME49_264450
OG6_400519: eten|ETH_00005240 hham|HHA_220100 ncan|NCLIV_012230 sneu|SRCN_2887 tgon|TGME49_220100
OG6_400520: eten|ETH_00005255 hham|HHA_248110 ncan|NCLIV_064100 sneu|SRCN_934 tgon|TGME49_248110
OG6_400521: eten|ETH_00005260 hham|HHA_294290 ncan|NCLIV_001040 sneu|SRCN_2626 tgon|TGME49_294290
OG6_400522: eten|ETH_00005270 hham|HHA_204400 ncan|NCLIV_020840 sneu|SRCN_1621 tgon|TGME49_204400
OG6_400523: eten|ETH_00005275 sneu|SRCN_6119 hham|HHA_222710 ncan|NCLIV_005860 tgon|TGME49_222710
OG6_400524: eten|ETH_00005315 hham|HHA_304900 ncan|NCLIV_001210 sneu|SRCN_973 tgon|TGME49_304900
OG6_400525: eten|ETH_00005320 hham|HHA_234420 ncan|NCLIV_049570 sneu|SRCN_4703 tgon|TGME49_234420
OG6_400526: eten|ETH_00005370 hham|HHA_318730 ncan|NCLIV_010830 sneu|SRCN_6554 tgon|TGME49_318730
OG6_400527: eten|ETH_00005380 hham|HHA_207820 ncan|NCLIV_002760 sneu|SRCN_5365 tgon|TGME49_207820
OG6_400528: eten|ETH_00005385 hham|HHA_219320 ncan|NCLIV_061160 sneu|SRCN_2420 tgon|TGME49_219320
OG6_400529: eten|ETH_00005420 ncan|NCLIV_017190 hham|HHA_241160 sneu|SRCN_1115 tgon|TGME49_241160
OG6_400530: eten|ETH_00005435 ncan|NCLIV_001860 sneu|SRCN_5623 hham|HHA_295020 tgon|TGME49_295020
OG6_400531: eten|ETH_00005450 hham|HHA_266090 ncan|NCLIV_048050 sneu|SRCN_185 tgon|TGME49_266090
OG6_400532: eten|ETH_00005490 eten|ETH_00019060 eten|ETH_00022645 eten|ETH_00031285 eten|ETH_00031550
OG6_400533: eten|ETH_00005520 hham|HHA_300280 ncan|NCLIV_060400 sneu|SRCN_1015 tgon|TGME49_300280
OG6_400534: eten|ETH_00005525 hham|HHA_212250 ncan|NCLIV_049130 tgon|TGME49_212250 sneu|SRCN_600
OG6_400535: eten|ETH_00005555 hham|HHA_286530 ncan|NCLIV_014100 sneu|SRCN_3332 tgon|TGME49_286530
OG6_400536: eten|ETH_00005565 hham|HHA_202120 ncan|NCLIV_022750 sneu|SRCN_521 tgon|TGME49_202120
OG6_400537: eten|ETH_00005575 hham|HHA_310830 ncan|NCLIV_054880 sneu|SRCN_1484 tgon|TGME49_310830
OG6_400538: eten|ETH_00005580 hham|HHA_216590 ncan|NCLIV_059680 tgon|TGME49_216590 sneu|SRCN_1573
OG6_400539: eten|ETH_00005615 hham|HHA_265205 ncan|NCLIV_040050 sneu|SRCN_5601 tgon|TGME49_265205
OG6_400540: eten|ETH_00005660 hham|HHA_254750 ncan|NCLIV_009010 sneu|SRCN_948 tgon|TGME49_254750
OG6_400541: eten|ETH_00005695 hham|HHA_210360 ncan|NCLIV_043620 sneu|SRCN_6669 tgon|TGME49_210360
OG6_400542: eten|ETH_00005705 hham|HHA_264740 ncan|NCLIV_040440 tgon|TGME49_264740 sneu|SRCN_1557
OG6_400543: eten|ETH_00005730 hham|HHA_260210 ncan|NCLIV_026790 sneu|SRCN_6589 tgon|TGME49_260210
OG6_400544: eten|ETH_00005745 hham|HHA_259630 ncan|NCLIV_027160 sneu|SRCN_577 tgon|TGME49_259630
OG6_400545: eten|ETH_00005765 hham|HHA_218570 ncan|NCLIV_061710 tgon|TGME49_218570 sneu|SRCN_3433
OG6_400546: eten|ETH_00005775 hham|HHA_256020 ncan|NCLIV_029070 sneu|SRCN_677 tgon|TGME49_256020
OG6_400547: eten|ETH_00005805 hham|HHA_238010 ncan|NCLIV_015410 sneu|SRCN_4157 tgon|TGME49_238010
OG6_400548: eten|ETH_00005810 hham|HHA_238000 ncan|NCLIV_015405 sneu|SRCN_4158 tgon|TGME49_238000
OG6_400549: eten|ETH_00005830 hham|HHA_320450 ncan|NCLIV_009820 sneu|SRCN_3131 tgon|TGME49_320450
OG6_400550: eten|ETH_00005865 hham|HHA_295350 ncan|NCLIV_002390 sneu|SRCN_6785 tgon|TGME49_295350
OG6_400551: eten|ETH_00005890 hham|HHA_221510 ncan|NCLIV_005040 sneu|SRCN_3781 tgon|TGME49_221510
OG6_400552: eten|ETH_00005895 hham|HHA_217650 ncan|NCLIV_062430 sneu|SRCN_5814 tgon|TGME49_217650
OG6_400553: eten|ETH_00005915 hham|HHA_272420 ncan|NCLIV_034880 sneu|SRCN_4272 tgon|TGME49_272420
OG6_400554: eten|ETH_00005935 hham|HHA_222990 ncan|NCLIV_006020 sneu|SRCN_1826 tgon|TGME49_222990
OG6_400555: eten|ETH_00005940 hham|HHA_224220 ncan|NCLIV_048330 sneu|SRCN_6598 tgon|TGME49_224220
OG6_400556: eten|ETH_00005960 hham|HHA_214780 ncan|NCLIV_051830 tgon|TGME49_214780 sneu|SRCN_4430
OG6_400557: eten|ETH_00005965 hham|HHA_216170 ncan|NCLIV_059990 sneu|SRCN_4035 tgon|TGME49_216170
OG6_400558: eten|ETH_00005985 hham|HHA_309790 ncan|NCLIV_053920 sneu|SRCN_5519 tgon|TGME49_309790
OG6_400559: eten|ETH_00006025 ncan|NCLIV_052080 hham|HHA_215070 sneu|SRCN_439 tgon|TGME49_215070
OG6_400560: eten|ETH_00006060 hham|HHA_230430 ncan|NCLIV_030950 sneu|SRCN_2684 tgon|TGME49_230430
OG6_400561: eten|ETH_00006070 hham|HHA_205590 ncan|NCLIV_020060 sneu|SRCN_5435 tgon|TGME49_205590
OG6_400562: eten|ETH_00006075 hham|HHA_205760 ncan|NCLIV_019910 sneu|SRCN_5746 tgon|TGME49_205760
OG6_400563: eten|ETH_00006080 hham|HHA_205750 ncan|NCLIV_019920 sneu|SRCN_5747 tgon|TGME49_205750
OG6_400564: eten|ETH_00006085 hham|HHA_243750 ncan|NCLIV_018440 tgon|TGME49_243750 sneu|SRCN_2519
OG6_400565: eten|ETH_00006100 hham|HHA_319920 ncan|NCLIV_010320 sneu|SRCN_3977 tgon|TGME49_319920
OG6_400566: eten|ETH_00006120 hham|HHA_291680 ncan|NCLIV_043180 sneu|SRCN_3396 tgon|TGME49_291680
OG6_400567: eten|ETH_00006125 hham|HHA_217450 ncan|NCLIV_062210 sneu|SRCN_5801 tgon|TGME49_217450
OG6_400568: eten|ETH_00006130 hham|HHA_272900 ncan|NCLIV_034540 sneu|SRCN_5093 tgon|TGME49_272900
OG6_400569: eten|ETH_00006180 hham|HHA_228220 ncan|NCLIV_045210 tgon|TGME49_228220 sneu|SRCN_6368
OG6_400570: eten|ETH_00006185 hham|HHA_225470 ncan|NCLIV_047240 sneu|SRCN_4392 tgon|TGME49_225470
OG6_400571: eten|ETH_00006210 hham|HHA_211680 ncan|NCLIV_011410 sneu|SRCN_6724 tgon|TGME49_211680
OG6_400572: eten|ETH_00006235 hham|HHA_204060 ncan|NCLIV_021040 sneu|SRCN_1604 tgon|TGME49_204060
OG6_400573: eten|ETH_00006270 hham|HHA_281950 ncan|NCLIV_023630 sneu|SRCN_1518 tgon|TGME49_281950
OG6_400574: eten|ETH_00006285 hham|HHA_244880 ncan|NCLIV_019340 sneu|SRCN_1307 tgon|TGME49_244880
OG6_400575: eten|ETH_00006315 hham|HHA_281520 ncan|NCLIV_023480 sneu|SRCN_899 tgon|TGME49_281520
OG6_400576: eten|ETH_00006345 hham|HHA_256800 ncan|NCLIV_015225 tgon|TGME49_256800 sneu|SRCN_2143
OG6_400577: eten|ETH_00006415 ncan|NCLIV_030890 sneu|SRCN_6439 tgon|TGME49_230340 hham|HHA_230340
OG6_400578: eten|ETH_00006440 hham|HHA_316540 ncan|NCLIV_059000 sneu|SRCN_3543 tgon|TGME49_316540
OG6_400579: eten|ETH_00006470 hham|HHA_246220 ncan|NCLIV_063220 sneu|SRCN_266 tgon|TGME49_246220
OG6_400580: eten|ETH_00006505 hham|HHA_245450 ncan|NCLIV_062710 sneu|SRCN_1388 tgon|TGME49_245450
OG6_400581: eten|ETH_00006520 hham|HHA_216920 ncan|NCLIV_059390 sneu|SRCN_3222 tgon|TGME49_216920
OG6_400582: eten|ETH_00006545 hham|HHA_267480 ncan|NCLIV_038700 sneu|SRCN_3845 tgon|TGME49_267480
OG6_400583: eten|ETH_00006555 ncan|NCLIV_029270 hham|HHA_255635 tgon|TGME49_255635 sneu|SRCN_641
OG6_400584: eten|ETH_00006575 hham|HHA_225810 ncan|NCLIV_047020 sneu|SRCN_5192 tgon|TGME49_225810
OG6_400585: eten|ETH_00006580 hham|HHA_292170 ncan|NCLIV_043370 sneu|SRCN_5941 tgon|TGME49_292170
OG6_400586: eten|ETH_00006585 hham|HHA_231220 ncan|NCLIV_031590 sneu|SRCN_2313 tgon|TGME49_231220
OG6_400587: eten|ETH_00006590 hham|HHA_300310 ncan|NCLIV_060380 sneu|SRCN_1021 tgon|TGME49_300310
OG6_400588: eten|ETH_00006665 sneu|SRCN_1111 hham|HHA_241830 ncan|NCLIV_017250 tgon|TGME49_241830
OG6_400589: eten|ETH_00006695 hham|HHA_217710 ncan|NCLIV_062500 sneu|SRCN_5819 tgon|TGME49_217710
OG6_400590: eten|ETH_00006700 hham|HHA_272290 ncan|NCLIV_034990 sneu|SRCN_4259 tgon|TGME49_272290
OG6_400591: eten|ETH_00006785 hham|HHA_280710 ncan|NCLIV_019480 sneu|SRCN_6608 tgon|TGME49_280710
OG6_400592: eten|ETH_00006790 hham|HHA_313160 ncan|NCLIV_056500 sneu|SRCN_2844 tgon|TGME49_313160
OG6_400593: eten|ETH_00006805 hham|HHA_229350 ncan|NCLIV_030270 tgon|TGME49_229350 sneu|SRCN_6614
OG6_400594: eten|ETH_00006810 hham|HHA_311240 ncan|NCLIV_055170 sneu|SRCN_3012 tgon|TGME49_311240
OG6_400595: eten|ETH_00006820 hham|HHA_223620 ncan|NCLIV_048850 sneu|SRCN_5847 tgon|TGME49_223620
OG6_400596: eten|ETH_00006825 hham|HHA_235860 ncan|NCLIV_050140 sneu|SRCN_107 tgon|TGME49_235860
OG6_400597: eten|ETH_00006855 hham|HHA_205670 ncan|NCLIV_020000 sneu|SRCN_5754 tgon|TGME49_205670
OG6_400598: eten|ETH_00006870 hham|HHA_233310 ncan|NCLIV_033100 sneu|SRCN_2344 tgon|TGME49_233310
OG6_400599: eten|ETH_00006880 hham|HHA_261710 ncan|NCLIV_025770 sneu|SRCN_3179 tgon|TGME49_261710
OG6_400600: eten|ETH_00006910 hham|HHA_318480 ncan|NCLIV_011070 tgon|TGME49_318480 sneu|SRCN_4990
OG6_400601: eten|ETH_00006915 hham|HHA_320000 ncan|NCLIV_010260 sneu|SRCN_3973 tgon|TGME49_320000
OG6_400602: eten|ETH_00006965 hham|HHA_278660 ncan|NCLIV_067350 sneu|SRCN_1341 tgon|TGME49_278660
OG6_400603: eten|ETH_00006995 hham|HHA_218820 ncan|NCLIV_061560 tgon|TGME49_218820 sneu|SRCN_3086
OG6_400604: eten|ETH_00007025 hham|HHA_222860 ncan|NCLIV_005900 sneu|SRCN_2688 tgon|TGME49_222860
OG6_400605: eten|ETH_00007050 ncan|NCLIV_022290 sneu|SRCN_5891 hham|HHA_202650 tgon|TGME49_202650
OG6_400606: eten|ETH_00007060 hham|HHA_214220 ncan|NCLIV_051460 sneu|SRCN_6896 tgon|TGME49_214220
OG6_400607: eten|ETH_00007120 hham|HHA_238200 sneu|SRCN_4140 ncan|NCLIV_0155 tgon|TGME49_238200
OG6_400608: eten|ETH_00007140 hham|HHA_205490 ncan|NCLIV_020200 sneu|SRCN_5426 tgon|TGME49_205490
OG6_400609: eten|ETH_00007150 hham|HHA_268690 sneu|SRCN_5512 ncan|NCLIV_037660 tgon|TGME49_268690
OG6_400610: eten|ETH_00007160 hham|HHA_223710 ncan|NCLIV_048770 sneu|SRCN_2992 tgon|TGME49_223710
OG6_400611: eten|ETH_00007185 hham|HHA_223690 ncan|NCLIV_048790 sneu|SRCN_2989 tgon|TGME49_223690
OG6_400612: eten|ETH_00007195 hham|HHA_266640 ncan|NCLIV_039400 sneu|SRCN_2852 tgon|TGME49_266640
OG6_400613: eten|ETH_00007205 sneu|SRCN_4530 hham|HHA_319670 ncan|NCLIV_010480 tgon|TGME49_319670
OG6_400614: eten|ETH_00007210 hham|HHA_284780 ncan|NCLIV_015060 sneu|SRCN_1101 tgon|TGME49_284780
OG6_400615: eten|ETH_00007235 hham|HHA_231430 ncan|NCLIV_031690 sneu|SRCN_2320 tgon|TGME49_231430
OG6_400616: eten|ETH_00007240 hham|HHA_231410 ncan|NCLIV_031670 sneu|SRCN_2319 tgon|TGME49_231410
OG6_400617: eten|ETH_00007290 hham|HHA_300060 ncan|NCLIV_064640 sneu|SRCN_784 tgon|TGME49_300060
OG6_400618: eten|ETH_00007295 hham|HHA_275750 ncan|NCLIV_007180 sneu|SRCN_1997 tgon|TGME49_275750
OG6_400619: eten|ETH_00007310 hham|HHA_311090 ncan|NCLIV_055070 sneu|SRCN_3024 tgon|TGME49_311090
OG6_400620: eten|ETH_00007335 hham|HHA_271240 ncan|NCLIV_035620 tgon|TGME49_271240 sneu|SRCN_132
OG6_400621: eten|ETH_00007345 hham|HHA_253890 ncan|NCLIV_008220 sneu|SRCN_6154 tgon|TGME49_253890
OG6_400622: eten|ETH_00007350 hham|HHA_253900 ncan|NCLIV_008230 sneu|SRCN_6155 tgon|TGME49_253900
OG6_400623: eten|ETH_00007370 hham|HHA_257680 ncan|NCLIV_029420 sneu|SRCN_1686 tgon|TGME49_257680
OG6_400624: eten|ETH_00007385 hham|HHA_288380 ncan|NCLIV_040880 sneu|SRCN_5859 tgon|TGME49_288380
OG6_400625: eten|ETH_00007420 hham|HHA_261530 ncan|NCLIV_025950 sneu|SRCN_3191 tgon|TGME49_261530
OG6_400626: eten|ETH_00007425 hham|HHA_312510 ncan|NCLIV_056045 sneu|SRCN_4205 tgon|TGME49_312510
OG6_400627: eten|ETH_00007450 hham|HHA_266800 ncan|NCLIV_039240 sneu|SRCN_4105 tgon|TGME49_266800
OG6_400628: eten|ETH_00007455 hham|HHA_229910 ncan|NCLIV_030600 sneu|SRCN_5114 tgon|TGME49_229910
OG6_400629: eten|ETH_00007500 hham|HHA_285510 ncan|NCLIV_014760 sneu|SRCN_3622 tgon|TGME49_285510
OG6_400630: eten|ETH_00007515 hham|HHA_284540 ncan|NCLIV_015180 tgon|TGME49_284540 sneu|SRCN_3586
OG6_400631: eten|ETH_00007580 ncan|NCLIV_063120 sneu|SRCN_4473 hham|HHA_246100 tgon|TGME49_246100
OG6_400632: eten|ETH_00007605 hham|HHA_313390 ncan|NCLIV_056680 sneu|SRCN_5249 tgon|TGME49_313390
OG6_400633: eten|ETH_00007615 hham|HHA_203160 ncan|NCLIV_021780 sneu|SRCN_3405 tgon|TGME49_203160
OG6_400634: eten|ETH_00007630 hham|HHA_209700 ncan|NCLIV_003970 tgon|TGME49_209700 sneu|SRCN_165
OG6_400635: eten|ETH_00007685 hham|HHA_310860 ncan|NCLIV_054910 sneu|SRCN_1481 tgon|TGME49_310860
OG6_400636: eten|ETH_00007695 hham|HHA_310850 ncan|NCLIV_054900 sneu|SRCN_1483 tgon|TGME49_310850
OG6_400637: eten|ETH_00007715 hham|HHA_247460 ncan|NCLIV_065280 sneu|SRCN_1492 tgon|TGME49_247460
OG6_400638: eten|ETH_00007730 hham|HHA_313020 ncan|NCLIV_056370 sneu|SRCN_2831 tgon|TGME49_313020
OG6_400639: eten|ETH_00007745 hham|HHA_255260 ncan|NCLIV_028680 sneu|SRCN_461 tgon|TGME49_255260
OG6_400640: eten|ETH_00007755 hham|HHA_221670 ncan|NCLIV_005190 sneu|SRCN_6088 tgon|TGME49_221670
OG6_400641: eten|ETH_00007760 hham|HHA_290850 ncan|NCLIV_042720 sneu|SRCN_2387 tgon|TGME49_290850
OG6_400642: eten|ETH_00007780 hham|HHA_240690 ncan|NCLIV_016880 sneu|SRCN_4657 tgon|TGME49_240690
OG6_400643: eten|ETH_00007790 hham|HHA_228110 ncan|NCLIV_045310 sneu|SRCN_6378 tgon|TGME49_228110
OG6_400644: eten|ETH_00007795 hham|HHA_294040 ncan|NCLIV_000890 sneu|SRCN_2643 tgon|TGME49_294040
OG6_400645: eten|ETH_00007830 hham|HHA_279420 sneu|SRCN_5771 tgon|TGME49_279420 ncan|NCLIV_038360
OG6_400646: eten|ETH_00007840 hham|HHA_269200 ncan|NCLIV_037180 sneu|SRCN_2245 tgon|TGME49_269200
OG6_400647: eten|ETH_00007850 hham|HHA_310710 ncan|NCLIV_054760 tgon|TGME49_310710 sneu|SRCN_3438
OG6_400648: eten|ETH_00007855 hham|HHA_288750 ncan|NCLIV_041210 sneu|SRCN_3045 tgon|TGME49_288750
OG6_400649: eten|ETH_00007865 hham|HHA_235450 ncan|NCLIV_049890 sneu|SRCN_5070 tgon|TGME49_235450
OG6_400650: eten|ETH_00007875 hham|HHA_314790 ncan|NCLIV_057680 sneu|SRCN_2458 tgon|TGME49_314790
OG6_400651: eten|ETH_00007880 hham|HHA_225260 ncan|NCLIV_047440 sneu|SRCN_1153 tgon|TGME49_225260
OG6_400652: eten|ETH_00007940 hham|HHA_315110 ncan|NCLIV_057860 sneu|SRCN_5417 tgon|TGME49_315110
OG6_400653: eten|ETH_00007945 hham|HHA_315100 ncan|NCLIV_057850 sneu|SRCN_5418 tgon|TGME49_315100
OG6_400654: eten|ETH_00007980 hham|HHA_263090 ncan|NCLIV_024820 sneu|SRCN_6429 tgon|TGME49_263090
OG6_400655: eten|ETH_00007985 hham|HHA_261780 ncan|NCLIV_025710 sneu|SRCN_3175 tgon|TGME49_261780
OG6_400656: eten|ETH_00008000 hham|HHA_254190 ncan|NCLIV_008460 sneu|SRCN_2937 tgon|TGME49_254190
OG6_400657: eten|ETH_00008010 ncan|NCLIV_054650 hham|HHA_310580 sneu|SRCN_2964 tgon|TGME49_310580
OG6_400658: eten|ETH_00008020 hham|HHA_319340 ncan|NCLIV_010740 tgon|TGME49_319340 sneu|SRCN_6336
OG6_400659: eten|ETH_00008055 hham|HHA_269740 ncan|NCLIV_036790 tgon|TGME49_269740 sneu|SRCN_5339
OG6_400660: eten|ETH_00008080 hham|HHA_273740 ncan|NCLIV_033970 sneu|SRCN_284 tgon|TGME49_273740
OG6_400661: eten|ETH_00008095 hham|HHA_249620 tgon|TGME49_249620 ncan|NCLIV_065780 sneu|SRCN_4642
OG6_400662: eten|ETH_00008130 hham|HHA_255970 ncan|NCLIV_029100 sneu|SRCN_666 tgon|TGME49_255970
OG6_400663: eten|ETH_00008155 hham|HHA_280380 ncan|NCLIV_019770 sneu|SRCN_4344 tgon|TGME49_280380
OG6_400664: eten|ETH_00008170 hham|HHA_230100 ncan|NCLIV_030760 sneu|SRCN_1491 tgon|TGME49_230100
OG6_400665: eten|ETH_00008180 hham|HHA_205180 ncan|NCLIV_020480 sneu|SRCN_2600 tgon|TGME49_205180
OG6_400666: eten|ETH_00008190 hham|HHA_290960 ncan|NCLIV_042830 sneu|SRCN_2374 tgon|TGME49_290960
OG6_400667: eten|ETH_00008215 hham|HHA_240780 ncan|NCLIV_016940 sneu|SRCN_2928 tgon|TGME49_240780
OG6_400668: eten|ETH_00008255 hham|HHA_312980 ncan|NCLIV_056330 sneu|SRCN_2827 tgon|TGME49_312980
OG6_400669: eten|ETH_00008260 hham|HHA_312990 ncan|NCLIV_056340 sneu|SRCN_2829 tgon|TGME49_312990
OG6_400670: eten|ETH_00008275 hham|HHA_269140 ncan|NCLIV_0372 tgon|TGME49_269140 sneu|SRCN_2239
OG6_400671: eten|ETH_00008290 hham|HHA_207960 ncan|NCLIV_002880 tgon|TGME49_207960 sneu|SRCN_348
OG6_400672: eten|ETH_00008295 hham|HHA_229210 ncan|NCLIV_030140 sneu|SRCN_2224 tgon|TGME49_229210
OG6_400673: eten|ETH_00008300 hham|HHA_233140 ncan|NCLIV_032950 sneu|SRCN_6521 tgon|TGME49_233140
OG6_400674: eten|ETH_00008305 hham|HHA_315780 ncan|NCLIV_058450 sneu|SRCN_1905 tgon|TGME49_315780
OG6_400675: eten|ETH_00008315 hham|HHA_238050 ncan|NCLIV_015440 sneu|SRCN_4154 tgon|TGME49_238050
OG6_400676: eten|ETH_00008385 hham|HHA_210390 ncan|NCLIV_043650 sneu|SRCN_6670 tgon|TGME49_210390
OG6_400677: eten|ETH_00008405 hham|HHA_221950 ncan|NCLIV_005360 sneu|SRCN_2467 tgon|TGME49_221950
OG6_400678: eten|ETH_00008420 hham|HHA_201750 ncan|NCLIV_023000 sneu|SRCN_172 tgon|TGME49_201750
OG6_400679: eten|ETH_00008455 hham|HHA_247020 ncan|NCLIV_063690 sneu|SRCN_3090 tgon|TGME49_247020
OG6_400680: eten|ETH_00008470 hham|HHA_305750 ncan|NCLIV_070120 sneu|SRCN_3709 tgon|TGME49_305750
OG6_400681: eten|ETH_00008480 hham|HHA_240610 ncan|NCLIV_016810 sneu|SRCN_3443 tgon|TGME49_240610
OG6_400682: eten|ETH_00008485 hham|HHA_240600 ncan|NCLIV_016800 sneu|SRCN_3442 tgon|TGME49_240600
OG6_400683: eten|ETH_00008490 hham|HHA_264990 sneu|SRCN_3087 tgon|TGME49_264990 ncan|NCLIV_040240
OG6_400684: eten|ETH_00008510 hham|HHA_319730 ncan|NCLIV_010410 sneu|SRCN_6033 tgon|TGME49_319730
OG6_400685: eten|ETH_00008515 ncan|NCLIV_010490 hham|HHA_319662 tgon|TGME49_319662 sneu|SRCN_6889
OG6_400686: eten|ETH_00008525 hham|HHA_246550 ncan|NCLIV_063340 sneu|SRCN_1395 tgon|TGME49_246550
OG6_400687: eten|ETH_00008545 hham|HHA_237220 ncan|NCLIV_051090 sneu|SRCN_3527 tgon|TGME49_237220
OG6_400688: eten|ETH_00008605 hham|HHA_224850 ncan|NCLIV_047860 tgon|TGME49_224850 sneu|SRCN_4749
OG6_400689: eten|ETH_00008630 hham|HHA_244290 ncan|NCLIV_0188 tgon|TGME49_244290 sneu|SRCN_1167
OG6_400690: eten|ETH_00008645 hham|HHA_212840 ncan|NCLIV_012960 tgon|TGME49_212840 sneu|SRCN_74
OG6_400691: eten|ETH_00008655 hham|HHA_314740 ncan|NCLIV_057640 sneu|SRCN_2455 tgon|TGME49_314740
OG6_400692: eten|ETH_00008660 ncan|NCLIV_056430 hham|HHA_313080 sneu|SRCN_2837 tgon|TGME49_313080
OG6_400693: eten|ETH_00008760 hham|HHA_250340 ncan|NCLIV_066190 sneu|SRCN_3937 tgon|TGME49_250340
OG6_400694: eten|ETH_00008765 hham|HHA_250350 ncan|NCLIV_066200 sneu|SRCN_3938 tgon|TGME49_250350
OG6_400695: eten|ETH_00008775 hham|HHA_247340 ncan|NCLIV_063850 tgon|TGME49_247340 sneu|SRCN_6296
OG6_400696: eten|ETH_00008785 hham|HHA_278050 ncan|NCLIV_067980 sneu|SRCN_2440 tgon|TGME49_278050
OG6_400697: eten|ETH_00008850 sneu|SRCN_4346 hham|HHA_211370 ncan|NCLIV_011610 tgon|TGME49_211370
OG6_400698: eten|ETH_00008865 hham|HHA_289690 ncan|NCLIV_041940 sneu|SRCN_2906 tgon|TGME49_289690
OG6_400699: eten|ETH_00008880 hham|HHA_261570 ncan|NCLIV_025920 sneu|SRCN_3189 tgon|TGME49_261570
OG6_400700: eten|ETH_00008885 hham|HHA_252490 ncan|NCLIV_022280 sneu|SRCN_2579 tgon|TGME49_252490
OG6_400701: eten|ETH_00008890 hham|HHA_213940 ncan|NCLIV_013700 sneu|SRCN_690 tgon|TGME49_213940
OG6_400702: eten|ETH_00008900 hham|HHA_244650 ncan|NCLIV_019200 sneu|SRCN_1292 tgon|TGME49_244650
OG6_400703: eten|ETH_00008980 hham|HHA_266280 ncan|NCLIV_039630 sneu|SRCN_929 tgon|TGME49_266280
OG6_400704: eten|ETH_00008995 hham|HHA_217580 ncan|NCLIV_062360 sneu|SRCN_5810 tgon|TGME49_217580
OG6_400705: eten|ETH_00009000 hham|HHA_207680 ncan|NCLIV_002630 sneu|SRCN_359 tgon|TGME49_207680
OG6_400706: eten|ETH_00009035 hham|HHA_258060 ncan|NCLIV_028310 tgon|TGME49_258060 sneu|SRCN_4017
OG6_400707: eten|ETH_00009040 hham|HHA_258070 sneu|SRCN_4016 tgon|TGME49_258070 ncan|NCLIV_028300
OG6_400708: eten|ETH_00009045 hham|HHA_246540 ncan|NCLIV_063330 sneu|SRCN_1394 tgon|TGME49_246540
OG6_400709: eten|ETH_00009050 hham|HHA_280500 ncan|NCLIV_019650 sneu|SRCN_5229 tgon|TGME49_280500
OG6_400710: eten|ETH_00009055 hham|HHA_280490 ncan|NCLIV_019660 sneu|SRCN_1713 tgon|TGME49_280490
OG6_400711: eten|ETH_00009100 hham|HHA_217910 ncan|NCLIV_062650 sneu|SRCN_887 tgon|TGME49_217910
OG6_400712: eten|ETH_00009115 hham|HHA_204390 ncan|NCLIV_020860 tgon|TGME49_204390 sneu|SRCN_1620
OG6_400713: eten|ETH_00009125 hham|HHA_266270 ncan|NCLIV_048110 sneu|SRCN_927 tgon|TGME49_266270
OG6_400714: eten|ETH_00009130 hham|HHA_266140 ncan|NCLIV_048090 sneu|SRCN_182 tgon|TGME49_266140
OG6_400715: eten|ETH_00009135 hham|HHA_254450 ncan|NCLIV_008740 tgon|TGME49_254450 sneu|SRCN_3962
OG6_400716: eten|ETH_00009140 hham|HHA_274150 ncan|NCLIV_033590 sneu|SRCN_6226 tgon|TGME49_274150
OG6_400717: eten|ETH_00009190 hham|HHA_286410 ncan|NCLIV_014190 sneu|SRCN_3342 tgon|TGME49_286410
OG6_400718: eten|ETH_00009205 hham|HHA_299970 ncan|NCLIV_060440 sneu|SRCN_776 tgon|TGME49_299970
OG6_400719: eten|ETH_00009225 hham|HHA_288680 ncan|NCLIV_041140 sneu|SRCN_1086 tgon|TGME49_288680
OG6_400720: eten|ETH_00009230 hham|HHA_212290 ncan|NCLIV_049100 sneu|SRCN_5671 tgon|TGME49_212290
OG6_400721: eten|ETH_00009245 hham|HHA_314810 ncan|NCLIV_057700 sneu|SRCN_2460 tgon|TGME49_314810
OG6_400722: eten|ETH_00009330 hham|HHA_244560 tgon|TGME49_244560 ncan|NCLIV_019110 sneu|SRCN_1283
OG6_400723: eten|ETH_00009340 hham|HHA_312480 ncan|NCLIV_056020 sneu|SRCN_4836 tgon|TGME49_312480
OG6_400724: eten|ETH_00009355 sneu|SRCN_6241 hham|HHA_208842 ncan|NCLIV_003350 tgon|TGME49_208842
OG6_400725: eten|ETH_00009365 hham|HHA_245610 ncan|NCLIV_062880 sneu|SRCN_3448 tgon|TGME49_245610
OG6_400726: eten|ETH_00009370 hham|HHA_227290 ncan|NCLIV_045860 sneu|SRCN_6067 tgon|TGME49_227290
OG6_400727: eten|ETH_00009380 hham|HHA_267390 ncan|NCLIV_038790 sneu|SRCN_3839 tgon|TGME49_267390
OG6_400728: eten|ETH_00009385 hham|HHA_230450 ncan|NCLIV_030970 sneu|SRCN_721 tgon|TGME49_230450
OG6_400729: eten|ETH_00009420 hham|HHA_222430 ncan|NCLIV_005820 tgon|TGME49_222430 sneu|SRCN_6124
OG6_400730: eten|ETH_00009430 hham|HHA_320020 ncan|NCLIV_010230 sneu|SRCN_3972 tgon|TGME49_320020
OG6_400731: eten|ETH_00009445 hham|HHA_270100 ncan|NCLIV_036520 sneu|SRCN_1675 tgon|TGME49_270100
OG6_400732: eten|ETH_00009450 hham|HHA_229480 ncan|NCLIV_030420 sneu|SRCN_4599 tgon|TGME49_229480
OG6_400733: eten|ETH_00009455 hham|HHA_318460 ncan|NCLIV_011090 tgon|TGME49_318460 sneu|SRCN_4994
OG6_400734: eten|ETH_00009470 hham|HHA_307650 sneu|SRCN_971 tgon|TGME49_307650 ncan|NCLIV_001137
OG6_400735: eten|ETH_00009540 hham|HHA_264485 tgon|TGME49_264485 hham|HHA_462530 ncan|NCLIV_040560
OG6_400736: eten|ETH_00009555 hham|HHA_209030 ncan|NCLIV_003440 sneu|SRCN_808 tgon|TGME49_209030
OG6_400737: eten|ETH_00009565 hham|HHA_314320 ncan|NCLIV_057390 tgon|TGME49_314320 sneu|SRCN_1697
OG6_400738: eten|ETH_00009570 ncan|NCLIV_060200 tgon|TGME49_215930 hham|HHA_215930 sneu|SRCN_2
OG6_400739: eten|ETH_00009585 hham|HHA_267700 ncan|NCLIV_069330 tgon|TGME49_267700 sneu|SRCN_3862
OG6_400740: eten|ETH_00009675 hham|HHA_218920 ncan|NCLIV_061460 sneu|SRCN_6953 tgon|TGME49_218920
OG6_400741: eten|ETH_00009685 hham|HHA_223540 ncan|NCLIV_048930 tgon|TGME49_223540 sneu|SRCN_4543
OG6_400742: eten|ETH_00009690 hham|HHA_215290 ncan|NCLIV_052240 sneu|SRCN_325 tgon|TGME49_215290
OG6_400743: eten|ETH_00009710 hham|HHA_285410 ncan|NCLIV_014870 tgon|TGME49_285410 sneu|SRCN_6505
OG6_400744: eten|ETH_00009715 hham|HHA_316530 ncan|NCLIV_058990 tgon|TGME49_316530 sneu|SRCN_3542
OG6_400745: eten|ETH_00009760 hham|HHA_314055 ncan|NCLIV_057240 sneu|SRCN_627 tgon|TGME49_314055
OG6_400746: eten|ETH_00009775 hham|HHA_310430 ncan|NCLIV_054510 sneu|SRCN_2978 tgon|TGME49_310430
OG6_400747: eten|ETH_00009780 hham|HHA_238180 ncan|NCLIV_015550 sneu|SRCN_4144 tgon|TGME49_238180
OG6_400748: sneu|SRCN_97 eten|ETH_00027445 hham|HHA_235970 ncan|NCLIV_050300 tgon|TGME49_235970
OG6_400749: eten|ETH_00009795 hham|HHA_225530 ncan|NCLIV_047180 sneu|SRCN_3505 tgon|TGME49_225530
OG6_400750: eten|ETH_00009820 hham|HHA_268590 ncan|NCLIV_037760 sneu|SRCN_5525 tgon|TGME49_268590
OG6_400751: eten|ETH_00009825 hham|HHA_227115 ncan|NCLIV_045920 tgon|TGME49_227115 sneu|SRCN_6060
OG6_400752: eten|ETH_00009830 hham|HHA_245460 ncan|NCLIV_062720 sneu|SRCN_1387 tgon|TGME49_245460
OG6_400753: eten|ETH_00009860 hham|HHA_270740 ncan|NCLIV_036040 sneu|SRCN_5026 tgon|TGME49_270740
OG6_400754: eten|ETH_00009865 hham|HHA_226580 ncan|NCLIV_046400 sneu|SRCN_2036 tgon|TGME49_226580
OG6_400755: eten|ETH_00009885 hham|HHA_320740 ncan|NCLIV_009540 sneu|SRCN_3128 tgon|TGME49_320740
OG6_400756: eten|ETH_00009935 hham|HHA_226020 ncan|NCLIV_046810 sneu|SRCN_5167 tgon|TGME49_226020
OG6_400757: eten|ETH_00009940 hham|HHA_217820 ncan|NCLIV_062570 sneu|SRCN_5828 tgon|TGME49_217820
OG6_400758: eten|ETH_00009955 hham|HHA_265450 ncan|NCLIV_039820 sneu|SRCN_3773 tgon|TGME49_265450
OG6_400759: eten|ETH_00009960 hham|HHA_277760 ncan|NCLIV_068210 sneu|SRCN_2609 tgon|TGME49_277760
OG6_400760: eten|ETH_00009975 hham|HHA_228180 ncan|NCLIV_045250 sneu|SRCN_6374 tgon|TGME49_228180
OG6_400761: eten|ETH_00009980 hham|HHA_310630 ncan|NCLIV_054690 tgon|TGME49_310630 sneu|SRCN_2961
OG6_400762: eten|ETH_00009985 hham|HHA_260670 ncan|NCLIV_026390 sneu|SRCN_3167 tgon|TGME49_260670
OG6_400763: eten|ETH_00010015 hham|HHA_278530 ncan|NCLIV_067470 sneu|SRCN_1349 tgon|TGME49_278530
OG6_400764: eten|ETH_00010025 hham|HHA_318310 ncan|NCLIV_011210 sneu|SRCN_5360 tgon|TGME49_318310
OG6_400765: eten|ETH_00010045 tgon|TGME49_310000 hham|HHA_310000 ncan|NCLIV_054110 sneu|SRCN_4561
OG6_400766: eten|ETH_00010060 hham|HHA_219682 ncan|NCLIV_060930 sneu|SRCN_1743 tgon|TGME49_219682
OG6_400767: eten|ETH_00010085 hham|HHA_277010 ncan|NCLIV_068570 sneu|SRCN_2231 tgon|TGME49_277010
OG6_400768: eten|ETH_00010095 hham|HHA_289830 ncan|NCLIV_042070 sneu|SRCN_241 tgon|TGME49_289830
OG6_400769: eten|ETH_00010120 hham|HHA_202180 ncan|NCLIV_022710 sneu|SRCN_517 tgon|TGME49_202180
OG6_400770: eten|ETH_00010185 ncan|NCLIV_002400 hham|HHA_295340 sneu|SRCN_6784 tgon|TGME49_295340
OG6_400771: eten|ETH_00010190 hham|HHA_295310 ncan|NCLIV_002440 sneu|SRCN_2956 tgon|TGME49_295310
OG6_400772: eten|ETH_00010195 hham|HHA_260430 tgon|TGME49_260430 ncan|NCLIV_026620 sneu|SRCN_5994
OG6_400773: eten|ETH_00010210 hham|HHA_205540 ncan|NCLIV_020160 tgon|TGME49_205540 sneu|SRCN_5429
OG6_400774: eten|ETH_00010240 hham|HHA_269770 ncan|NCLIV_036760 sneu|SRCN_5337 tgon|TGME49_269770
OG6_400775: eten|ETH_00010250 hham|HHA_251850 ncan|NCLIV_066900 sneu|SRCN_5388 tgon|TGME49_251850
OG6_400776: eten|ETH_00010260 hham|HHA_295320 ncan|NCLIV_002430 tgon|TGME49_295320 sneu|SRCN_2955
OG6_400777: eten|ETH_00010345 hham|HHA_297720 ncan|NCLIV_006620 sneu|SRCN_2858 tgon|TGME49_297720
OG6_400778: eten|ETH_00010360 sneu|SRCN_6186 hham|HHA_242570 ncan|NCLIV_017600 tgon|TGME49_242570
OG6_400779: eten|ETH_00010375 hham|HHA_312622 ncan|NCLIV_056130 sneu|SRCN_4215 tgon|TGME49_312622
OG6_400780: eten|ETH_00010420 ncan|NCLIV_000480 hham|HHA_293540 tgon|TGME49_293540 sneu|SRCN_4601
OG6_400781: eten|ETH_00010470 hham|HHA_238140 ncan|NCLIV_015510 sneu|SRCN_4148 tgon|TGME49_238140
OG6_400782: eten|ETH_00010500 hham|HHA_220930 ncan|NCLIV_004710 sneu|SRCN_5550 tgon|TGME49_220930
OG6_400783: eten|ETH_00010540 hham|HHA_288850 ncan|NCLIV_041260 tgon|TGME49_288850 sneu|SRCN_3048
OG6_400784: eten|ETH_00010545 hham|HHA_214820 ncan|NCLIV_051870 sneu|SRCN_4425 tgon|TGME49_214820
OG6_400785: eten|ETH_00010595 hham|HHA_224900 ncan|NCLIV_047810 sneu|SRCN_2155 tgon|TGME49_224900
OG6_400786: eten|ETH_00010615 hham|HHA_207910 ncan|NCLIV_002830 sneu|SRCN_352 tgon|TGME49_207910
OG6_400787: eten|ETH_00010625 hham|HHA_219310 ncan|NCLIV_061170 sneu|SRCN_2419 tgon|TGME49_219310
OG6_400788: eten|ETH_00010645 hham|HHA_293690 ncan|NCLIV_000610 sneu|SRCN_6746 tgon|TGME49_293690
OG6_400789: eten|ETH_00010685 hham|HHA_218720 ncan|NCLIV_061660 sneu|SRCN_3011 tgon|TGME49_218720
OG6_400790: eten|ETH_00010695 tgon|TGME49_253360 hham|HHA_253360 ncan|NCLIV_007790 sneu|SRCN_1226
OG6_400791: eten|ETH_00010705 hham|HHA_275770 ncan|NCLIV_007160 tgon|TGME49_275770 sneu|SRCN_1999
OG6_400792: eten|ETH_00010720 sneu|SRCN_6399 hham|HHA_227650 ncan|NCLIV_045630 tgon|TGME49_227650
OG6_400793: eten|ETH_00010885 hham|HHA_248870 sneu|SRCN_4062 tgon|TGME49_248870 ncan|NCLIV_065000
OG6_400794: eten|ETH_00010920 hham|HHA_209490 ncan|NCLIV_003790 sneu|SRCN_2020 tgon|TGME49_209490
OG6_400795: eten|ETH_00010930 hham|HHA_265380 ncan|NCLIV_039890 sneu|SRCN_1728 tgon|TGME49_265380
OG6_400796: eten|ETH_00010940 hham|HHA_289750 ncan|NCLIV_042000 sneu|SRCN_247 tgon|TGME49_289750
OG6_400797: eten|ETH_00010955 hham|HHA_228000 ncan|NCLIV_045400 sneu|SRCN_6902 tgon|TGME49_228000
OG6_400798: eten|ETH_00010960 hham|HHA_289350 ncan|NCLIV_041710 sneu|SRCN_4649 tgon|TGME49_289350
OG6_400799: eten|ETH_00010965 hham|HHA_265470 ncan|NCLIV_039790 sneu|SRCN_3770 tgon|TGME49_265470
OG6_400800: eten|ETH_00010990 hham|HHA_295010 ncan|NCLIV_001850 sneu|SRCN_5622 tgon|TGME49_295010
OG6_400801: eten|ETH_00011035 hham|HHA_291030 ncan|NCLIV_042900 tgon|TGME49_291030 sneu|SRCN_2254
OG6_400802: eten|ETH_00011050 hham|HHA_314500 ncan|NCLIV_057550 sneu|SRCN_2090 tgon|TGME49_314500
OG6_400803: eten|ETH_00011060 hham|HHA_273445 ncan|NCLIV_034200 sneu|SRCN_5659 tgon|TGME49_273445
OG6_400804: eten|ETH_00011085 hham|HHA_236840 ncan|NCLIV_050750 sneu|SRCN_6853 tgon|TGME49_236840
OG6_400805: eten|ETH_00011140 hham|HHA_221522 ncan|NCLIV_005050 sneu|SRCN_3780 tgon|TGME49_221522
OG6_400806: eten|ETH_00011145 hham|HHA_256760 ncan|NCLIV_015200 sneu|SRCN_2147 tgon|TGME49_256760
OG6_400807: eten|ETH_00011150 hham|HHA_240540 ncan|NCLIV_016740 tgon|TGME49_240540 sneu|SRCN_5215
OG6_400808: eten|ETH_00011155 hham|HHA_240740 ncan|NCLIV_016920 sneu|SRCN_2925 tgon|TGME49_240740
OG6_400809: eten|ETH_00011175 hham|HHA_239500 ncan|NCLIV_016120 sneu|SRCN_2277 tgon|TGME49_239500
OG6_400810: eten|ETH_00011180 hham|HHA_243570 ncan|NCLIV_018290 sneu|SRCN_2535 tgon|TGME49_243570
OG6_400811: eten|ETH_00011190 ncan|NCLIV_033030 sneu|SRCN_1757 hham|HHA_233220 tgon|TGME49_233220
OG6_400812: eten|ETH_00011205 hham|HHA_236110 ncan|NCLIV_050410 sneu|SRCN_87 tgon|TGME49_236110
OG6_400813: eten|ETH_00011225 sneu|SRCN_3424 hham|HHA_202960 ncan|NCLIV_021960 tgon|TGME49_202960
OG6_400814: eten|ETH_00011240 hham|HHA_310040 ncan|NCLIV_054150 sneu|SRCN_4556 tgon|TGME49_310040
OG6_400815: eten|ETH_00011250 hham|HHA_224950 ncan|NCLIV_047750 sneu|SRCN_3583 tgon|TGME49_224950
OG6_400816: eten|ETH_00011260 sneu|SRCN_6365 tgon|TGME49_228250 hham|HHA_228250 ncan|NCLIV_045180
OG6_400817: eten|ETH_00011285 hham|HHA_209080 ncan|NCLIV_003490 sneu|SRCN_815 tgon|TGME49_209080
OG6_400818: eten|ETH_00011310 hham|HHA_310440 ncan|NCLIV_054520 sneu|SRCN_2977 tgon|TGME49_310440
OG6_400819: eten|ETH_00011325 hham|HHA_231130 ncan|NCLIV_031500 tgon|TGME49_231130 sneu|SRCN_6577
OG6_400820: eten|ETH_00011330 hham|HHA_246130 ncan|NCLIV_063150 sneu|SRCN_4470 tgon|TGME49_246130
OG6_400821: eten|ETH_00011335 ncan|NCLIV_049230 sneu|SRCN_5322 hham|HHA_212140 tgon|TGME49_212140
OG6_400822: eten|ETH_00011340 hham|HHA_248470 tgon|TGME49_248470 ncan|NCLIV_064430 sneu|SRCN_3648
OG6_400823: eten|ETH_00011410 hham|HHA_249590 ncan|NCLIV_065750 sneu|SRCN_4760 tgon|TGME49_249590
OG6_400824: eten|ETH_00011415 hham|HHA_289800 ncan|NCLIV_042050 sneu|SRCN_243 tgon|TGME49_289800
OG6_400825: eten|ETH_00011430 hham|HHA_222360 ncan|NCLIV_005750 sneu|SRCN_6879 tgon|TGME49_222360
OG6_400826: eten|ETH_00011440 hham|HHA_247680 tgon|TGME49_247680 ncan|NCLIV_063900 sneu|SRCN_2200
OG6_400827: eten|ETH_00011460 hham|HHA_209260 ncan|NCLIV_003650 sneu|SRCN_835 tgon|TGME49_209260
OG6_400828: eten|ETH_00011495 hham|HHA_235130 ncan|NCLIV_049720 sneu|SRCN_6576 tgon|TGME49_235130
OG6_400829: eten|ETH_00011520 ncan|NCLIV_045140 hham|HHA_228320 tgon|TGME49_228320 sneu|SRCN_6829
OG6_400830: eten|ETH_00011535 ncan|NCLIV_063020 hham|HHA_246000 tgon|TGME49_246000 sneu|SRCN_4481
OG6_400831: eten|ETH_00011555 hham|HHA_215940 ncan|NCLIV_060190 tgon|TGME49_215940 sneu|SRCN_1
OG6_400832: eten|ETH_00011560 hham|HHA_249900 ncan|NCLIV_066020 sneu|SRCN_1542 tgon|TGME49_249900
OG6_400833: eten|ETH_00011570 hham|HHA_278500 sneu|SRCN_1350 tgon|TGME49_278500 ncan|NCLIV_067500
OG6_400834: eten|ETH_00011605 hham|HHA_246120 ncan|NCLIV_063140 sneu|SRCN_4471 tgon|TGME49_246120
OG6_400835: eten|ETH_00011640 hham|HHA_291910 ncan|NCLIV_043290 sneu|SRCN_5758 tgon|TGME49_291910
OG6_400836: eten|ETH_00011645 hham|HHA_243800 ncan|NCLIV_018500 sneu|SRCN_4010 tgon|TGME49_243800
OG6_400837: eten|ETH_00011710 hham|HHA_267550 ncan|NCLIV_038630 sneu|SRCN_3850 tgon|TGME49_267550
OG6_400838: eten|ETH_00011740 hham|HHA_289080 ncan|NCLIV_041460 sneu|SRCN_3066 tgon|TGME49_289080
OG6_400839: eten|ETH_00011775 hham|HHA_222380 ncan|NCLIV_005770 sneu|SRCN_6878 tgon|TGME49_222380
OG6_400840: eten|ETH_00011800 hham|HHA_222350 ncan|NCLIV_005740 sneu|SRCN_6880 tgon|TGME49_222350
OG6_400841: eten|ETH_00011810 hham|HHA_222310 sneu|SRCN_1953 tgon|TGME49_222310 ncan|NCLIV_005710
OG6_400842: eten|ETH_00011825 hham|HHA_229360 ncan|NCLIV_030290 sneu|SRCN_6611 tgon|TGME49_229360
OG6_400843: eten|ETH_00011835 hham|HHA_236210 ncan|NCLIV_050470 sneu|SRCN_82 tgon|TGME49_236210
OG6_400844: eten|ETH_00011845 hham|HHA_276990 sneu|SRCN_2229 tgon|TGME49_276990 ncan|NCLIV_068950
OG6_400845: eten|ETH_00011870 hham|HHA_217560 ncan|NCLIV_062340 sneu|SRCN_5808 tgon|TGME49_217560
OG6_400846: eten|ETH_00011920 hham|HHA_216210 ncan|NCLIV_059960 sneu|SRCN_1276 tgon|TGME49_216210
OG6_400847: eten|ETH_00011925 sneu|SRCN_5002 hham|HHA_307010 ncan|NCLIV_053150 tgon|TGME49_307010
OG6_400848: eten|ETH_00011940 hham|HHA_242070 ncan|NCLIV_017370 sneu|SRCN_6842 tgon|TGME49_242070
OG6_400849: eten|ETH_00011965 hham|HHA_243710 ncan|NCLIV_018400 sneu|SRCN_2523 tgon|TGME49_243710
OG6_400850: eten|ETH_00011970 hham|HHA_242800 sneu|SRCN_6650 tgon|TGME49_242800 ncan|NCLIV_017790
OG6_400851: eten|ETH_00011985 sneu|SRCN_1553 hham|HHA_264690 ncan|NCLIV_040480 tgon|TGME49_264690
OG6_400852: eten|ETH_00012005 ncan|NCLIV_041450 hham|HHA_289070 tgon|TGME49_289070 sneu|SRCN_3064
OG6_400853: eten|ETH_00012035 hham|HHA_232250 ncan|NCLIV_032240 sneu|SRCN_6051 tgon|TGME49_232250
OG6_400854: eten|ETH_00012075 hham|HHA_294360 ncan|NCLIV_001380 sneu|SRCN_990 tgon|TGME49_294360
OG6_400855: eten|ETH_00012100 hham|HHA_250060 ncan|NCLIV_066140 sneu|SRCN_4945 tgon|TGME49_250060
OG6_400856: eten|ETH_00012105 hham|HHA_216600 sneu|SRCN_1574 tgon|TGME49_216600 ncan|NCLIV_059670
OG6_400857: eten|ETH_00012110 hham|HHA_255360 ncan|NCLIV_028590 tgon|TGME49_255360 sneu|SRCN_470
OG6_400858: eten|ETH_00012115 hham|HHA_255350 ncan|NCLIV_028600 sneu|SRCN_469 tgon|TGME49_255350
OG6_400859: eten|ETH_00012135 hham|HHA_205500 ncan|NCLIV_020190 sneu|SRCN_5427 tgon|TGME49_205500
OG6_400860: eten|ETH_00012210 hham|HHA_203490 ncan|NCLIV_021490 tgon|TGME49_203490 sneu|SRCN_1197
OG6_400861: eten|ETH_00012240 hham|HHA_231380 ncan|NCLIV_031640 sneu|SRCN_2316 tgon|TGME49_231380
OG6_400862: eten|ETH_00012265 hham|HHA_284560 ncan|NCLIV_015160 sneu|SRCN_4239 tgon|TGME49_284560
OG6_400863: eten|ETH_00012275 hham|HHA_299080 ncan|NCLIV_009410 tgon|TGME49_299080 sneu|SRCN_861
OG6_400864: eten|ETH_00012290 hham|HHA_243580 ncan|NCLIV_018300 sneu|SRCN_2534 tgon|TGME49_243580
OG6_400865: eten|ETH_00012320 hham|HHA_271440 ncan|NCLIV_035470 tgon|TGME49_271440 sneu|SRCN_5078
OG6_400866: eten|ETH_00012345 hham|HHA_261520 ncan|NCLIV_025960 sneu|SRCN_3192 tgon|TGME49_261520
OG6_400867: eten|ETH_00012365 hham|HHA_253570 ncan|NCLIV_007990 tgon|TGME49_253570 sneu|SRCN_1247
OG6_400868: eten|ETH_00012380 hham|HHA_290670 ncan|NCLIV_042660 sneu|SRCN_198 tgon|TGME49_290670
OG6_400869: eten|ETH_00012420 hham|HHA_306920 ncan|NCLIV_053230 tgon|TGME49_306920 sneu|SRCN_5010
OG6_400870: eten|ETH_00012475 hham|HHA_219550 ncan|NCLIV_061040 sneu|SRCN_2436 tgon|TGME49_219550
OG6_400871: eten|ETH_00012485 hham|HHA_270000 ncan|NCLIV_036590 tgon|TGME49_270000 sneu|SRCN_5283
OG6_400872: eten|ETH_00012505 hham|HHA_209600 ncan|NCLIV_003890 sneu|SRCN_159 tgon|TGME49_209600
OG6_400873: eten|ETH_00012520 hham|HHA_269840 ncan|NCLIV_036720 sneu|SRCN_5302 tgon|TGME49_269840
OG6_400874: eten|ETH_00012530 hham|HHA_225080 ncan|NCLIV_047630 sneu|SRCN_1144 tgon|TGME49_225080
OG6_400875: eten|ETH_00012540 hham|HHA_260820 ncan|NCLIV_026340 sneu|SRCN_5775 tgon|TGME49_260820
OG6_400876: eten|ETH_00012555 hham|HHA_227370 ncan|NCLIV_045790 tgon|TGME49_227370 sneu|SRCN_6075
OG6_400877: eten|ETH_00012560 hham|HHA_207440 ncan|NCLIV_002520 sneu|SRCN_2310 tgon|TGME49_207440
OG6_400878: eten|ETH_00012590 hham|HHA_301350 ncan|NCLIV_012810 sneu|SRCN_6516 tgon|TGME49_301350
OG6_400879: eten|ETH_00012640 hham|HHA_260320 tgon|TGME49_260320 ncan|NCLIV_026710 sneu|SRCN_6003
OG6_400880: eten|ETH_00012650 hham|HHA_263550 ncan|NCLIV_024390 sneu|SRCN_924 tgon|TGME49_263550
OG6_400881: eten|ETH_00012680 hham|HHA_292220 ncan|NCLIV_043400 sneu|SRCN_5937 tgon|TGME49_292220
OG6_400882: eten|ETH_00012705 hham|HHA_290300 ncan|NCLIV_042510 sneu|SRCN_214 tgon|TGME49_290300
OG6_400883: eten|ETH_00012720 hham|HHA_242730 ncan|NCLIV_017730 sneu|SRCN_6019 tgon|TGME49_242730
OG6_400884: eten|ETH_00012745 hham|HHA_305780 ncan|NCLIV_070100 sneu|SRCN_3707 tgon|TGME49_305780
OG6_400885: eten|ETH_00012760 hham|HHA_300100 ncan|NCLIV_064620 sneu|SRCN_785 tgon|TGME49_300100
OG6_400886: eten|ETH_00012790 hham|HHA_251620 ncan|NCLIV_066700 sneu|SRCN_7061 tgon|TGME49_251620
OG6_400887: eten|ETH_00012805 hham|HHA_292935 ncan|NCLIV_000020 sneu|SRCN_2952 tgon|TGME49_292935
OG6_400888: eten|ETH_00012810 hham|HHA_315300 ncan|NCLIV_058040 sneu|SRCN_5402 tgon|TGME49_315300
OG6_400889: eten|ETH_00012830 hham|HHA_207430 sneu|SRCN_4684 tgon|TGME49_207430 ncan|NCLIV_002510
OG6_400890: eten|ETH_00012840 hham|HHA_318760 ncan|NCLIV_010800 tgon|TGME49_318760 sneu|SRCN_2405
OG6_400891: eten|ETH_00012845 hham|HHA_241180 ncan|NCLIV_017210 sneu|SRCN_1113 tgon|TGME49_241180
OG6_400892: eten|ETH_00012890 hham|HHA_240280 ncan|NCLIV_016540 sneu|SRCN_4294 tgon|TGME49_240280
OG6_400893: eten|ETH_00012915 hham|HHA_264000 ncan|NCLIV_024060 sneu|SRCN_905 tgon|TGME49_264000
OG6_400894: eten|ETH_00012920 hham|HHA_209090 ncan|NCLIV_003500 sneu|SRCN_816 tgon|TGME49_209090
OG6_400895: eten|ETH_00012925 hham|HHA_228210 ncan|NCLIV_045220 sneu|SRCN_6369 tgon|TGME49_228210
OG6_400896: eten|ETH_00012930 hham|HHA_305590 ncan|NCLIV_044060 tgon|TGME49_305590 sneu|SRCN_3719
OG6_400897: eten|ETH_00012935 hham|HHA_305560 ncan|NCLIV_044030 tgon|TGME49_305560 sneu|SRCN_3722
OG6_400898: eten|ETH_00012950 hham|HHA_226030 ncan|NCLIV_046800 sneu|SRCN_5165 tgon|TGME49_226030
OG6_400899: eten|ETH_00012960 hham|HHA_216000 ncan|NCLIV_060140 sneu|SRCN_3639 tgon|TGME49_216000
OG6_400900: eten|ETH_00012980 hham|HHA_216010 ncan|NCLIV_060130 sneu|SRCN_3637 tgon|TGME49_216010
OG6_400901: eten|ETH_00013040 hham|HHA_270520 ncan|NCLIV_036240 sneu|SRCN_753 tgon|TGME49_270520
OG6_400902: eten|ETH_00013045 hham|HHA_270510 ncan|NCLIV_036250 sneu|SRCN_750 tgon|TGME49_270510
OG6_400903: eten|ETH_00013110 hham|HHA_319640 ncan|NCLIV_010520 sneu|SRCN_4532 tgon|TGME49_319640
OG6_400904: eten|ETH_00013125 hham|HHA_259550 ncan|NCLIV_027230 sneu|SRCN_571 tgon|TGME49_259550
OG6_400905: eten|ETH_00013185 hham|HHA_292080 ncan|NCLIV_012860 sneu|SRCN_5947 tgon|TGME49_292080
OG6_400906: eten|ETH_00013230 ncan|NCLIV_008690 hham|HHA_254400 sneu|SRCN_3958 tgon|TGME49_254400
OG6_400907: eten|ETH_00013240 hham|HHA_292120 ncan|NCLIV_012830 sneu|SRCN_5945 tgon|TGME49_292120
OG6_400908: eten|ETH_00013250 hham|HHA_248320 ncan|NCLIV_064290 tgon|TGME49_248320 sneu|SRCN_3660
OG6_400909: eten|ETH_00013275 hham|HHA_288610 ncan|NCLIV_041080 sneu|SRCN_3457 tgon|TGME49_288610
OG6_400910: eten|ETH_00013310 hham|HHA_308040 ncan|NCLIV_060680 sneu|SRCN_6363 tgon|TGME49_308040
OG6_400911: eten|ETH_00013335 hham|HHA_215590 ncan|NCLIV_068970 sneu|SRCN_3995 tgon|TGME49_215590
OG6_400912: eten|ETH_00013345 hham|HHA_266740 ncan|NCLIV_039300 tgon|TGME49_266740 sneu|SRCN_2847
OG6_400913: eten|ETH_00013375 hham|HHA_214760 ncan|NCLIV_051810 sneu|SRCN_4434 tgon|TGME49_214760
OG6_400914: eten|ETH_00013420 hham|HHA_253480 ncan|NCLIV_007905 sneu|SRCN_1238 tgon|TGME49_253480
OG6_400915: eten|ETH_00013425 ncan|NCLIV_037230 hham|HHA_269160 sneu|SRCN_2241 tgon|TGME49_269160
OG6_400916: eten|ETH_00013430 hham|HHA_294250 ncan|NCLIV_001000 sneu|SRCN_2631 tgon|TGME49_294250
OG6_400917: eten|ETH_00013445 hham|HHA_219750 ncan|NCLIV_060860 sneu|SRCN_2979 tgon|TGME49_219750
OG6_400918: eten|ETH_00013450 hham|HHA_258650 ncan|NCLIV_027860 tgon|TGME49_258650 sneu|SRCN_2479
OG6_400919: eten|ETH_00013460 hham|HHA_253110 ncan|NCLIV_007650 sneu|SRCN_1213 tgon|TGME49_253110
OG6_400920: eten|ETH_00013480 hham|HHA_269950 ncan|NCLIV_036640 tgon|TGME49_269950 sneu|SRCN_5288
OG6_400921: eten|ETH_00013525 hham|HHA_229010 ncan|NCLIV_030050 tgon|TGME49_229010 sneu|SRCN_7086
OG6_400922: eten|ETH_00013545 hham|HHA_242320 sneu|SRCN_5127 tgon|TGME49_242320 ncan|NCLIV_017490
OG6_400923: eten|ETH_00013590 hham|HHA_240530 tgon|TGME49_240530 ncan|NCLIV_016730 sneu|SRCN_5216
OG6_400924: eten|ETH_00013600 hham|HHA_248490 ncan|NCLIV_064450 sneu|SRCN_3646 tgon|TGME49_248490
OG6_400925: eten|ETH_00013610 hham|HHA_248480 ncan|NCLIV_064440 sneu|SRCN_3647 tgon|TGME49_248480
OG6_400926: eten|ETH_00013620 hham|HHA_294330 ncan|NCLIV_001350 sneu|SRCN_993 tgon|TGME49_294330
OG6_400927: eten|ETH_00013625 hham|HHA_294400 ncan|NCLIV_001400 sneu|SRCN_996 tgon|TGME49_294400
OG6_400928: eten|ETH_00013660 hham|HHA_261230 sneu|SRCN_2213 tgon|TGME49_261230 ncan|NCLIV_026160
OG6_400929: eten|ETH_00013695 hham|HHA_228190 ncan|NCLIV_045240 sneu|SRCN_6373 tgon|TGME49_228190
OG6_400930: eten|ETH_00013700 hham|HHA_247350 ncan|NCLIV_063860 sneu|SRCN_6295 tgon|TGME49_247350
OG6_400931: eten|ETH_00013715 hham|HHA_204120 ncan|NCLIV_021000 tgon|TGME49_204120 sneu|SRCN_1607
OG6_400932: eten|ETH_00013740 hham|HHA_206510 ncan|NCLIV_044230 sneu|SRCN_5726 tgon|TGME49_206510
OG6_400933: eten|ETH_00013755 ncan|NCLIV_022040 sneu|SRCN_6029 hham|HHA_202880 tgon|TGME49_202880
OG6_400934: eten|ETH_00013790 hham|HHA_229150 ncan|NCLIV_030090 tgon|TGME49_229150 sneu|SRCN_5796
OG6_400935: eten|ETH_00013835 hham|HHA_217740 ncan|NCLIV_062520 sneu|SRCN_5820 tgon|TGME49_217740
OG6_400936: eten|ETH_00013840 hham|HHA_299070 ncan|NCLIV_009420 tgon|TGME49_299070 sneu|SRCN_854
OG6_400937: eten|ETH_00013850 hham|HHA_230020 ncan|NCLIV_030700 sneu|SRCN_4777 tgon|TGME49_230020
OG6_400938: eten|ETH_00013855 hham|HHA_289570 tgon|TGME49_289570 ncan|NCLIV_041820 sneu|SRCN_2917
OG6_400939: eten|ETH_00013875 hham|HHA_228760 ncan|NCLIV_044850 sneu|SRCN_5605 tgon|TGME49_228760
OG6_400940: eten|ETH_00013880 hham|HHA_254870 ncan|NCLIV_009140 sneu|SRCN_962 tgon|TGME49_254870
OG6_400941: eten|ETH_00013885 hham|HHA_249270 ncan|NCLIV_065470 sneu|SRCN_2760 tgon|TGME49_249270
OG6_400942: eten|ETH_00013890 hham|HHA_262960 ncan|NCLIV_024960 sneu|SRCN_2675 tgon|TGME49_262960
OG6_400943: eten|ETH_00013895 hham|HHA_310070 ncan|NCLIV_054190 sneu|SRCN_4553 tgon|TGME49_310070
OG6_400944: eten|ETH_00013905 hham|HHA_221570 ncan|NCLIV_005100 tgon|TGME49_221570 sneu|SRCN_3779
OG6_400945: eten|ETH_00013925 hham|HHA_230460 ncan|NCLIV_030980 tgon|TGME49_230460 sneu|SRCN_720
OG6_400946: eten|ETH_00013940 hham|HHA_242660 ncan|NCLIV_017680 sneu|SRCN_6026 tgon|TGME49_242660
OG6_400947: eten|ETH_00013950 hham|HHA_261460 ncan|NCLIV_026040 sneu|SRCN_2658 tgon|TGME49_261460
OG6_400948: eten|ETH_00013955 ncan|NCLIV_039360 tgon|TGME49_266680 hham|HHA_266680 sneu|SRCN_2849
OG6_400949: eten|ETH_00013975 hham|HHA_305220 ncan|NCLIV_001105 sneu|SRCN_2618 tgon|TGME49_305220
OG6_400950: eten|ETH_00013980 hham|HHA_297670 ncan|NCLIV_006590 sneu|SRCN_2857 tgon|TGME49_297670
OG6_400951: eten|ETH_00013990 hham|HHA_239550 ncan|NCLIV_016170 sneu|SRCN_2281 tgon|TGME49_239550
OG6_400952: eten|ETH_00013995 hham|HHA_297820 ncan|NCLIV_006730 tgon|TGME49_297820 sneu|SRCN_900
OG6_400953: eten|ETH_00014140 hham|HHA_259660 ncan|NCLIV_027130 sneu|SRCN_3798 tgon|TGME49_259660
OG6_400954: eten|ETH_00014165 hham|HHA_268600 ncan|NCLIV_037750 sneu|SRCN_5526 tgon|TGME49_268600
OG6_400955: eten|ETH_00014170 hham|HHA_260470 ncan|NCLIV_026570 sneu|SRCN_5990 tgon|TGME49_260470
OG6_400956: eten|ETH_00014215 hham|HHA_246500 ncan|NCLIV_063290 sneu|SRCN_888 tgon|TGME49_246500
OG6_400957: eten|ETH_00014220 hham|HHA_246800 ncan|NCLIV_063570 sneu|SRCN_4389 tgon|TGME49_246800
OG6_400958: eten|ETH_00014235 hham|HHA_232660 ncan|NCLIV_032620 sneu|SRCN_6262 tgon|TGME49_232660
OG6_400959: eten|ETH_00014240 ncan|NCLIV_063310 tgon|TGME49_246520 hham|HHA_246520 sneu|SRCN_1392
OG6_400960: eten|ETH_00014260 hham|HHA_226340 ncan|NCLIV_046610 tgon|TGME49_226340 sneu|SRCN_5146
OG6_400961: eten|ETH_00014270 hham|HHA_253650 ncan|NCLIV_008040 tgon|TGME49_253650 sneu|SRCN_4668
OG6_400962: eten|ETH_00014275 hham|HHA_213060 tgon|TGME49_213060 eten|ETH_00014280 ncan|NCLIV_013170
OG6_400963: eten|ETH_00014315 hham|HHA_216530 ncan|NCLIV_059720 sneu|SRCN_1587 tgon|TGME49_216530
OG6_400964: eten|ETH_00014320 hham|HHA_205030 ncan|NCLIV_020630 sneu|SRCN_1625 tgon|TGME49_205030
OG6_400965: eten|ETH_00014335 sneu|SRCN_309 hham|HHA_215170 ncan|NCLIV_052160 tgon|TGME49_215170
OG6_400966: eten|ETH_00014340 hham|HHA_228400 ncan|NCLIV_045060 sneu|SRCN_5612 tgon|TGME49_228400
OG6_400967: eten|ETH_00014345 hham|HHA_249530 ncan|NCLIV_065690 sneu|SRCN_5720 tgon|TGME49_249530
OG6_400968: eten|ETH_00014360 ncan|NCLIV_029980 tgon|TGME49_256980 hham|HHA_256980 sneu|SRCN_2132
OG6_400969: eten|ETH_00014375 hham|HHA_216480 ncan|NCLIV_059760 sneu|SRCN_1592 tgon|TGME49_216480
OG6_400970: eten|ETH_00014380 hham|HHA_316240 ncan|NCLIV_058750 tgon|TGME49_316240 sneu|SRCN_5241
OG6_400971: eten|ETH_00014395 hham|HHA_249390 ncan|NCLIV_065590 sneu|SRCN_5126 tgon|TGME49_249390
OG6_400972: eten|ETH_00014410 hham|HHA_210840 ncan|NCLIV_011900 sneu|SRCN_4230 tgon|TGME49_210840
OG6_400973: eten|ETH_00014445 hham|HHA_218510 ncan|NCLIV_061770 sneu|SRCN_3144 tgon|TGME49_218510
OG6_400974: eten|ETH_00014475 hham|HHA_240500 ncan|NCLIV_016700 sneu|SRCN_5219 tgon|TGME49_240500
OG6_400975: eten|ETH_00014485 sneu|SRCN_5858 hham|HHA_288400 ncan|NCLIV_040900 tgon|TGME49_288400
OG6_400976: eten|ETH_00014495 hham|HHA_263220 ncan|NCLIV_024700 sneu|SRCN_1005 tgon|TGME49_263220
OG6_400977: eten|ETH_00014535 hham|HHA_243590 ncan|NCLIV_018310 tgon|TGME49_243590 sneu|SRCN_2533
OG6_400978: eten|ETH_00014620 hham|HHA_306220 ncan|NCLIV_070050 sneu|SRCN_486 tgon|TGME49_306220
OG6_400979: eten|ETH_00014625 hham|HHA_214590 ncan|NCLIV_051740 sneu|SRCN_6549 tgon|TGME49_214590
OG6_400980: eten|ETH_00014640 hham|HHA_320110 ncan|NCLIV_010140 sneu|SRCN_3686 tgon|TGME49_320110
OG6_400981: eten|ETH_00014650 hham|HHA_286600 ncan|NCLIV_014040 tgon|TGME49_286600 sneu|SRCN_3319
OG6_400982: eten|ETH_00014655 hham|HHA_226720 ncan|NCLIV_046270 sneu|SRCN_2050 tgon|TGME49_226720
OG6_400983: eten|ETH_00014675 hham|HHA_312430 ncan|NCLIV_055990 sneu|SRCN_4838 tgon|TGME49_312430
OG6_400984: eten|ETH_00014680 hham|HHA_269150 ncan|NCLIV_037240 tgon|TGME49_269150 sneu|SRCN_2240
OG6_400985: eten|ETH_00014690 ncan|NCLIV_039950 hham|HHA_265320 sneu|SRCN_1733 tgon|TGME49_265320
OG6_400986: eten|ETH_00014710 hham|HHA_236530 ncan|NCLIV_050580 sneu|SRCN_5880 tgon|TGME49_236530
OG6_400987: eten|ETH_00014715 hham|HHA_274070 ncan|NCLIV_033670 tgon|TGME49_274070 sneu|SRCN_4807
OG6_400988: eten|ETH_00014720 ncan|NCLIV_033510 sneu|SRCN_4813 tgon|TGME49_233930 hham|HHA_233930
OG6_400989: eten|ETH_00014750 hham|HHA_217160 ncan|NCLIV_059250 sneu|SRCN_3236 tgon|TGME49_217160
OG6_400990: eten|ETH_00014870 hham|HHA_248830 ncan|NCLIV_064970 sneu|SRCN_4067 tgon|TGME49_248830
OG6_400991: eten|ETH_00014910 hham|HHA_205440 ncan|NCLIV_020250 sneu|SRCN_5424 tgon|TGME49_205440
OG6_400992: eten|ETH_00014930 hham|HHA_204310 ncan|NCLIV_020920 sneu|SRCN_1613 tgon|TGME49_204310
OG6_400993: eten|ETH_00014950 hham|HHA_318560 ncan|NCLIV_010980 sneu|SRCN_4983 tgon|TGME49_318560
OG6_400994: eten|ETH_00014980 hham|HHA_240970 ncan|NCLIV_017100 sneu|SRCN_1126 tgon|TGME49_240970
OG6_400995: eten|ETH_00014985 hham|HHA_205330 ncan|NCLIV_020370 sneu|SRCN_1650 tgon|TGME49_205330
OG6_400996: eten|ETH_00014990 hham|HHA_205340 ncan|NCLIV_020360 sneu|SRCN_1649 tgon|TGME49_205340
OG6_400997: eten|ETH_00014995 hham|HHA_235540 ncan|NCLIV_049940 sneu|SRCN_384 tgon|TGME49_235540
OG6_400998: eten|ETH_00015025 hham|HHA_202460 ncan|NCLIV_022470 tgon|TGME49_202460 sneu|SRCN_3100
OG6_400999: eten|ETH_00015100 hham|HHA_213740 ncan|NCLIV_013470 sneu|SRCN_4386 tgon|TGME49_213740
OG6_401000: eten|ETH_00015105 hham|HHA_213680 sneu|SRCN_4382 tgon|TGME49_213680 ncan|NCLIV_013410
OG6_401001: eten|ETH_00015125 hham|HHA_239930 ncan|NCLIV_000690 sneu|SRCN_4673 tgon|TGME49_239930
OG6_401002: eten|ETH_00015135 hham|HHA_227860 ncan|NCLIV_045540 sneu|SRCN_6411 tgon|TGME49_227860
OG6_401003: eten|ETH_00015140 hham|HHA_318230 ncan|NCLIV_011270 sneu|SRCN_6165 tgon|TGME49_318230
OG6_401004: eten|ETH_00015170 hham|HHA_318700 ncan|NCLIV_010860 sneu|SRCN_4685 tgon|TGME49_318700
OG6_401005: eten|ETH_00015175 ncan|NCLIV_065720 hham|HHA_249560 tgon|TGME49_249560 sneu|SRCN_4758
OG6_401006: eten|ETH_00015180 hham|HHA_304460 ncan|NCLIV_019800 sneu|SRCN_6047 tgon|TGME49_304460
OG6_401007: eten|ETH_00015190 hham|HHA_251810 ncan|NCLIV_066870 sneu|SRCN_5390 tgon|TGME49_251810
OG6_401008: eten|ETH_00015200 hham|HHA_215610 ncan|NCLIV_052510 sneu|SRCN_3993 tgon|TGME49_215610
OG6_401009: eten|ETH_00015205 hham|HHA_240840 ncan|NCLIV_016990 tgon|TGME49_240840 sneu|SRCN_2931
OG6_401010: eten|ETH_00015230 sneu|SRCN_5148 tgon|TGME49_226300 hham|HHA_226300 ncan|NCLIV_046640
OG6_401011: eten|ETH_00015240 sneu|SRCN_5970 hham|HHA_291880 ncan|NCLIV_043260 tgon|TGME49_291880
OG6_401012: eten|ETH_00015245 hham|HHA_277850 ncan|NCLIV_068150 sneu|SRCN_1665 tgon|TGME49_277850
OG6_401013: eten|ETH_00015250 hham|HHA_300040 ncan|NCLIV_064660 sneu|SRCN_783 tgon|TGME49_300040
OG6_401014: eten|ETH_00015255 hham|HHA_271970 ncan|NCLIV_035190 sneu|SRCN_6445 tgon|TGME49_271970
OG6_401015: eten|ETH_00015280 hham|HHA_243480 ncan|NCLIV_018210 sneu|SRCN_2546 tgon|TGME49_243480
OG6_401016: eten|ETH_00015305 ncan|NCLIV_055360 tgon|TGME49_311470 hham|HHA_311470 sneu|SRCN_4507
OG6_401017: eten|ETH_00015360 hham|HHA_263030 ncan|NCLIV_024890 sneu|SRCN_6423 tgon|TGME49_263030
OG6_401018: eten|ETH_00015375 hham|HHA_260630 ncan|NCLIV_026430 sneu|SRCN_3162 tgon|TGME49_260630
OG6_401019: eten|ETH_00015385 hham|HHA_209040 ncan|NCLIV_003450 sneu|SRCN_809 tgon|TGME49_209040
OG6_401020: eten|ETH_00015450 hham|HHA_233130 ncan|NCLIV_032940 tgon|TGME49_233130 sneu|SRCN_6520
OG6_401021: sneu|SRCN_4040 eten|ETH_00024465 hham|HHA_244440 ncan|NCLIV_019000 tgon|TGME49_244440
OG6_401022: eten|ETH_00015470 hham|HHA_231630 ncan|NCLIV_031770 sneu|SRCN_2337 tgon|TGME49_231630
OG6_401023: eten|ETH_00015475 hham|HHA_231640 ncan|NCLIV_031780 sneu|SRCN_2336 tgon|TGME49_231640
OG6_401024: eten|ETH_00015495 hham|HHA_201800 ncan|NCLIV_022950 tgon|TGME49_201800 sneu|SRCN_2782
OG6_401025: eten|ETH_00015540 hham|HHA_231970 ncan|NCLIV_031970 sneu|SRCN_4174 tgon|TGME49_231970
OG6_401026: eten|ETH_00015550 hham|HHA_215420 ncan|NCLIV_052340 sneu|SRCN_334 tgon|TGME49_215420
OG6_401027: eten|ETH_00015625 tgon|TGME49_280690 hham|HHA_280690 ncan|NCLIV_019500 sneu|SRCN_5531
OG6_401028: eten|ETH_00015640 hham|HHA_271888 ncan|NCLIV_035250 sneu|SRCN_6452 tgon|TGME49_271888
OG6_401029: eten|ETH_00015645 ncan|NCLIV_057890 sneu|SRCN_5415 hham|HHA_315130 tgon|TGME49_315130
OG6_401030: eten|ETH_00015660 hham|HHA_225880 ncan|NCLIV_046950 sneu|SRCN_5182 tgon|TGME49_225880
OG6_401031: eten|ETH_00015670 hham|HHA_269990 ncan|NCLIV_036600 sneu|SRCN_5284 tgon|TGME49_269990
OG6_401032: eten|ETH_00015715 ncan|NCLIV_032520 tgon|TGME49_232550 hham|HHA_232550 sneu|SRCN_6271
OG6_401033: eten|ETH_00015725 hham|HHA_316280 ncan|NCLIV_058790 sneu|SRCN_5245 tgon|TGME49_316280
OG6_401034: eten|ETH_00015735 hham|HHA_239540 ncan|NCLIV_016160 sneu|SRCN_2280 tgon|TGME49_239540
OG6_401035: eten|ETH_00015760 hham|HHA_283720 ncan|NCLIV_015300 tgon|TGME49_283720 sneu|SRCN_537
OG6_401036: eten|ETH_00015770 hham|HHA_267070 ncan|NCLIV_039020 sneu|SRCN_3823 tgon|TGME49_267070
OG6_401037: eten|ETH_00015775 hham|HHA_267080 ncan|NCLIV_039000 sneu|SRCN_3824 tgon|TGME49_267080
OG6_401038: eten|ETH_00015780 hham|HHA_225240 ncan|NCLIV_047460 sneu|SRCN_1152 tgon|TGME49_225240
OG6_401039: eten|ETH_00015795 tgon|TGME49_237170 hham|HHA_237170 ncan|NCLIV_051030 sneu|SRCN_5692
OG6_401040: eten|ETH_00015805 hham|HHA_267060 ncan|NCLIV_039030 sneu|SRCN_3822 tgon|TGME49_267060
OG6_401041: eten|ETH_00015810 hham|HHA_224800 ncan|NCLIV_047910 sneu|SRCN_4328 tgon|TGME49_224800
OG6_401042: eten|ETH_00015815 hham|HHA_290940 ncan|NCLIV_042810 sneu|SRCN_2377 tgon|TGME49_290940
OG6_401043: eten|ETH_00015825 hham|HHA_213970 ncan|NCLIV_013720 sneu|SRCN_691 tgon|TGME49_213970
OG6_401044: eten|ETH_00015830 hham|HHA_291010 ncan|NCLIV_042880 sneu|SRCN_2367 tgon|TGME49_291010
OG6_401045: eten|ETH_00015850 hham|HHA_314780 ncan|NCLIV_057670 sneu|SRCN_2457 tgon|TGME49_314780
OG6_401046: eten|ETH_00015860 hham|HHA_314750 ncan|NCLIV_057650 sneu|SRCN_2456 tgon|TGME49_314750
OG6_401047: eten|ETH_00015865 hham|HHA_231900 ncan|NCLIV_031910 sneu|SRCN_2728 tgon|TGME49_231900
OG6_401048: eten|ETH_00015875 hham|HHA_215500 ncan|NCLIV_052420 sneu|SRCN_4003 tgon|TGME49_215500
OG6_401049: eten|ETH_00015880 hham|HHA_258970 sneu|SRCN_6821 tgon|TGME49_258970 ncan|NCLIV_027520
OG6_401050: eten|ETH_00015885 hham|HHA_237110 ncan|NCLIV_050990 sneu|SRCN_5688 tgon|TGME49_237110
OG6_401051: eten|ETH_00015895 hham|HHA_205470 ncan|NCLIV_020220 sneu|SRCN_5425 tgon|TGME49_205470
OG6_401052: eten|ETH_00015930 hham|HHA_314970 ncan|NCLIV_057820 sneu|SRCN_2590 tgon|TGME49_314970
OG6_401053: eten|ETH_00015940 hham|HHA_263870 ncan|NCLIV_024090 sneu|SRCN_1420 tgon|TGME49_263870
OG6_401054: eten|ETH_00015945 hham|HHA_207965 tgon|TGME49_207965 ncan|NCLIV_002890 sneu|SRCN_5362
OG6_401055: eten|ETH_00015950 hham|HHA_231010 tgon|TGME49_231010 ncan|NCLIV_031380 sneu|SRCN_393
OG6_401056: eten|ETH_00015985 ncan|NCLIV_070250 hham|HHA_305900 tgon|TGME49_305900 sneu|SRCN_3135
OG6_401057: eten|ETH_00015995 hham|HHA_232430 ncan|NCLIV_032420 sneu|SRCN_6259 tgon|TGME49_232430
OG6_401058: eten|ETH_00016010 ncan|NCLIV_038740 tgon|TGME49_267440 hham|HHA_267440 sneu|SRCN_3379
OG6_401059: eten|ETH_00016035 sneu|SRCN_4413 hham|HHA_214280 ncan|NCLIV_051520 tgon|TGME49_214280
OG6_401060: eten|ETH_00016065 sneu|SRCN_6065 hham|HHA_227270 ncan|NCLIV_045880 tgon|TGME49_227270
OG6_401061: eten|ETH_00016085 hham|HHA_305190 ncan|NCLIV_001090 sneu|SRCN_2619 tgon|TGME49_305190
OG6_401062: eten|ETH_00016105 hham|HHA_260610 ncan|NCLIV_026450 sneu|SRCN_3159 tgon|TGME49_260610
OG6_401063: eten|ETH_00016165 sneu|SRCN_6446 hham|HHA_271960 ncan|NCLIV_035200 tgon|TGME49_271960
OG6_401064: eten|ETH_00016180 ncan|NCLIV_001750 hham|HHA_294870 sneu|SRCN_3482 tgon|TGME49_294870
OG6_401065: eten|ETH_00016195 hham|HHA_232130 ncan|NCLIV_032110 sneu|SRCN_2784 tgon|TGME49_232130
OG6_401066: eten|ETH_00016200 hham|HHA_249360 ncan|NCLIV_065560 sneu|SRCN_3297 tgon|TGME49_249360
OG6_401067: eten|ETH_00016240 hham|HHA_288630 ncan|NCLIV_041100 sneu|SRCN_1085 tgon|TGME49_288630
OG6_401068: eten|ETH_00016260 ncan|NCLIV_041170 hham|HHA_288710 sneu|SRCN_1089 tgon|TGME49_288710
OG6_401069: eten|ETH_00016285 hham|HHA_321290 ncan|NCLIV_004610 sneu|SRCN_457 tgon|TGME49_321290
OG6_401070: eten|ETH_00016400 hham|HHA_266630 ncan|NCLIV_039410 sneu|SRCN_2854 tgon|TGME49_266630
OG6_401071: eten|ETH_00016440 hham|HHA_264080 ncan|NCLIV_023990 tgon|TGME49_264080 sneu|SRCN_837
OG6_401072: eten|ETH_00016465 hham|HHA_233190 ncan|NCLIV_033000 sneu|SRCN_14 tgon|TGME49_233190
OG6_401073: eten|ETH_00016470 hham|HHA_227390 ncan|NCLIV_045770 tgon|TGME49_227390 sneu|SRCN_6076
OG6_401074: eten|ETH_00016480 hham|HHA_247600 ncan|NCLIV_065180 sneu|SRCN_2193 tgon|TGME49_247600
OG6_401075: eten|ETH_00016485 hham|HHA_258690 ncan|NCLIV_027820 sneu|SRCN_2476 tgon|TGME49_258690
OG6_401076: eten|ETH_00016495 hham|HHA_269190 ncan|NCLIV_037190 sneu|SRCN_2244 tgon|TGME49_269190
OG6_401077: eten|ETH_00016570 hham|HHA_258980 ncan|NCLIV_027510 sneu|SRCN_6822 tgon|TGME49_258980
OG6_401078: eten|ETH_00016585 hham|HHA_227260 ncan|NCLIV_045890 sneu|SRCN_6062 tgon|TGME49_227260
OG6_401079: eten|ETH_00016595 hham|HHA_279400 ncan|NCLIV_038390 sneu|SRCN_6064 tgon|TGME49_279400
OG6_401080: eten|ETH_00016600 hham|HHA_244000 ncan|NCLIV_018600 sneu|SRCN_3577 tgon|TGME49_244000
OG6_401081: eten|ETH_00016610 hham|HHA_231460 ncan|NCLIV_031710 sneu|SRCN_2326 tgon|TGME49_231460
OG6_401082: eten|ETH_00016620 hham|HHA_234220 ncan|NCLIV_049420 sneu|SRCN_1040 tgon|TGME49_234220
OG6_401083: eten|ETH_00016625 hham|HHA_248500 ncan|NCLIV_064460 sneu|SRCN_3645 tgon|TGME49_248500
OG6_401084: eten|ETH_00016640 hham|HHA_261240 ncan|NCLIV_026150 sneu|SRCN_2212 tgon|TGME49_261240
OG6_401085: eten|ETH_00016665 hham|HHA_233400 ncan|NCLIV_033190 sneu|SRCN_6495 tgon|TGME49_233400
OG6_401086: eten|ETH_00016670 hham|HHA_242290 ncan|NCLIV_017470 sneu|SRCN_5129 tgon|TGME49_242290
OG6_401087: eten|ETH_00016690 hham|HHA_207060 ncan|NCLIV_052980 sneu|SRCN_6999 tgon|TGME49_207060
OG6_401088: eten|ETH_00016720 hham|HHA_239590 ncan|NCLIV_016210 tgon|TGME49_239590 sneu|SRCN_2284
OG6_401089: eten|ETH_00016750 hham|HHA_318720 ncan|NCLIV_010840 sneu|SRCN_6555 tgon|TGME49_318720
OG6_401090: eten|ETH_00016760 hham|HHA_254120 ncan|NCLIV_008410 sneu|SRCN_4189 tgon|TGME49_254120
OG6_401091: eten|ETH_00016770 hham|HHA_298020 ncan|NCLIV_006890 sneu|SRCN_5882 tgon|TGME49_298020
OG6_401092: eten|ETH_00016775 hham|HHA_207620 ncan|NCLIV_002590 sneu|SRCN_361 tgon|TGME49_207620
OG6_401093: eten|ETH_00016820 hham|HHA_218250 ncan|NCLIV_061980 tgon|TGME49_218250 sneu|SRCN_4797
OG6_401094: eten|ETH_00016860 hham|HHA_269250 ncan|NCLIV_037150 sneu|SRCN_2246 tgon|TGME49_269250
OG6_401095: eten|ETH_00016865 hham|HHA_220610 ncan|NCLIV_012670 tgon|TGME49_220610 sneu|SRCN_4738
OG6_401096: eten|ETH_00016890 hham|HHA_200350 ncan|NCLIV_038200 sneu|SRCN_1335 tgon|TGME49_200350
OG6_401097: eten|ETH_00016910 hham|HHA_236620 ncan|NCLIV_050650 sneu|SRCN_5486 tgon|TGME49_236620
OG6_401098: eten|ETH_00016965 hham|HHA_223800 sneu|SRCN_3000 tgon|TGME49_223800 ncan|NCLIV_048700
OG6_401099: eten|ETH_00017005 hham|HHA_213910 ncan|NCLIV_013670 sneu|SRCN_3739 tgon|TGME49_213910
OG6_401100: eten|ETH_00017015 hham|HHA_240710 ncan|NCLIV_016900 sneu|SRCN_2922 tgon|TGME49_240710
OG6_401101: eten|ETH_00017035 ncan|NCLIV_055600 sneu|SRCN_3459 hham|HHA_311820 tgon|TGME49_311820
OG6_401102: eten|ETH_00017040 hham|HHA_284550 ncan|NCLIV_015170 sneu|SRCN_6493 tgon|TGME49_284550
OG6_401103: eten|ETH_00017065 ncan|NCLIV_037330 hham|HHA_269020 tgon|TGME49_269020 sneu|SRCN_2233
OG6_401104: eten|ETH_00017070 hham|HHA_251940 ncan|NCLIV_066980 sneu|SRCN_5382 tgon|TGME49_251940
OG6_401105: eten|ETH_00017075 hham|HHA_289170 ncan|NCLIV_041540 sneu|SRCN_3073 tgon|TGME49_289170
OG6_401106: eten|ETH_00017130 hham|HHA_216260 ncan|NCLIV_059920 sneu|SRCN_4159 tgon|TGME49_216260
OG6_401107: eten|ETH_00017140 hham|HHA_233110 ncan|NCLIV_032920 sneu|SRCN_609 tgon|TGME49_233110
OG6_401108: eten|ETH_00017150 ncan|NCLIV_048520 tgon|TGME49_224000 hham|HHA_224000 sneu|SRCN_4962
OG6_401109: eten|ETH_00017165 hham|HHA_285170 ncan|NCLIV_015020 tgon|TGME49_285170 sneu|SRCN_1105
OG6_401110: eten|ETH_00017170 hham|HHA_314430 ncan|NCLIV_057500 sneu|SRCN_1709 tgon|TGME49_314430
OG6_401111: eten|ETH_00017200 hham|HHA_270370 ncan|NCLIV_036290 sneu|SRCN_756 tgon|TGME49_270370
OG6_401112: eten|ETH_00017205 hham|HHA_260180 ncan|NCLIV_026820 tgon|TGME49_260180 sneu|SRCN_6592
OG6_401113: eten|ETH_00017240 hham|HHA_231910 ncan|NCLIV_031920 sneu|SRCN_2730 tgon|TGME49_231910
OG6_401114: eten|ETH_00017250 hham|HHA_306970 ncan|NCLIV_053180 tgon|TGME49_306970 sneu|SRCN_5005
OG6_401115: eten|ETH_00017295 hham|HHA_202770 ncan|NCLIV_022140 sneu|SRCN_1461 tgon|TGME49_202770
OG6_401116: eten|ETH_00017305 hham|HHA_221170 ncan|NCLIV_004750 sneu|SRCN_5545 tgon|TGME49_221170
OG6_401117: eten|ETH_00017420 hham|HHA_233100 ncan|NCLIV_032910 sneu|SRCN_610 tgon|TGME49_233100
OG6_401118: eten|ETH_00017430 hham|HHA_233820 ncan|NCLIV_033420 sneu|SRCN_4822 tgon|TGME49_233820
OG6_401119: eten|ETH_00017440 hham|HHA_214850 ncan|NCLIV_051900 sneu|SRCN_4421 tgon|TGME49_214850
OG6_401120: eten|ETH_00017460 hham|HHA_221700 ncan|NCLIV_005220 sneu|SRCN_6090 tgon|TGME49_221700
OG6_401121: eten|ETH_00017465 sneu|SRCN_1036 hham|HHA_211870 ncan|NCLIV_049350 tgon|TGME49_211870
OG6_401122: eten|ETH_00017505 hham|HHA_254490 ncan|NCLIV_008780 sneu|SRCN_3965 tgon|TGME49_254490
OG6_401123: eten|ETH_00017510 hham|HHA_289600 ncan|NCLIV_041850 sneu|SRCN_2915 tgon|TGME49_289600
OG6_401124: eten|ETH_00017535 hham|HHA_254390 ncan|NCLIV_008680 sneu|SRCN_3957 tgon|TGME49_254390
OG6_401125: eten|ETH_00017545 hham|HHA_231850 ncan|NCLIV_031860 sneu|SRCN_2723 tgon|TGME49_231850
OG6_401126: eten|ETH_00017565 hham|HHA_262750 tgon|TGME49_262750 ncan|NCLIV_025110 sneu|SRCN_6538
OG6_401127: eten|ETH_00017570 hham|HHA_320560 ncan|NCLIV_009710 sneu|SRCN_3119 tgon|TGME49_320560
OG6_401128: eten|ETH_00017580 hham|HHA_289680 ncan|NCLIV_041930 sneu|SRCN_2907 tgon|TGME49_289680
OG6_401129: eten|ETH_00017585 hham|HHA_289590 ncan|NCLIV_041840 sneu|SRCN_2916 tgon|TGME49_289590
OG6_401130: eten|ETH_00017600 hham|HHA_305010 ncan|NCLIV_001260 sneu|SRCN_980 tgon|TGME49_305010
OG6_401131: eten|ETH_00017615 hham|HHA_256820 ncan|NCLIV_015240 sneu|SRCN_2141 tgon|TGME49_256820
OG6_401132: eten|ETH_00017620 hham|HHA_288620 ncan|NCLIV_041090 tgon|TGME49_288620 sneu|SRCN_3456
OG6_401133: eten|ETH_00017730 sneu|SRCN_1908 tgon|TGME49_315730 hham|HHA_315730 ncan|NCLIV_058410
OG6_401134: eten|ETH_00017795 hham|HHA_228510 sneu|SRCN_1251 tgon|TGME49_228510 ncan|NCLIV_044980
OG6_401135: eten|ETH_00017835 hham|HHA_217390 ncan|NCLIV_062150 sneu|SRCN_5854 tgon|TGME49_217390
OG6_401136: eten|ETH_00017870 hham|HHA_260480 ncan|NCLIV_026560 tgon|TGME49_260480 sneu|SRCN_5988
OG6_401137: eten|ETH_00017880 hham|HHA_267300 ncan|NCLIV_038870 sneu|SRCN_3830 tgon|TGME49_267300
OG6_401138: eten|ETH_00017885 sneu|SRCN_3813 hham|HHA_306330 ncan|NCLIV_044560 tgon|TGME49_306330
OG6_401139: eten|ETH_00017900 hham|HHA_224590 ncan|NCLIV_048130 sneu|SRCN_5138 tgon|TGME49_224590
OG6_401140: eten|ETH_00017905 hham|HHA_224600 ncan|NCLIV_048120 sneu|SRCN_5137 tgon|TGME49_224600
OG6_401141: eten|ETH_00017910 eten|ETH_00019900 eten|ETH_00020015 eten|ETH_00033125 eten|ETH_00017915
OG6_401142: eten|ETH_00017925 hham|HHA_246330 ncan|NCLIV_063230 sneu|SRCN_265 tgon|TGME49_246330
OG6_401143: eten|ETH_00017940 hham|HHA_311500 sneu|SRCN_4505 tgon|TGME49_311500 ncan|NCLIV_055390
OG6_401144: eten|ETH_00017965 hham|HHA_243250 ncan|NCLIV_018020 sneu|SRCN_3388 tgon|TGME49_243250
OG6_401145: eten|ETH_00017980 hham|HHA_231600 ncan|NCLIV_031750 sneu|SRCN_2331 tgon|TGME49_231600
OG6_401146: eten|ETH_00018005 hham|HHA_310700 ncan|NCLIV_054750 sneu|SRCN_3437 tgon|TGME49_310700
OG6_401147: eten|ETH_00018010 hham|HHA_247470 ncan|NCLIV_065270 sneu|SRCN_1493 tgon|TGME49_247470
OG6_401148: eten|ETH_00018150 hham|HHA_264610 ncan|NCLIV_040540 sneu|SRCN_4941 tgon|TGME49_264610
OG6_401149: eten|ETH_00018165 hham|HHA_232740 tgon|TGME49_232740 ncan|NCLIV_032690 sneu|SRCN_6283
OG6_401150: eten|ETH_00018170 hham|HHA_232750 ncan|NCLIV_032700 sneu|SRCN_6284 tgon|TGME49_232750
OG6_401151: eten|ETH_00018240 hham|HHA_202380 ncan|NCLIV_022550 sneu|SRCN_3095 tgon|TGME49_202380
OG6_401152: eten|ETH_00018260 hham|HHA_278280 tgon|TGME49_278280 ncan|NCLIV_067740 sneu|SRCN_1355
OG6_401153: eten|ETH_00018280 hham|HHA_272770 ncan|NCLIV_034560 tgon|TGME49_272770 sneu|SRCN_5090
OG6_401154: eten|ETH_00018290 hham|HHA_210690 ncan|NCLIV_012120 sneu|SRCN_4877 tgon|TGME49_210690
OG6_401155: eten|ETH_00018345 hham|HHA_253640 ncan|NCLIV_008030 sneu|SRCN_4669 tgon|TGME49_253640
OG6_401156: eten|ETH_00018355 hham|HHA_236220 ncan|NCLIV_050480 tgon|TGME49_236220 sneu|SRCN_81
OG6_401157: eten|ETH_00018360 hham|HHA_221470 ncan|NCLIV_005010 sneu|SRCN_254 tgon|TGME49_221470
OG6_401158: eten|ETH_00018370 hham|HHA_236080 ncan|NCLIV_050400 sneu|SRCN_90 tgon|TGME49_236080
OG6_401159: eten|ETH_00018405 hham|HHA_219210 sneu|SRCN_1770 tgon|TGME49_219210 ncan|NCLIV_061280
OG6_401160: eten|ETH_00018420 hham|HHA_224990 tgon|TGME49_224990 ncan|NCLIV_047710 sneu|SRCN_341
OG6_401161: eten|ETH_00018480 hham|HHA_226830 tgon|TGME49_226830 ncan|NCLIV_046170 sneu|SRCN_2060
OG6_401162: eten|ETH_00018490 hham|HHA_249970 ncan|NCLIV_066080 sneu|SRCN_1547 tgon|TGME49_249970
OG6_401163: eten|ETH_00018495 hham|HHA_249980 ncan|NCLIV_066090 tgon|TGME49_249980 sneu|SRCN_1548
OG6_401164: eten|ETH_00018510 hham|HHA_262380 ncan|NCLIV_025450 sneu|SRCN_1064 tgon|TGME49_262380
OG6_401165: eten|ETH_00018515 hham|HHA_283780 ncan|NCLIV_028830 sneu|SRCN_532 tgon|TGME49_283780
OG6_401166: eten|ETH_00018620 hham|HHA_229180 ncan|NCLIV_030120 sneu|SRCN_2222 tgon|TGME49_229180
OG6_401167: eten|ETH_00018655 hham|HHA_228490 ncan|NCLIV_045000 tgon|TGME49_228490 sneu|SRCN_1249
OG6_401168: eten|ETH_00018695 hham|HHA_310560 ncan|NCLIV_054630 sneu|SRCN_2966 tgon|TGME49_310560
OG6_401169: eten|ETH_00018730 hham|HHA_235670 ncan|NCLIV_050040 sneu|SRCN_115 tgon|TGME49_235670
OG6_401170: eten|ETH_00018740 hham|HHA_271060 ncan|NCLIV_035750 sneu|SRCN_120 tgon|TGME49_271060
OG6_401171: eten|ETH_00018775 hham|HHA_219590 ncan|NCLIV_061030 sneu|SRCN_2439 tgon|TGME49_219590
OG6_401172: eten|ETH_00018805 hham|HHA_227840 ncan|NCLIV_045560 sneu|SRCN_6409 tgon|TGME49_227840
OG6_401173: eten|ETH_00018810 hham|HHA_220300 ncan|NCLIV_012430 tgon|TGME49_220300 sneu|SRCN_2869
OG6_401174: eten|ETH_00018825 hham|HHA_236650 ncan|NCLIV_050680 sneu|SRCN_6848 tgon|TGME49_236650
OG6_401175: eten|ETH_00018845 hham|HHA_233200 ncan|NCLIV_033010 tgon|TGME49_233200 sneu|SRCN_16
OG6_401176: eten|ETH_00018890 hham|HHA_245510 ncan|NCLIV_062790 sneu|SRCN_1381 tgon|TGME49_245510
OG6_401177: eten|ETH_00018895 hham|HHA_316890 ncan|NCLIV_059200 tgon|TGME49_316890 sneu|SRCN_3238
OG6_401178: eten|ETH_00018900 hham|HHA_316900 ncan|NCLIV_059190 tgon|TGME49_316900 sneu|SRCN_3239
OG6_401179: eten|ETH_00018910 hham|HHA_211420 ncan|NCLIV_011550 sneu|SRCN_4352 tgon|TGME49_211420
OG6_401180: eten|ETH_00018955 hham|HHA_311320 ncan|NCLIV_055240 tgon|TGME49_311320 sneu|SRCN_4520
OG6_401181: eten|ETH_00018970 hham|HHA_221660 ncan|NCLIV_005180 tgon|TGME49_221660 sneu|SRCN_6087
OG6_401182: eten|ETH_00018980 hham|HHA_232050 ncan|NCLIV_032050 sneu|SRCN_4177 tgon|TGME49_232050
OG6_401183: eten|ETH_00019005 hham|HHA_211480 ncan|NCLIV_011480 sneu|SRCN_4357 tgon|TGME49_211480
OG6_401184: eten|ETH_00019015 hham|HHA_269320 ncan|NCLIV_037080 sneu|SRCN_2250 tgon|TGME49_269320
OG6_401185: eten|ETH_00019020 hham|HHA_288600 ncan|NCLIV_041070 sneu|SRCN_1076 tgon|TGME49_288600
OG6_401186: eten|ETH_00019085 hham|HHA_273560 ncan|NCLIV_034090 sneu|SRCN_296 tgon|TGME49_273560
OG6_401187: eten|ETH_00019105 ncan|NCLIV_050320 tgon|TGME49_235990 hham|HHA_235990 sneu|SRCN_95
OG6_401188: eten|ETH_00019125 hham|HHA_231350 ncan|NCLIV_031610 sneu|SRCN_2311 tgon|TGME49_231350
OG6_401189: eten|ETH_00019155 hham|HHA_311230 ncan|NCLIV_055160 sneu|SRCN_3014 tgon|TGME49_311230
OG6_401190: eten|ETH_00019195 hham|HHA_288830 ncan|NCLIV_041240 sneu|SRCN_3047 tgon|TGME49_288830
OG6_401191: eten|ETH_00019200 hham|HHA_230960 ncan|NCLIV_031340 sneu|SRCN_5063 tgon|TGME49_230960
OG6_401192: eten|ETH_00019210 hham|HHA_280760 ncan|NCLIV_019430 sneu|SRCN_1941 tgon|TGME49_280760
OG6_401193: eten|ETH_00019260 hham|HHA_249380 ncan|NCLIV_065580 tgon|TGME49_249380 sneu|SRCN_3300
OG6_401194: eten|ETH_00019270 hham|HHA_271920 ncan|NCLIV_035230 sneu|SRCN_6450 tgon|TGME49_271920
OG6_401195: eten|ETH_00019280 hham|HHA_313400 ncan|NCLIV_056690 sneu|SRCN_5250 tgon|TGME49_313400
OG6_401196: eten|ETH_00019285 hham|HHA_240770 ncan|NCLIV_016930 sneu|SRCN_2927 tgon|TGME49_240770
OG6_401197: eten|ETH_00019290 hham|HHA_291640 ncan|NCLIV_043140 sneu|SRCN_3399 tgon|TGME49_291640
OG6_401198: eten|ETH_00019295 hham|HHA_251750 ncan|NCLIV_066810 sneu|SRCN_5396 tgon|TGME49_251750
OG6_401199: eten|ETH_00019310 hham|HHA_221850 ncan|NCLIV_005270 tgon|TGME49_221850 sneu|SRCN_1921
OG6_401200: eten|ETH_00019325 sneu|SRCN_6089 hham|HHA_221690 ncan|NCLIV_005210 tgon|TGME49_221690
OG6_401201: eten|ETH_00019350 hham|HHA_237240 ncan|NCLIV_051100 sneu|SRCN_3526 tgon|TGME49_237240
OG6_401202: eten|ETH_00019395 hham|HHA_286750 ncan|NCLIV_013910 sneu|SRCN_6604 tgon|TGME49_286750
OG6_401203: eten|ETH_00019405 ncan|NCLIV_030210 sneu|SRCN_6618 tgon|TGME49_229290 hham|HHA_229290
OG6_401204: eten|ETH_00019425 hham|HHA_232710 ncan|NCLIV_032660 sneu|SRCN_6280 tgon|TGME49_232710
OG6_401205: eten|ETH_00019430 hham|HHA_305340 ncan|NCLIV_043930 sneu|SRCN_3732 tgon|TGME49_305340
OG6_401206: eten|ETH_00019440 hham|HHA_305290 ncan|NCLIV_043880 sneu|SRCN_1673 tgon|TGME49_305290
OG6_401207: eten|ETH_00019445 hham|HHA_224910 ncan|NCLIV_047800 sneu|SRCN_2151 tgon|TGME49_224910
OG6_401208: eten|ETH_00019470 hham|HHA_271300 ncan|NCLIV_035560 sneu|SRCN_139 tgon|TGME49_271300
OG6_401209: eten|ETH_00019480 hham|HHA_321690 ncan|NCLIV_004240 tgon|TGME49_321690 sneu|SRCN_1801
OG6_401210: eten|ETH_00019500 hham|HHA_314480 ncan|NCLIV_057540 sneu|SRCN_2088 tgon|TGME49_314480
OG6_401211: eten|ETH_00019555 hham|HHA_268890 ncan|NCLIV_037460 sneu|SRCN_709 tgon|TGME49_268890
OG6_401212: eten|ETH_00019585 hham|HHA_320220 ncan|NCLIV_010020 sneu|SRCN_3694 tgon|TGME49_320220
OG6_401213: eten|ETH_00019620 hham|HHA_248550 ncan|NCLIV_064730 sneu|SRCN_6117 tgon|TGME49_248550
OG6_401214: eten|ETH_00019630 hham|HHA_278700 ncan|NCLIV_067300 sneu|SRCN_1338 tgon|TGME49_278700
OG6_401215: eten|ETH_00019645 hham|HHA_222410 ncan|NCLIV_005800 sneu|SRCN_4590 tgon|TGME49_222410
OG6_401216: eten|ETH_00019655 hham|HHA_321620 ncan|NCLIV_004300 sneu|SRCN_3633 tgon|TGME49_321620
OG6_401217: eten|ETH_00019660 hham|HHA_305180 ncan|NCLIV_001080 sneu|SRCN_2621 tgon|TGME49_305180
OG6_401218: eten|ETH_00019665 hham|HHA_273960 ncan|NCLIV_033780 sneu|SRCN_1370 tgon|TGME49_273960
OG6_401219: eten|ETH_00019675 hham|HHA_297220 ncan|NCLIV_006300 sneu|SRCN_6131 tgon|TGME49_297220
OG6_401220: eten|ETH_00019760 sneu|SRCN_2912 hham|HHA_289630 ncan|NCLIV_041880 tgon|TGME49_289630
OG6_401221: eten|ETH_00019770 hham|HHA_289640 ncan|NCLIV_041890 tgon|TGME49_289640 sneu|SRCN_2911
OG6_401222: eten|ETH_00019790 hham|HHA_267380 ncan|NCLIV_038800 sneu|SRCN_3838 tgon|TGME49_267380
OG6_401223: eten|ETH_00019795 hham|HHA_312160 ncan|NCLIV_055770 sneu|SRCN_5853 tgon|TGME49_312160
OG6_401224: eten|ETH_00019820 hham|HHA_267400 ncan|NCLIV_038780 sneu|SRCN_3840 tgon|TGME49_267400
OG6_401225: eten|ETH_00019825 hham|HHA_261760 ncan|NCLIV_025720 sneu|SRCN_3176 tgon|TGME49_261760
OG6_401226: eten|ETH_00019830 ncan|NCLIV_049690 hham|HHA_235000 sneu|SRCN_6574 tgon|TGME49_235000
OG6_401227: eten|ETH_00019855 hham|HHA_258050 ncan|NCLIV_028320 sneu|SRCN_495 tgon|TGME49_258050
OG6_401228: eten|ETH_00019860 hham|HHA_246740 ncan|NCLIV_063510 sneu|SRCN_3552 tgon|TGME49_246740
OG6_401229: eten|ETH_00019915 ncan|NCLIV_067830 hham|HHA_278160 sneu|SRCN_2448 tgon|TGME49_278160
OG6_401230: eten|ETH_00019935 hham|HHA_211270 ncan|NCLIV_011720 tgon|TGME49_211270 sneu|SRCN_2800
OG6_401231: eten|ETH_00019955 hham|HHA_205290 ncan|NCLIV_020400 sneu|SRCN_1653 tgon|TGME49_205290
OG6_401232: eten|ETH_00019965 hham|HHA_239760 ncan|NCLIV_016380 sneu|SRCN_6733 tgon|TGME49_239760
OG6_401233: eten|ETH_00019970 hham|HHA_203450 ncan|NCLIV_021510 sneu|SRCN_1194 tgon|TGME49_203450
OG6_401234: eten|ETH_00019975 hham|HHA_240380 ncan|NCLIV_016590 sneu|SRCN_4828 tgon|TGME49_240380
OG6_401235: eten|ETH_00019980 hham|HHA_311160 ncan|NCLIV_055120 sneu|SRCN_3021 tgon|TGME49_311160
OG6_401236: eten|ETH_00019990 hham|HHA_262640 ncan|NCLIV_025220 sneu|SRCN_2744 tgon|TGME49_262640
OG6_401237: eten|ETH_00020000 hham|HHA_295420 ncan|NCLIV_002330 tgon|TGME49_295420 sneu|SRCN_6777
OG6_401238: eten|ETH_00020005 hham|HHA_236920 ncan|NCLIV_050820 sneu|SRCN_6857 tgon|TGME49_236920
OG6_401239: eten|ETH_00020010 hham|HHA_203220 sneu|SRCN_1028 tgon|TGME49_203220 ncan|NCLIV_021740
OG6_401240: eten|ETH_00020020 hham|HHA_200290 ncan|NCLIV_038140 sneu|SRCN_1330 tgon|TGME49_200290
OG6_401241: eten|ETH_00020025 ncan|NCLIV_011680 sneu|SRCN_2798 tgon|TGME49_211300 hham|HHA_211300
OG6_401242: eten|ETH_00020030 hham|HHA_281430 ncan|NCLIV_023380 sneu|SRCN_263 tgon|TGME49_281430
OG6_401243: eten|ETH_00020075 hham|HHA_246960 ncan|NCLIV_063630 tgon|TGME49_246960 sneu|SRCN_3392
OG6_401244: eten|ETH_00020090 hham|HHA_201700 sneu|SRCN_175 tgon|TGME49_201700 ncan|NCLIV_023040
OG6_401245: eten|ETH_00020150 hham|HHA_248600 ncan|NCLIV_064760 sneu|SRCN_6116 tgon|TGME49_248600
OG6_401246: eten|ETH_00020200 eten|ETH_00036810 hham|HHA_224070 tgon|TGME49_224070 ncan|NCLIV_048450
OG6_401247: eten|ETH_00020225 hham|HHA_220250 ncan|NCLIV_012380 sneu|SRCN_2875 tgon|TGME49_220250
OG6_401248: eten|ETH_00020230 hham|HHA_220260 ncan|NCLIV_012390 sneu|SRCN_2874 tgon|TGME49_220260
OG6_401249: eten|ETH_00020250 hham|HHA_275650 ncan|NCLIV_007260 sneu|SRCN_4918 tgon|TGME49_275650
OG6_401250: eten|ETH_00020255 hham|HHA_263560 sneu|SRCN_923 ncan|NCLIV_024380 tgon|TGME49_263560
OG6_401251: eten|ETH_00020265 hham|HHA_288320 ncan|NCLIV_040820 sneu|SRCN_1043 tgon|TGME49_288320
OG6_401252: eten|ETH_00020290 hham|HHA_263520 ncan|NCLIV_024420 sneu|SRCN_919 tgon|TGME49_263520
OG6_401253: eten|ETH_00020295 hham|HHA_226740 ncan|NCLIV_046240 sneu|SRCN_2052 tgon|TGME49_226740
OG6_401254: eten|ETH_00020305 hham|HHA_292160 ncan|NCLIV_043360 tgon|TGME49_292160 sneu|SRCN_5942
OG6_401255: eten|ETH_00020310 hham|HHA_220390 ncan|NCLIV_012500 sneu|SRCN_724 tgon|TGME49_220390
OG6_401256: eten|ETH_00020315 hham|HHA_220400 ncan|NCLIV_012510 sneu|SRCN_725 tgon|TGME49_220400
OG6_401257: eten|ETH_00020325 hham|HHA_300260 ncan|NCLIV_060420 sneu|SRCN_800 tgon|TGME49_300260
OG6_401258: eten|ETH_00020335 hham|HHA_224190 ncan|NCLIV_048370 sneu|SRCN_4949 tgon|TGME49_224190
OG6_401259: eten|ETH_00020345 hham|HHA_315710 ncan|NCLIV_058380 sneu|SRCN_1910 tgon|TGME49_315710
OG6_401260: eten|ETH_00020350 hham|HHA_211410 ncan|NCLIV_011560 sneu|SRCN_4350 tgon|TGME49_211410
OG6_401261: eten|ETH_00020355 hham|HHA_273920 ncan|NCLIV_033820 sneu|SRCN_4136 tgon|TGME49_273920
OG6_401262: eten|ETH_00020385 hham|HHA_204020 ncan|NCLIV_021080 sneu|SRCN_256 tgon|TGME49_204020
OG6_401263: eten|ETH_00020415 hham|HHA_237820 ncan|NCLIV_012195 sneu|SRCN_4363 tgon|TGME49_237820
OG6_401264: eten|ETH_00020420 hham|HHA_270620 ncan|NCLIV_036150 sneu|SRCN_2898 tgon|TGME49_270620
OG6_401265: eten|ETH_00020500 hham|HHA_227600 ncan|NCLIV_045670 sneu|SRCN_6490 tgon|TGME49_227600
OG6_401266: eten|ETH_00020505 hham|HHA_220940 ncan|NCLIV_004720 sneu|SRCN_5548 tgon|TGME49_220940
OG6_401267: eten|ETH_00020510 hham|HHA_221190 ncan|NCLIV_004770 sneu|SRCN_5544 tgon|TGME49_221190
OG6_401268: eten|ETH_00020530 hham|HHA_202310 ncan|NCLIV_022600 sneu|SRCN_5677 tgon|TGME49_202310
OG6_401269: eten|ETH_00020535 hham|HHA_212310 ncan|NCLIV_049080 sneu|SRCN_5673 tgon|TGME49_212310
OG6_401270: eten|ETH_00020540 hham|HHA_286060 ncan|NCLIV_014380 tgon|TGME49_286060 sneu|SRCN_1833
OG6_401271: eten|ETH_00020545 hham|HHA_261370 ncan|NCLIV_026120 sneu|SRCN_2209 tgon|TGME49_261370
OG6_401272: eten|ETH_00020575 hham|HHA_258410 ncan|NCLIV_028090 sneu|SRCN_7092 tgon|TGME49_258410
OG6_401273: eten|ETH_00020580 hham|HHA_258390 ncan|NCLIV_028110 sneu|SRCN_2503 tgon|TGME49_258390
OG6_401274: eten|ETH_00020645 hham|HHA_270910 ncan|NCLIV_035870 sneu|SRCN_5042 tgon|TGME49_270910
OG6_401275: eten|ETH_00020650 hham|HHA_273905 ncan|NCLIV_033830 sneu|SRCN_4135 tgon|TGME49_273905
OG6_401276: eten|ETH_00020655 hham|HHA_267330 ncan|NCLIV_038850 sneu|SRCN_3831 tgon|TGME49_267330
OG6_401277: eten|ETH_00020660 hham|HHA_305600 ncan|NCLIV_044070 tgon|TGME49_305600 sneu|SRCN_3716
OG6_401278: eten|ETH_00020670 hham|HHA_309540 sneu|SRCN_6103 ncan|NCLIV_053790 tgon|TGME49_309540
OG6_401279: eten|ETH_00020690 hham|HHA_244520 ncan|NCLIV_019070 tgon|TGME49_244520 sneu|SRCN_1285
OG6_401280: eten|ETH_00020695 hham|HHA_215280 ncan|NCLIV_052230 sneu|SRCN_324 tgon|TGME49_215280
OG6_401281: eten|ETH_00020700 hham|HHA_309820 ncan|NCLIV_053950 sneu|SRCN_5522 tgon|TGME49_309820
OG6_401282: eten|ETH_00020720 hham|HHA_311780 ncan|NCLIV_055560 sneu|SRCN_3454 tgon|TGME49_311780
OG6_401283: eten|ETH_00020725 hham|HHA_235750 ncan|NCLIV_050130 sneu|SRCN_108 tgon|TGME49_235750
OG6_401284: eten|ETH_00020730 ncan|NCLIV_036130 hham|HHA_270640 tgon|TGME49_270640 sneu|SRCN_2896
OG6_401285: eten|ETH_00020755 hham|HHA_218280 ncan|NCLIV_061940 sneu|SRCN_3145 tgon|TGME49_218280
OG6_401286: eten|ETH_00020760 hham|HHA_269700 sneu|SRCN_5342 tgon|TGME49_269700 ncan|NCLIV_036820
OG6_401287: eten|ETH_00020770 hham|HHA_273540 ncan|NCLIV_034110 sneu|SRCN_299 tgon|TGME49_273540
OG6_401288: eten|ETH_00020830 hham|HHA_226600 ncan|NCLIV_046380 sneu|SRCN_2037 tgon|TGME49_226600
OG6_401289: eten|ETH_00020835 hham|HHA_217020 ncan|NCLIV_059290 sneu|SRCN_3234 tgon|TGME49_217020
OG6_401290: eten|ETH_00020895 hham|HHA_257730 ncan|NCLIV_028520 sneu|SRCN_476 tgon|TGME49_257730
OG6_401291: eten|ETH_00020915 hham|HHA_285720 ncan|NCLIV_014650 sneu|SRCN_1861 tgon|TGME49_285720
OG6_401292: eten|ETH_00020925 hham|HHA_219800 ncan|NCLIV_060820 sneu|SRCN_5619 tgon|TGME49_219800
OG6_401293: eten|ETH_00020945 hham|HHA_202572 ncan|NCLIV_022370 sneu|SRCN_4052 tgon|TGME49_202572
OG6_401294: eten|ETH_00020955 hham|HHA_227920 ncan|NCLIV_045480 sneu|SRCN_5974 tgon|TGME49_227920
OG6_401295: eten|ETH_00020965 hham|HHA_246510 ncan|NCLIV_063300 sneu|SRCN_1391 tgon|TGME49_246510
OG6_401296: eten|ETH_00020985 hham|HHA_222952 ncan|NCLIV_005980 sneu|SRCN_1827 tgon|TGME49_222952
OG6_401297: eten|ETH_00021000 hham|HHA_232170 ncan|NCLIV_032150 sneu|SRCN_2788 tgon|TGME49_232170
OG6_401298: eten|ETH_00021025 hham|HHA_286560 ncan|NCLIV_014070 sneu|SRCN_3329 tgon|TGME49_286560
OG6_401299: eten|ETH_00021065 hham|HHA_290950 ncan|NCLIV_042820 sneu|SRCN_2376 tgon|TGME49_290950
OG6_401300: eten|ETH_00021075 hham|HHA_214320 ncan|NCLIV_051560 sneu|SRCN_4304 tgon|TGME49_214320
OG6_401301: eten|ETH_00021115 hham|HHA_274060 ncan|NCLIV_033680 sneu|SRCN_4810 tgon|TGME49_274060
OG6_401302: eten|ETH_00021120 hham|HHA_258030 ncan|NCLIV_028330 sneu|SRCN_493 tgon|TGME49_258030
OG6_401303: eten|ETH_00021130 hham|HHA_289780 tgon|TGME49_289780 ncan|NCLIV_042030 sneu|SRCN_244
OG6_401304: eten|ETH_00021140 hham|HHA_285760 ncan|NCLIV_014620 sneu|SRCN_1859 tgon|TGME49_285760
OG6_401305: eten|ETH_00021155 hham|HHA_209420 ncan|NCLIV_003700 tgon|TGME49_209420 sneu|SRCN_2083
OG6_401306: eten|ETH_00021230 hham|HHA_200400 ncan|NCLIV_038240 sneu|SRCN_5902 tgon|TGME49_200400
OG6_401307: eten|ETH_00021240 hham|HHA_207990 ncan|NCLIV_002910 sneu|SRCN_180 tgon|TGME49_207990
OG6_401308: eten|ETH_00021275 hham|HHA_221922 ncan|NCLIV_005330 sneu|SRCN_1928 tgon|TGME49_221922
OG6_401309: eten|ETH_00021280 hham|HHA_289530 ncan|NCLIV_041780 sneu|SRCN_2921 tgon|TGME49_289530
OG6_401310: eten|ETH_00021320 hham|HHA_261850 ncan|NCLIV_025690 tgon|TGME49_261850 sneu|SRCN_3172
OG6_401311: eten|ETH_00021375 hham|HHA_230535 ncan|NCLIV_031060 sneu|SRCN_5632 tgon|TGME49_230535
OG6_401312: eten|ETH_00021415 hham|HHA_240650 ncan|NCLIV_016850 sneu|SRCN_4661 tgon|TGME49_240650
OG6_401313: eten|ETH_00021455 hham|HHA_318570 ncan|NCLIV_010970 sneu|SRCN_4982 tgon|TGME49_318570
OG6_401314: eten|ETH_00021460 hham|HHA_259890 ncan|NCLIV_0270 sneu|SRCN_591 tgon|TGME49_259890
OG6_401315: eten|ETH_00021465 hham|HHA_275480 ncan|NCLIV_052910 sneu|SRCN_6626 tgon|TGME49_275480
OG6_401316: eten|ETH_00021480 hham|HHA_210960 ncan|NCLIV_011880 sneu|SRCN_4232 tgon|TGME49_210960
OG6_401317: eten|ETH_00021485 hham|HHA_245500 ncan|NCLIV_062780 sneu|SRCN_1382 tgon|TGME49_245500
OG6_401318: eten|ETH_00021510 hham|HHA_304770 ncan|NCLIV_044380 tgon|TGME49_304770 sneu|SRCN_2181
OG6_401319: eten|ETH_00021525 hham|HHA_278950 ncan|NCLIV_067060 sneu|SRCN_5399 tgon|TGME49_278950
OG6_401320: eten|ETH_00021535 hham|HHA_290005 ncan|NCLIV_042370 sneu|SRCN_229 tgon|TGME49_290005
OG6_401321: eten|ETH_00021540 hham|HHA_309730 ncan|NCLIV_053860 sneu|SRCN_1443 tgon|TGME49_309730
OG6_401322: eten|ETH_00021545 hham|HHA_213360 sneu|SRCN_28 tgon|TGME49_213360 ncan|NCLIV_013330
OG6_401323: eten|ETH_00021555 hham|HHA_313100 ncan|NCLIV_056440 sneu|SRCN_2838 tgon|TGME49_313100
OG6_401324: eten|ETH_00021565 hham|HHA_273830 ncan|NCLIV_033890 sneu|SRCN_1373 tgon|TGME49_273830
OG6_401325: eten|ETH_00021580 hham|HHA_274050 ncan|NCLIV_033700 sneu|SRCN_4812 tgon|TGME49_274050
OG6_401326: eten|ETH_00021595 hham|HHA_202370 ncan|NCLIV_022560 sneu|SRCN_6342 tgon|TGME49_202370
OG6_401327: eten|ETH_00021615 hham|HHA_227890 ncan|NCLIV_045510 sneu|SRCN_6414 tgon|TGME49_227890
OG6_401328: eten|ETH_00021625 hham|HHA_216820 ncan|NCLIV_059490 sneu|SRCN_3213 tgon|TGME49_216820
OG6_401329: eten|ETH_00021635 hham|HHA_242870 ncan|NCLIV_017860 tgon|TGME49_242870 sneu|SRCN_3383
OG6_401330: eten|ETH_00021640 hham|HHA_305240 ncan|NCLIV_001120 sneu|SRCN_2615 tgon|TGME49_305240
OG6_401331: eten|ETH_00021645 hham|HHA_248340 ncan|NCLIV_064310 sneu|SRCN_3656 tgon|TGME49_248340
OG6_401332: eten|ETH_00021665 hham|HHA_271840 ncan|NCLIV_035290 sneu|SRCN_4445 tgon|TGME49_271840
OG6_401333: eten|ETH_00021675 hham|HHA_217600 ncan|NCLIV_062380 sneu|SRCN_5812 tgon|TGME49_217600
OG6_401334: eten|ETH_00021735 hham|HHA_225970 ncan|NCLIV_046860 sneu|SRCN_5171 tgon|TGME49_225970
OG6_401335: eten|ETH_00021765 hham|HHA_247540 ncan|NCLIV_065220 sneu|SRCN_1495 tgon|TGME49_247540
OG6_401336: eten|ETH_00021770 hham|HHA_227610 ncan|NCLIV_045660 tgon|TGME49_227610 sneu|SRCN_6491
OG6_401337: eten|ETH_00021785 hham|HHA_207640 ncan|NCLIV_002610 sneu|SRCN_5551 tgon|TGME49_207640
OG6_401338: eten|ETH_00021790 hham|HHA_260680 ncan|NCLIV_026380 sneu|SRCN_3168 tgon|TGME49_260680
OG6_401339: eten|ETH_00021820 hham|HHA_216450 ncan|NCLIV_059790 sneu|SRCN_5655 tgon|TGME49_216450
OG6_401340: eten|ETH_00021830 hham|HHA_273490 ncan|NCLIV_034160 sneu|SRCN_304 tgon|TGME49_273490
OG6_401341: eten|ETH_00021835 hham|HHA_314418 ncan|NCLIV_057490 sneu|SRCN_1707 tgon|TGME49_314418
OG6_401342: eten|ETH_00021915 ncan|NCLIV_066180 sneu|SRCN_4947 hham|HHA_250330 tgon|TGME49_250330
OG6_401343: eten|ETH_00021985 hham|HHA_214350 ncan|NCLIV_051590 sneu|SRCN_4306 tgon|TGME49_214350
OG6_401344: eten|ETH_00022025 hham|HHA_319720 ncan|NCLIV_010420 tgon|TGME49_319720 sneu|SRCN_6034
OG6_401345: eten|ETH_00022035 ncan|NCLIV_010440 sneu|SRCN_4528 hham|HHA_319700 tgon|TGME49_319700
OG6_401346: eten|ETH_00022065 hham|HHA_309810 ncan|NCLIV_053940 sneu|SRCN_5521 tgon|TGME49_309810
OG6_401347: eten|ETH_00022085 hham|HHA_273530 ncan|NCLIV_034120 sneu|SRCN_300 tgon|TGME49_273530
OG6_401348: eten|ETH_00022115 sneu|SRCN_848 hham|HHA_299230 ncan|NCLIV_009280 tgon|TGME49_299230
OG6_401349: eten|ETH_00022135 hham|HHA_218200 ncan|NCLIV_062050 sneu|SRCN_4804 tgon|TGME49_218200
OG6_401350: eten|ETH_00022180 hham|HHA_316180 sneu|SRCN_1886 tgon|TGME49_316180 ncan|NCLIV_058700
OG6_401351: eten|ETH_00022200 hham|HHA_255960 ncan|NCLIV_029110 sneu|SRCN_665 tgon|TGME49_255960
OG6_401352: eten|ETH_00022205 hham|HHA_267450 ncan|NCLIV_038730 sneu|SRCN_3843 tgon|TGME49_267450
OG6_401353: eten|ETH_00022215 hham|HHA_321360 sneu|SRCN_3042 tgon|TGME49_321360 ncan|NCLIV_004560
OG6_401354: eten|ETH_00022245 hham|HHA_213410 ncan|NCLIV_013380 sneu|SRCN_22 tgon|TGME49_213410
OG6_401355: eten|ETH_00022250 hham|HHA_242840 ncan|NCLIV_017840 sneu|SRCN_3382 tgon|TGME49_242840
OG6_401356: eten|ETH_00022260 hham|HHA_209430 ncan|NCLIV_003710 sneu|SRCN_2084 tgon|TGME49_209430
OG6_401357: eten|ETH_00022315 hham|HHA_214970 ncan|NCLIV_052000 sneu|SRCN_5194 tgon|TGME49_214970
OG6_401358: eten|ETH_00022320 sneu|SRCN_4373 hham|HHA_213550 ncan|NCLIV_069490 tgon|TGME49_213550
OG6_401359: eten|ETH_00022335 hham|HHA_263850 ncan|NCLIV_024110 sneu|SRCN_1415 tgon|TGME49_263850
OG6_401360: eten|ETH_00022345 hham|HHA_263860 ncan|NCLIV_024100 sneu|SRCN_1414 tgon|TGME49_263860
OG6_401361: eten|ETH_00022360 hham|HHA_263730 ncan|NCLIV_024220 sneu|SRCN_3765 tgon|TGME49_263730
OG6_401362: eten|ETH_00022365 hham|HHA_263740 ncan|NCLIV_024210 tgon|TGME49_263740 sneu|SRCN_3764
OG6_401363: eten|ETH_00022385 hham|HHA_247580 ncan|NCLIV_065200 tgon|TGME49_247580 sneu|SRCN_1500
OG6_401364: eten|ETH_00022400 hham|HHA_231590 ncan|NCLIV_031740 sneu|SRCN_2330 tgon|TGME49_231590
OG6_401365: eten|ETH_00022410 hham|HHA_227360 ncan|NCLIV_045800 sneu|SRCN_6074 tgon|TGME49_227360
OG6_401366: eten|ETH_00022440 hham|HHA_258590 tgon|TGME49_258590 ncan|NCLIV_027920 sneu|SRCN_2487
OG6_401367: eten|ETH_00022445 hham|HHA_258610 sneu|SRCN_80 tgon|TGME49_258610 ncan|NCLIV_027910
OG6_401368: eten|ETH_00022460 hham|HHA_243350 ncan|NCLIV_018100 sneu|SRCN_5961 tgon|TGME49_243350
OG6_401369: eten|ETH_00022465 hham|HHA_247760 ncan|NCLIV_063970 sneu|SRCN_4581 tgon|TGME49_247760
OG6_401370: eten|ETH_00022480 hham|HHA_256770 ncan|NCLIV_015210 sneu|SRCN_2146 tgon|TGME49_256770
OG6_401371: eten|ETH_00022495 sneu|SRCN_777 tgon|TGME49_299990 hham|HHA_299990 ncan|NCLIV_064710
OG6_401372: eten|ETH_00022520 sneu|SRCN_5248 hham|HHA_316310 ncan|NCLIV_058810 tgon|TGME49_316310
OG6_401373: eten|ETH_00022570 sneu|SRCN_4802 tgon|TGME49_218215 hham|HHA_218215 ncan|NCLIV_062030
OG6_401374: eten|ETH_00022575 hham|HHA_240640 ncan|NCLIV_016840 sneu|SRCN_3445 tgon|TGME49_240640
OG6_401375: eten|ETH_00022600 hham|HHA_270010 ncan|NCLIV_036580 sneu|SRCN_6772 tgon|TGME49_270010
OG6_401376: eten|ETH_00022615 hham|HHA_263100 ncan|NCLIV_024810 sneu|SRCN_6432 tgon|TGME49_263100
OG6_401377: eten|ETH_00022620 hham|HHA_243470 ncan|NCLIV_018200 sneu|SRCN_2548 tgon|TGME49_243470
OG6_401378: eten|ETH_00022650 hham|HHA_258570 tgon|TGME49_258570 ncan|NCLIV_027940 sneu|SRCN_2488
OG6_401379: eten|ETH_00022655 hham|HHA_318290 ncan|NCLIV_011220 sneu|SRCN_1456 tgon|TGME49_318290
OG6_401380: eten|ETH_00022715 hham|HHA_253370 ncan|NCLIV_007800 sneu|SRCN_1228 tgon|TGME49_253370
OG6_401381: eten|ETH_00022735 hham|HHA_277070 ncan|NCLIV_068530 tgon|TGME49_277070 hham|HHA_454890
OG6_401382: eten|ETH_00022760 hham|HHA_297230 ncan|NCLIV_006320 tgon|TGME49_297230 sneu|SRCN_4715
OG6_401383: eten|ETH_00022800 hham|HHA_204510 ncan|NCLIV_020740 sneu|SRCN_1636 tgon|TGME49_204510
OG6_401384: eten|ETH_00022815 hham|HHA_316450 ncan|NCLIV_058920 sneu|SRCN_3534 tgon|TGME49_316450
OG6_401385: eten|ETH_00022820 hham|HHA_268370 ncan|NCLIV_037840 sneu|SRCN_3273 tgon|TGME49_268370
OG6_401386: eten|ETH_00022845 hham|HHA_265510 ncan|NCLIV_039770 sneu|SRCN_3768 tgon|TGME49_265510
OG6_401387: eten|ETH_00022850 hham|HHA_313060 ncan|NCLIV_056410 sneu|SRCN_2836 tgon|TGME49_313060
OG6_401388: eten|ETH_00022910 hham|HHA_304520 tgon|TGME49_304520 ncan|NCLIV_019850 sneu|SRCN_6044
OG6_401389: eten|ETH_00022935 hham|HHA_247930 ncan|NCLIV_064030 sneu|SRCN_4577 tgon|TGME49_247930
OG6_401390: eten|ETH_00022945 hham|HHA_224060 ncan|NCLIV_048460 sneu|SRCN_4958 tgon|TGME49_224060
OG6_401391: eten|ETH_00022950 hham|HHA_249000 ncan|NCLIV_065100 sneu|SRCN_4885 tgon|TGME49_249000
OG6_401392: eten|ETH_00022955 hham|HHA_320050 ncan|NCLIV_010200 sneu|SRCN_3682 tgon|TGME49_320050
OG6_401393: eten|ETH_00022965 hham|HHA_280780 ncan|NCLIV_019410 sneu|SRCN_1945 tgon|TGME49_280780
OG6_401394: eten|ETH_00022975 hham|HHA_239100 ncan|NCLIV_015880 sneu|SRCN_3463 tgon|TGME49_239100
OG6_401395: eten|ETH_00022985 hham|HHA_314830 ncan|NCLIV_057720 sneu|SRCN_2461 tgon|TGME49_314830
OG6_401396: eten|ETH_00022990 tgon|TGME49_259190 hham|HHA_259190 ncan|NCLIV_027340 sneu|SRCN_561
OG6_401397: eten|ETH_00023000 hham|HHA_239310 ncan|NCLIV_015970 sneu|SRCN_498 tgon|TGME49_239310
OG6_401398: eten|ETH_00023015 hham|HHA_211090 ncan|NCLIV_011790 sneu|SRCN_2809 tgon|TGME49_211090
OG6_401399: eten|ETH_00023040 hham|HHA_219760 ncan|NCLIV_060850 sneu|SRCN_1983 tgon|TGME49_219760
OG6_401400: eten|ETH_00023050 hham|HHA_305460 ncan|NCLIV_043950 sneu|SRCN_3729 tgon|TGME49_305460
OG6_401401: eten|ETH_00023065 hham|HHA_277720 ncan|NCLIV_068230 sneu|SRCN_178 tgon|TGME49_277720
OG6_401402: eten|ETH_00023085 hham|HHA_229460 ncan|NCLIV_030400 sneu|SRCN_1930 tgon|TGME49_229460
OG6_401403: eten|ETH_00023095 hham|HHA_242780 ncan|NCLIV_017770 tgon|TGME49_242780 sneu|SRCN_6014
OG6_401404: eten|ETH_00023100 hham|HHA_318650 ncan|NCLIV_010900 sneu|SRCN_4977 tgon|TGME49_318650
OG6_401405: eten|ETH_00023110 hham|HHA_318620 ncan|NCLIV_010920 sneu|SRCN_4979 tgon|TGME49_318620
OG6_401406: eten|ETH_00023135 hham|HHA_222660 ncan|NCLIV_005830 sneu|SRCN_6123 tgon|TGME49_222660
OG6_401407: eten|ETH_00023145 hham|HHA_219270 ncan|NCLIV_061210 sneu|SRCN_5694 tgon|TGME49_219270
OG6_401408: eten|ETH_00023155 hham|HHA_232180 ncan|NCLIV_032170 tgon|TGME49_232180 ncan|NCLIV_032160
OG6_401409: eten|ETH_00023175 hham|HHA_202980 ncan|NCLIV_021940 tgon|TGME49_202980 sneu|SRCN_3419
OG6_401410: eten|ETH_00023265 hham|HHA_309190 ncan|NCLIV_053620 tgon|TGME49_309190 sneu|SRCN_4457
OG6_401411: eten|ETH_00023270 hham|HHA_257340 ncan|NCLIV_029730 sneu|SRCN_2108 tgon|TGME49_257340
OG6_401412: eten|ETH_00023275 hham|HHA_320480 ncan|NCLIV_009790 sneu|SRCN_3113 tgon|TGME49_320480
OG6_401413: eten|ETH_00023295 ncan|NCLIV_007580 tgon|TGME49_253030 hham|HHA_253030 sneu|SRCN_6133
OG6_401414: eten|ETH_00023300 hham|HHA_253020 ncan|NCLIV_007570 tgon|TGME49_253020 sneu|SRCN_6132
OG6_401415: eten|ETH_00023330 hham|HHA_253550 ncan|NCLIV_007970 sneu|SRCN_1244 tgon|TGME49_253550
OG6_401416: eten|ETH_00023380 hham|HHA_304680 ncan|NCLIV_044460 sneu|SRCN_2192 tgon|TGME49_304680
OG6_401417: eten|ETH_00023385 hham|HHA_249720 ncan|NCLIV_065850 sneu|SRCN_4637 tgon|TGME49_249720
OG6_401418: eten|ETH_00023415 hham|HHA_239680 ncan|NCLIV_016300 sneu|SRCN_2287 tgon|TGME49_239680
OG6_401419: eten|ETH_00023430 hham|HHA_309570 sneu|SRCN_6106 ncan|NCLIV_053820 tgon|TGME49_309570
OG6_401420: eten|ETH_00023440 hham|HHA_216860 ncan|NCLIV_059450 sneu|SRCN_3217 tgon|TGME49_216860
OG6_401421: eten|ETH_00023490 hham|HHA_218910 ncan|NCLIV_061470 sneu|SRCN_4545 tgon|TGME49_218910
OG6_401422: eten|ETH_00023500 hham|HHA_217610 ncan|NCLIV_062390 tgon|TGME49_217610 sneu|SRCN_5813
OG6_401423: eten|ETH_00023570 hham|HHA_245746 tgon|TGME49_245752 ncan|NCLIV_062990 tgon|TGME49_245746
OG6_401424: eten|ETH_00023685 hham|HHA_226080 ncan|NCLIV_046750 sneu|SRCN_5161 tgon|TGME49_226080
OG6_401425: eten|ETH_00023700 hham|HHA_203060 ncan|NCLIV_021860 sneu|SRCN_3413 tgon|TGME49_203060
OG6_401426: eten|ETH_00023710 hham|HHA_203080 ncan|NCLIV_021850 sneu|SRCN_3412 tgon|TGME49_203080
OG6_401427: eten|ETH_00023750 hham|HHA_263300 ncan|NCLIV_024630 sneu|SRCN_2078 tgon|TGME49_263300
OG6_401428: eten|ETH_00023765 hham|HHA_272630 ncan|NCLIV_034680 sneu|SRCN_2582 tgon|TGME49_272630
OG6_401429: eten|ETH_00023780 hham|HHA_259830 ncan|NCLIV_027060 tgon|TGME49_259830 sneu|SRCN_586
OG6_401430: eten|ETH_00023790 hham|HHA_290900 ncan|NCLIV_042770 sneu|SRCN_2383 tgon|TGME49_290900
OG6_401431: eten|ETH_00023950 eten|ETH_00024035 hham|HHA_275850 sneu|SRCN_4678 tgon|TGME49_275850
OG6_401432: eten|ETH_00023970 hham|HHA_264178 ncan|NCLIV_023900 sneu|SRCN_5708 tgon|TGME49_264178
OG6_401433: eten|ETH_00024030 hham|HHA_286690 ncan|NCLIV_013960 sneu|SRCN_3936 tgon|TGME49_286690
OG6_401434: eten|ETH_00024050 hham|HHA_305260 ncan|NCLIV_001135 sneu|SRCN_2614 tgon|TGME49_305260
OG6_401435: eten|ETH_00024060 hham|HHA_258560 ncan|NCLIV_027950 sneu|SRCN_2489 tgon|TGME49_258560
OG6_401436: eten|ETH_00024080 hham|HHA_310670 ncan|NCLIV_054720 sneu|SRCN_3435 tgon|TGME49_310670
OG6_401437: eten|ETH_00024085 hham|HHA_267680 ncan|NCLIV_069310 sneu|SRCN_3860 tgon|TGME49_267680
OG6_401438: eten|ETH_00024100 hham|HHA_205010 ncan|NCLIV_020650 sneu|SRCN_1626 tgon|TGME49_205010
OG6_401439: eten|ETH_00024135 hham|HHA_223410 ncan|NCLIV_049030 sneu|SRCN_6095 tgon|TGME49_223410
OG6_401440: eten|ETH_00024140 hham|HHA_311750 ncan|NCLIV_055520 tgon|TGME49_311750 sneu|SRCN_4491
OG6_401441: eten|ETH_00024155 hham|HHA_312930 ncan|NCLIV_056280 sneu|SRCN_2819 tgon|TGME49_312930
OG6_401442: eten|ETH_00024165 hham|HHA_208530 ncan|NCLIV_003160 sneu|SRCN_6700 tgon|TGME49_208530
OG6_401443: eten|ETH_00024180 hham|HHA_288520 ncan|NCLIV_040990 sneu|SRCN_1084 tgon|TGME49_288520
OG6_401444: eten|ETH_00024185 hham|HHA_297810 ncan|NCLIV_006720 sneu|SRCN_552 tgon|TGME49_297810
OG6_401445: eten|ETH_00024215 ncan|NCLIV_003850 sneu|SRCN_154 hham|HHA_209550 tgon|TGME49_209550
OG6_401446: eten|ETH_00024235 hham|HHA_320120 ncan|NCLIV_010130 sneu|SRCN_3687 tgon|TGME49_320120
OG6_401447: eten|ETH_00024250 hham|HHA_262880 ncan|NCLIV_025030 tgon|TGME49_262880 sneu|SRCN_2666
OG6_401448: eten|ETH_00024260 hham|HHA_241820 ncan|NCLIV_017240 sneu|SRCN_1112 tgon|TGME49_241820
OG6_401449: eten|ETH_00024270 hham|HHA_216650 ncan|NCLIV_059620 sneu|SRCN_1581 tgon|TGME49_216650
OG6_401450: eten|ETH_00024285 hham|HHA_312090 ncan|NCLIV_055710 sneu|SRCN_5849 tgon|TGME49_312090
OG6_401451: eten|ETH_00024295 hham|HHA_289940 ncan|NCLIV_042300 sneu|SRCN_235 tgon|TGME49_289940
OG6_401452: eten|ETH_00024300 hham|HHA_289950 ncan|NCLIV_042310 sneu|SRCN_234 tgon|TGME49_289950
OG6_401453: eten|ETH_00024310 hham|HHA_289250 ncan|NCLIV_041610 tgon|TGME49_289250 sneu|SRCN_4764
OG6_401454: eten|ETH_00024340 hham|HHA_247510 ncan|NCLIV_065240 sneu|SRCN_1496 tgon|TGME49_247510
OG6_401455: eten|ETH_00024345 hham|HHA_306930 ncan|NCLIV_053220 sneu|SRCN_5009 tgon|TGME49_306930
OG6_401456: eten|ETH_00024360 hham|HHA_267790 sneu|SRCN_5097 tgon|TGME49_267790 sneu|SRCN_5098
OG6_401457: eten|ETH_00024370 hham|HHA_312110 ncan|NCLIV_055730 sneu|SRCN_5851 tgon|TGME49_312110
OG6_401458: eten|ETH_00024375 ncan|NCLIV_027550 hham|HHA_258920 sneu|SRCN_2398 tgon|TGME49_258920
OG6_401459: eten|ETH_00024400 hham|HHA_209450 ncan|NCLIV_003750 tgon|TGME49_209450 sneu|SRCN_5084
OG6_401460: eten|ETH_00024410 hham|HHA_257060 ncan|NCLIV_029890 sneu|SRCN_2122 tgon|TGME49_257060
OG6_401461: eten|ETH_00024440 hham|HHA_223960 ncan|NCLIV_048550 sneu|SRCN_4966 tgon|TGME49_223960
OG6_401462: eten|ETH_00024455 hham|HHA_220500 ncan|NCLIV_012600 sneu|SRCN_4782 tgon|TGME49_220500
OG6_401463: eten|ETH_00024490 hham|HHA_270840 ncan|NCLIV_035940 sneu|SRCN_5037 tgon|TGME49_270840
OG6_401464: eten|ETH_00024495 hham|HHA_262690 ncan|NCLIV_025160 sneu|SRCN_6532 tgon|TGME49_262690
OG6_401465: eten|ETH_00024605 hham|HHA_206430 ncan|NCLIV_044180 sneu|SRCN_5737 tgon|TGME49_206430
OG6_401466: eten|ETH_00024620 ncan|NCLIV_007240 hham|HHA_275670 tgon|TGME49_275670 sneu|SRCN_4919
OG6_401467: eten|ETH_00024650 hham|HHA_314860 ncan|NCLIV_057750 sneu|SRCN_746 tgon|TGME49_314860
OG6_401468: eten|ETH_00024660 hham|HHA_286440 ncan|NCLIV_014160 sneu|SRCN_3340 tgon|TGME49_286440
OG6_401469: eten|ETH_00024670 hham|HHA_252220 ncan|NCLIV_007330 sneu|SRCN_4906 tgon|TGME49_252220
OG6_401470: eten|ETH_00024675 hham|HHA_273060 ncan|NCLIV_034490 sneu|SRCN_2267 tgon|TGME49_273060
OG6_401471: eten|ETH_00024680 hham|HHA_273040 ncan|NCLIV_034510 sneu|SRCN_2266 tgon|TGME49_273040
OG6_401472: eten|ETH_00024685 hham|HHA_273030 ncan|NCLIV_034520 sneu|SRCN_2265 tgon|TGME49_273030
OG6_401473: eten|ETH_00024690 hham|HHA_207840 ncan|NCLIV_002780 sneu|SRCN_5363 tgon|TGME49_207840
OG6_401474: eten|ETH_00024705 ncan|NCLIV_035380 tgon|TGME49_271740 hham|HHA_271740 sneu|SRCN_4454
OG6_401475: eten|ETH_00024725 hham|HHA_258100 ncan|NCLIV_028270 sneu|SRCN_4013 tgon|TGME49_258100
OG6_401476: eten|ETH_00024730 hham|HHA_281620 ncan|NCLIV_023540 sneu|SRCN_1513 tgon|TGME49_281620
OG6_401477: eten|ETH_00024735 hham|HHA_237570 ncan|NCLIV_051310 sneu|SRCN_5457 tgon|TGME49_237570
OG6_401478: eten|ETH_00024750 hham|HHA_237560 ncan|NCLIV_051300 sneu|SRCN_5451 tgon|TGME49_237560
OG6_401479: eten|ETH_00024755 hham|HHA_295000 ncan|NCLIV_001840 sneu|SRCN_5621 tgon|TGME49_295000
OG6_401480: eten|ETH_00024760 hham|HHA_270270 ncan|NCLIV_036380 tgon|TGME49_270270 sneu|SRCN_768
OG6_401481: eten|ETH_00024775 hham|HHA_294670 ncan|NCLIV_001570 sneu|SRCN_6630 tgon|TGME49_294670
OG6_401482: eten|ETH_00024805 hham|HHA_216970 ncan|NCLIV_059340 sneu|SRCN_3228 tgon|TGME49_216970
OG6_401483: eten|ETH_00024815 hham|HHA_264820 ncan|NCLIV_040370 sneu|SRCN_1569 tgon|TGME49_264820
OG6_401484: eten|ETH_00024835 hham|HHA_305520 ncan|NCLIV_044000 sneu|SRCN_3725 tgon|TGME49_305520
OG6_401485: eten|ETH_00024840 hham|HHA_309600 ncan|NCLIV_069130 sneu|SRCN_1444 tgon|TGME49_309600
OG6_401486: eten|ETH_00024845 hham|HHA_205220 ncan|NCLIV_020440 sneu|SRCN_1657 tgon|TGME49_205220
OG6_401487: eten|ETH_00024855 hham|HHA_232300 ncan|NCLIV_032290 sneu|SRCN_6250 tgon|TGME49_232300
OG6_401488: eten|ETH_00024900 hham|HHA_295990 sneu|SRCN_6467 tgon|TGME49_295990 ncan|NCLIV_001990
OG6_401489: eten|ETH_00024915 hham|HHA_306960 ncan|NCLIV_053190 sneu|SRCN_5006 tgon|TGME49_306960
OG6_401490: eten|ETH_00025015 hham|HHA_259260 sneu|SRCN_567 ncan|NCLIV_027270 tgon|TGME49_259260
OG6_401491: eten|ETH_00025085 hham|HHA_206590 ncan|NCLIV_044270 sneu|SRCN_2165 tgon|TGME49_206590
OG6_401492: eten|ETH_00025100 hham|HHA_203610 ncan|NCLIV_021405 tgon|TGME49_203610 sneu|SRCN_1203
OG6_401493: eten|ETH_00025110 hham|HHA_257090 ncan|NCLIV_029860 sneu|SRCN_2119 tgon|TGME49_257090
OG6_401494: eten|ETH_00025155 hham|HHA_247300 sneu|SRCN_6302 tgon|TGME49_247300 ncan|NCLIV_063810
OG6_401495: eten|ETH_00025165 hham|HHA_260420 ncan|NCLIV_026630 sneu|SRCN_5995 tgon|TGME49_260420
OG6_401496: eten|ETH_00025180 hham|HHA_224860 ncan|NCLIV_047850 sneu|SRCN_4751 tgon|TGME49_224860
OG6_401497: eten|ETH_00025245 hham|HHA_205265 ncan|NCLIV_020420 tgon|TGME49_205265 hham|HHA_462540
OG6_401498: eten|ETH_00025250 hham|HHA_209300 tgon|TGME49_209300 ncan|NCLIV_003690 sneu|SRCN_2082
OG6_401499: eten|ETH_00025255 hham|HHA_254020 ncan|NCLIV_008330 sneu|SRCN_4833 tgon|TGME49_254020
OG6_401500: eten|ETH_00025325 hham|HHA_207450 ncan|NCLIV_002530 sneu|SRCN_2309 tgon|TGME49_207450
OG6_401501: eten|ETH_00025365 hham|HHA_286090 ncan|NCLIV_014350 sneu|SRCN_3361 tgon|TGME49_286090
OG6_401502: eten|ETH_00025370 hham|HHA_202750 ncan|NCLIV_022160 sneu|SRCN_1462 tgon|TGME49_202750
OG6_401503: eten|ETH_00025385 hham|HHA_213830 ncan|NCLIV_013570 sneu|SRCN_3745 tgon|TGME49_213830
OG6_401504: eten|ETH_00025400 hham|HHA_311800 ncan|NCLIV_055580 sneu|SRCN_3455 tgon|TGME49_311800
OG6_401505: eten|ETH_00025410 hham|HHA_230350 ncan|NCLIV_030900 sneu|SRCN_6438 tgon|TGME49_230350
OG6_401506: eten|ETH_00025420 sneu|SRCN_5797 hham|HHA_229140 ncan|NCLIV_030080 tgon|TGME49_229140
OG6_401507: eten|ETH_00025430 hham|HHA_254840 ncan|NCLIV_009110 sneu|SRCN_957 tgon|TGME49_254840
OG6_401508: eten|ETH_00025440 hham|HHA_320210 ncan|NCLIV_010010 sneu|SRCN_3692 tgon|TGME49_320210
OG6_401509: eten|ETH_00025445 hham|HHA_268400 ncan|NCLIV_037810 tgon|TGME49_268400 sneu|SRCN_5308
OG6_401510: eten|ETH_00025450 hham|HHA_244310 ncan|NCLIV_018880 sneu|SRCN_1169 tgon|TGME49_244310
OG6_401511: eten|ETH_00025470 hham|HHA_230170 ncan|NCLIV_030830 sneu|SRCN_2689 tgon|TGME49_230170
OG6_401512: eten|ETH_00025480 hham|HHA_305320 ncan|NCLIV_043900 sneu|SRCN_3734 tgon|TGME49_305320
OG6_401513: eten|ETH_00025495 hham|HHA_314400 ncan|NCLIV_057460 sneu|SRCN_1704 tgon|TGME49_314400
OG6_401514: eten|ETH_00025535 hham|HHA_227560 ncan|NCLIV_045710 sneu|SRCN_6486 tgon|TGME49_227560
OG6_401515: eten|ETH_00025555 hham|HHA_216620 ncan|NCLIV_059650 sneu|SRCN_1577 tgon|TGME49_216620
OG6_401516: eten|ETH_00025570 ncan|NCLIV_024140 hham|HHA_263810 sneu|SRCN_1410 tgon|TGME49_263810
OG6_401517: eten|ETH_00025580 hham|HHA_246580 ncan|NCLIV_063370 sneu|SRCN_1398 tgon|TGME49_246580
OG6_401518: eten|ETH_00025585 hham|HHA_310490 ncan|NCLIV_054570 sneu|SRCN_2971 tgon|TGME49_310490
OG6_401519: eten|ETH_00025615 hham|HHA_249730 ncan|NCLIV_065860 sneu|SRCN_4638 tgon|TGME49_249730
OG6_401520: eten|ETH_00025630 hham|HHA_260360 ncan|NCLIV_026690 sneu|SRCN_5998 tgon|TGME49_260360
OG6_401521: eten|ETH_00025635 hham|HHA_311060 ncan|NCLIV_055040 sneu|SRCN_3029 tgon|TGME49_311060
OG6_401522: eten|ETH_00025640 hham|HHA_247195 ncan|NCLIV_063730 sneu|SRCN_1185 tgon|TGME49_247195
OG6_401523: eten|ETH_00025695 hham|HHA_267800 ncan|NCLIV_038550 sneu|SRCN_5096 tgon|TGME49_267800
OG6_401524: eten|ETH_00025705 hham|HHA_238040 ncan|NCLIV_015430 sneu|SRCN_4155 tgon|TGME49_238040
OG6_401525: eten|ETH_00025710 hham|HHA_236160 ncan|NCLIV_050450 sneu|SRCN_85 tgon|TGME49_236160
OG6_401526: eten|ETH_00025715 hham|HHA_213800 ncan|NCLIV_013540 sneu|SRCN_3747 tgon|TGME49_213800
OG6_401527: eten|ETH_00025720 ncan|NCLIV_056150 hham|HHA_312640 tgon|TGME49_312640 sneu|SRCN_4218
OG6_401528: eten|ETH_00025730 hham|HHA_314710 ncan|NCLIV_057610 sneu|SRCN_3611 tgon|TGME49_314710
OG6_401529: eten|ETH_00025760 hham|HHA_307980 ncan|NCLIV_060620 tgon|TGME49_307980 sneu|SRCN_4894
OG6_401530: eten|ETH_00025765 hham|HHA_203730 tgon|TGME49_203730 ncan|NCLIV_021320 sneu|SRCN_6138
OG6_401531: eten|ETH_00025770 hham|HHA_259990 ncan|NCLIV_026910 sneu|SRCN_3596 tgon|TGME49_259990
OG6_401532: eten|ETH_00025780 hham|HHA_245720 ncan|NCLIV_062970 sneu|SRCN_4488 tgon|TGME49_245720
OG6_401533: eten|ETH_00025790 hham|HHA_270690 ncan|NCLIV_036080 sneu|SRCN_5021 tgon|TGME49_270690
OG6_401534: eten|ETH_00025855 hham|HHA_320300 ncan|NCLIV_009850 sneu|SRCN_3697 tgon|TGME49_320300
OG6_401535: eten|ETH_00025910 hham|HHA_314900 ncan|NCLIV_057780 sneu|SRCN_741 tgon|TGME49_314900
OG6_401536: eten|ETH_00025920 hham|HHA_266860 ncan|NCLIV_039190 sneu|SRCN_4101 tgon|TGME49_266860
OG6_401537: eten|ETH_00025930 hham|HHA_266880 ncan|NCLIV_039180 sneu|SRCN_4098 tgon|TGME49_266880
OG6_401538: eten|ETH_00025940 hham|HHA_243280 ncan|NCLIV_018040 sneu|SRCN_5966 tgon|TGME49_243280
OG6_401539: eten|ETH_00025970 hham|HHA_291850 ncan|NCLIV_043250 sneu|SRCN_5968 tgon|TGME49_291850
OG6_401540: eten|ETH_00026050 hham|HHA_299180 ncan|NCLIV_009330 sneu|SRCN_851 tgon|TGME49_299180
OG6_401541: eten|ETH_00026070 hham|HHA_240210 ncan|NCLIV_016480 sneu|SRCN_4411 tgon|TGME49_240210
OG6_401542: eten|ETH_00026095 hham|HHA_266990 ncan|NCLIV_039080 tgon|TGME49_266990 sneu|SRCN_3816
OG6_401543: eten|ETH_00026125 hham|HHA_249180 ncan|NCLIV_065390 tgon|TGME49_249180 sneu|SRCN_3592
OG6_401544: eten|ETH_00026135 hham|HHA_226250 ncan|NCLIV_046690 tgon|TGME49_226250 sneu|SRCN_5155
OG6_401545: eten|ETH_00026140 hham|HHA_315620 ncan|NCLIV_058310 sneu|SRCN_1915 tgon|TGME49_315620
OG6_401546: eten|ETH_00026155 hham|HHA_261950 ncan|NCLIV_025670 sneu|SRCN_4165 tgon|TGME49_261950
OG6_401547: eten|ETH_00026180 hham|HHA_268740 ncan|NCLIV_037610 tgon|TGME49_268740 sneu|SRCN_5509
OG6_401548: eten|ETH_00026185 hham|HHA_268750 ncan|NCLIV_037600 sneu|SRCN_5510 tgon|TGME49_268750
OG6_401549: eten|ETH_00026265 hham|HHA_215470 ncan|NCLIV_052390 sneu|SRCN_338 tgon|TGME49_215470
OG6_401550: eten|ETH_00026270 hham|HHA_215460 ncan|NCLIV_052380 sneu|SRCN_337 tgon|TGME49_215460
OG6_401551: eten|ETH_00026280 hham|HHA_313880 ncan|NCLIV_057100 tgon|TGME49_313880 sneu|SRCN_3621
OG6_401552: eten|ETH_00026295 ncan|NCLIV_029640 hham|HHA_257440 tgon|TGME49_257440 sneu|SRCN_2098
OG6_401553: eten|ETH_00026325 hham|HHA_260660 ncan|NCLIV_026400 sneu|SRCN_3166 tgon|TGME49_260660
OG6_401554: eten|ETH_00026330 hham|HHA_252290 ncan|NCLIV_007390 sneu|SRCN_6199 tgon|TGME49_252290
OG6_401555: eten|ETH_00026335 sneu|SRCN_5798 hham|HHA_229030 ncan|NCLIV_030070 tgon|TGME49_229030
OG6_401556: eten|ETH_00026345 hham|HHA_271100 ncan|NCLIV_035720 sneu|SRCN_123 tgon|TGME49_271100
OG6_401557: eten|ETH_00026365 sneu|SRCN_6020 hham|HHA_242720 ncan|NCLIV_017720 tgon|TGME49_242720
OG6_401558: eten|ETH_00026370 ncan|NCLIV_060690 sneu|SRCN_6362 hham|HHA_308050 tgon|TGME49_308050
OG6_401559: eten|ETH_00026390 hham|HHA_268950 ncan|NCLIV_037400 sneu|SRCN_716 tgon|TGME49_268950
OG6_401560: eten|ETH_00026455 hham|HHA_299110 ncan|NCLIV_009390 sneu|SRCN_863 tgon|TGME49_299110
OG6_401561: eten|ETH_00026510 hham|HHA_263040 ncan|NCLIV_024880 sneu|SRCN_6424 tgon|TGME49_263040
OG6_401562: eten|ETH_00026515 hham|HHA_263050 ncan|NCLIV_024870 sneu|SRCN_6425 tgon|TGME49_263050
OG6_401563: eten|ETH_00026545 hham|HHA_203380 ncan|NCLIV_021560 sneu|SRCN_1189 tgon|TGME49_203380
OG6_401564: eten|ETH_00026555 hham|HHA_455780 ncan|NCLIV_030960 sneu|SRCN_722 tgon|TGME49_230440
OG6_401565: eten|ETH_00026590 hham|HHA_222270 ncan|NCLIV_005670 sneu|SRCN_5558 tgon|TGME49_222270
OG6_401566: eten|ETH_00026610 hham|HHA_244900 ncan|NCLIV_019360 sneu|SRCN_5713 tgon|TGME49_244900
OG6_401567: eten|ETH_00026650 hham|HHA_216880 ncan|NCLIV_059430 sneu|SRCN_3219 tgon|TGME49_216880
OG6_401568: eten|ETH_00026655 hham|HHA_263130 ncan|NCLIV_024780 sneu|SRCN_6420 tgon|TGME49_263130
OG6_401569: eten|ETH_00026665 hham|HHA_246178 ncan|NCLIV_063190 sneu|SRCN_273 tgon|TGME49_246178
OG6_401570: eten|ETH_00026685 hham|HHA_254370 ncan|NCLIV_008660 sneu|SRCN_3954 tgon|TGME49_254370
OG6_401571: eten|ETH_00026725 hham|HHA_257000 ncan|NCLIV_029960 tgon|TGME49_257000 sneu|SRCN_2130
OG6_401572: eten|ETH_00026775 hham|HHA_261540 ncan|NCLIV_025940 sneu|SRCN_3190 tgon|TGME49_261540
OG6_401573: eten|ETH_00026795 hham|HHA_250880 ncan|NCLIV_066410 sneu|SRCN_3894 tgon|TGME49_250880
OG6_401574: eten|ETH_00026805 hham|HHA_240860 ncan|NCLIV_017010 sneu|SRCN_1121 tgon|TGME49_240860
OG6_401575: eten|ETH_00026820 hham|HHA_202920 ncan|NCLIV_022000 sneu|SRCN_3008 tgon|TGME49_202920
OG6_401576: eten|ETH_00026835 hham|HHA_235660 ncan|NCLIV_050030 tgon|TGME49_235660 sneu|SRCN_116
OG6_401577: eten|ETH_00026860 hham|HHA_271070 ncan|NCLIV_035740 sneu|SRCN_122 tgon|TGME49_271070
OG6_401578: eten|ETH_00026890 hham|HHA_216130 ncan|NCLIV_060020 tgon|TGME49_216130 sneu|SRCN_4033
OG6_401579: eten|ETH_00026895 hham|HHA_216140 ncan|NCLIV_060015 tgon|TGME49_216140 sneu|SRCN_4034
OG6_401580: eten|ETH_00026925 hham|HHA_215430 ncan|NCLIV_052350 sneu|SRCN_335 tgon|TGME49_215430
OG6_401581: eten|ETH_00026935 hham|HHA_257710 ncan|NCLIV_029380 tgon|TGME49_257710 sneu|SRCN_1681
OG6_401582: eten|ETH_00026960 hham|HHA_249850 ncan|NCLIV_065970 sneu|SRCN_7090 tgon|TGME49_249850
OG6_401583: eten|ETH_00026975 hham|HHA_222110 ncan|NCLIV_005510 sneu|SRCN_5570 tgon|TGME49_222110
OG6_401584: eten|ETH_00026980 hham|HHA_273070 ncan|NCLIV_034480 tgon|TGME49_273070 sneu|SRCN_2269
OG6_401585: eten|ETH_00026985 hham|HHA_297970 ncan|NCLIV_006860 sneu|SRCN_5888 tgon|TGME49_297970
OG6_401586: eten|ETH_00026995 hham|HHA_277510 ncan|NCLIV_068370 sneu|SRCN_1662 tgon|TGME49_277510
OG6_401587: eten|ETH_00027005 hham|HHA_271250 ncan|NCLIV_035610 sneu|SRCN_133 tgon|TGME49_271250
OG6_401588: eten|ETH_00027025 hham|HHA_280550 ncan|NCLIV_019600 tgon|TGME49_280550 sneu|SRCN_4123
OG6_401589: eten|ETH_00027140 hham|HHA_210408 ncan|NCLIV_043670 tgon|TGME49_210408 sneu|SRCN_6671
OG6_401590: eten|ETH_00027155 ncan|NCLIV_037000 hham|HHA_269410 sneu|SRCN_6792 tgon|TGME49_269410
OG6_401591: eten|ETH_00027210 ncan|NCLIV_061140 tgon|TGME49_219430 hham|HHA_219430 hham|HHA_461770
OG6_401592: eten|ETH_00027255 hham|HHA_293340 ncan|NCLIV_000280 sneu|SRCN_2707 tgon|TGME49_293340
OG6_401593: eten|ETH_00027260 hham|HHA_263430 ncan|NCLIV_0245 sneu|SRCN_913 tgon|TGME49_263430
OG6_401594: eten|ETH_00027290 hham|HHA_255420 ncan|NCLIV_028540 sneu|SRCN_474 tgon|TGME49_255420
OG6_401595: eten|ETH_00027295 hham|HHA_267600 ncan|NCLIV_038580 sneu|SRCN_3856 tgon|TGME49_267600
OG6_401596: eten|ETH_00027335 hham|HHA_287210 ncan|NCLIV_013780 sneu|SRCN_2464 tgon|TGME49_287210
OG6_401597: eten|ETH_00027360 hham|HHA_308920 sneu|SRCN_6244 tgon|TGME49_308920 ncan|NCLIV_053370
OG6_401598: eten|ETH_00027380 hham|HHA_261440 ncan|NCLIV_0260 sneu|SRCN_2660 tgon|TGME49_261440
OG6_401599: eten|ETH_00027390 hham|HHA_260240 ncan|NCLIV_026760 sneu|SRCN_6584 tgon|TGME49_260240
OG6_401600: eten|ETH_00027405 hham|HHA_271000 ncan|NCLIV_035790 sneu|SRCN_5052 tgon|TGME49_271000
OG6_401601: eten|ETH_00027440 hham|HHA_288360 ncan|NCLIV_040860 sneu|SRCN_5860 tgon|TGME49_288360
OG6_401602: eten|ETH_00027460 sneu|SRCN_3963 hham|HHA_254430 ncan|NCLIV_008720 tgon|TGME49_254430
OG6_401603: eten|ETH_00027505 hham|HHA_217850 ncan|NCLIV_062590 tgon|TGME49_217850 sneu|SRCN_6707
OG6_401604: eten|ETH_00027560 hham|HHA_215060 ncan|NCLIV_052070 sneu|SRCN_438 tgon|TGME49_215060
OG6_401605: eten|ETH_00027595 hham|HHA_208750 ncan|NCLIV_003270 sneu|SRCN_6691 tgon|TGME49_208750
OG6_401606: eten|ETH_00027610 hham|HHA_224650 ncan|NCLIV_069910 sneu|SRCN_1719 tgon|TGME49_224650
OG6_401607: eten|ETH_00027625 hham|HHA_222840 ncan|NCLIV_005880 tgon|TGME49_222840 sneu|SRCN_2686
OG6_401608: eten|ETH_00027640 hham|HHA_240890 ncan|NCLIV_017040 sneu|SRCN_1123 tgon|TGME49_240890
OG6_401609: eten|ETH_00027655 hham|HHA_457070 ncan|NCLIV_015050 hham|HHA_285140 tgon|TGME49_285140
OG6_401610: eten|ETH_00027685 hham|HHA_317720 ncan|NCLIV_012130 sneu|SRCN_4878 tgon|TGME49_317720
OG6_401611: eten|ETH_00027690 hham|HHA_213650 ncan|NCLIV_069420 sneu|SRCN_4380 tgon|TGME49_213650
OG6_401612: eten|ETH_00027710 hham|HHA_297270 ncan|NCLIV_006340 sneu|SRCN_4717 tgon|TGME49_297270
OG6_401613: eten|ETH_00027735 hham|HHA_212930 ncan|NCLIV_013030 tgon|TGME49_212930 sneu|SRCN_65
OG6_401614: eten|ETH_00027740 hham|HHA_234570 ncan|NCLIV_042220 sneu|SRCN_6558 tgon|TGME49_234570
OG6_401615: eten|ETH_00027745 hham|HHA_314410 tgon|TGME49_314410 ncan|NCLIV_057470 sneu|SRCN_1705
OG6_401616: eten|ETH_00027765 hham|HHA_272500 ncan|NCLIV_034820 tgon|TGME49_272500 sneu|SRCN_4281
OG6_401617: eten|ETH_00027810 hham|HHA_239820 tgon|TGME49_239820 ncan|NCLIV_016450 sneu|SRCN_6742
OG6_401618: eten|ETH_00027860 hham|HHA_210412 ncan|NCLIV_043680 sneu|SRCN_6673 tgon|TGME49_210412
OG6_401619: eten|ETH_00027865 hham|HHA_230410 ncan|NCLIV_030930 tgon|TGME49_230410 sneu|SRCN_2680
OG6_401620: eten|ETH_00027890 hham|HHA_268640 ncan|NCLIV_037710 sneu|SRCN_5515 tgon|TGME49_268640
OG6_401621: eten|ETH_00027895 hham|HHA_268630 ncan|NCLIV_037720 sneu|SRCN_5516 tgon|TGME49_268630
OG6_401622: eten|ETH_00027900 hham|HHA_268620 tgon|TGME49_268620 ncan|NCLIV_037730 sneu|SRCN_5517
OG6_401623: eten|ETH_00027905 hham|HHA_266730 ncan|NCLIV_039310 sneu|SRCN_2848 tgon|TGME49_266730
OG6_401624: eten|ETH_00027920 hham|HHA_244380 ncan|NCLIV_018940 sneu|SRCN_4048 tgon|TGME49_244380
OG6_401625: eten|ETH_00027925 hham|HHA_225360 ncan|NCLIV_047350 tgon|TGME49_225360 sneu|SRCN_1162
OG6_401626: eten|ETH_00027945 hham|HHA_238110 ncan|NCLIV_015490 sneu|SRCN_4149 tgon|TGME49_238110
OG6_401627: eten|ETH_00027950 hham|HHA_201250 ncan|NCLIV_023150 sneu|SRCN_4319 tgon|TGME49_201250
OG6_401628: eten|ETH_00027955 hham|HHA_297070 ncan|NCLIV_006180 sneu|SRCN_1489 tgon|TGME49_297070
OG6_401629: eten|ETH_00027960 hham|HHA_220600 ncan|NCLIV_012660 sneu|SRCN_4739 tgon|TGME49_220600
OG6_401630: eten|ETH_00027970 hham|HHA_268870 ncan|NCLIV_037480 sneu|SRCN_707 tgon|TGME49_268870
OG6_401631: eten|ETH_00027980 hham|HHA_240870 ncan|NCLIV_017020 sneu|SRCN_1122 tgon|TGME49_240870
OG6_401632: eten|ETH_00027995 hham|HHA_216900 ncan|NCLIV_059410 sneu|SRCN_3221 tgon|TGME49_216900
OG6_401633: eten|ETH_00028015 hham|HHA_233000 ncan|NCLIV_032830 sneu|SRCN_6473 tgon|TGME49_233000
OG6_401634: eten|ETH_00028035 ncan|NCLIV_055840 hham|HHA_312260 sneu|SRCN_3265 tgon|TGME49_312260
OG6_401635: eten|ETH_00028080 hham|HHA_239260 ncan|NCLIV_015920 sneu|SRCN_3470 tgon|TGME49_239260
OG6_401636: eten|ETH_00028110 hham|HHA_201200 ncan|NCLIV_023210 sneu|SRCN_4314 tgon|TGME49_201200
OG6_401637: eten|ETH_00028150 ncan|NCLIV_050900 hham|HHA_237000 sneu|SRCN_5874 tgon|TGME49_237000
OG6_401638: eten|ETH_00028175 hham|HHA_244200 ncan|NCLIV_018800 sneu|SRCN_3110 tgon|TGME49_244200
OG6_401639: eten|ETH_00028180 hham|HHA_262800 ncan|NCLIV_025080 tgon|TGME49_262800 sneu|SRCN_3108
OG6_401640: eten|ETH_00028220 hham|HHA_449170 ncan|NCLIV_048990 tgon|TGME49_223480 hham|HHA_223480
OG6_401641: eten|ETH_00028225 hham|HHA_265110 ncan|NCLIV_040120 tgon|TGME49_265110 sneu|SRCN_2024
OG6_401642: eten|ETH_00028280 hham|HHA_225380 ncan|NCLIV_047330 sneu|SRCN_1165 tgon|TGME49_225380
OG6_401643: eten|ETH_00028310 hham|HHA_250770 ncan|NCLIV_066310 sneu|SRCN_3879 tgon|TGME49_250770
OG6_401644: eten|ETH_00028315 hham|HHA_257040 ncan|NCLIV_029920 sneu|SRCN_2126 tgon|TGME49_257040
OG6_401645: eten|ETH_00028335 hham|HHA_318430 ncan|NCLIV_011120 sneu|SRCN_4998 tgon|TGME49_318430
OG6_401646: eten|ETH_00028350 ncan|NCLIV_066630 sneu|SRCN_3913 tgon|TGME49_251540 hham|HHA_251540
OG6_401647: eten|ETH_00028360 hham|HHA_223580 ncan|NCLIV_048890 tgon|TGME49_223580 sneu|SRCN_4541
OG6_401648: eten|ETH_00028375 hham|HHA_219520 ncan|NCLIV_061070 sneu|SRCN_2432 tgon|TGME49_219520
OG6_401649: eten|ETH_00028380 hham|HHA_258130 ncan|NCLIV_028240 sneu|SRCN_2513 tgon|TGME49_258130
OG6_401650: eten|ETH_00028385 hham|HHA_286782 ncan|NCLIV_013880 sneu|SRCN_608 tgon|TGME49_286782
OG6_401651: eten|ETH_00028415 hham|HHA_232520 ncan|NCLIV_032490 sneu|SRCN_6258 tgon|TGME49_232520
OG6_401652: eten|ETH_00028465 hham|HHA_312230 ncan|NCLIV_055820 sneu|SRCN_3262 tgon|TGME49_312230
OG6_401653: eten|ETH_00028480 hham|HHA_245620 ncan|NCLIV_062890 sneu|SRCN_6907 tgon|TGME49_245620
OG6_401654: eten|ETH_00028485 hham|HHA_209010 ncan|NCLIV_003420 sneu|SRCN_806 tgon|TGME49_209010
OG6_401655: eten|ETH_00028500 hham|HHA_215690 ncan|NCLIV_052570 sneu|SRCN_3989 tgon|TGME49_215690
OG6_401656: eten|ETH_00028510 hham|HHA_291800 ncan|NCLIV_043200 sneu|SRCN_3394 tgon|TGME49_291800
OG6_401657: eten|ETH_00028515 hham|HHA_222210 ncan|NCLIV_005610 sneu|SRCN_5564 tgon|TGME49_222210
OG6_401658: eten|ETH_00028550 hham|HHA_254510 ncan|NCLIV_008800 sneu|SRCN_3968 tgon|TGME49_254510
OG6_401659: eten|ETH_00028570 hham|HHA_251690 ncan|NCLIV_066770 sneu|SRCN_5373 tgon|TGME49_251690
OG6_401660: eten|ETH_00028575 hham|HHA_251680 ncan|NCLIV_066760 sneu|SRCN_5372 tgon|TGME49_251680
OG6_401661: eten|ETH_00028590 hham|HHA_289730 ncan|NCLIV_041970 sneu|SRCN_249 tgon|TGME49_289730
OG6_401662: eten|ETH_00028605 hham|HHA_297500 ncan|NCLIV_006510 sneu|SRCN_4118 tgon|TGME49_297500
OG6_401663: eten|ETH_00028620 hham|HHA_294630 ncan|NCLIV_001540 tgon|TGME49_294630 sneu|SRCN_6634
OG6_401664: eten|ETH_00028660 hham|HHA_265420 ncan|NCLIV_039850 sneu|SRCN_1721 tgon|TGME49_265420
OG6_401665: eten|ETH_00028700 hham|HHA_253290 ncan|NCLIV_007730 sneu|SRCN_1218 tgon|TGME49_253290
OG6_401666: eten|ETH_00028715 hham|HHA_265330 ncan|NCLIV_039940 sneu|SRCN_1731 tgon|TGME49_265330
OG6_401667: eten|ETH_00028745 tgon|TGME49_315310 hham|HHA_315310 ncan|NCLIV_058050 sneu|SRCN_5401
OG6_401668: eten|ETH_00028780 ncan|NCLIV_051950 hham|HHA_214920 tgon|TGME49_214920 sneu|SRCN_5200
OG6_401669: eten|ETH_00028820 hham|HHA_315680 ncan|NCLIV_058350 tgon|TGME49_315680 sneu|SRCN_1913
OG6_401670: eten|ETH_00028825 hham|HHA_315690 ncan|NCLIV_058360 sneu|SRCN_1911 tgon|TGME49_315690
OG6_401671: eten|ETH_00028840 hham|HHA_318330 ncan|NCLIV_011190 sneu|SRCN_5358 tgon|TGME49_318330
OG6_401672: eten|ETH_00028845 hham|HHA_318420 ncan|NCLIV_011130 tgon|TGME49_318420 sneu|SRCN_4999
OG6_401673: eten|ETH_00028860 hham|HHA_219860 ncan|NCLIV_060750 sneu|SRCN_6358 tgon|TGME49_219860
OG6_401674: eten|ETH_00028935 hham|HHA_309420 ncan|NCLIV_053770 sneu|SRCN_6109 tgon|TGME49_309420
OG6_401675: eten|ETH_00028950 hham|HHA_206470 ncan|NCLIV_044200 sneu|SRCN_5731 tgon|TGME49_206470
OG6_401676: eten|ETH_00028955 hham|HHA_249350 ncan|NCLIV_065550 sneu|SRCN_3299 tgon|TGME49_249350
OG6_401677: eten|ETH_00028960 hham|HHA_286120 ncan|NCLIV_014330 sneu|SRCN_4043 tgon|TGME49_286120
OG6_401678: eten|ETH_00028970 ncan|NCLIV_056790 hham|HHA_313520 sneu|SRCN_3390 tgon|TGME49_313520
OG6_401679: eten|ETH_00028980 hham|HHA_313480 ncan|NCLIV_056770 sneu|SRCN_5259 tgon|TGME49_313480
OG6_401680: eten|ETH_00028990 hham|HHA_221490 ncan|NCLIV_005020 sneu|SRCN_3783 tgon|TGME49_221490
OG6_401681: eten|ETH_00028995 hham|HHA_275810 ncan|NCLIV_007110 sneu|SRCN_2004 tgon|TGME49_275810
OG6_401682: eten|ETH_00029005 hham|HHA_270550 ncan|NCLIV_036210 sneu|SRCN_748 tgon|TGME49_270550
OG6_401683: eten|ETH_00029095 hham|HHA_229000 ncan|NCLIV_028820 sneu|SRCN_6348 tgon|TGME49_229000
OG6_401684: eten|ETH_00029105 hham|HHA_258740 ncan|NCLIV_027770 sneu|SRCN_4598 tgon|TGME49_258740
OG6_401685: eten|ETH_00029115 hham|HHA_258770 ncan|NCLIV_0277 sneu|SRCN_4596 tgon|TGME49_258770
OG6_401686: eten|ETH_00029135 hham|HHA_238230 ncan|NCLIV_015600 sneu|SRCN_280 tgon|TGME49_238230
OG6_401687: eten|ETH_00029140 hham|HHA_219140 ncan|NCLIV_061340 sneu|SRCN_1776 tgon|TGME49_219140
OG6_401688: eten|ETH_00029155 hham|HHA_248630 ncan|NCLIV_064780 sneu|SRCN_6114 tgon|TGME49_248630
OG6_401689: eten|ETH_00029165 hham|HHA_235980 ncan|NCLIV_050310 sneu|SRCN_96 tgon|TGME49_235980
OG6_401690: eten|ETH_00029170 hham|HHA_214260 ncan|NCLIV_051500 sneu|SRCN_4416 tgon|TGME49_214260
OG6_401691: eten|ETH_00029180 hham|HHA_235398 ncan|NCLIV_049850 sneu|SRCN_5067 tgon|TGME49_235398
OG6_401692: eten|ETH_00029185 hham|HHA_272280 ncan|NCLIV_035000 tgon|TGME49_272280 sneu|SRCN_4257
OG6_401693: eten|ETH_00029210 hham|HHA_313010 ncan|NCLIV_056360 sneu|SRCN_2830 tgon|TGME49_313010
OG6_401694: eten|ETH_00029215 hham|HHA_203020 ncan|NCLIV_021910 sneu|SRCN_3416 tgon|TGME49_203020
OG6_401695: eten|ETH_00029220 sneu|SRCN_3417 hham|HHA_203010 ncan|NCLIV_021920 tgon|TGME49_203010
OG6_401696: eten|ETH_00029225 hham|HHA_271270 ncan|NCLIV_035590 sneu|SRCN_135 tgon|TGME49_271270
OG6_401697: eten|ETH_00029230 hham|HHA_271280 ncan|NCLIV_035580 sneu|SRCN_136 tgon|TGME49_271280
OG6_401698: eten|ETH_00029240 hham|HHA_263310 ncan|NCLIV_024620 sneu|SRCN_1371 tgon|TGME49_263310
OG6_401699: eten|ETH_00029250 hham|HHA_275320 ncan|NCLIV_052780 sneu|SRCN_6801 tgon|TGME49_275320
OG6_401700: eten|ETH_00029300 hham|HHA_261600 ncan|NCLIV_025890 sneu|SRCN_3187 tgon|TGME49_261600
OG6_401701: eten|ETH_00029310 hham|HHA_258790 ncan|NCLIV_027720 sneu|SRCN_4593 tgon|TGME49_258790
OG6_401702: eten|ETH_00029320 hham|HHA_291310 ncan|NCLIV_043040 sneu|SRCN_4070 tgon|TGME49_291310
OG6_401703: eten|ETH_00029325 hham|HHA_220270 ncan|NCLIV_012400 sneu|SRCN_2873 tgon|TGME49_220270
OG6_401704: eten|ETH_00029380 ncan|NCLIV_039780 hham|HHA_265500 tgon|TGME49_265500 sneu|SRCN_3769
OG6_401705: eten|ETH_00029435 hham|HHA_257510 ncan|NCLIV_029590 tgon|TGME49_257510 sneu|SRCN_2095
OG6_401706: eten|ETH_00029450 hham|HHA_246570 ncan|NCLIV_063360 sneu|SRCN_1397 tgon|TGME49_246570
OG6_401707: eten|ETH_00029465 hham|HHA_281570 ncan|NCLIV_023510 tgon|TGME49_281570 sneu|SRCN_1509
OG6_401708: eten|ETH_00029480 hham|HHA_203630 ncan|NCLIV_021390 sneu|SRCN_1204 tgon|TGME49_203630
OG6_401709: eten|ETH_00029545 hham|HHA_312630 ncan|NCLIV_056140 sneu|SRCN_4216 tgon|TGME49_312630
OG6_401710: eten|ETH_00029550 hham|HHA_231940 ncan|NCLIV_031950 sneu|SRCN_4171 tgon|TGME49_231940
OG6_401711: eten|ETH_00029555 hham|HHA_263530 ncan|NCLIV_024410 sneu|SRCN_918 tgon|TGME49_263530
OG6_401712: eten|ETH_00029565 hham|HHA_212075 ncan|NCLIV_049280 sneu|SRCN_1031 tgon|TGME49_212075
OG6_401713: eten|ETH_00029585 hham|HHA_223780 ncan|NCLIV_048720 sneu|SRCN_2998 tgon|TGME49_223780
OG6_401714: eten|ETH_00029590 hham|HHA_207720 ncan|NCLIV_002670 sneu|SRCN_376 tgon|TGME49_207720
OG6_401715: eten|ETH_00029600 ncan|NCLIV_015350 sneu|SRCN_543 hham|HHA_283590 tgon|TGME49_283590
OG6_401716: eten|ETH_00029665 hham|HHA_265310 ncan|NCLIV_039960 tgon|TGME49_265310 sneu|SRCN_1734
OG6_401717: eten|ETH_00029695 hham|HHA_285470 ncan|NCLIV_014810 sneu|SRCN_6501 tgon|TGME49_285470
OG6_401718: eten|ETH_00029720 hham|HHA_281630 ncan|NCLIV_023550 sneu|SRCN_1514 tgon|TGME49_281630
OG6_401719: eten|ETH_00029735 hham|HHA_248950 ncan|NCLIV_065050 sneu|SRCN_4058 tgon|TGME49_248950
OG6_401720: eten|ETH_00029745 hham|HHA_284570 ncan|NCLIV_015150 sneu|SRCN_4240 tgon|TGME49_284570
OG6_401721: eten|ETH_00029760 ncan|NCLIV_054530 sneu|SRCN_2976 hham|HHA_310450 tgon|TGME49_310450
OG6_401722: eten|ETH_00029785 hham|HHA_293580 ncan|NCLIV_000520 sneu|SRCN_6654 tgon|TGME49_293580
OG6_401723: eten|ETH_00029795 hham|HHA_321590 sneu|SRCN_1868 tgon|TGME49_321590 ncan|NCLIV_004330
OG6_401724: eten|ETH_00029800 hham|HHA_321570 ncan|NCLIV_004340 sneu|SRCN_1869 tgon|TGME49_321570
OG6_401725: eten|ETH_00029815 hham|HHA_263140 tgon|TGME49_263140 ncan|NCLIV_024770 sneu|SRCN_1002
OG6_401726: eten|ETH_00029840 hham|HHA_282090 ncan|NCLIV_023740 sneu|SRCN_1532 tgon|TGME49_282090
OG6_401727: eten|ETH_00029845 ncan|NCLIV_061530 sneu|SRCN_4550 hham|HHA_218850 tgon|TGME49_218850
OG6_401728: eten|ETH_00029870 hham|HHA_289980 ncan|NCLIV_042340 sneu|SRCN_231 tgon|TGME49_289980
OG6_401729: eten|ETH_00029875 sneu|SRCN_230 hham|HHA_289990 ncan|NCLIV_042350 tgon|TGME49_289990
OG6_401730: eten|ETH_00029935 hham|HHA_280750 ncan|NCLIV_019440 sneu|SRCN_1940 tgon|TGME49_280750
OG6_401731: eten|ETH_00029940 hham|HHA_262100 ncan|NCLIV_025530 tgon|TGME49_262100 sneu|SRCN_1990
OG6_401732: eten|ETH_00030000 hham|HHA_268350 sneu|SRCN_886 tgon|TGME49_268350 ncan|NCLIV_037850
OG6_401733: eten|ETH_00030005 hham|HHA_215260 ncan|NCLIV_052220 sneu|SRCN_323 tgon|TGME49_215260
OG6_401734: eten|ETH_00030020 hham|HHA_232380 ncan|NCLIV_032360 sneu|SRCN_6255 tgon|TGME49_232380
OG6_401735: eten|ETH_00030025 hham|HHA_232390 ncan|NCLIV_032370 sneu|SRCN_6256 tgon|TGME49_232390
OG6_401736: eten|ETH_00030030 hham|HHA_232410 ncan|NCLIV_032390 sneu|SRCN_6257 tgon|TGME49_232410
OG6_401737: eten|ETH_00030040 sneu|SRCN_3114 tgon|TGME49_320490 hham|HHA_320490 ncan|NCLIV_009780
OG6_401738: eten|ETH_00030045 hham|HHA_222850 ncan|NCLIV_005890 sneu|SRCN_2687 tgon|TGME49_222850
OG6_401739: eten|ETH_00030095 hham|HHA_205510 ncan|NCLIV_020180 sneu|SRCN_5428 tgon|TGME49_205510
OG6_401740: eten|ETH_00030100 hham|HHA_249480 ncan|NCLIV_065650 tgon|TGME49_249480 sneu|SRCN_3594
OG6_401741: eten|ETH_00030110 hham|HHA_202950 ncan|NCLIV_021970 sneu|SRCN_3425 tgon|TGME49_202950
OG6_401742: eten|ETH_00030145 hham|HHA_253080 ncan|NCLIV_007620 sneu|SRCN_1210 tgon|TGME49_253080
OG6_401743: eten|ETH_00030150 hham|HHA_253090 ncan|NCLIV_007630 tgon|TGME49_253090 sneu|SRCN_1212
OG6_401744: eten|ETH_00030160 ncan|NCLIV_037920 tgon|TGME49_268280 hham|HHA_268280 hham|HHA_449520
OG6_401745: eten|ETH_00030175 hham|HHA_246060 ncan|NCLIV_063080 sneu|SRCN_4475 tgon|TGME49_246060
OG6_401746: eten|ETH_00030195 sneu|SRCN_3002 hham|HHA_223830 ncan|NCLIV_048680 tgon|TGME49_223830
OG6_401747: eten|ETH_00030215 hham|HHA_297320 ncan|NCLIV_006380 sneu|SRCN_4719 tgon|TGME49_297320
OG6_401748: eten|ETH_00030230 hham|HHA_311260 ncan|NCLIV_055190 sneu|SRCN_6032 tgon|TGME49_311260
OG6_401749: eten|ETH_00030240 hham|HHA_246450 ncan|NCLIV_063250 sneu|SRCN_893 tgon|TGME49_246450
OG6_401750: eten|ETH_00030245 hham|HHA_234190 ncan|NCLIV_049400 sneu|SRCN_1038 tgon|TGME49_234190
OG6_401751: eten|ETH_00030250 hham|HHA_276170 ncan|NCLIV_006980 sneu|SRCN_4891 tgon|TGME49_276170
OG6_401752: eten|ETH_00030260 hham|HHA_313410 ncan|NCLIV_056700 sneu|SRCN_5254 tgon|TGME49_313410
OG6_401753: eten|ETH_00030265 hham|HHA_273520 ncan|NCLIV_034130 sneu|SRCN_301 tgon|TGME49_273520
OG6_401754: eten|ETH_00030270 hham|HHA_309390 ncan|NCLIV_053740 tgon|TGME49_309390 sneu|SRCN_417
OG6_401755: eten|ETH_00030295 hham|HHA_209960 ncan|NCLIV_004200 sneu|SRCN_1804 tgon|TGME49_209960
OG6_401756: eten|ETH_00030335 hham|HHA_267840 ncan|NCLIV_038510 sneu|SRCN_2559 tgon|TGME49_267840
OG6_401757: eten|ETH_00030340 hham|HHA_209190 sneu|SRCN_828 ncan|NCLIV_003600 tgon|TGME49_209190
OG6_401758: eten|ETH_00030360 hham|HHA_214810 ncan|NCLIV_051860 sneu|SRCN_4427 tgon|TGME49_214810
OG6_401759: eten|ETH_00030365 hham|HHA_216670 ncan|NCLIV_059600 sneu|SRCN_1582 tgon|TGME49_216670
OG6_401760: eten|ETH_00030445 hham|HHA_202290 ncan|NCLIV_022620 sneu|SRCN_6735 tgon|TGME49_202290
OG6_401761: eten|ETH_00030455 hham|HHA_205690 ncan|NCLIV_019980 sneu|SRCN_5752 tgon|TGME49_205690
OG6_401762: eten|ETH_00030475 hham|HHA_293470 ncan|NCLIV_000430 tgon|TGME49_293470 sneu|SRCN_2695
OG6_401763: eten|ETH_00030490 hham|HHA_270770 ncan|NCLIV_036010 sneu|SRCN_5029 tgon|TGME49_270770
OG6_401764: eten|ETH_00030530 hham|HHA_206320 ncan|NCLIV_044100 tgon|TGME49_206320 sneu|SRCN_5743
OG6_401765: eten|ETH_00030535 hham|HHA_229620 ncan|NCLIV_030450 tgon|TGME49_229620 sneu|SRCN_4603
OG6_401766: eten|ETH_00030615 hham|HHA_247740 ncan|NCLIV_063950 tgon|TGME49_247740 sneu|SRCN_4584
OG6_401767: eten|ETH_00030630 hham|HHA_237150 ncan|NCLIV_051010 sneu|SRCN_5690 tgon|TGME49_237150
OG6_401768: eten|ETH_00030635 hham|HHA_207080 tgon|TGME49_207080 ncan|NCLIV_053000 sneu|SRCN_6240
OG6_401769: eten|ETH_00030685 hham|HHA_244350 ncan|NCLIV_018910 sneu|SRCN_1171 tgon|TGME49_244350
OG6_401770: eten|ETH_00030695 hham|HHA_234360 ncan|NCLIV_049500 sneu|SRCN_4711 tgon|TGME49_234360
OG6_401771: eten|ETH_00030700 hham|HHA_250740 ncan|NCLIV_066280 tgon|TGME49_250740 sneu|SRCN_3872
OG6_401772: eten|ETH_00030710 hham|HHA_262670 ncan|NCLIV_025190 sneu|SRCN_2746 tgon|TGME49_262670
OG6_401773: eten|ETH_00030730 hham|HHA_218870 ncan|NCLIV_061510 sneu|SRCN_4548 tgon|TGME49_218870
OG6_401774: eten|ETH_00030740 hham|HHA_248370 ncan|NCLIV_064340 tgon|TGME49_248370 sneu|SRCN_3655
OG6_401775: eten|ETH_00030745 hham|HHA_248390 ncan|NCLIV_064360 sneu|SRCN_3654 tgon|TGME49_248390
OG6_401776: eten|ETH_00030785 hham|HHA_260260 ncan|NCLIV_026745 sneu|SRCN_6005 tgon|TGME49_260260
OG6_401777: eten|ETH_00030795 hham|HHA_271210 ncan|NCLIV_035640 sneu|SRCN_131 tgon|TGME49_271210
OG6_401778: eten|ETH_00030800 hham|HHA_266660 ncan|NCLIV_039380 sneu|SRCN_2850 tgon|TGME49_266660
OG6_401779: eten|ETH_00030810 hham|HHA_258530 ncan|NCLIV_027990 sneu|SRCN_2491 tgon|TGME49_258530
OG6_401780: eten|ETH_00030820 hham|HHA_278710 sneu|SRCN_1337 tgon|TGME49_278710 ncan|NCLIV_067290
OG6_401781: eten|ETH_00030835 hham|HHA_207410 ncan|NCLIV_002500 sneu|SRCN_4431 tgon|TGME49_207410
OG6_401782: eten|ETH_00030850 hham|HHA_321440 ncan|NCLIV_004490 sneu|SRCN_3035 tgon|TGME49_321440
OG6_401783: eten|ETH_00030890 sneu|SRCN_1516 hham|HHA_281900 ncan|NCLIV_0235 tgon|TGME49_281900
OG6_401784: eten|ETH_00030895 hham|HHA_219820 ncan|NCLIV_060800 sneu|SRCN_6527 tgon|TGME49_219820
OG6_401785: eten|ETH_00030905 hham|HHA_225930 ncan|NCLIV_046900 sneu|SRCN_5175 tgon|TGME49_225930
OG6_401786: eten|ETH_00030915 hham|HHA_214270 ncan|NCLIV_051510 sneu|SRCN_4415 tgon|TGME49_214270
OG6_401787: eten|ETH_00030935 hham|HHA_276155 ncan|NCLIV_006990 sneu|SRCN_4057 tgon|TGME49_276155
OG6_401788: eten|ETH_00030945 hham|HHA_310640 ncan|NCLIV_054700 sneu|SRCN_4554 tgon|TGME49_310640
OG6_401789: eten|ETH_00030960 hham|HHA_209910 ncan|NCLIV_004160 sneu|SRCN_3877 tgon|TGME49_209910
OG6_401790: eten|ETH_00030970 hham|HHA_206610 ncan|NCLIV_044290 tgon|TGME49_206610 sneu|SRCN_2168
OG6_401791: eten|ETH_00030980 hham|HHA_253950 sneu|SRCN_6158 tgon|TGME49_253950 ncan|NCLIV_008270
OG6_401792: eten|ETH_00030990 hham|HHA_296010 ncan|NCLIV_001980 sneu|SRCN_6465 tgon|TGME49_296010
OG6_401793: eten|ETH_00031000 hham|HHA_253820 ncan|NCLIV_008170 sneu|SRCN_1433 tgon|TGME49_253820
OG6_401794: eten|ETH_00031025 hham|HHA_295410 tgon|TGME49_295410 ncan|NCLIV_002340 sneu|SRCN_6778
OG6_401795: eten|ETH_00031045 hham|HHA_231210 ncan|NCLIV_031580 sneu|SRCN_181 tgon|TGME49_231210
OG6_401796: eten|ETH_00031050 hham|HHA_233850 ncan|NCLIV_033450 tgon|TGME49_233850 sneu|SRCN_4818
OG6_401797: eten|ETH_00031090 eten|ETH_00033465 ncan|NCLIV_034350 tgon|TGME49_273200 hham|HHA_273200
OG6_401798: eten|ETH_00031105 hham|HHA_270070 ncan|NCLIV_036540 sneu|SRCN_6771 tgon|TGME49_270070
OG6_401799: eten|ETH_00031120 hham|HHA_273460 ncan|NCLIV_0341 sneu|SRCN_308 tgon|TGME49_273460
OG6_401800: eten|ETH_00031205 hham|HHA_234520 sneu|SRCN_4690 tgon|TGME49_234520 ncan|NCLIV_042261
OG6_401801: eten|ETH_00031210 hham|HHA_314090 ncan|NCLIV_057270 sneu|SRCN_628 tgon|TGME49_314090
OG6_401802: eten|ETH_00031260 hham|HHA_229920 ncan|NCLIV_030620 sneu|SRCN_5116 tgon|TGME49_229920
OG6_401803: eten|ETH_00031295 hham|HHA_286790 ncan|NCLIV_013870 sneu|SRCN_607 tgon|TGME49_286790
OG6_401804: eten|ETH_00031320 hham|HHA_266850 ncan|NCLIV_039200 sneu|SRCN_4103 tgon|TGME49_266850
OG6_401805: eten|ETH_00031335 hham|HHA_226870 ncan|NCLIV_046130 sneu|SRCN_2063 tgon|TGME49_226870
OG6_401806: eten|ETH_00031340 hham|HHA_259720 ncan|NCLIV_027070 sneu|SRCN_585 tgon|TGME49_259720
OG6_401807: eten|ETH_00031370 hham|HHA_222000 ncan|NCLIV_005400 sneu|SRCN_311 tgon|TGME49_222000
OG6_401808: eten|ETH_00031375 hham|HHA_291120 ncan|NCLIV_042960 sneu|SRCN_2262 tgon|TGME49_291120
OG6_401809: eten|ETH_00031395 hham|HHA_258720 ncan|NCLIV_027790 sneu|SRCN_2471 tgon|TGME49_258720
OG6_401810: eten|ETH_00031445 hham|HHA_216410 ncan|NCLIV_059830 sneu|SRCN_1597 tgon|TGME49_216410
OG6_401811: eten|ETH_00031450 hham|HHA_216400 ncan|NCLIV_059840 sneu|SRCN_1598 tgon|TGME49_216400
OG6_401812: eten|ETH_00031460 hham|HHA_228100 ncan|NCLIV_045320 sneu|SRCN_6379 tgon|TGME49_228100
OG6_401813: eten|ETH_00031465 hham|HHA_248810 ncan|NCLIV_064950 sneu|SRCN_6207 tgon|TGME49_248810
OG6_401814: eten|ETH_00031475 hham|HHA_205710 ncan|NCLIV_019960 sneu|SRCN_5751 tgon|TGME49_205710
OG6_401815: eten|ETH_00031485 hham|HHA_305480 ncan|NCLIV_043970 sneu|SRCN_3727 tgon|TGME49_305480
OG6_401816: eten|ETH_00031515 hham|HHA_219540 ncan|NCLIV_061050 sneu|SRCN_2435 tgon|TGME49_219540
OG6_401817: eten|ETH_00031520 hham|HHA_205730 ncan|NCLIV_019940 sneu|SRCN_5749 tgon|TGME49_205730
OG6_401818: eten|ETH_00031560 hham|HHA_306310 ncan|NCLIV_044540 tgon|TGME49_306310 sneu|SRCN_3811
OG6_401819: eten|ETH_00031570 hham|HHA_200370 ncan|NCLIV_038220 sneu|SRCN_5900 tgon|TGME49_200370
OG6_401820: eten|ETH_00031590 hham|HHA_216630 ncan|NCLIV_059640 sneu|SRCN_1579 tgon|TGME49_216630
OG6_401821: eten|ETH_00031595 ncan|NCLIV_047090 sneu|SRCN_422 hham|HHA_225720 tgon|TGME49_225720
OG6_401822: eten|ETH_00031600 hham|HHA_244320 ncan|NCLIV_018890 sneu|SRCN_1170 tgon|TGME49_244320
OG6_401823: eten|ETH_00031615 hham|HHA_230220 ncan|NCLIV_030870 sneu|SRCN_3370 tgon|TGME49_230220
OG6_401824: eten|ETH_00031620 hham|HHA_230210 ncan|NCLIV_030860 sneu|SRCN_3369 tgon|TGME49_230210
OG6_401825: eten|ETH_00031625 hham|HHA_248460 ncan|NCLIV_064420 sneu|SRCN_3649 tgon|TGME49_248460
OG6_401826: eten|ETH_00031635 hham|HHA_222040 ncan|NCLIV_005440 sneu|SRCN_452 tgon|TGME49_222040
OG6_401827: eten|ETH_00031640 hham|HHA_285690 ncan|NCLIV_014680 sneu|SRCN_1863 tgon|TGME49_285690
OG6_401828: eten|ETH_00031645 hham|HHA_306060 ncan|NCLIV_070010 sneu|SRCN_3287 tgon|TGME49_306060
OG6_401829: eten|ETH_00031665 tgon|TGME49_306040 hham|HHA_306040 ncan|NCLIV_070000 sneu|SRCN_3291
OG6_401830: eten|ETH_00031675 hham|HHA_269450 ncan|NCLIV_036960 sneu|SRCN_6787 tgon|TGME49_269450
OG6_401831: eten|ETH_00031690 hham|HHA_200330 ncan|NCLIV_038180 sneu|SRCN_1334 tgon|TGME49_200330
OG6_401832: eten|ETH_00031695 hham|HHA_233680 ncan|NCLIV_033320 sneu|SRCN_5230 tgon|TGME49_233680
OG6_401833: eten|ETH_00031700 hham|HHA_214830 tgon|TGME49_214830 ncan|NCLIV_051880 sneu|SRCN_4424
OG6_401834: eten|ETH_00031705 hham|HHA_280740 ncan|NCLIV_019450 sneu|SRCN_1939 tgon|TGME49_280740
OG6_401835: eten|ETH_00031865 sneu|SRCN_3502 hham|HHA_225570 ncan|NCLIV_047140 tgon|TGME49_225570
OG6_401836: eten|ETH_00031870 hham|HHA_297680 sneu|SRCN_3506 tgon|TGME49_297680 ncan|NCLIV_006595
OG6_401837: eten|ETH_00031900 hham|HHA_289550 ncan|NCLIV_041800 tgon|TGME49_289550 sneu|SRCN_2919
OG6_401838: eten|ETH_00031905 hham|HHA_262010 ncan|NCLIV_025600 sneu|SRCN_2735 tgon|TGME49_262010
OG6_401839: eten|ETH_00031940 hham|HHA_281920 ncan|NCLIV_023610 sneu|SRCN_1517 tgon|TGME49_281920
OG6_401840: eten|ETH_00031970 hham|HHA_230630 ncan|NCLIV_031130 tgon|TGME49_230630 sneu|SRCN_3241
OG6_401841: eten|ETH_00031995 ncan|NCLIV_007280 tgon|TGME49_275630 hham|HHA_275630 sneu|SRCN_6928
OG6_401842: eten|ETH_00032000 hham|HHA_217900 ncan|NCLIV_062640 sneu|SRCN_3272 tgon|TGME49_217900
OG6_401843: eten|ETH_00032035 hham|HHA_314100 ncan|NCLIV_057280 sneu|SRCN_629 tgon|TGME49_314100
OG6_401844: eten|ETH_00032040 hham|HHA_297470 ncan|NCLIV_006490 sneu|SRCN_6663 tgon|TGME49_297470
OG6_401845: eten|ETH_00032045 hham|HHA_247500 ncan|NCLIV_065250 sneu|SRCN_1497 tgon|TGME49_247500
OG6_401846: eten|ETH_00032050 hham|HHA_293450 ncan|NCLIV_000410 sneu|SRCN_2697 tgon|TGME49_293450
OG6_401847: eten|ETH_00032075 hham|HHA_310380 ncan|NCLIV_054470 sneu|SRCN_2984 tgon|TGME49_310380
OG6_401848: eten|ETH_00032080 hham|HHA_221380 ncan|NCLIV_004920 tgon|TGME49_221380 sneu|SRCN_5310
OG6_401849: eten|ETH_00032090 hham|HHA_256970 ncan|NCLIV_029990 tgon|TGME49_256970 sneu|SRCN_2133
OG6_401850: eten|ETH_00032100 hham|HHA_224620 ncan|NCLIV_069890 sneu|SRCN_5134 tgon|TGME49_224620
OG6_401851: eten|ETH_00032130 hham|HHA_288210 ncan|NCLIV_040730 sneu|SRCN_1053 tgon|TGME49_288210
OG6_401852: eten|ETH_00032160 hham|HHA_237260 ncan|NCLIV_051130 sneu|SRCN_3523 tgon|TGME49_237260
OG6_401853: eten|ETH_00032175 hham|HHA_295680 sneu|SRCN_6916 ncan|NCLIV_002140 tgon|TGME49_295680
OG6_401854: eten|ETH_00032180 hham|HHA_223510 ncan|NCLIV_048960 sneu|SRCN_6357 tgon|TGME49_223510
OG6_401855: eten|ETH_00032190 hham|HHA_250870 ncan|NCLIV_066400 sneu|SRCN_3893 tgon|TGME49_250870
OG6_401856: eten|ETH_00032210 hham|HHA_263490 ncan|NCLIV_024450 sneu|SRCN_2416 tgon|TGME49_263490
OG6_401857: eten|ETH_00032220 hham|HHA_212910 ncan|NCLIV_013010 sneu|SRCN_68 tgon|TGME49_212910
OG6_401858: eten|ETH_00032255 hham|HHA_269330 ncan|NCLIV_037070 sneu|SRCN_2252 tgon|TGME49_269330
OG6_401859: eten|ETH_00032260 hham|HHA_265010 ncan|NCLIV_040220 sneu|SRCN_2017 tgon|TGME49_265010
OG6_401860: eten|ETH_00032265 hham|HHA_294812 ncan|NCLIV_001680 sneu|SRCN_3485 tgon|TGME49_294812
OG6_401861: eten|ETH_00032280 ncan|NCLIV_050910 sneu|SRCN_5875 hham|HHA_237010 tgon|TGME49_237010
OG6_401862: eten|ETH_00032290 hham|HHA_233350 ncan|NCLIV_033140 sneu|SRCN_2349 tgon|TGME49_233350
OG6_401863: eten|ETH_00032295 hham|HHA_290200 ncan|NCLIV_042450 sneu|SRCN_222 tgon|TGME49_290200
OG6_401864: eten|ETH_00032305 hham|HHA_309210 ncan|NCLIV_053640 sneu|SRCN_4456 tgon|TGME49_309210
OG6_401865: eten|ETH_00032320 hham|HHA_249240 ncan|NCLIV_065440 sneu|SRCN_2757 tgon|TGME49_249240
OG6_401866: eten|ETH_00032325 hham|HHA_223050 ncan|NCLIV_006070 sneu|SRCN_2751 tgon|TGME49_223050
OG6_401867: eten|ETH_00032330 hham|HHA_249250 ncan|NCLIV_065450 sneu|SRCN_2758 tgon|TGME49_249250
OG6_401868: eten|ETH_00032335 hham|HHA_259690 ncan|NCLIV_027100 sneu|SRCN_582 tgon|TGME49_259690
OG6_401869: eten|ETH_00032340 hham|HHA_295040 ncan|NCLIV_001890 sneu|SRCN_5627 tgon|TGME49_295040
OG6_401870: eten|ETH_00032360 hham|HHA_289650 ncan|NCLIV_041900 sneu|SRCN_2910 tgon|TGME49_289650
OG6_401871: eten|ETH_00032380 hham|HHA_268830 ncan|NCLIV_037520 sneu|SRCN_703 tgon|TGME49_268830
OG6_401872: eten|ETH_00032440 hham|HHA_226560 ncan|NCLIV_046420 sneu|SRCN_2034 tgon|TGME49_226560
OG6_401873: eten|ETH_00032500 ncan|NCLIV_006160 hham|HHA_296950 tgon|TGME49_223150 tgon|TGME49_296950
OG6_401874: eten|ETH_00032530 hham|HHA_256990 ncan|NCLIV_029970 sneu|SRCN_2131 tgon|TGME49_256990
OG6_401875: eten|ETH_00032535 hham|HHA_304730 ncan|NCLIV_044420 sneu|SRCN_2184 tgon|TGME49_304730
OG6_401876: eten|ETH_00032550 hham|HHA_261500 ncan|NCLIV_025990 sneu|SRCN_3195 tgon|TGME49_261500
OG6_401877: eten|ETH_00032635 hham|HHA_232730 ncan|NCLIV_032680 sneu|SRCN_6281 tgon|TGME49_232730
OG6_401878: eten|ETH_00032645 ncan|NCLIV_023120 tgon|TGME49_201380 hham|HHA_201380 sneu|SRCN_4323
OG6_401879: eten|ETH_00032725 ncan|NCLIV_056460 tgon|TGME49_313120 hham|HHA_313120 sneu|SRCN_2840
OG6_401880: eten|ETH_00032745 hham|HHA_281440 ncan|NCLIV_023390 tgon|TGME49_281440 sneu|SRCN_894
OG6_401881: eten|ETH_00032770 hham|HHA_272350 ncan|NCLIV_034950 sneu|SRCN_4262 tgon|TGME49_272350
OG6_401882: eten|ETH_00032780 hham|HHA_286640 ncan|NCLIV_014010 sneu|SRCN_3322 tgon|TGME49_286640
OG6_401883: eten|ETH_00032800 hham|HHA_453610 ncan|NCLIV_002960 tgon|TGME49_208050 hham|HHA_208050
OG6_401884: eten|ETH_00032820 ncan|NCLIV_066990 hham|HHA_251950 sneu|SRCN_5381 tgon|TGME49_251950
OG6_401885: eten|ETH_00032855 hham|HHA_215350 ncan|NCLIV_052270 sneu|SRCN_330 tgon|TGME49_215350
OG6_401886: eten|ETH_00032875 hham|HHA_277500 ncan|NCLIV_068380 sneu|SRCN_1661 tgon|TGME49_277500
OG6_401887: eten|ETH_00032895 hham|HHA_216870 ncan|NCLIV_059440 sneu|SRCN_3218 tgon|TGME49_216870
OG6_401888: eten|ETH_00032905 sneu|SRCN_5049 tgon|TGME49_270960 hham|HHA_270960 ncan|NCLIV_035820
OG6_401889: eten|ETH_00032910 hham|HHA_309290 ncan|NCLIV_053700 sneu|SRCN_412 tgon|TGME49_309290
OG6_401890: eten|ETH_00032920 hham|HHA_277870 ncan|NCLIV_068130 sneu|SRCN_1667 tgon|TGME49_277870
OG6_401891: eten|ETH_00032930 hham|HHA_207800 ncan|NCLIV_002750 sneu|SRCN_5361 tgon|TGME49_207800
OG6_401892: eten|ETH_00032940 hham|HHA_306910 ncan|NCLIV_053240 sneu|SRCN_5011 tgon|TGME49_306910
OG6_401893: eten|ETH_00032945 ncan|NCLIV_066890 hham|HHA_251840 sneu|SRCN_5389 tgon|TGME49_251840
OG6_401894: eten|ETH_00032950 hham|HHA_202680 ncan|NCLIV_022220 sneu|SRCN_5890 tgon|TGME49_202680
OG6_401895: eten|ETH_00032955 hham|HHA_259050 ncan|NCLIV_027440 sneu|SRCN_738 tgon|TGME49_259050
OG6_401896: eten|ETH_00032985 hham|HHA_236580 ncan|NCLIV_050630 sneu|SRCN_5485 tgon|TGME49_236580
OG6_401897: eten|ETH_00032995 hham|HHA_269660 ncan|NCLIV_036860 sneu|SRCN_5346 tgon|TGME49_269660
OG6_401898: eten|ETH_00033005 hham|HHA_285730 ncan|NCLIV_014640 sneu|SRCN_1860 tgon|TGME49_285730
OG6_401899: eten|ETH_00033040 hham|HHA_268710 ncan|NCLIV_0376 sneu|SRCN_5506 tgon|TGME49_268710
OG6_401900: eten|ETH_00033045 hham|HHA_268720 ncan|NCLIV_037630 sneu|SRCN_5507 tgon|TGME49_268720
OG6_401901: eten|ETH_00033050 hham|HHA_264060 ncan|NCLIV_024010 sneu|SRCN_1423 tgon|TGME49_264060
OG6_401902: eten|ETH_00033095 hham|HHA_207830 ncan|NCLIV_002770 sneu|SRCN_5364 tgon|TGME49_207830
OG6_401903: eten|ETH_00033110 ncan|NCLIV_031530 sneu|SRCN_4574 hham|HHA_231160 tgon|TGME49_231160
OG6_401904: eten|ETH_00033120 hham|HHA_251630 ncan|NCLIV_066710 sneu|SRCN_3924 tgon|TGME49_251630
OG6_401905: eten|ETH_00033200 hham|HHA_285970 ncan|NCLIV_014460 tgon|TGME49_285970 sneu|SRCN_1842
OG6_401906: eten|ETH_00033230 sneu|SRCN_1526 hham|HHA_282030 ncan|NCLIV_023690 tgon|TGME49_282030
OG6_401907: eten|ETH_00033245 hham|HHA_295070 ncan|NCLIV_001920 sneu|SRCN_6460 tgon|TGME49_295070
OG6_401908: eten|ETH_00033250 hham|HHA_292920 ncan|NCLIV_000010 sneu|SRCN_2953 tgon|TGME49_292920
OG6_401909: eten|ETH_00033260 hham|HHA_309370 sneu|SRCN_414 ncan|NCLIV_053720 tgon|TGME49_309370
OG6_401910: eten|ETH_00033285 hham|HHA_232440 ncan|NCLIV_032430 sneu|SRCN_6279 tgon|TGME49_232440
OG6_401911: eten|ETH_00033290 hham|HHA_225580 ncan|NCLIV_047130 sneu|SRCN_3503 tgon|TGME49_225580
OG6_401912: eten|ETH_00033305 hham|HHA_255250 ncan|NCLIV_028690 tgon|TGME49_255250 sneu|SRCN_460
OG6_401913: eten|ETH_00033325 hham|HHA_244860 ncan|NCLIV_019320 sneu|SRCN_1305 tgon|TGME49_244860
OG6_401914: eten|ETH_00033345 hham|HHA_248880 ncan|NCLIV_065010 sneu|SRCN_4061 tgon|TGME49_248880
OG6_401915: eten|ETH_00033355 hham|HHA_310930 sneu|SRCN_1884 tgon|TGME49_310930 ncan|NCLIV_054940
OG6_401916: eten|ETH_00033370 sneu|SRCN_5263 hham|HHA_313550 ncan|NCLIV_056820 tgon|TGME49_313550
OG6_401917: eten|ETH_00033375 hham|HHA_293180 ncan|NCLIV_000130 sneu|SRCN_7 tgon|TGME49_293180
OG6_401918: eten|ETH_00033380 hham|HHA_229650 ncan|NCLIV_030480 tgon|TGME49_229650 sneu|SRCN_4608
OG6_401919: eten|ETH_00033445 hham|HHA_221900 tgon|TGME49_221900 ncan|NCLIV_005300 sneu|SRCN_1925
OG6_401920: eten|ETH_00033485 hham|HHA_259010 ncan|NCLIV_027480 sneu|SRCN_2890 tgon|TGME49_259010
OG6_401921: eten|ETH_00033530 hham|HHA_321530 ncan|NCLIV_004380 sneu|SRCN_1874 tgon|TGME49_321530
OG6_401922: eten|ETH_00033585 hham|HHA_297840 ncan|NCLIV_006750 sneu|SRCN_902 tgon|TGME49_297840
OG6_401923: eten|ETH_00033595 hham|HHA_209970 ncan|NCLIV_004210 tgon|TGME49_209970 sneu|SRCN_1803
OG6_401924: eten|ETH_00033660 hham|HHA_320730 ncan|NCLIV_009550 sneu|SRCN_3127 tgon|TGME49_320730
OG6_401925: eten|ETH_00033720 hham|HHA_252430 ncan|NCLIV_007510 sneu|SRCN_6190 tgon|TGME49_252430
OG6_401926: eten|ETH_00033725 hham|HHA_243210 ncan|NCLIV_018000 sneu|SRCN_3386 tgon|TGME49_243210
OG6_401927: eten|ETH_00033740 hham|HHA_246690 ncan|NCLIV_063470 sneu|SRCN_3557 tgon|TGME49_246690
OG6_401928: eten|ETH_00033825 hham|HHA_225910 ncan|NCLIV_046920 sneu|SRCN_5177 tgon|TGME49_225910
OG6_401929: eten|ETH_00033865 tgon|TGME49_211390 hham|HHA_211390 ncan|NCLIV_011590 sneu|SRCN_4348
OG6_401930: eten|ETH_00033970 hham|HHA_289190 ncan|NCLIV_041560 sneu|SRCN_4772 tgon|TGME49_289190
OG6_401931: eten|ETH_00033975 hham|HHA_278730 tgon|TGME49_278730 ncan|NCLIV_067270 sneu|SRCN_5899
OG6_401932: eten|ETH_00034020 hham|HHA_211020 ncan|NCLIV_011840 tgon|TGME49_211020 sneu|SRCN_4236
OG6_401933: eten|ETH_00034035 hham|HHA_217220 tgon|TGME49_217220 ncan|NCLIV_059210 sneu|SRCN_3237
OG6_401934: eten|ETH_00034140 hham|HHA_209820 ncan|NCLIV_004070 sneu|SRCN_1816 tgon|TGME49_209820
OG6_401935: eten|ETH_00034155 hham|HHA_203030 ncan|NCLIV_021890 sneu|SRCN_3414 tgon|TGME49_203030
OG6_401936: eten|ETH_00034180 hham|HHA_246730 ncan|NCLIV_063500 sneu|SRCN_3558 tgon|TGME49_246730
OG6_401937: eten|ETH_00034255 hham|HHA_269300 ncan|NCLIV_037100 sneu|SRCN_2248 tgon|TGME49_269300
OG6_401938: eten|ETH_00034270 hham|HHA_291320 ncan|NCLIV_043060 sneu|SRCN_4071 tgon|TGME49_291320
OG6_401939: eten|ETH_00034310 sneu|SRCN_6113 hham|HHA_248640 ncan|NCLIV_064790 tgon|TGME49_248640
OG6_401940: eten|ETH_00034315 hham|HHA_264440 ncan|NCLIV_040600 sneu|SRCN_4932 tgon|TGME49_264440
OG6_401941: eten|ETH_00034360 hham|HHA_210980 ncan|NCLIV_011870 sneu|SRCN_4233 tgon|TGME49_210980
OG6_401942: eten|ETH_00034365 hham|HHA_246340 ncan|NCLIV_063240 sneu|SRCN_264 tgon|TGME49_246340
OG6_401943: eten|ETH_00034385 hham|HHA_290160 ncan|NCLIV_042410 sneu|SRCN_225 tgon|TGME49_290160
OG6_401944: eten|ETH_00034390 hham|HHA_290040 ncan|NCLIV_042400 sneu|SRCN_226 tgon|TGME49_290040
OG6_401945: eten|ETH_00034395 hham|HHA_312200 ncan|NCLIV_055800 sneu|SRCN_801 tgon|TGME49_312200
OG6_401946: eten|ETH_00034405 hham|HHA_290270 ncan|NCLIV_042490 sneu|SRCN_217 tgon|TGME49_290270
OG6_401947: eten|ETH_00034410 hham|HHA_272400 ncan|NCLIV_034900 sneu|SRCN_4270 tgon|TGME49_272400
OG6_401948: eten|ETH_00034415 hham|HHA_293860 ncan|NCLIV_000830 sneu|SRCN_3197 tgon|TGME49_293860
OG6_401949: eten|ETH_00034420 hham|HHA_293870 ncan|NCLIV_000840 sneu|SRCN_3198 tgon|TGME49_293870
OG6_401950: eten|ETH_00034425 hham|HHA_290260 ncan|NCLIV_042480 sneu|SRCN_218 tgon|TGME49_290260
OG6_401951: eten|ETH_00034430 hham|HHA_290240 ncan|NCLIV_042470 sneu|SRCN_219 tgon|TGME49_290240
OG6_401952: eten|ETH_00034435 hham|HHA_289960 ncan|NCLIV_042320 sneu|SRCN_233 tgon|TGME49_289960
OG6_401953: eten|ETH_00034450 hham|HHA_249710 ncan|NCLIV_065840 sneu|SRCN_4635 tgon|TGME49_249710
OG6_401954: eten|ETH_00034460 hham|HHA_260170 ncan|NCLIV_026830 sneu|SRCN_3606 tgon|TGME49_260170
OG6_401955: eten|ETH_00034470 hham|HHA_224090 ncan|NCLIV_048430 tgon|TGME49_224090 sneu|SRCN_4956
OG6_401956: eten|ETH_00034475 hham|HHA_320640 ncan|NCLIV_009630 tgon|TGME49_320640 sneu|SRCN_5309
OG6_401957: eten|ETH_00034485 hham|HHA_238100 ncan|NCLIV_015480 sneu|SRCN_4150 tgon|TGME49_238100
OG6_401958: eten|ETH_00034490 hham|HHA_305040 ncan|NCLIV_001290 tgon|TGME49_305040 sneu|SRCN_983
OG6_401959: eten|ETH_00034495 hham|HHA_305030 ncan|NCLIV_001280 sneu|SRCN_982 tgon|TGME49_305030
OG6_401960: eten|ETH_00034560 hham|HHA_312400 ncan|NCLIV_055960 sneu|SRCN_4843 tgon|TGME49_312400
OG6_401961: eten|ETH_00034565 hham|HHA_312420 ncan|NCLIV_055980 tgon|TGME49_312420 sneu|SRCN_4840
OG6_401962: eten|ETH_00034595 ncan|NCLIV_022490 tgon|TGME49_202440 hham|HHA_202440 sneu|SRCN_3098
OG6_401963: eten|ETH_00034605 hham|HHA_290580 ncan|NCLIV_042570 tgon|TGME49_290580 sneu|SRCN_208
OG6_401964: eten|ETH_00034615 hham|HHA_311150 ncan|NCLIV_055110 sneu|SRCN_3022 tgon|TGME49_311150
OG6_401965: eten|ETH_00034625 hham|HHA_209630 sneu|SRCN_160 tgon|TGME49_209630 ncan|NCLIV_003920
OG6_401966: eten|ETH_00034670 hham|HHA_313380 ncan|NCLIV_056670 sneu|SRCN_6151 tgon|TGME49_313380
OG6_401967: eten|ETH_00034680 hham|HHA_256050 ncan|NCLIV_029045 sneu|SRCN_673 tgon|TGME49_256050
OG6_401968: eten|ETH_00034715 hham|HHA_287500 ncan|NCLIV_012700 sneu|SRCN_4734 tgon|TGME49_287500
OG6_401969: eten|ETH_00034775 ncan|NCLIV_050390 sneu|SRCN_91 hham|HHA_236070 tgon|TGME49_236070
OG6_401970: eten|ETH_00034790 hham|HHA_294190 ncan|NCLIV_000930 sneu|SRCN_2639 tgon|TGME49_294190
OG6_401971: eten|ETH_00034795 hham|HHA_232450 ncan|NCLIV_032440 sneu|SRCN_6278 tgon|TGME49_232450
OG6_401972: eten|ETH_00034830 ncan|NCLIV_049740 sneu|SRCN_406 hham|HHA_235160 tgon|TGME49_235160
OG6_401973: eten|ETH_00034840 hham|HHA_297460 ncan|NCLIV_006480 sneu|SRCN_6660 tgon|TGME49_297460
OG6_401974: eten|ETH_00034865 hham|HHA_318260 ncan|NCLIV_011250 sneu|SRCN_6169 tgon|TGME49_318260
OG6_401975: eten|ETH_00034895 hham|HHA_306630 ncan|NCLIV_044810 sneu|SRCN_5915 tgon|TGME49_306630
OG6_401976: eten|ETH_00035035 hham|HHA_269000 ncan|NCLIV_037350 sneu|SRCN_699 tgon|TGME49_269000
OG6_401977: eten|ETH_00035055 hham|HHA_233010 ncan|NCLIV_032840 sneu|SRCN_6472 tgon|TGME49_233010
OG6_401978: eten|ETH_00035065 hham|HHA_313350 ncan|NCLIV_056640 sneu|SRCN_3249 tgon|TGME49_313350
OG6_401979: eten|ETH_00035125 hham|HHA_300350 ncan|NCLIV_060330 sneu|SRCN_6625 tgon|TGME49_300350
OG6_401980: eten|ETH_00035135 hham|HHA_228630 ncan|NCLIV_044950 sneu|SRCN_1256 tgon|TGME49_228630
OG6_401981: eten|ETH_00035165 hham|HHA_255320 ncan|NCLIV_028630 sneu|SRCN_466 tgon|TGME49_255320
OG6_401982: eten|ETH_00035175 hham|HHA_288500 ncan|NCLIV_040970 sneu|SRCN_1075 tgon|TGME49_288500
OG6_401983: eten|ETH_00035190 hham|HHA_248200 ncan|NCLIV_064190 sneu|SRCN_3675 tgon|TGME49_248200
OG6_401984: eten|ETH_00035200 hham|HHA_256000 ncan|NCLIV_029080 sneu|SRCN_670 tgon|TGME49_256000
OG6_401985: eten|ETH_00035240 hham|HHA_254900 ncan|NCLIV_009170 sneu|SRCN_1918 tgon|TGME49_254900
OG6_401986: eten|ETH_00035265 hham|HHA_208500 ncan|NCLIV_003130 sneu|SRCN_6701 tgon|TGME49_208500
OG6_401987: eten|ETH_00035270 sneu|SRCN_545 hham|HHA_283510 ncan|NCLIV_069600 tgon|TGME49_283510
OG6_401988: eten|ETH_00035275 hham|HHA_290660 ncan|NCLIV_042650 sneu|SRCN_200 tgon|TGME49_290660
OG6_401989: eten|ETH_00035335 hham|HHA_283900 ncan|NCLIV_028910 sneu|SRCN_524 tgon|TGME49_283900
OG6_401990: eten|ETH_00035430 hham|HHA_238190 ncan|NCLIV_015560 tgon|TGME49_238190 sneu|SRCN_4141
OG6_401991: eten|ETH_00035460 hham|HHA_226400 ncan|NCLIV_046560 sneu|SRCN_5925 tgon|TGME49_226400
OG6_401992: eten|ETH_00035470 hham|HHA_269430 sneu|SRCN_6789 tgon|TGME49_269430 ncan|NCLIV_036980
OG6_401993: eten|ETH_00035505 hham|HHA_309240 ncan|NCLIV_053660 sneu|SRCN_408 tgon|TGME49_309240
OG6_401994: eten|ETH_00035510 hham|HHA_305470 ncan|NCLIV_043960 sneu|SRCN_3728 tgon|TGME49_305470
OG6_401995: eten|ETH_00035595 hham|HHA_216730 ncan|NCLIV_059560 sneu|SRCN_1585 tgon|TGME49_216730
OG6_401996: eten|ETH_00035705 hham|HHA_263150 ncan|NCLIV_024760 sneu|SRCN_6963 tgon|TGME49_263150
OG6_401997: eten|ETH_00035750 hham|HHA_273380 ncan|NCLIV_034260 sneu|SRCN_5664 tgon|TGME49_273380
OG6_401998: eten|ETH_00035810 hham|HHA_227850 ncan|NCLIV_045550 sneu|SRCN_6410 tgon|TGME49_227850
OG6_401999: eten|ETH_00035895 hham|HHA_217050 ncan|NCLIV_059260 sneu|SRCN_3235 tgon|TGME49_217050
OG6_402000: eten|ETH_00035950 hham|HHA_263060 ncan|NCLIV_024860 sneu|SRCN_6426 tgon|TGME49_263060
OG6_402001: eten|ETH_00035965 hham|HHA_202820 ncan|NCLIV_022090 sneu|SRCN_6170 tgon|TGME49_202820
OG6_402002: eten|ETH_00036005 hham|HHA_288350 ncan|NCLIV_040850 sneu|SRCN_5861 tgon|TGME49_288350
OG6_402003: eten|ETH_00036080 hham|HHA_313690 ncan|NCLIV_056970 sneu|SRCN_1366 tgon|TGME49_313690
OG6_402004: eten|ETH_00036110 hham|HHA_267040 ncan|NCLIV_039050 sneu|SRCN_3820 tgon|TGME49_267040
OG6_402005: eten|ETH_00036180 hham|HHA_283850 ncan|NCLIV_028870 sneu|SRCN_525 tgon|TGME49_283850
OG6_402006: eten|ETH_00036200 hham|HHA_299050 ncan|NCLIV_009450 sneu|SRCN_856 tgon|TGME49_299050
OG6_402007: eten|ETH_00036215 hham|HHA_265790 ncan|NCLIV_039710 sneu|SRCN_6765 tgon|TGME49_265790
OG6_402008: eten|ETH_00036230 hham|HHA_254910 ncan|NCLIV_009180 sneu|SRCN_1917 tgon|TGME49_254910
OG6_402009: eten|ETH_00036265 hham|HHA_312250 ncan|NCLIV_055830 sneu|SRCN_3264 tgon|TGME49_312250
OG6_402010: eten|ETH_00036360 hham|HHA_293380 ncan|NCLIV_000330 tgon|TGME49_293380 sneu|SRCN_2700
OG6_402011: eten|ETH_00036550 hham|HHA_231190 ncan|NCLIV_031560 sneu|SRCN_4576 tgon|TGME49_231190
OG6_402012: eten|ETH_00036640 hham|HHA_203340 ncan|NCLIV_021610 sneu|SRCN_6312 tgon|TGME49_203340
OG6_402013: eten|ETH_00036765 hham|HHA_233300 ncan|NCLIV_033090 sneu|SRCN_1752 tgon|TGME49_233300
OG6_402014: eten|ETH_00036780 hham|HHA_254570 ncan|NCLIV_008850 tgon|TGME49_254570 sneu|SRCN_3665
OG6_402015: eten|ETH_00036795 hham|HHA_262530 ncan|NCLIV_025310 tgon|TGME49_262530 sneu|SRCN_1070
OG6_402016: eten|ETH_00036875 hham|HHA_270380 ncan|NCLIV_036280 sneu|SRCN_755 tgon|TGME49_270380
OG6_402017: eten|ETH_00036895 hham|HHA_203358 ncan|NCLIV_021590 sneu|SRCN_6310 tgon|TGME49_203358
OG6_402018: eten|ETH_00036960 hham|HHA_312960 sneu|SRCN_2821 tgon|TGME49_312960 ncan|NCLIV_056310
OG6_402019: eten|ETH_00036965 hham|HHA_214520 ncan|NCLIV_051680 sneu|SRCN_2407 tgon|TGME49_214520
OG6_402020: eten|ETH_00037060 sneu|SRCN_764 hham|HHA_270320 ncan|NCLIV_036340 tgon|TGME49_270320
OG6_402021: eten|ETH_00037065 hham|HHA_269800 ncan|NCLIV_036740 sneu|SRCN_5299 tgon|TGME49_269800
OG6_402022: eten|ETH_00037095 hham|HHA_260440 ncan|NCLIV_026600 sneu|SRCN_5993 tgon|TGME49_260440
OG6_402023: eten|ETH_00037145 hham|HHA_300140 ncan|NCLIV_064580 sneu|SRCN_789 tgon|TGME49_300140
OG6_402024: eten|ETH_00037255 hham|HHA_315670 ncan|NCLIV_058340 tgon|TGME49_315670 sneu|SRCN_1914
OG6_402025: eten|ETH_00037295 hham|HHA_225990 ncan|NCLIV_046840 sneu|SRCN_5169 tgon|TGME49_225990
OG6_402026: eten|ETH_00037330 hham|HHA_239330 ncan|NCLIV_015990 sneu|SRCN_500 tgon|TGME49_239330
OG6_402027: eten|ETH_00037380 hham|HHA_263440 ncan|NCLIV_024490 sneu|SRCN_914 tgon|TGME49_263440
OG6_402028: eten|ETH_00037405 hham|HHA_227960 ncan|NCLIV_045440 sneu|SRCN_6899 tgon|TGME49_227960
OG6_402029: eten|ETH_00037450 hham|HHA_273100 ncan|NCLIV_034450 sneu|SRCN_6809 tgon|TGME49_273100
OG6_402030: eten|ETH_00037555 hham|HHA_316770 sneu|SRCN_5834 tgon|TGME49_316770 ncan|NCLIV_059180
OG6_402031: eten|ETH_00037560 hham|HHA_234505 ncan|NCLIV_042265 sneu|SRCN_4692 tgon|TGME49_234505
OG6_402032: eten|ETH_00037570 hham|HHA_306540 ncan|NCLIV_044730 sneu|SRCN_5907 tgon|TGME49_306540
OG6_402033: eten|ETH_00037585 hham|HHA_263580 ncan|NCLIV_024360 sneu|SRCN_921 tgon|TGME49_263580
OG6_402034: eten|ETH_00037640 hham|HHA_211240 ncan|NCLIV_011750 tgon|TGME49_211240 sneu|SRCN_2803
OG6_402035: eten|ETH_00037655 hham|HHA_218358 ncan|NCLIV_061900 sneu|SRCN_3147 tgon|TGME49_218358
OG6_402036: eten|ETH_00037720 hham|HHA_253750 ncan|NCLIV_008120 sneu|SRCN_2358 tgon|TGME49_253750
OG6_402037: eten|ETH_00037740 ncan|NCLIV_055790 sneu|SRCN_802 hham|HHA_312190 tgon|TGME49_312190
OG6_402038: eten|ETH_00037755 hham|HHA_271810 ncan|NCLIV_035310 sneu|SRCN_4447 tgon|TGME49_271810
OG6_402039: eten|ETH_00037890 hham|HHA_258850 ncan|NCLIV_027620 sneu|SRCN_3105 tgon|TGME49_258850
OG6_402040: eten|ETH_00037970 hham|HHA_233410 ncan|NCLIV_033200 sneu|SRCN_2354 tgon|TGME49_233410
OG6_402041: eten|ETH_00038065 hham|HHA_266060 ncan|NCLIV_048020 tgon|TGME49_266060 sneu|SRCN_186
OG6_402042: eten|ETH_00038080 hham|HHA_218410 ncan|NCLIV_061830 sneu|SRCN_4790 tgon|TGME49_218410
OG6_402043: eten|ETH_00038095 hham|HHA_290170 ncan|NCLIV_042420 sneu|SRCN_224 tgon|TGME49_290170
OG6_402044: eten|ETH_00038120 hham|HHA_297170 ncan|NCLIV_006270 sneu|SRCN_6128 tgon|TGME49_297170
OG6_402045: eten|ETH_00038210 hham|HHA_253430 ncan|NCLIV_007860 sneu|SRCN_1235 tgon|TGME49_253430
OG6_402046: eten|ETH_00038225 hham|HHA_222130 ncan|NCLIV_005530 sneu|SRCN_2394 tgon|TGME49_222130
OG6_402047: eten|ETH_00038240 hham|HHA_316220 ncan|NCLIV_058730 sneu|SRCN_5238 tgon|TGME49_316220
OG6_402048: eten|ETH_00038250 hham|HHA_310280 ncan|NCLIV_054370 sneu|SRCN_4534 tgon|TGME49_310280
OG6_402049: eten|ETH_00038350 hham|HHA_201680 ncan|NCLIV_0230 sneu|SRCN_1824 tgon|TGME49_201680
OG6_402050: eten|ETH_00038510 hham|HHA_312618 ncan|NCLIV_056120 sneu|SRCN_4214 tgon|TGME49_312618
OG6_402051: eten|ETH_00038575 hham|HHA_263390 ncan|NCLIV_024540 sneu|SRCN_909 tgon|TGME49_263390
OG6_402052: eten|ETH_00038590 hham|HHA_271625 tgon|TGME49_271625 ncan|NCLIV_035390 sneu|SRCN_5071
OG6_402053: eten|ETH_00038660 hham|HHA_223040 ncan|NCLIV_006060 sneu|SRCN_2752 tgon|TGME49_223040
OG6_402054: eten|ETH_00038700 hham|HHA_211350 ncan|NCLIV_011630 sneu|SRCN_4345 tgon|TGME49_211350
OG6_402055: eten|ETH_00038745 hham|HHA_214790 ncan|NCLIV_051840 tgon|TGME49_214790 sneu|SRCN_4429
OG6_402056: eten|ETH_00038810 hham|HHA_227830 ncan|NCLIV_045570 sneu|SRCN_6408 tgon|TGME49_227830
OG6_402057: eten|ETH_00038850 hham|HHA_300340 ncan|NCLIV_060340 sneu|SRCN_6622 tgon|TGME49_300340
OG6_402058: eten|ETH_00038925 hham|HHA_275802 ncan|NCLIV_007120 tgon|TGME49_275802 sneu|SRCN_2002
OG6_402059: eten|ETH_00038930 hham|HHA_306000 ncan|NCLIV_070180 sneu|SRCN_3296 tgon|TGME49_306000
OG6_402060: eten|ETH_00038935 hham|HHA_220160 ncan|NCLIV_012290 sneu|SRCN_2883 tgon|TGME49_220160
OG6_402061: eten|ETH_00038945 hham|HHA_235490 ncan|NCLIV_049920 sneu|SRCN_1136 tgon|TGME49_235490
OG6_402062: eten|ETH_00038965 hham|HHA_309090 ncan|NCLIV_053550 sneu|SRCN_4464 tgon|TGME49_309090
OG6_402063: eten|ETH_00038985 hham|HHA_226370 ncan|NCLIV_046590 sneu|SRCN_5923 tgon|TGME49_226370
OG6_402064: eten|ETH_00039000 hham|HHA_242890 ncan|NCLIV_017880 sneu|SRCN_3384 tgon|TGME49_242890
OG6_402065: eten|ETH_00039145 hham|HHA_216790 ncan|NCLIV_059510 sneu|SRCN_3209 tgon|TGME49_216790
OG6_402066: eten|ETH_00039155 hham|HHA_265390 ncan|NCLIV_039880 sneu|SRCN_1726 tgon|TGME49_265390
OG6_402067: eten|ETH_00039300 hham|HHA_265410 ncan|NCLIV_039860 tgon|TGME49_265410 sneu|SRCN_1722
OG6_402068: eten|ETH_00039305 hham|HHA_231870 ncan|NCLIV_031880 sneu|SRCN_2725 tgon|TGME49_231870
OG6_402069: eten|ETH_00039325 hham|HHA_267340 ncan|NCLIV_038840 sneu|SRCN_3832 tgon|TGME49_267340
OG6_402070: eten|ETH_00039380 hham|HHA_297060 ncan|NCLIV_006170 sneu|SRCN_1488 tgon|TGME49_297060
OG6_402071: eten|ETH_00039405 hham|HHA_304710 ncan|NCLIV_044440 sneu|SRCN_2190 tgon|TGME49_304710
OG6_402072: eten|ETH_00039510 hham|HHA_288930 ncan|NCLIV_041320 sneu|SRCN_3053 tgon|TGME49_288930
OG6_402073: eten|ETH_00039565 hham|HHA_300320 sneu|SRCN_420 tgon|TGME49_300320 ncan|NCLIV_060370
OG6_402074: eten|ETH_00039610 hham|HHA_272670 sneu|SRCN_6038 ncan|NCLIV_034640 tgon|TGME49_272670
OG6_402075: eten|ETH_00039715 hham|HHA_257080 ncan|NCLIV_029870 sneu|SRCN_2120 tgon|TGME49_257080
OG6_402076: eten|ETH_00039810 hham|HHA_225550 ncan|NCLIV_047160 sneu|SRCN_3500 tgon|TGME49_225550
OG6_402077: eten|ETH_00039845 hham|HHA_200460 ncan|NCLIV_038290 tgon|TGME49_200460 sneu|SRCN_1947
OG6_402078: eten|ETH_00039855 hham|HHA_237890 ncan|NCLIV_012150 sneu|SRCN_6606 tgon|TGME49_237890
OG6_402079: eten|ETH_00039890 hham|HHA_254650 ncan|NCLIV_008920 sneu|SRCN_3667 tgon|TGME49_254650
OG6_402080: eten|ETH_00039925 hham|HHA_294220 tgon|TGME49_294220 ncan|NCLIV_000960 sneu|SRCN_2634
OG6_402081: eten|ETH_00039950 hham|HHA_237520 ncan|NCLIV_051260 sneu|SRCN_5479 tgon|TGME49_237520
OG6_402082: eten|ETH_00040040 hham|HHA_218550 ncan|NCLIV_061730 sneu|SRCN_3142 tgon|TGME49_218550
OG6_402083: eten|ETH_00040120 hham|HHA_228770 ncan|NCLIV_044840 sneu|SRCN_5934 tgon|TGME49_228770
OG6_402084: eten|ETH_00040195 hham|HHA_214440 sneu|SRCN_2413 tgon|TGME49_214440 ncan|NCLIV_051620
OG6_402085: eten|ETH_00040280 hham|HHA_247670 ncan|NCLIV_065340 sneu|SRCN_2199 tgon|TGME49_247670
OG6_402086: eten|ETH_00040335 hham|HHA_278850 ncan|NCLIV_067160 sneu|SRCN_6757 tgon|TGME49_278850
OG6_402087: eten|ETH_00040380 hham|HHA_202530 ncan|NCLIV_022400 sneu|SRCN_1175 tgon|TGME49_202530
OG6_402088: eten|ETH_00040385 hham|HHA_203350 ncan|NCLIV_021600 sneu|SRCN_6311 tgon|TGME49_203350
OG6_402089: eten|ETH_00040410 hham|HHA_264940 ncan|NCLIV_040290 sneu|SRCN_2012 tgon|TGME49_264940
OG6_402090: eten|ETH_00040490 hham|HHA_278250 ncan|NCLIV_067760 tgon|TGME49_278250 sneu|SRCN_1357
OG6_402091: eten|ETH_00040495 hham|HHA_266810 ncan|NCLIV_039230 sneu|SRCN_4104 tgon|TGME49_266810
OG6_402092: eten|ETH_00040500 hham|HHA_291810 ncan|NCLIV_043210 tgon|TGME49_291810 sneu|SRCN_3393
OG6_402093: eten|ETH_00040515 hham|HHA_223840 ncan|NCLIV_048670 sneu|SRCN_3003 tgon|TGME49_223840
OG6_402094: eten|ETH_00040525 hham|HHA_228460 sneu|SRCN_5609 tgon|TGME49_228460 ncan|NCLIV_045020
OG6_402095: eten|ETH_00040585 ncan|NCLIV_058740 hham|HHA_316230 sneu|SRCN_5239 tgon|TGME49_316230
OG6_402096: eten|ETH_00040620 hham|HHA_206490 tgon|TGME49_206490 ncan|NCLIV_044210 sneu|SRCN_5728
OG6_402097: eten|ETH_00040700 hham|HHA_299810 ncan|NCLIV_060470 sneu|SRCN_775 tgon|TGME49_299810
OG6_402098: eten|ETH_00040740 hham|HHA_290640 ncan|NCLIV_042630 sneu|SRCN_202 tgon|TGME49_290640
OG6_402099: eten|ETH_00040865 hham|HHA_309140 ncan|NCLIV_053590 sneu|SRCN_4459 tgon|TGME49_309140
OG6_402100: eten|ETH_00040920 ncan|NCLIV_048490 sneu|SRCN_4960 tgon|TGME49_224030 hham|HHA_224030
OG6_402101: eten|ETH_00040960 hham|HHA_211230 ncan|NCLIV_011760 sneu|SRCN_2804 tgon|TGME49_211230
OG6_402102: eten|ETH_00040975 hham|HHA_280600 ncan|NCLIV_019550 sneu|SRCN_4119 tgon|TGME49_280600
OG6_402103: eten|ETH_00040980 hham|HHA_263070 ncan|NCLIV_024840 sneu|SRCN_6427 tgon|TGME49_263070
OG6_402104: eten|ETH_00040995 hham|HHA_262390 ncan|NCLIV_025440 sneu|SRCN_1063 tgon|TGME49_262390
OG6_402105: eten|ETH_00041000 hham|HHA_285220 ncan|NCLIV_014970 tgon|TGME49_285220 sneu|SRCN_1127
OG6_402106: eten|ETH_00041025 ncan|NCLIV_047720 hham|HHA_224980 tgon|TGME49_224980 sneu|SRCN_3580
OG6_402107: eten|ETH_00041125 hham|HHA_294430 tgon|TGME49_294430 ncan|NCLIV_001430 sneu|SRCN_6642
OG6_402108: eten|ETH_00041160 hham|HHA_321560 ncan|NCLIV_004350 sneu|SRCN_1871 tgon|TGME49_321560
OG6_402109: eten|ETH_00041205 hham|HHA_305980 ncan|NCLIV_070190 sneu|SRCN_3431 tgon|TGME49_305980
OG6_402110: eten|ETH_00041215 hham|HHA_282180 ncan|NCLIV_023790 sneu|SRCN_1536 tgon|TGME49_282180
OG6_402111: eten|ETH_00041325 hham|HHA_264730 ncan|NCLIV_040450 sneu|SRCN_1556 tgon|TGME49_264730
OG6_402112: eten|ETH_00041390 hham|HHA_214300 ncan|NCLIV_051540 sneu|SRCN_4302 tgon|TGME49_214300
OG6_402113: eten|ETH_00041395 hham|HHA_273370 ncan|NCLIV_034270 sneu|SRCN_5665 tgon|TGME49_273370
OG6_402114: eten|ETH_00041440 hham|HHA_260500 ncan|NCLIV_026540 sneu|SRCN_5986 tgon|TGME49_260500
OG6_402115: eten|ETH_00041460 hham|HHA_310290 ncan|NCLIV_054380 sneu|SRCN_5835 tgon|TGME49_310290
OG6_402116: eten|ETH_00041555 hham|HHA_249610 ncan|NCLIV_065770 sneu|SRCN_4643 tgon|TGME49_249610
OG6_402117: eten|ETH_00041560 hham|HHA_225800 ncan|NCLIV_047030 sneu|SRCN_429 tgon|TGME49_225800
OG6_402118: eten|ETH_00041625 hham|HHA_289300 ncan|NCLIV_041650 sneu|SRCN_4763 tgon|TGME49_289300
OG6_402119: eten|ETH_00041685 hham|HHA_289900 ncan|NCLIV_042130 sneu|SRCN_237 tgon|TGME49_289900
OG6_402120: eten|ETH_00041775 hham|HHA_290600 ncan|NCLIV_042590 sneu|SRCN_207 tgon|TGME49_290600
OG6_402121: eten|ETH_00041840 hham|HHA_235020 ncan|NCLIV_049710 sneu|SRCN_6575 tgon|TGME49_235020
OG6_402122: eten|ETH_00041865 hham|HHA_285210 ncan|NCLIV_014980 sneu|SRCN_2932 tgon|TGME49_285210
OG6_402123: eten|ETH_00041905 hham|HHA_310118 ncan|NCLIV_054220 sneu|SRCN_6911 tgon|TGME49_310118
OG6_402124: eten|ETH_00041935 hham|HHA_221230 ncan|NCLIV_004810 tgon|TGME49_221230 sneu|SRCN_5539
OG6_402125: eten|ETH_00041965 hham|HHA_210830 ncan|NCLIV_011910 sneu|SRCN_4229 tgon|TGME49_210830
OG6_402126: eten|ETH_00041985 hham|HHA_201400 ncan|NCLIV_023100 sneu|SRCN_4324 tgon|TGME49_201400
OG6_402127: eten|ETH_00042005 hham|HHA_225780 ncan|NCLIV_047050 sneu|SRCN_427 tgon|TGME49_225780
OG6_402128: eten|ETH_00042035 hham|HHA_315250 ncan|NCLIV_057990 tgon|TGME49_315250 sneu|SRCN_5406
OG6_402129: eten|ETH_00042040 hham|HHA_279450 ncan|NCLIV_038330 sneu|SRCN_5769 tgon|TGME49_279450
OG6_402130: eten|ETH_00042105 ncan|NCLIV_060300 hham|HHA_300380 sneu|SRCN_6623 tgon|TGME49_300380
OG6_402131: eten|ETH_00042185 tgon|TGME49_271380 hham|HHA_271380 ncan|NCLIV_035510 sneu|SRCN_144
OG6_402132: eten|ETH_00042255 hham|HHA_289670 ncan|NCLIV_041920 sneu|SRCN_2909 tgon|TGME49_289670
OG6_402133: eten|ETH_00042275 hham|HHA_271780 ncan|NCLIV_035340 sneu|SRCN_4450 tgon|TGME49_271780
OG6_402134: eten|ETH_00042285 hham|HHA_256070 ncan|NCLIV_029030 sneu|SRCN_679 tgon|TGME49_256070
OG6_402135: eten|ETH_00042375 hham|HHA_280730 ncan|NCLIV_019460 sneu|SRCN_1938 tgon|TGME49_280730
OG6_402136: eten|ETH_00042415 hham|HHA_229990 ncan|NCLIV_030660 sneu|SRCN_5120 tgon|TGME49_229990
OG6_402137: eten|ETH_00042495 hham|HHA_319870 ncan|NCLIV_010370 sneu|SRCN_3982 tgon|TGME49_319870
OG6_402138: eten|ETH_00042500 hham|HHA_309850 ncan|NCLIV_053970 tgon|TGME49_309850 sneu|SRCN_4570
OG6_402139: eten|ETH_00042525 hham|HHA_217890 ncan|NCLIV_062630 sneu|SRCN_4196 tgon|TGME49_217890
OG6_402140: eten|ETH_00042590 hham|HHA_292310 ncan|NCLIV_043800 sneu|SRCN_735 tgon|TGME49_292310
OG6_402141: eten|ETH_00042705 hham|HHA_274190 ncan|NCLIV_033550 sneu|SRCN_6219 tgon|TGME49_274190
OG6_402142: eten|ETH_00042760 hham|HHA_253170 ncan|NCLIV_007710 sneu|SRCN_1217 tgon|TGME49_253170
OG6_402143: eten|ETH_00042865 sneu|SRCN_4683 hham|HHA_215710 ncan|NCLIV_052590 tgon|TGME49_215710
OG6_402144: eten|ETH_00042870 hham|HHA_204480 ncan|NCLIV_020770 sneu|SRCN_1638 tgon|TGME49_204480
OG6_402145: eten|ETH_00042940 hham|HHA_320670 ncan|NCLIV_009610 sneu|SRCN_3945 tgon|TGME49_320670
OG6_402146: eten|ETH_00042945 hham|HHA_294898 ncan|NCLIV_001770 sneu|SRCN_3478 tgon|TGME49_294898
OG6_402147: eten|ETH_00043050 hham|HHA_218780 ncan|NCLIV_061600 tgon|TGME49_218780 sneu|SRCN_1449
OG6_402148: eten|ETH_00043100 hham|HHA_318140 ncan|NCLIV_011340 sneu|SRCN_4829 tgon|TGME49_318140
OG6_402149: eten|ETH_00043120 hham|HHA_216890 ncan|NCLIV_059420 sneu|SRCN_3220 tgon|TGME49_216890
OG6_402150: eten|ETH_00043160 hham|HHA_320430 ncan|NCLIV_009840 sneu|SRCN_3698 tgon|TGME49_320430
OG6_402151: eten|ETH_00043215 hham|HHA_215730 ncan|NCLIV_052600 sneu|SRCN_4682 tgon|TGME49_215730
OG6_402152: eten|ETH_00043305 hham|HHA_235170 sneu|SRCN_404 tgon|TGME49_235170 ncan|NCLIV_049750
OG6_402153: eten|ETH_00043320 hham|HHA_218300 ncan|NCLIV_061920 sneu|SRCN_3146 tgon|TGME49_218300
OG6_402154: eten|ETH_00043340 hham|HHA_304890 ncan|NCLIV_001200 sneu|SRCN_972 tgon|TGME49_304890
OG6_402155: eten|ETH_00043445 hham|HHA_310200 ncan|NCLIV_054300 sneu|SRCN_1966 tgon|TGME49_310200
OG6_402156: eten|ETH_00043500 hham|HHA_266460 ncan|NCLIV_039480 sneu|SRCN_2855 tgon|TGME49_266460
OG6_402157: eten|ETH_00043520 hham|HHA_263323 ncan|NCLIV_024600 sneu|SRCN_907 tgon|TGME49_263323
OG6_402158: eten|ETH_00043585 hham|HHA_216930 ncan|NCLIV_059380 sneu|SRCN_3223 tgon|TGME49_216930
OG6_402159: eten|ETH_00043610 hham|HHA_309752 ncan|NCLIV_053880 sneu|SRCN_3528 tgon|TGME49_309752
OG6_402160: eten|ETH_00043660 hham|HHA_212150 ncan|NCLIV_049220 tgon|TGME49_212150 sneu|SRCN_5675
OG6_402161: eten|ETH_00043675 sneu|SRCN_5980 hham|HHA_293630 ncan|NCLIV_000570 tgon|TGME49_293630
OG6_402162: eten|ETH_00043715 hham|HHA_310960 ncan|NCLIV_054960 sneu|SRCN_1880 tgon|TGME49_310960
OG6_402163: eten|ETH_00043725 ncan|NCLIV_040230 sneu|SRCN_2016 hham|HHA_265000 tgon|TGME49_265000
OG6_402164: eten|ETH_00043770 hham|HHA_247320 ncan|NCLIV_063830 sneu|SRCN_6299 tgon|TGME49_247320
OG6_402165: eten|ETH_00043810 ncan|NCLIV_044510 tgon|TGME49_306280 hham|HHA_306280 sneu|SRCN_3279
OG6_402166: eten|ETH_00043830 hham|HHA_311310 ncan|NCLIV_055230 tgon|TGME49_311310 sneu|SRCN_4522
OG6_402167: eten|ETH_00043850 hham|HHA_300000 ncan|NCLIV_064700 sneu|SRCN_778 tgon|TGME49_300000
OG6_402168: eten|ETH_00043855 hham|HHA_219190 ncan|NCLIV_061300 sneu|SRCN_1773 tgon|TGME49_219190
OG6_402169: eten|ETH_00043875 hham|HHA_208070 ncan|NCLIV_002970 sneu|SRCN_4859 tgon|TGME49_208070
OG6_402170: eten|ETH_00043890 hham|HHA_257960 ncan|NCLIV_028400 sneu|SRCN_488 tgon|TGME49_257960
OG6_402171: eten|ETH_00043930 hham|HHA_277790 ncan|NCLIV_068190 sneu|SRCN_1671 tgon|TGME49_277790
OG6_402172: eten|ETH_00044000 hham|HHA_261070 ncan|NCLIV_026210 sneu|SRCN_2219 tgon|TGME49_261070
OG6_402173: eten|ETH_0005000 hham|HHA_276130 ncan|NCLIV_007010 sneu|SRCN_4055 tgon|TGME49_276130
OG6_402174: hham|HHA_201130 ncan|NCLIV_023260 sneu|SRCN_4310 sneu|SRCN_7082 tgon|TGME49_201130
OG6_402175: hham|HHA_203330 ncan|NCLIV_021620 sneu|SRCN_6313 tgon|TGME49_203330 sneu|SRCN_6314
OG6_402176: hham|HHA_209440 ncan|NCLIV_003720 tgon|TGME49_209440 hham|HHA_462490 ncan|NCLIV_003740
OG6_402177: hham|HHA_209880 ncan|NCLIV_004120 tgon|TGME49_209880 hham|HHA_462470 ncan|NCLIV_004130
OG6_402178: hham|HHA_211290 ncan|NCLIV_011690 sneu|SRCN_2797 tgon|TGME49_211290 ncan|NCLIV_011700
OG6_402179: hham|HHA_213460 ncan|NCLIV_069530 tgon|TGME49_213460 hham|HHA_213480 tgon|TGME49_213480
OG6_402180: hham|HHA_217790 ncan|NCLIV_062560 sneu|SRCN_5827 tgon|TGME49_217790 hham|HHA_461750
OG6_402181: hham|HHA_225098 ncan|NCLIV_047610 tgon|TGME49_225098 hham|HHA_225102 tgon|TGME49_225102
OG6_402182: hham|HHA_228690 tgon|TGME49_228690 hham|HHA_328200 ncan|NCLIV_044900 sneu|SRCN_1259
OG6_402183: hham|HHA_230663 ncan|NCLIV_031160 sneu|SRCN_1764 tgon|TGME49_230660 tgon|TGME49_230663
OG6_402184: hham|HHA_231090 ncan|NCLIV_031450 sneu|SRCN_398 tgon|TGME49_231090 sneu|SRCN_399
OG6_402185: hham|HHA_234410 ncan|NCLIV_049560 tgon|TGME49_234410 hham|HHA_461640 ncan|NCLIV_049550
OG6_402186: hham|HHA_236010 ncan|NCLIV_050340 sneu|SRCN_1829 sneu|SRCN_1830 tgon|TGME49_236010
OG6_402187: hham|HHA_238440 tgon|TGME49_238440 hham|HHA_238460 ncan|NCLIV_015720 tgon|TGME49_238460
OG6_402188: hham|HHA_240090 ncan|NCLIV_000650 tgon|TGME49_240090 sneu|SRCN_4410 sneu|SRCN_7083
OG6_402189: hham|HHA_242260 ncan|NCLIV_017450 tgon|TGME49_242260 tgon|TGME49_322030 tgon|TGME49_323310
OG6_402190: hham|HHA_242360 ncan|NCLIV_017520 sneu|SRCN_3303 tgon|TGME49_242350 tgon|TGME49_242360
OG6_402191: hham|HHA_244490 ncan|NCLIV_019040 sneu|SRCN_1289 tgon|TGME49_244480 tgon|TGME49_244490
OG6_402192: hham|HHA_248300 ncan|NCLIV_064270 sneu|SRCN_3662 tgon|TGME49_248300 tgon|TGME49_326400
OG6_402193: hham|HHA_248540 ncan|NCLIV_064500 tgon|TGME49_248540 hham|HHA_461930 hham|HHA_461970
OG6_402194: hham|HHA_251830 ncan|NCLIV_066880 sneu|SRCN_5723 tgon|TGME49_251830 tgon|TGME49_251820
OG6_402195: hham|HHA_251962 tgon|TGME49_251958 tgon|TGME49_251962 hham|HHA_279000 ncan|NCLIV_067000
OG6_402196: ncan|NCLIV_060290 tgon|TGME49_200480 tgon|TGME49_244920 tgon|TGME49_274290 tgon|TGME49_320770
OG6_402197: hham|HHA_264420 tgon|TGME49_264420 hham|HHA_264430 ncan|NCLIV_040610 tgon|TGME49_264430
OG6_402198: hham|HHA_265650 ncan|NCLIV_039740 tgon|TGME49_265542 tgon|TGME49_265650 sneu|SRCN_2713
OG6_402199: hham|HHA_267875 ncan|NCLIV_038490 sneu|SRCN_2556 tgon|TGME49_267875 sneu|SRCN_2557
OG6_402200: hham|HHA_269035 ncan|NCLIV_037320 sneu|SRCN_2234 tgon|TGME49_269035 tgon|TGME49_269050
OG6_402201: hham|HHA_269710 ncan|NCLIV_036810 tgon|TGME49_269710 hham|HHA_269720 tgon|TGME49_269720
OG6_402202: hham|HHA_270150 ncan|NCLIV_036490 tgon|TGME49_270150 hham|HHA_449730 sneu|SRCN_1679
OG6_402203: hham|HHA_275400 ncan|NCLIV_052850 tgon|TGME49_275400 hham|HHA_275410 tgon|TGME49_275410
OG6_402204: hham|HHA_285480 tgon|TGME49_285480 hham|HHA_462040 ncan|NCLIV_014800 sneu|SRCN_6499
OG6_402205: hham|HHA_285860 ncan|NCLIV_014520 ncan|NCLIV_014530 tgon|TGME49_285860 tgon|TGME49_285870
OG6_402206: hham|HHA_289222 ncan|NCLIV_041590 tgon|TGME49_289222 sneu|SRCN_4768 tgon|TGME49_289216
OG6_402207: hham|HHA_289280 ncan|NCLIV_041630 tgon|TGME49_289260 tgon|TGME49_289280 ncan|NCLIV_041620
OG6_402208: hham|HHA_308950 ncan|NCLIV_053400 sneu|SRCN_3256 sneu|SRCN_3257 tgon|TGME49_308950
OG6_402209: hham|HHA_311210 tgon|TGME49_311210 hham|HHA_311220 ncan|NCLIV_055150 tgon|TGME49_311220
OG6_402210: hham|HHA_312440 ncan|NCLIV_056000 sneu|SRCN_4837 tgon|TGME49_312440 tgon|TGME49_312450
OG6_402211: hham|HHA_454650 ncan|NCLIV_039580 ncan|NCLIV_039590 tgon|TGME49_266335 tgon|TGME49_266340
OG6_402212: hham|HHA_454760 ncan|NCLIV_060310 sneu|SRCN_6624 tgon|TGME49_292600 tgon|TGME49_300370
OG6_402213: hham|HHA_456300 ncan|NCLIV_052950 tgon|TGME49_207010 tgon|TGME49_207005 tgon|TGME49_207015
OG6_402214: hham|HHA_461690 ncan|NCLIV_034730 ncan|NCLIV_034731 ncan|NCLIV_034740 ncan|NCLIV_034750
OG6_402215: tgon|TGME49_200130 tgon|TGME49_200700 tgon|TGME49_307260 tgon|TGME49_321170 tgon|TGME49_298960
OG6_402216: eten|ETH_00000090 hham|HHA_306900 ncan|NCLIV_053250 tgon|TGME49_306900
OG6_402217: eten|ETH_00000100 hham|HHA_320550 tgon|TGME49_320550 ncan|NCLIV_009720
OG6_402218: eten|ETH_00000155 hham|HHA_204550 ncan|NCLIV_020700 tgon|TGME49_204550
OG6_402219: eten|ETH_00000160 hham|HHA_243600 ncan|NCLIV_018320 tgon|TGME49_243600
OG6_402220: eten|ETH_00000170 hham|HHA_257480 ncan|NCLIV_068990 tgon|TGME49_257480
OG6_402221: sneu|SRCN_2397 hham|HHA_222160 ncan|NCLIV_005550 tgon|TGME49_222160
OG6_402222: eten|ETH_00000175 hham|HHA_272600 ncan|NCLIV_034700 tgon|TGME49_272600
OG6_402223: eten|ETH_00000200 hham|HHA_232230 ncan|NCLIV_032220 tgon|TGME49_232230
OG6_402224: eten|ETH_00000225 hham|HHA_208040 ncan|NCLIV_002950 tgon|TGME49_208040
OG6_402225: eten|ETH_00000245 hham|HHA_263470 ncan|NCLIV_024470 tgon|TGME49_263470
OG6_402226: eten|ETH_00000265 tgon|TGME49_264600 hham|HHA_264600 ncan|NCLIV_040550
OG6_402227: eten|ETH_00000305 hham|HHA_319740 tgon|TGME49_319740 ncan|NCLIV_010400
OG6_402228: eten|ETH_00000315 hham|HHA_310020 ncan|NCLIV_054130 tgon|TGME49_310020
OG6_402229: eten|ETH_00000415 hham|HHA_246910 ncan|NCLIV_063580 tgon|TGME49_246910
OG6_402230: eten|ETH_00000425 ncan|NCLIV_040280 hham|HHA_264950 tgon|TGME49_264950
OG6_402231: eten|ETH_00000440 ncan|NCLIV_048190 hham|HHA_224510 tgon|TGME49_224510
OG6_402232: eten|ETH_00000605 hham|HHA_320580 sneu|SRCN_3944 tgon|TGME49_320580
OG6_402233: eten|ETH_00000655 ncan|NCLIV_011300 hham|HHA_318190 tgon|TGME49_318190
OG6_402234: eten|ETH_00000675 hham|HHA_287200 tgon|TGME49_287200 sneu|SRCN_2463
OG6_402235: eten|ETH_00000755 tgon|TGME49_316130 hham|HHA_316130 ncan|NCLIV_058660
OG6_402236: eten|ETH_00000890 hham|HHA_313280 ncan|NCLIV_056580 tgon|TGME49_313280
OG6_402237: eten|ETH_00001025 sneu|SRCN_6449 hham|HHA_271935 tgon|TGME49_271935
OG6_402238: eten|ETH_00001120 hham|HHA_312390 ncan|NCLIV_055950 tgon|TGME49_312390
OG6_402239: eten|ETH_00001185 hham|HHA_229670 ncan|NCLIV_030490 tgon|TGME49_229670
OG6_402240: eten|ETH_00001235 sneu|SRCN_4031 hham|HHA_216090 tgon|TGME49_216090
OG6_402241: eten|ETH_00001270 hham|HHA_248660 ncan|NCLIV_064800 tgon|TGME49_248660
OG6_402242: eten|ETH_00001310 hham|HHA_223790 ncan|NCLIV_048710 tgon|TGME49_223790
OG6_402243: eten|ETH_00001390 hham|HHA_220200 ncan|NCLIV_012330 tgon|TGME49_220200
OG6_402244: eten|ETH_00001435 ncan|NCLIV_047700 hham|HHA_225000 tgon|TGME49_225000
OG6_402245: eten|ETH_00001450 hham|HHA_260220 ncan|NCLIV_026780 tgon|TGME49_260220
OG6_402246: eten|ETH_00001525 hham|HHA_253000 ncan|NCLIV_007560 tgon|TGME49_253000
OG6_402247: eten|ETH_00001610 hham|HHA_267510 tgon|TGME49_267510 ncan|NCLIV_038670
OG6_402248: sneu|SRCN_380 hham|HHA_231100 ncan|NCLIV_031460 tgon|TGME49_231100
OG6_402249: eten|ETH_00001740 tgon|TGME49_230080 hham|HHA_230080 ncan|NCLIV_030750
OG6_402250: eten|ETH_00001745 hham|HHA_288920 ncan|NCLIV_041310 tgon|TGME49_288920
OG6_402251: eten|ETH_00001750 hham|HHA_226072 sneu|SRCN_5162 tgon|TGME49_226072
OG6_402252: eten|ETH_00001755 hham|HHA_293368 sneu|SRCN_4723 tgon|TGME49_293368
OG6_402253: ncan|NCLIV_041270 hham|HHA_288860 sneu|SRCN_3049 tgon|TGME49_288860
OG6_402254: eten|ETH_00001775 hham|HHA_202350 ncan|NCLIV_022580 tgon|TGME49_202350
OG6_402255: eten|ETH_00001795 hham|HHA_269390 ncan|NCLIV_037020 tgon|TGME49_269390
OG6_402256: eten|ETH_00001855 hham|HHA_268960 ncan|NCLIV_037390 tgon|TGME49_268960
OG6_402257: eten|ETH_00001880 hham|HHA_262430 tgon|TGME49_262430 ncan|NCLIV_025400
OG6_402258: eten|ETH_00002290 hham|HHA_218810 ncan|NCLIV_061570 tgon|TGME49_218810
OG6_402259: hham|HHA_253350 ncan|NCLIV_007780 sneu|SRCN_1224 tgon|TGME49_253350
OG6_402260: sneu|SRCN_2198 hham|HHA_247660 ncan|NCLIV_065350 tgon|TGME49_247660
OG6_402261: eten|ETH_00002445 hham|HHA_225250 ncan|NCLIV_047450 tgon|TGME49_225250
OG6_402262: eten|ETH_00002535 hham|HHA_243730 ncan|NCLIV_018420 tgon|TGME49_243730
OG6_402263: eten|ETH_00002540 hham|HHA_312500 ncan|NCLIV_056040 tgon|TGME49_312500
OG6_402264: eten|ETH_00002545 hham|HHA_313200 tgon|TGME49_313200 ncan|NCLIV_056530
OG6_402265: eten|ETH_00002565 hham|HHA_300150 ncan|NCLIV_064570 tgon|TGME49_300150
OG6_402266: eten|ETH_00002630 hham|HHA_320760 ncan|NCLIV_009520 tgon|TGME49_320760
OG6_402267: eten|ETH_00002660 tgon|TGME49_249660 hham|HHA_249660 ncan|NCLIV_065810
OG6_402268: eten|ETH_00002740 hham|HHA_226040 ncan|NCLIV_046790 tgon|TGME49_226040
OG6_402269: eten|ETH_00002765 hham|HHA_226640 ncan|NCLIV_046350 tgon|TGME49_226640
OG6_402270: eten|ETH_00002775 hham|HHA_200310 ncan|NCLIV_038160 tgon|TGME49_200310
OG6_402271: eten|ETH_00002780 hham|HHA_278518 ncan|NCLIV_067480 tgon|TGME49_278518
OG6_402272: eten|ETH_00002805 tgon|TGME49_258110 hham|HHA_258110 ncan|NCLIV_028260
OG6_402273: eten|ETH_00002830 hham|HHA_283480 ncan|NCLIV_069610 tgon|TGME49_283480
OG6_402274: eten|ETH_00002835 ncan|NCLIV_055640 hham|HHA_311870 tgon|TGME49_311870
OG6_402275: eten|ETH_00002860 hham|HHA_309170 ncan|NCLIV_053610 tgon|TGME49_309170
OG6_402276: eten|ETH_00002965 hham|HHA_218540 ncan|NCLIV_061740 tgon|TGME49_218540
OG6_402277: eten|ETH_00003045 ncan|NCLIV_043870 hham|HHA_305270 tgon|TGME49_305270
OG6_402278: eten|ETH_00003105 hham|HHA_233170 ncan|NCLIV_032980 tgon|TGME49_233170
OG6_402279: eten|ETH_00003145 ncan|NCLIV_006190 hham|HHA_297080 tgon|TGME49_297080
OG6_402280: eten|ETH_00003215 hham|HHA_266400 ncan|NCLIV_039520 tgon|TGME49_266400
OG6_402281: eten|ETH_00003230 hham|HHA_236900 ncan|NCLIV_050800 tgon|TGME49_236900
OG6_402282: eten|ETH_00003250 hham|HHA_261260 ncan|NCLIV_026130 tgon|TGME49_261260
OG6_402283: eten|ETH_00003350 ncan|NCLIV_045460 sneu|SRCN_5976 tgon|TGME49_227948
OG6_402284: eten|ETH_00003395 hham|HHA_246920 ncan|NCLIV_063590 tgon|TGME49_246920
OG6_402285: eten|ETH_00003435 hham|HHA_315140 ncan|NCLIV_057900 tgon|TGME49_315140
OG6_402286: eten|ETH_00003445 hham|HHA_231020 ncan|NCLIV_031390 tgon|TGME49_231020
OG6_402287: eten|ETH_00003460 ncan|NCLIV_061200 hham|HHA_219280 tgon|TGME49_219280
OG6_402288: eten|ETH_00003495 hham|HHA_449130 ncan|NCLIV_049310 hham|HHA_237120
OG6_402289: eten|ETH_00003530 hham|HHA_222960 ncan|NCLIV_005990 tgon|TGME49_222960
OG6_402290: eten|ETH_00003540 hham|HHA_249860 ncan|NCLIV_065980 tgon|TGME49_249860
OG6_402291: eten|ETH_00003550 hham|HHA_238250 ncan|NCLIV_015620 tgon|TGME49_238250
OG6_402292: eten|ETH_00003565 ncan|NCLIV_034310 hham|HHA_273320 tgon|TGME49_273320
OG6_402293: eten|ETH_00003590 hham|HHA_261620 ncan|NCLIV_025870 tgon|TGME49_261620
OG6_402294: eten|ETH_00003635 hham|HHA_207790 ncan|NCLIV_002740 tgon|TGME49_207790
OG6_402295: eten|ETH_00003645 hham|HHA_251885 sneu|SRCN_4334 tgon|TGME49_251885
OG6_402296: eten|ETH_00003690 ncan|NCLIV_010590 tgon|TGME49_319570 sneu|SRCN_6948
OG6_402297: eten|ETH_00003735 ncan|NCLIV_015980 tgon|TGME49_239320 hham|HHA_239320
OG6_402298: eten|ETH_00003745 hham|HHA_209020 ncan|NCLIV_003430 tgon|TGME49_209020
OG6_402299: eten|ETH_00003830 hham|HHA_221260 ncan|NCLIV_004821 tgon|TGME49_221260
OG6_402300: eten|ETH_00003990 hham|HHA_278780 ncan|NCLIV_067220 tgon|TGME49_278780
OG6_402301: eten|ETH_00004125 ncan|NCLIV_022570 hham|HHA_202360 tgon|TGME49_202360
OG6_402302: eten|ETH_00004150 ncan|NCLIV_069350 hham|HHA_267730 tgon|TGME49_267730
OG6_402303: eten|ETH_00004170 hham|HHA_315580 ncan|NCLIV_058270 tgon|TGME49_315580
OG6_402304: eten|ETH_00004185 ncan|NCLIV_061690 hham|HHA_218590 tgon|TGME49_218590
OG6_402305: eten|ETH_00004200 hham|HHA_263595 ncan|NCLIV_024340 tgon|TGME49_263595
OG6_402306: eten|ETH_00004270 hham|HHA_210280 tgon|TGME49_210280 ncan|NCLIV_043570
OG6_402307: eten|ETH_00004360 hham|HHA_247630 ncan|NCLIV_065160 tgon|TGME49_247630
OG6_402308: sneu|SRCN_1455 hham|HHA_218740 ncan|NCLIV_061640 tgon|TGME49_218740
OG6_402309: eten|ETH_00004415 tgon|TGME49_238400 hham|HHA_238400 ncan|NCLIV_015680
OG6_402310: eten|ETH_00004480 hham|HHA_254010 ncan|NCLIV_008320 tgon|TGME49_254010
OG6_402311: eten|ETH_00004485 ncan|NCLIV_014500 hham|HHA_285920 tgon|TGME49_285920
OG6_402312: eten|ETH_00004570 hham|HHA_316360 ncan|NCLIV_058860 tgon|TGME49_316360
OG6_402313: eten|ETH_00004675 ncan|NCLIV_058900 hham|HHA_316420 tgon|TGME49_316420
OG6_402314: eten|ETH_00004680 ncan|NCLIV_000720 hham|HHA_293730 tgon|TGME49_293730
OG6_402315: eten|ETH_00004770 hham|HHA_264670 ncan|NCLIV_040490 tgon|TGME49_264670
OG6_402316: eten|ETH_00004785 hham|HHA_239070 ncan|NCLIV_068940 tgon|TGME49_239070
OG6_402317: eten|ETH_00004790 hham|HHA_239080 ncan|NCLIV_015850 tgon|TGME49_239080
OG6_402318: eten|ETH_00004820 hham|HHA_256865 ncan|NCLIV_030030 tgon|TGME49_256865
OG6_402319: eten|ETH_00004875 hham|HHA_255920 ncan|NCLIV_029130 tgon|TGME49_255920
OG6_402320: eten|ETH_00004935 hham|HHA_294610 ncan|NCLIV_001510 tgon|TGME49_294610
OG6_402321: eten|ETH_00005020 hham|HHA_284630 ncan|NCLIV_015090 tgon|TGME49_284630
OG6_402322: sneu|SRCN_3115 hham|HHA_320500 ncan|NCLIV_009770 tgon|TGME49_320500
OG6_402323: eten|ETH_00005125 hham|HHA_260570 ncan|NCLIV_026480 tgon|TGME49_260570
OG6_402324: eten|ETH_00005135 hham|HHA_278440 ncan|NCLIV_067550 tgon|TGME49_278440
OG6_402325: eten|ETH_00005185 hham|HHA_297245 ncan|NCLIV_006330 tgon|TGME49_297245
OG6_402326: sneu|SRCN_5235 hham|HHA_233540 ncan|NCLIV_033285 tgon|TGME49_233540
OG6_402327: eten|ETH_00005300 hham|HHA_291040 ncan|NCLIV_042910 tgon|TGME49_291040
OG6_402328: eten|ETH_00005345 ncan|NCLIV_020510 tgon|TGME49_205150 hham|HHA_205150
OG6_402329: eten|ETH_00005465 ncan|NCLIV_0169 tgon|TGME49_240830 hham|HHA_240830
OG6_402330: eten|ETH_00005515 hham|HHA_269650 ncan|NCLIV_036870 tgon|TGME49_269650
OG6_402331: eten|ETH_00005590 hham|HHA_218880 ncan|NCLIV_061500 tgon|TGME49_218880
OG6_402332: sneu|SRCN_4903 hham|HHA_307840 ncan|NCLIV_060590 tgon|TGME49_307840
OG6_402333: eten|ETH_00005715 hham|HHA_235340 ncan|NCLIV_049790 tgon|TGME49_235340
OG6_402334: eten|ETH_00005800 hham|HHA_300240 sneu|SRCN_797 tgon|TGME49_300240
OG6_402335: eten|ETH_00005820 ncan|NCLIV_017640 hham|HHA_242610 tgon|TGME49_242610
OG6_402336: eten|ETH_00005900 tgon|TGME49_227660 hham|HHA_227660 ncan|NCLIV_045620
OG6_402337: eten|ETH_00006005 hham|HHA_215090 ncan|NCLIV_052100 tgon|TGME49_215090
OG6_402338: eten|ETH_00006015 hham|HHA_233370 ncan|NCLIV_033160 tgon|TGME49_233370
OG6_402339: eten|ETH_00006020 hham|HHA_233360 ncan|NCLIV_033150 tgon|TGME49_233360
OG6_402340: eten|ETH_00006065 hham|HHA_237830 ncan|NCLIV_012190 tgon|TGME49_237830
OG6_402341: eten|ETH_00006090 hham|HHA_259250 ncan|NCLIV_027280 tgon|TGME49_259250
OG6_402342: eten|ETH_00006105 eten|ETH_00006110 eten|ETH_00017755 eten|ETH_00030050
OG6_402343: eten|ETH_00006155 hham|HHA_320070 ncan|NCLIV_010180 tgon|TGME49_320070
OG6_402344: eten|ETH_00006205 hham|HHA_211670 ncan|NCLIV_011420 tgon|TGME49_211670
OG6_402345: eten|ETH_00006240 hham|HHA_237250 ncan|NCLIV_051110 tgon|TGME49_237250
OG6_402346: eten|ETH_00006350 hham|HHA_255670 ncan|NCLIV_029250 tgon|TGME49_255670
OG6_402347: eten|ETH_00006375 hham|HHA_240700 ncan|NCLIV_016890 tgon|TGME49_240700
OG6_402348: eten|ETH_00006385 hham|HHA_313590 tgon|TGME49_313590 ncan|NCLIV_056860
OG6_402349: eten|ETH_00006395 hham|HHA_291020 ncan|NCLIV_042890 tgon|TGME49_291020
OG6_402350: eten|ETH_00006405 ncan|NCLIV_054210 tgon|TGME49_310100 hham|HHA_310100
OG6_402351: eten|ETH_00006430 ncan|NCLIV_013290 hham|HHA_213310 tgon|TGME49_213310
OG6_402352: eten|ETH_00006795 hham|HHA_266390 tgon|TGME49_266390 ncan|NCLIV_039530
OG6_402353: eten|ETH_00006840 tgon|TGME49_274040 hham|HHA_274040 ncan|NCLIV_033710
OG6_402354: eten|ETH_00006860 hham|HHA_235690 ncan|NCLIV_050060 tgon|TGME49_235690
OG6_402355: eten|ETH_00006900 ncan|NCLIV_066610 hham|HHA_251510 tgon|TGME49_251510
OG6_402356: eten|ETH_00006945 ncan|NCLIV_025930 tgon|TGME49_261560 hham|HHA_261560
OG6_402357: eten|ETH_00006950 hham|HHA_224340 ncan|NCLIV_048250 tgon|TGME49_224340
OG6_402358: eten|ETH_00007000 hham|HHA_224845 sneu|SRCN_4748 tgon|TGME49_224845
OG6_402359: eten|ETH_00007055 hham|HHA_214240 ncan|NCLIV_051480 tgon|TGME49_214240
OG6_402360: eten|ETH_00007135 hham|HHA_232815 ncan|NCLIV_032750 tgon|TGME49_232815
OG6_402361: eten|ETH_00007245 hham|HHA_255910 tgon|TGME49_255910 ncan|NCLIV_029140
OG6_402362: eten|ETH_00007260 hham|HHA_214480 ncan|NCLIV_051640 tgon|TGME49_214480
OG6_402363: eten|ETH_00007360 hham|HHA_249010 ncan|NCLIV_065110 tgon|TGME49_249010
OG6_402364: eten|ETH_00007365 hham|HHA_265170 ncan|NCLIV_040080 tgon|TGME49_265170
OG6_402365: eten|ETH_00007475 tgon|TGME49_245640 hham|HHA_245640 ncan|NCLIV_062910
OG6_402366: eten|ETH_00007530 hham|HHA_203620 tgon|TGME49_203620 ncan|NCLIV_021400
OG6_402367: eten|ETH_00007620 hham|HHA_209710 ncan|NCLIV_003980 tgon|TGME49_209710
OG6_402368: eten|ETH_00007625 hham|HHA_209705 tgon|TGME49_209705 sneu|SRCN_166
OG6_402369: eten|ETH_00007635 hham|HHA_239130 ncan|NCLIV_015900 tgon|TGME49_239130
OG6_402370: eten|ETH_00007660 hham|HHA_251550 ncan|NCLIV_066640 tgon|TGME49_251550
OG6_402371: eten|ETH_00007690 hham|HHA_310870 ncan|NCLIV_068820 tgon|TGME49_310870
OG6_402372: eten|ETH_00007870 hham|HHA_280770 ncan|NCLIV_019420 tgon|TGME49_280770
OG6_402373: eten|ETH_00007920 hham|HHA_258170 ncan|NCLIV_028210 tgon|TGME49_258170
OG6_402374: eten|ETH_00008060 hham|HHA_280610 ncan|NCLIV_019540 tgon|TGME49_280610
OG6_402375: eten|ETH_00008085 hham|HHA_214530 ncan|NCLIV_051690 tgon|TGME49_214530
OG6_402376: eten|ETH_00008175 hham|HHA_226980 ncan|NCLIV_046030 tgon|TGME49_226980
OG6_402377: eten|ETH_00008245 hham|HHA_242380 sneu|SRCN_6176 tgon|TGME49_242380
OG6_402378: eten|ETH_00008250 hham|HHA_218940 ncan|NCLIV_061440 tgon|TGME49_218940
OG6_402379: eten|ETH_00008395 hham|HHA_273630 ncan|NCLIV_034050 tgon|TGME49_273630
OG6_402380: eten|ETH_00008400 ncan|NCLIV_018830 tgon|TGME49_244250 hham|HHA_244250
OG6_402381: eten|ETH_00008445 ncan|NCLIV_019170 hham|HHA_244620 tgon|TGME49_244620
OG6_402382: eten|ETH_00008450 hham|HHA_227140 ncan|NCLIV_045910 tgon|TGME49_227140
OG6_402383: eten|ETH_00008475 hham|HHA_305640 tgon|TGME49_305640 ncan|NCLIV_070125
OG6_402384: eten|ETH_00008495 hham|HHA_310220 ncan|NCLIV_054320 tgon|TGME49_310220
OG6_402385: eten|ETH_00008505 hham|HHA_214610 ncan|NCLIV_051760 tgon|TGME49_214610
OG6_402386: eten|ETH_00008520 hham|HHA_319680 ncan|NCLIV_010460 tgon|TGME49_319680
OG6_402387: eten|ETH_00008560 hham|HHA_246040 tgon|TGME49_246040 ncan|NCLIV_063060
OG6_402388: eten|ETH_00008610 hham|HHA_244360 ncan|NCLIV_018920 tgon|TGME49_244360
OG6_402389: eten|ETH_00008620 hham|HHA_233940 tgon|TGME49_233940 ncan|NCLIV_033520
OG6_402390: eten|ETH_00008635 hham|HHA_233695 sneu|SRCN_5231 tgon|TGME49_233695
OG6_402391: eten|ETH_00008770 hham|HHA_298600 sneu|SRCN_453 tgon|TGME49_298600
OG6_402392: ncan|NCLIV_014230 hham|HHA_286240 sneu|SRCN_3348 tgon|TGME49_286240
OG6_402393: eten|ETH_00008860 tgon|TGME49_260520 hham|HHA_260520 ncan|NCLIV_026520
OG6_402394: eten|ETH_00008870 hham|HHA_252480 sneu|SRCN_2580 tgon|TGME49_252480
OG6_402395: eten|ETH_00008875 ncan|NCLIV_001900 tgon|TGME49_295050 hham|HHA_295050
OG6_402396: eten|ETH_00008960 hham|HHA_227060 ncan|NCLIV_045960 tgon|TGME49_227060
OG6_402397: eten|ETH_00009010 hham|HHA_223910 ncan|NCLIV_048600 tgon|TGME49_223910
OG6_402398: eten|ETH_00009060 hham|HHA_274090 ncan|NCLIV_033650 tgon|TGME49_274090
OG6_402399: eten|ETH_00009155 hham|HHA_228130 ncan|NCLIV_045290 tgon|TGME49_228130
OG6_402400: eten|ETH_00009220 hham|HHA_202160 ncan|NCLIV_022730 tgon|TGME49_202160
OG6_402401: eten|ETH_00009235 hham|HHA_215440 ncan|NCLIV_052360 tgon|TGME49_215440
OG6_402402: eten|ETH_00009250 hham|HHA_254440 ncan|NCLIV_008730 tgon|TGME49_254440
OG6_402403: eten|ETH_00009315 eten|ETH_00017385 eten|ETH_00032150 eten|ETH_00032155
OG6_402404: eten|ETH_00009415 hham|HHA_267350 ncan|NCLIV_038830 tgon|TGME49_267350
OG6_402405: eten|ETH_00009440 ncan|NCLIV_058940 tgon|TGME49_316480 hham|HHA_316480
OG6_402406: eten|ETH_00009485 hham|HHA_249820 ncan|NCLIV_065950 tgon|TGME49_249820
OG6_402407: eten|ETH_00009575 hham|HHA_241000 ncan|NCLIV_017130 tgon|TGME49_241000
OG6_402408: eten|ETH_00009580 ncan|NCLIV_018390 hham|HHA_243690 tgon|TGME49_243690
OG6_402409: eten|ETH_00009625 hham|HHA_262140 ncan|NCLIV_025490 tgon|TGME49_262140
OG6_402410: eten|ETH_00009720 hham|HHA_231480 ncan|NCLIV_031730 tgon|TGME49_231480
OG6_402411: eten|ETH_00009735 hham|HHA_258090 ncan|NCLIV_028280 tgon|TGME49_258090
OG6_402412: eten|ETH_00009790 hham|HHA_235950 ncan|NCLIV_050220 tgon|TGME49_235950
OG6_402413: eten|ETH_00009895 hham|HHA_225140 ncan|NCLIV_047540 tgon|TGME49_225140
OG6_402414: sneu|SRCN_5582 hham|HHA_266366 ncan|NCLIV_039560 tgon|TGME49_266366
OG6_402415: eten|ETH_00010010 tgon|TGME49_233530 hham|HHA_233530 ncan|NCLIV_033280
OG6_402416: eten|ETH_00010170 tgon|TGME49_280790 hham|HHA_280790 ncan|NCLIV_019400
OG6_402417: eten|ETH_00010395 hham|HHA_254340 ncan|NCLIV_008620 tgon|TGME49_254340
OG6_402418: eten|ETH_00010400 hham|HHA_312650 ncan|NCLIV_056160 tgon|TGME49_312650
OG6_402419: eten|ETH_00010430 hham|HHA_240680 sneu|SRCN_3323 tgon|TGME49_240680
OG6_402420: eten|ETH_00010565 hham|HHA_298010 ncan|NCLIV_006880 tgon|TGME49_298010
OG6_402421: eten|ETH_00010620 hham|HHA_300190 ncan|NCLIV_064540 tgon|TGME49_300190
OG6_402422: eten|ETH_00010655 hham|HHA_294960 ncan|NCLIV_001820 tgon|TGME49_294960
OG6_402423: eten|ETH_00010665 hham|HHA_286920 ncan|NCLIV_013840 tgon|TGME49_286920
OG6_402424: eten|ETH_00022280 eten|ETH_00022305 eten|ETH_00022290 eten|ETH_00022285
OG6_402425: eten|ETH_00010830 hham|HHA_217780 ncan|NCLIV_062550 tgon|TGME49_217780
OG6_402426: eten|ETH_00010875 hham|HHA_305450 ncan|NCLIV_043940 tgon|TGME49_305450
OG6_402427: eten|ETH_00010925 hham|HHA_265040 ncan|NCLIV_040190 tgon|TGME49_265040
OG6_402428: eten|ETH_00010945 hham|HHA_244040 ncan|NCLIV_018650 tgon|TGME49_244040
OG6_402429: eten|ETH_00010985 hham|HHA_202630 ncan|NCLIV_022310 tgon|TGME49_202630
OG6_402430: sneu|SRCN_780 hham|HHA_300020 ncan|NCLIV_064680 tgon|TGME49_300020
OG6_402431: eten|ETH_00011020 hham|HHA_313980 ncan|NCLIV_057180 tgon|TGME49_313980
OG6_402432: eten|ETH_00011065 hham|HHA_297710 ncan|NCLIV_006610 tgon|TGME49_297710
OG6_402433: eten|ETH_00011080 ncan|NCLIV_050740 hham|HHA_236820 tgon|TGME49_236820
OG6_402434: eten|ETH_00011115 ncan|NCLIV_054230 hham|HHA_310130 tgon|TGME49_310130
OG6_402435: eten|ETH_00011185 hham|HHA_308590 ncan|NCLIV_053280 tgon|TGME49_308590
OG6_402436: eten|ETH_00011200 hham|HHA_258820 ncan|NCLIV_027660 tgon|TGME49_258820
OG6_402437: eten|ETH_00011280 ncan|NCLIV_041570 hham|HHA_289200 tgon|TGME49_289200
OG6_402438: eten|ETH_00011295 hham|HHA_306210 ncan|NCLIV_070040 tgon|TGME49_306210
OG6_402439: ncan|NCLIV_010280 sneu|SRCN_3974 hham|HHA_319970 tgon|TGME49_319970
OG6_402440: eten|ETH_00011375 hham|HHA_270900 ncan|NCLIV_035880 tgon|TGME49_270900
OG6_402441: eten|ETH_00011455 hham|HHA_249702 ncan|NCLIV_065830 tgon|TGME49_249702
OG6_402442: eten|ETH_00011525 hham|HHA_228330 ncan|NCLIV_045130 tgon|TGME49_228330
OG6_402443: eten|ETH_00011530 hham|HHA_288740 ncan|NCLIV_041200 tgon|TGME49_288740
OG6_402444: eten|ETH_00011610 hham|HHA_278490 ncan|NCLIV_067510 tgon|TGME49_278490
OG6_402445: eten|ETH_00011620 hham|HHA_264130 ncan|NCLIV_023950 tgon|TGME49_264130
OG6_402446: eten|ETH_00011630 ncan|NCLIV_013710 tgon|TGME49_213950 hham|HHA_213950
OG6_402447: eten|ETH_00011765 tgon|TGME49_247648 hham|HHA_247648 sneu|SRCN_2196
OG6_402448: eten|ETH_00011795 hham|HHA_222340 ncan|NCLIV_005730 tgon|TGME49_222340
OG6_402449: eten|ETH_00011830 hham|HHA_316330 ncan|NCLIV_058830 tgon|TGME49_316330
OG6_402450: eten|ETH_00011850 hham|HHA_225320 ncan|NCLIV_047390 tgon|TGME49_225320
OG6_402451: eten|ETH_00011860 hham|HHA_316620 ncan|NCLIV_059070 tgon|TGME49_316620
OG6_402452: eten|ETH_00011865 hham|HHA_217570 ncan|NCLIV_062350 tgon|TGME49_217570
OG6_402453: eten|ETH_00011905 hham|HHA_318675 ncan|NCLIV_010880 tgon|TGME49_318675
OG6_402454: eten|ETH_00011915 hham|HHA_248440 ncan|NCLIV_064400 tgon|TGME49_248440
OG6_402455: eten|ETH_00011930 ncan|NCLIV_025050 hham|HHA_262850 tgon|TGME49_262850
OG6_402456: eten|ETH_00011955 hham|HHA_258240 ncan|NCLIV_028160 tgon|TGME49_258240
OG6_402457: eten|ETH_00011975 hham|HHA_209890 ncan|NCLIV_004140 tgon|TGME49_209890
OG6_402458: eten|ETH_00012050 hham|HHA_262070 ncan|NCLIV_025560 tgon|TGME49_262070
OG6_402459: eten|ETH_00012085 ncan|NCLIV_062840 tgon|TGME49_245570 hham|HHA_245570
OG6_402460: eten|ETH_00012095 ncan|NCLIV_021260 hham|HHA_203810 tgon|TGME49_203810
OG6_402461: eten|ETH_00012120 tgon|TGME49_237020 hham|HHA_237020 ncan|NCLIV_050920
OG6_402462: eten|ETH_00012130 hham|HHA_255210 ncan|NCLIV_028730 tgon|TGME49_255210
OG6_402463: eten|ETH_00012205 hham|HHA_236540 ncan|NCLIV_050590 tgon|TGME49_236540
OG6_402464: eten|ETH_00012230 hham|HHA_269850 sneu|SRCN_5298 tgon|TGME49_269850
OG6_402465: eten|ETH_00012385 tgon|TGME49_246460 hham|HHA_246460 ncan|NCLIV_063260
OG6_402466: eten|ETH_00012400 hham|HHA_275350 ncan|NCLIV_052790 tgon|TGME49_275350
OG6_402467: eten|ETH_00012430 hham|HHA_233150 tgon|TGME49_233150 ncan|NCLIV_032960
OG6_402468: eten|ETH_00012470 hham|HHA_286250 ncan|NCLIV_014220 tgon|TGME49_286250
OG6_402469: sneu|SRCN_1623 hham|HHA_204420 ncan|NCLIV_020820 tgon|TGME49_204420
OG6_402470: eten|ETH_00012685 hham|HHA_304500 ncan|NCLIV_019830 tgon|TGME49_304500
OG6_402471: sneu|SRCN_2762 hham|HHA_249300 ncan|NCLIV_065500 tgon|TGME49_249300
OG6_402472: eten|ETH_00012690 hham|HHA_280530 tgon|TGME49_280530 ncan|NCLIV_019620
OG6_402473: eten|ETH_00012700 hham|HHA_280540 ncan|NCLIV_019610 tgon|TGME49_280540
OG6_402474: eten|ETH_00012715 hham|HHA_220450 ncan|NCLIV_012550 tgon|TGME49_220450
OG6_402475: eten|ETH_00012965 hham|HHA_222970 ncan|NCLIV_006000 tgon|TGME49_222970
OG6_402476: eten|ETH_00013015 tgon|TGME49_301430 hham|HHA_301430 ncan|NCLIV_011970
OG6_402477: eten|ETH_00013020 hham|HHA_222870 ncan|NCLIV_005910 tgon|TGME49_222870
OG6_402478: eten|ETH_00013050 hham|HHA_312150 ncan|NCLIV_055760 tgon|TGME49_312150
OG6_402479: eten|ETH_00013065 hham|HHA_320650 ncan|NCLIV_009620 tgon|TGME49_320650
OG6_402480: eten|ETH_00013090 hham|HHA_248960 ncan|NCLIV_065060 tgon|TGME49_248960
OG6_402481: eten|ETH_00013115 hham|HHA_295850 ncan|NCLIV_002070 tgon|TGME49_295850
OG6_402482: eten|ETH_00013120 ncan|NCLIV_002060 hham|HHA_295910 tgon|TGME49_295910
OG6_402483: eten|ETH_00013220 hham|HHA_212130 ncan|NCLIV_049240 tgon|TGME49_212130
OG6_402484: eten|ETH_00013260 hham|HHA_321340 ncan|NCLIV_004580 tgon|TGME49_321340
OG6_402485: eten|ETH_00013290 hham|HHA_231080 ncan|NCLIV_031440 tgon|TGME49_231080
OG6_402486: eten|ETH_00013360 hham|HHA_309800 ncan|NCLIV_053930 tgon|TGME49_309800
OG6_402487: sneu|SRCN_164 hham|HHA_209690 ncan|NCLIV_003960 tgon|TGME49_209690
OG6_402488: eten|ETH_00013465 hham|HHA_214210 ncan|NCLIV_051450 tgon|TGME49_214210
OG6_402489: eten|ETH_00013615 hham|HHA_222030 ncan|NCLIV_005430 tgon|TGME49_222030
OG6_402490: eten|ETH_00013640 hham|HHA_238950 ncan|NCLIV_015790 tgon|TGME49_238950
OG6_402491: eten|ETH_00013650 hham|HHA_239620 ncan|NCLIV_016240 tgon|TGME49_239620
OG6_402492: sneu|SRCN_3212 hham|HHA_216810 ncan|NCLIV_059500 tgon|TGME49_216810
OG6_402493: eten|ETH_00013670 hham|HHA_319950 ncan|NCLIV_010290 tgon|TGME49_319950
OG6_402494: eten|ETH_00013710 ncan|NCLIV_008750 hham|HHA_254460 tgon|TGME49_254460
OG6_402495: eten|ETH_00013750 hham|HHA_310660 tgon|TGME49_310660 ncan|NCLIV_054710
OG6_402496: ncan|NCLIV_024550 sneu|SRCN_908 hham|HHA_263380 tgon|TGME49_263380
OG6_402497: eten|ETH_00013860 hham|HHA_280800 ncan|NCLIV_019390 tgon|TGME49_280800
OG6_402498: eten|ETH_00013930 hham|HHA_306070 sneu|SRCN_3286 tgon|TGME49_306070
OG6_402499: eten|ETH_00014065 sneu|SRCN_4295 tgon|TGME49_240255 hham|HHA_240255
OG6_402500: eten|ETH_00014180 hham|HHA_231840 ncan|NCLIV_031850 tgon|TGME49_231840
OG6_402501: eten|ETH_00014185 tgon|TGME49_224920 hham|HHA_224920 ncan|NCLIV_047790
OG6_402502: eten|ETH_00014210 hham|HHA_272890 ncan|NCLIV_034550 tgon|TGME49_272890
OG6_402503: eten|ETH_00014430 ncan|NCLIV_059470 hham|HHA_216840 tgon|TGME49_216840
OG6_402504: eten|ETH_00014435 hham|HHA_282230 ncan|NCLIV_023840 tgon|TGME49_282230
OG6_402505: eten|ETH_00014460 ncan|NCLIV_051580 hham|HHA_214340 tgon|TGME49_214340
OG6_402506: eten|ETH_00014585 hham|HHA_222192 ncan|NCLIV_005590 tgon|TGME49_222192
OG6_402507: eten|ETH_00014615 hham|HHA_204070 ncan|NCLIV_021030 tgon|TGME49_204070
OG6_402508: eten|ETH_00014665 hham|HHA_318490 ncan|NCLIV_011060 tgon|TGME49_318490
OG6_402509: eten|ETH_00014685 hham|HHA_293720 ncan|NCLIV_000640 tgon|TGME49_293720
OG6_402510: eten|ETH_00014705 hham|HHA_266770 ncan|NCLIV_039270 tgon|TGME49_266770
OG6_402511: sneu|SRCN_6301 hham|HHA_247310 ncan|NCLIV_063820 tgon|TGME49_247310
OG6_402512: eten|ETH_00014730 hham|HHA_278060 ncan|NCLIV_067970 tgon|TGME49_278060
OG6_402513: eten|ETH_00014740 hham|HHA_299820 ncan|NCLIV_060460 tgon|TGME49_299820
OG6_402514: eten|ETH_00014745 hham|HHA_254280 ncan|NCLIV_008550 tgon|TGME49_254280
OG6_402515: eten|ETH_00014760 hham|HHA_202590 ncan|NCLIV_022350 tgon|TGME49_202590
OG6_402516: eten|ETH_00014880 tgon|TGME49_276900 hham|HHA_276900 ncan|NCLIV_068660
OG6_402517: eten|ETH_00015015 ncan|NCLIV_000870 hham|HHA_294010 tgon|TGME49_294010
OG6_402518: eten|ETH_00015030 hham|HHA_461680 ncan|NCLIV_036160 sneu|SRCN_2899
OG6_402519: eten|ETH_00015185 ncan|NCLIV_006520 hham|HHA_297510 tgon|TGME49_297510
OG6_402520: eten|ETH_00015210 ncan|NCLIV_033400 hham|HHA_233790 tgon|TGME49_233790
OG6_402521: eten|ETH_00015220 hham|HHA_233720 ncan|NCLIV_033350 tgon|TGME49_233720
OG6_402522: eten|ETH_00015325 hham|HHA_248250 ncan|NCLIV_064230 tgon|TGME49_248250
OG6_402523: eten|ETH_00015355 hham|HHA_263110 ncan|NCLIV_024800 tgon|TGME49_263110
OG6_402524: eten|ETH_00015400 hham|HHA_236030 ncan|NCLIV_050360 tgon|TGME49_236030
OG6_402525: eten|ETH_00015440 hham|HHA_244180 tgon|TGME49_244180 ncan|NCLIV_018780
OG6_402526: sneu|SRCN_1383 hham|HHA_245490 ncan|NCLIV_062770 tgon|TGME49_245490
OG6_402527: eten|ETH_00015465 hham|HHA_222290 ncan|NCLIV_005690 tgon|TGME49_222290
OG6_402528: eten|ETH_00015500 ncan|NCLIV_065530 sneu|SRCN_2766 tgon|TGME49_249330
OG6_402529: eten|ETH_00015515 hham|HHA_298970 ncan|NCLIV_009510 tgon|TGME49_298970
OG6_402530: sneu|SRCN_5036 hham|HHA_270830 ncan|NCLIV_035950 tgon|TGME49_270830
OG6_402531: eten|ETH_00015520 hham|HHA_204370 ncan|NCLIV_020880 tgon|TGME49_204370
OG6_402532: eten|ETH_00015680 ncan|NCLIV_010250 hham|HHA_320005 tgon|TGME49_320005
OG6_402533: eten|ETH_00015700 hham|HHA_248120 ncan|NCLIV_064110 tgon|TGME49_248120
OG6_402534: eten|ETH_00015720 hham|HHA_316270 ncan|NCLIV_058780 tgon|TGME49_316270
OG6_402535: eten|ETH_00015750 hham|HHA_318600 tgon|TGME49_318600 ncan|NCLIV_010940
OG6_402536: eten|ETH_00015790 hham|HHA_237180 ncan|NCLIV_051040 tgon|TGME49_237180
OG6_402537: eten|ETH_00015820 tgon|TGME49_290930 hham|HHA_290930 ncan|NCLIV_042800
OG6_402538: eten|ETH_00015855 hham|HHA_314770 ncan|NCLIV_057660 tgon|TGME49_314770
OG6_402539: eten|ETH_00015890 hham|HHA_205460 tgon|TGME49_205460 ncan|NCLIV_020230
OG6_402540: eten|ETH_00016000 hham|HHA_276930 ncan|NCLIV_068630 tgon|TGME49_276930
OG6_402541: eten|ETH_00016020 hham|HHA_254620 ncan|NCLIV_008900 tgon|TGME49_254620
OG6_402542: eten|ETH_00016060 hham|HHA_297130 ncan|NCLIV_006230 tgon|TGME49_297130
OG6_402543: eten|ETH_00016070 hham|HHA_286050 ncan|NCLIV_014390 tgon|TGME49_286050
OG6_402544: eten|ETH_00016215 ncan|NCLIV_034910 hham|HHA_272390 tgon|TGME49_272390
OG6_402545: eten|ETH_00016415 hham|HHA_259240 ncan|NCLIV_027290 tgon|TGME49_259240
OG6_402546: eten|ETH_00016425 tgon|TGME49_300220 hham|HHA_300220 ncan|NCLIV_064520
OG6_402547: ncan|NCLIV_000990 hham|HHA_294240 sneu|SRCN_2638 tgon|TGME49_294240
OG6_402548: eten|ETH_00016490 hham|HHA_219790 ncan|NCLIV_060830 tgon|TGME49_219790
OG6_402549: eten|ETH_00016615 hham|HHA_237080 ncan|NCLIV_050960 tgon|TGME49_237080
OG6_402550: eten|ETH_00016655 hham|HHA_316255 sneu|SRCN_5243 tgon|TGME49_316255
OG6_402551: eten|ETH_00016875 hham|HHA_259980 tgon|TGME49_259980 ncan|NCLIV_026920
OG6_402552: eten|ETH_00017010 hham|HHA_314820 ncan|NCLIV_057710 tgon|TGME49_314820
OG6_402553: eten|ETH_00017060 hham|HHA_247970 ncan|NCLIV_064070 tgon|TGME49_247970
OG6_402554: sneu|SRCN_1635 hham|HHA_204870 ncan|NCLIV_020680 tgon|TGME49_204870
OG6_402555: eten|ETH_00017155 hham|HHA_249030 ncan|NCLIV_065140 tgon|TGME49_249030
OG6_402556: eten|ETH_00017195 ncan|NCLIV_007760 hham|HHA_253320 tgon|TGME49_253320
OG6_402557: eten|ETH_00017340 hham|HHA_254230 ncan|NCLIV_008500 tgon|TGME49_254230
OG6_402558: eten|ETH_00017400 hham|HHA_289150 ncan|NCLIV_041530 tgon|TGME49_289150
OG6_402559: eten|ETH_00017410 hham|HHA_309950 ncan|NCLIV_054070 tgon|TGME49_309950
OG6_402560: eten|ETH_00017425 hham|HHA_233830 tgon|TGME49_233830 ncan|NCLIV_033430
OG6_402561: eten|ETH_00017450 hham|HHA_268200 ncan|NCLIV_038000 tgon|TGME49_268200
OG6_402562: eten|ETH_00017575 ncan|NCLIV_042120 hham|HHA_289890 tgon|TGME49_289890
OG6_402563: eten|ETH_00017675 tgon|TGME49_314415 hham|HHA_314415 ncan|NCLIV_057480
OG6_402564: eten|ETH_00017700 hham|HHA_214150 ncan|NCLIV_051400 tgon|TGME49_214150
OG6_402565: eten|ETH_00017715 ncan|NCLIV_054060 hham|HHA_309940 tgon|TGME49_309940
OG6_402566: eten|ETH_00017725 hham|HHA_226590 ncan|NCLIV_046390 tgon|TGME49_226590
OG6_402567: eten|ETH_00017775 hham|HHA_267520 ncan|NCLIV_038660 tgon|TGME49_267520
OG6_402568: sneu|SRCN_4383 hham|HHA_213690 ncan|NCLIV_013420 tgon|TGME49_213690
OG6_402569: eten|ETH_00018015 hham|HHA_258700 ncan|NCLIV_027810 tgon|TGME49_258700
OG6_402570: eten|ETH_00018125 hham|HHA_218530 ncan|NCLIV_061750 tgon|TGME49_218530
OG6_402571: eten|ETH_00018190 hham|HHA_203980 ncan|NCLIV_021110 tgon|TGME49_203980
OG6_402572: eten|ETH_00018265 hham|HHA_247330 ncan|NCLIV_063840 tgon|TGME49_247330
OG6_402573: eten|ETH_00018385 hham|HHA_242000 ncan|NCLIV_017320 tgon|TGME49_242000
OG6_402574: eten|ETH_00018390 ncan|NCLIV_034570 hham|HHA_272760 tgon|TGME49_272760
OG6_402575: eten|ETH_00018630 hham|HHA_229470 tgon|TGME49_229470 ncan|NCLIV_030410
OG6_402576: eten|ETH_00018650 hham|HHA_228470 ncan|NCLIV_045010 tgon|TGME49_228470
OG6_402577: eten|ETH_00018670 hham|HHA_244400 tgon|TGME49_244400 ncan|NCLIV_018960
OG6_402578: eten|ETH_00018675 hham|HHA_259600 ncan|NCLIV_027190 tgon|TGME49_259600
OG6_402579: eten|ETH_00018680 hham|HHA_228200 ncan|NCLIV_045230 tgon|TGME49_228200
OG6_402580: eten|ETH_00018685 hham|HHA_208320 ncan|NCLIV_003010 tgon|TGME49_208320
OG6_402581: eten|ETH_00018720 hham|HHA_231000 ncan|NCLIV_031370 tgon|TGME49_231000
OG6_402582: eten|ETH_00018765 hham|HHA_274160 ncan|NCLIV_033580 tgon|TGME49_274160
OG6_402583: eten|ETH_00018770 hham|HHA_286220 ncan|NCLIV_014250 tgon|TGME49_286220
OG6_402584: eten|ETH_00018780 ncan|NCLIV_002700 tgon|TGME49_207750 hham|HHA_207750
OG6_402585: eten|ETH_00018800 hham|HHA_312660 tgon|TGME49_312660 ncan|NCLIV_056170
OG6_402586: eten|ETH_00018830 tgon|TGME49_311905 hham|HHA_311905 ncan|NCLIV_055670
OG6_402587: eten|ETH_00018915 hham|HHA_216760 ncan|NCLIV_059530 tgon|TGME49_216760
OG6_402588: eten|ETH_00018930 hham|HHA_285260 tgon|TGME49_285260 ncan|NCLIV_014930
OG6_402589: eten|ETH_00018945 hham|HHA_234450 ncan|NCLIV_049600 tgon|TGME49_234450
OG6_402590: eten|ETH_00018950 hham|HHA_228680 ncan|NCLIV_044910 tgon|TGME49_228680
OG6_402591: eten|ETH_00018975 hham|HHA_276110 ncan|NCLIV_007030 tgon|TGME49_276110
OG6_402592: eten|ETH_00019000 hham|HHA_211470 ncan|NCLIV_011490 tgon|TGME49_211470
OG6_402593: eten|ETH_00019025 hham|HHA_231040 ncan|NCLIV_031410 tgon|TGME49_231040
OG6_402594: eten|ETH_00019135 ncan|NCLIV_028140 tgon|TGME49_258360 hham|HHA_258360
OG6_402595: eten|ETH_00019140 tgon|TGME49_259115 hham|HHA_259115 ncan|NCLIV_027410
OG6_402596: eten|ETH_00019305 hham|HHA_233260 ncan|NCLIV_033060 tgon|TGME49_233260
OG6_402597: eten|ETH_00019375 hham|HHA_232190 ncan|NCLIV_032180 tgon|TGME49_232190
OG6_402598: eten|ETH_00019435 hham|HHA_305490 tgon|TGME49_305490 ncan|NCLIV_043980
OG6_402599: eten|ETH_00019460 hham|HHA_271285 sneu|SRCN_137 tgon|TGME49_271285
OG6_402600: eten|ETH_00019475 hham|HHA_224490 ncan|NCLIV_048200 tgon|TGME49_224490
OG6_402601: eten|ETH_00019490 hham|HHA_228070 ncan|NCLIV_045340 tgon|TGME49_228070
OG6_402602: eten|ETH_00019495 hham|HHA_314470 tgon|TGME49_314470 ncan|NCLIV_057530
OG6_402603: eten|ETH_00019535 hham|HHA_318370 ncan|NCLIV_011165 tgon|TGME49_318370
OG6_402604: eten|ETH_00019550 hham|HHA_256030 ncan|NCLIV_029060 tgon|TGME49_256030
OG6_402605: eten|ETH_00019565 ncan|NCLIV_021250 hham|HHA_203820 tgon|TGME49_203820
OG6_402606: eten|ETH_00019580 hham|HHA_226840 ncan|NCLIV_046160 tgon|TGME49_226840
OG6_402607: eten|ETH_00019595 hham|HHA_275710 ncan|NCLIV_007200 tgon|TGME49_275710
OG6_402608: eten|ETH_00019635 hham|HHA_239752 ncan|NCLIV_016370 tgon|TGME49_239752
OG6_402609: eten|ETH_00019700 hham|HHA_298630 tgon|TGME49_298630 sneu|SRCN_456
OG6_402610: eten|ETH_00019720 ncan|NCLIV_027140 hham|HHA_259650 tgon|TGME49_259650
OG6_402611: eten|ETH_00019850 hham|HHA_224740 ncan|NCLIV_069980 tgon|TGME49_224740
OG6_402612: eten|ETH_00019865 hham|HHA_273150 ncan|NCLIV_034360 tgon|TGME49_273150
OG6_402613: eten|ETH_00019910 hham|HHA_278170 ncan|NCLIV_067820 tgon|TGME49_278170
OG6_402614: eten|ETH_00019930 hham|HHA_321400 ncan|NCLIV_004530 tgon|TGME49_321400
OG6_402615: eten|ETH_00020045 hham|HHA_273140 tgon|TGME49_273140 ncan|NCLIV_034370
OG6_402616: eten|ETH_00020095 hham|HHA_261010 ncan|NCLIV_026270 tgon|TGME49_261010
OG6_402617: eten|ETH_00020235 hham|HHA_218290 ncan|NCLIV_061930 tgon|TGME49_218290
OG6_402618: eten|ETH_00020240 hham|HHA_289610 ncan|NCLIV_041860 tgon|TGME49_289610
OG6_402619: eten|ETH_00020260 hham|HHA_288330 ncan|NCLIV_040830 tgon|TGME49_288330
OG6_402620: eten|ETH_00020280 hham|HHA_226755 ncan|NCLIV_046230 tgon|TGME49_226755
OG6_402621: eten|ETH_00020380 hham|HHA_312380 ncan|NCLIV_055940 tgon|TGME49_312380
OG6_402622: eten|ETH_00020400 hham|HHA_215490 ncan|NCLIV_052410 tgon|TGME49_215490
OG6_402623: eten|ETH_00020455 hham|HHA_203280 ncan|NCLIV_021670 tgon|TGME49_203280
OG6_402624: eten|ETH_00020495 hham|HHA_203700 ncan|NCLIV_021350 tgon|TGME49_203700
OG6_402625: eten|ETH_00020515 hham|HHA_202260 sneu|SRCN_5681 tgon|TGME49_202260
OG6_402626: eten|ETH_00020525 tgon|TGME49_202280 hham|HHA_202280 ncan|NCLIV_022630
OG6_402627: eten|ETH_00020595 hham|HHA_221210 ncan|NCLIV_004790 tgon|TGME49_221210
OG6_402628: eten|ETH_00020795 hham|HHA_227420 ncan|NCLIV_045740 tgon|TGME49_227420
OG6_402629: eten|ETH_00020935 tgon|TGME49_228730 hham|HHA_228730 ncan|NCLIV_044870
OG6_402630: eten|ETH_00020950 hham|HHA_276120 ncan|NCLIV_007020 tgon|TGME49_276120
OG6_402631: eten|ETH_00020975 sneu|SRCN_1895 tgon|TGME49_315958 ncan|NCLIV_058580
OG6_402632: eten|ETH_00020990 hham|HHA_245670 ncan|NCLIV_062940 tgon|TGME49_245670
OG6_402633: eten|ETH_00021010 hham|HHA_260190 ncan|NCLIV_026810 tgon|TGME49_260190
OG6_402634: eten|ETH_00021020 hham|HHA_278220 ncan|NCLIV_067790 tgon|TGME49_278220
OG6_402635: eten|ETH_00021110 hham|HHA_297745 ncan|NCLIV_006640 tgon|TGME49_297745
OG6_402636: eten|ETH_00021385 hham|HHA_237600 ncan|NCLIV_051330 tgon|TGME49_237600
OG6_402637: eten|ETH_00021390 hham|HHA_218070 ncan|NCLIV_062080 tgon|TGME49_218070
OG6_402638: eten|ETH_00021395 hham|HHA_314800 ncan|NCLIV_057690 sneu|SRCN_2459
OG6_402639: eten|ETH_00021405 tgon|TGME49_240450 hham|HHA_240450 ncan|NCLIV_016650
OG6_402640: eten|ETH_00021410 hham|HHA_240660 ncan|NCLIV_016860 tgon|TGME49_240660
OG6_402641: eten|ETH_00021440 ncan|NCLIV_034800 hham|HHA_272520 tgon|TGME49_272520
OG6_402642: eten|ETH_00021470 hham|HHA_232080 ncan|NCLIV_032070 tgon|TGME49_232080
OG6_402643: eten|ETH_00021475 hham|HHA_266070 ncan|NCLIV_048030 tgon|TGME49_266070
OG6_402644: eten|ETH_00021570 hham|HHA_273840 ncan|NCLIV_033880 tgon|TGME49_273840
OG6_402645: eten|ETH_00021670 hham|HHA_232620 tgon|TGME49_232620 ncan|NCLIV_032580
OG6_402646: eten|ETH_00021895 hham|HHA_209860 tgon|TGME49_209860 ncan|NCLIV_004100
OG6_402647: eten|ETH_00021905 ncan|NCLIV_021310 tgon|TGME49_203750 hham|HHA_203750
OG6_402648: eten|ETH_00021920 hham|HHA_202230 ncan|NCLIV_022660 tgon|TGME49_202230
OG6_402649: eten|ETH_00022005 hham|HHA_232420 ncan|NCLIV_032410 tgon|TGME49_232420
OG6_402650: eten|ETH_00022040 hham|HHA_202340 ncan|NCLIV_022590 tgon|TGME49_202340
OG6_402651: eten|ETH_00022070 hham|HHA_215020 ncan|NCLIV_052040 tgon|TGME49_215020
OG6_402652: eten|ETH_00022140 hham|HHA_223770 ncan|NCLIV_048730 tgon|TGME49_223770
OG6_402653: eten|ETH_00022165 hham|HHA_254200 ncan|NCLIV_008470 tgon|TGME49_254200
OG6_402654: eten|ETH_00022210 hham|HHA_240560 ncan|NCLIV_016760 tgon|TGME49_240560
OG6_402655: eten|ETH_00022265 hham|HHA_209290 ncan|NCLIV_003680 tgon|TGME49_209290
OG6_402656: eten|ETH_00022325 hham|HHA_288640 ncan|NCLIV_041110 tgon|TGME49_288640
OG6_402657: eten|ETH_00022355 hham|HHA_264030 ncan|NCLIV_024040 tgon|TGME49_264030
OG6_402658: eten|ETH_00022375 hham|HHA_254420 ncan|NCLIV_008710 tgon|TGME49_254420
OG6_402659: eten|ETH_00022405 hham|HHA_263630 ncan|NCLIV_024320 tgon|TGME49_263630
OG6_402660: eten|ETH_00022545 hham|HHA_266920 ncan|NCLIV_039140 tgon|TGME49_266920
OG6_402661: eten|ETH_00022550 hham|HHA_257490 ncan|NCLIV_029610 tgon|TGME49_257490
OG6_402662: eten|ETH_00022555 ncan|NCLIV_029000 hham|HHA_256100 tgon|TGME49_256100
OG6_402663: eten|ETH_00022585 sneu|SRCN_2820 tgon|TGME49_312940 ncan|NCLIV_056290
OG6_402664: eten|ETH_00022630 hham|HHA_270273 sneu|SRCN_767 tgon|TGME49_270273
OG6_402665: eten|ETH_00022665 hham|HHA_310320 ncan|NCLIV_054410 tgon|TGME49_310320
OG6_402666: eten|ETH_00022905 hham|HHA_291860 sneu|SRCN_5969 tgon|TGME49_291860
OG6_402667: eten|ETH_00022930 tgon|TGME49_272440 hham|HHA_272440 ncan|NCLIV_034860
OG6_402668: eten|ETH_00023070 hham|HHA_254890 ncan|NCLIV_009160 tgon|TGME49_254890
OG6_402669: eten|ETH_00023125 tgon|TGME49_312530 hham|HHA_312530 ncan|NCLIV_056060
OG6_402670: eten|ETH_00023130 hham|HHA_230490 ncan|NCLIV_031010 tgon|TGME49_230490
OG6_402671: eten|ETH_00023165 ncan|NCLIV_002370 tgon|TGME49_295380 hham|HHA_295380
OG6_402672: eten|ETH_00023260 hham|HHA_306350 ncan|NCLIV_044580 tgon|TGME49_306350
OG6_402673: eten|ETH_00023475 hham|HHA_291005 sneu|SRCN_2368 tgon|TGME49_291005
OG6_402674: eten|ETH_00023480 tgon|TGME49_226245 hham|HHA_226245 sneu|SRCN_5156
OG6_402675: eten|ETH_00023525 hham|HHA_277930 tgon|TGME49_277930 ncan|NCLIV_068070
OG6_402676: eten|ETH_00023650 hham|HHA_229020 ncan|NCLIV_030060 tgon|TGME49_229020
OG6_402677: eten|ETH_00023735 hham|HHA_240270 ncan|NCLIV_016530 tgon|TGME49_240270
OG6_402678: eten|ETH_00023845 hham|HHA_286140 ncan|NCLIV_014310 tgon|TGME49_286140
OG6_402679: eten|ETH_00023850 hham|HHA_239480 ncan|NCLIV_016100 tgon|TGME49_239480
OG6_402680: eten|ETH_00023985 hham|HHA_319530 ncan|NCLIV_010630 tgon|TGME49_319530
OG6_402681: eten|ETH_00024010 hham|HHA_273472 tgon|TGME49_273472 ncan|NCLIV_034180
OG6_402682: eten|ETH_00024195 hham|HHA_202690 ncan|NCLIV_022210 tgon|TGME49_202690
OG6_402683: eten|ETH_00024220 hham|HHA_216780 ncan|NCLIV_059520 tgon|TGME49_216780
OG6_402684: eten|ETH_00024245 hham|HHA_305950 tgon|TGME49_305950 ncan|NCLIV_070200
OG6_402685: eten|ETH_00024255 sneu|SRCN_2667 hham|HHA_262890 tgon|TGME49_262890
OG6_402686: eten|ETH_00024290 hham|HHA_262760 ncan|NCLIV_025100 tgon|TGME49_262760
OG6_402687: sneu|SRCN_2904 hham|HHA_270560 ncan|NCLIV_036200 tgon|TGME49_270560
OG6_402688: eten|ETH_00024320 hham|HHA_262980 ncan|NCLIV_024940 tgon|TGME49_262980
OG6_402689: eten|ETH_00024325 hham|HHA_263000 ncan|NCLIV_024920 tgon|TGME49_263000
OG6_402690: eten|ETH_00024350 hham|HHA_245580 ncan|NCLIV_062850 tgon|TGME49_245580
OG6_402691: eten|ETH_00024395 hham|HHA_250810 ncan|NCLIV_066350 tgon|TGME49_250810
OG6_402692: eten|ETH_00024480 hham|HHA_286010 ncan|NCLIV_014420 tgon|TGME49_286010
OG6_402693: eten|ETH_00024485 hham|HHA_307020 ncan|NCLIV_053140 tgon|TGME49_307020
OG6_402694: eten|ETH_00024500 ncan|NCLIV_015380 hham|HHA_283540 tgon|TGME49_283540
OG6_402695: eten|ETH_00024510 hham|HHA_245550 ncan|NCLIV_062820 tgon|TGME49_245550
OG6_402696: eten|ETH_00024555 hham|HHA_270300 ncan|NCLIV_036360 tgon|TGME49_270300
OG6_402697: eten|ETH_00024565 hham|HHA_298990 ncan|NCLIV_009490 tgon|TGME49_298990
OG6_402698: eten|ETH_00024600 hham|HHA_309990 ncan|NCLIV_054100 tgon|TGME49_309990
OG6_402699: eten|ETH_00024700 hham|HHA_309860 ncan|NCLIV_053980 tgon|TGME49_309860
OG6_402700: eten|ETH_00024715 ncan|NCLIV_034970 tgon|TGME49_272320 hham|HHA_272320
OG6_402701: eten|ETH_00024785 hham|HHA_229390 ncan|NCLIV_030320 tgon|TGME49_229390
OG6_402702: eten|ETH_00024795 hham|HHA_226970 ncan|NCLIV_046040 tgon|TGME49_226970
OG6_402703: eten|ETH_00024800 hham|HHA_230890 ncan|NCLIV_031280 tgon|TGME49_230890
OG6_402704: eten|ETH_00024820 hham|HHA_213490 tgon|TGME49_213490 ncan|NCLIV_069510
OG6_402705: eten|ETH_00024825 hham|HHA_246560 ncan|NCLIV_063350 tgon|TGME49_246560
OG6_402706: eten|ETH_00024830 hham|HHA_249460 ncan|NCLIV_065630 tgon|TGME49_249460
OG6_402707: eten|ETH_00024890 hham|HHA_321630 tgon|TGME49_321630 sneu|SRCN_3635
OG6_402708: eten|ETH_00025105 hham|HHA_220320 ncan|NCLIV_012440 tgon|TGME49_220320
OG6_402709: eten|ETH_00025185 hham|HHA_211060 ncan|NCLIV_011800 tgon|TGME49_211060
OG6_402710: eten|ETH_00025210 hham|HHA_288450 ncan|NCLIV_040940 tgon|TGME49_288450
OG6_402711: eten|ETH_00025295 hham|HHA_213100 ncan|NCLIV_013220 tgon|TGME49_213100
OG6_402712: eten|ETH_00025315 hham|HHA_233230 ncan|NCLIV_033040 tgon|TGME49_233230
OG6_402713: eten|ETH_00025335 ncan|NCLIV_032030 hham|HHA_232030 tgon|TGME49_232030
OG6_402714: eten|ETH_00025540 hham|HHA_255980 ncan|NCLIV_029090 tgon|TGME49_255980
OG6_402715: eten|ETH_00025675 hham|HHA_289320 ncan|NCLIV_041680 tgon|TGME49_289320
OG6_402716: eten|ETH_00025685 hham|HHA_283710 sneu|SRCN_538 tgon|TGME49_283710
OG6_402717: eten|ETH_00025735 hham|HHA_209610 ncan|NCLIV_003900 tgon|TGME49_209610
OG6_402718: eten|ETH_00025860 hham|HHA_207100 ncan|NCLIV_053010 tgon|TGME49_207100
OG6_402719: eten|ETH_00025985 hham|HHA_314890 tgon|TGME49_314890 ncan|NCLIV_057770
OG6_402720: eten|ETH_00026005 hham|HHA_254480 tgon|TGME49_254480 ncan|NCLIV_008770
OG6_402721: eten|ETH_00026075 hham|HHA_318440 ncan|NCLIV_011110 tgon|TGME49_318440
OG6_402722: eten|ETH_00026145 hham|HHA_242390 ncan|NCLIV_017550 tgon|TGME49_242390
OG6_402723: eten|ETH_00026215 hham|HHA_207690 ncan|NCLIV_002640 sneu|SRCN_365
OG6_402724: eten|ETH_00026285 hham|HHA_249790 ncan|NCLIV_065920 tgon|TGME49_249790
OG6_402725: eten|ETH_00026400 hham|HHA_242590 ncan|NCLIV_017620 tgon|TGME49_242590
OG6_402726: eten|ETH_00026425 ncan|NCLIV_019880 hham|HHA_304650 tgon|TGME49_304650
OG6_402727: eten|ETH_00026500 hham|HHA_226500 ncan|NCLIV_046460 tgon|TGME49_226500
OG6_402728: eten|ETH_00026540 hham|HHA_203390 ncan|NCLIV_021550 tgon|TGME49_203390
OG6_402729: eten|ETH_00026550 sneu|SRCN_4255 tgon|TGME49_272265 hham|HHA_272265
OG6_402730: eten|ETH_00026560 hham|HHA_312860 ncan|NCLIV_056250 tgon|TGME49_312860
OG6_402731: eten|ETH_00026595 hham|HHA_270710 ncan|NCLIV_036060 tgon|TGME49_270710
OG6_402732: eten|ETH_00026605 hham|HHA_229450 ncan|NCLIV_030390 tgon|TGME49_229450
OG6_402733: eten|ETH_00026635 hham|HHA_243390 ncan|NCLIV_018130 tgon|TGME49_243390
OG6_402734: eten|ETH_00026645 hham|HHA_277030 ncan|NCLIV_068560 tgon|TGME49_277030
OG6_402735: eten|ETH_00026700 hham|HHA_297360 ncan|NCLIV_006420 tgon|TGME49_297360
OG6_402736: eten|ETH_00026710 hham|HHA_281510 ncan|NCLIV_023470 tgon|TGME49_281510
OG6_402737: eten|ETH_00026715 hham|HHA_253940 ncan|NCLIV_008260 tgon|TGME49_253940
OG6_402738: eten|ETH_00026840 hham|HHA_235650 ncan|NCLIV_050020 tgon|TGME49_235650
OG6_402739: eten|ETH_00026880 hham|HHA_221360 ncan|NCLIV_004900 tgon|TGME49_221360
OG6_402740: sneu|SRCN_4025 hham|HHA_216050 tgon|TGME49_216050 ncan|NCLIV_060080
OG6_402741: eten|ETH_00026900 hham|HHA_216040 ncan|NCLIV_060100 tgon|TGME49_216040
OG6_402742: eten|ETH_00026930 sneu|SRCN_6349 hham|HHA_453460 ncan|NCLIV_028770
OG6_402743: eten|ETH_00026970 hham|HHA_311400 ncan|NCLIV_055300 tgon|TGME49_311400
OG6_402744: eten|ETH_00026990 hham|HHA_226510 ncan|NCLIV_046450 tgon|TGME49_226510
OG6_402745: eten|ETH_00027030 hham|HHA_280560 ncan|NCLIV_019590 tgon|TGME49_280560
OG6_402746: eten|ETH_00027040 hham|HHA_226850 ncan|NCLIV_046150 tgon|TGME49_226850
OG6_402747: eten|ETH_00027050 hham|HHA_305910 ncan|NCLIV_070240 tgon|TGME49_305910
OG6_402748: eten|ETH_00027055 ncan|NCLIV_064510 hham|HHA_300230 tgon|TGME49_300230
OG6_402749: eten|ETH_00027115 hham|HHA_285950 ncan|NCLIV_014470 tgon|TGME49_285950
OG6_402750: sneu|SRCN_6526 hham|HHA_219828 ncan|NCLIV_060790 tgon|TGME49_219828
OG6_402751: eten|ETH_00027215 hham|HHA_269900 ncan|NCLIV_036690 tgon|TGME49_269900
OG6_402752: eten|ETH_00027285 ncan|NCLIV_022930 hham|HHA_201830 tgon|TGME49_201830
OG6_402753: eten|ETH_00027420 hham|HHA_260620 tgon|TGME49_260620 ncan|NCLIV_026440
OG6_402754: eten|ETH_00027450 hham|HHA_237100 tgon|TGME49_237100 ncan|NCLIV_050980
OG6_402755: eten|ETH_00027570 hham|HHA_224670 tgon|TGME49_224670 ncan|NCLIV_069930
OG6_402756: eten|ETH_00027645 ncan|NCLIV_030250 tgon|TGME49_229330 hham|HHA_229330
OG6_402757: sneu|SRCN_2610 hham|HHA_243910 ncan|NCLIV_018510 tgon|TGME49_243910
OG6_402758: eten|ETH_00027650 ncan|NCLIV_019240 hham|HHA_244690 tgon|TGME49_244690
OG6_402759: eten|ETH_00027665 hham|HHA_243410 tgon|TGME49_243410 ncan|NCLIV_018150
OG6_402760: eten|ETH_00027670 hham|HHA_228290 ncan|NCLIV_045170 tgon|TGME49_228290
OG6_402761: eten|ETH_00027750 hham|HHA_313790 ncan|NCLIV_057040 tgon|TGME49_313790
OG6_402762: eten|ETH_00027845 hham|HHA_224240 ncan|NCLIV_048310 tgon|TGME49_224240
OG6_402763: eten|ETH_00027870 hham|HHA_230380 ncan|NCLIV_030910 tgon|TGME49_230380
OG6_402764: eten|ETH_00027940 hham|HHA_309110 ncan|NCLIV_053570 tgon|TGME49_309110
OG6_402765: eten|ETH_00027985 hham|HHA_315920 ncan|NCLIV_058540 tgon|TGME49_315920
OG6_402766: eten|ETH_00028040 hham|HHA_313385 sneu|SRCN_3266 tgon|TGME49_313385
OG6_402767: eten|ETH_00028095 hham|HHA_310310 ncan|NCLIV_054400 tgon|TGME49_310310
OG6_402768: eten|ETH_00028120 ncan|NCLIV_013640 hham|HHA_213890 tgon|TGME49_213890
OG6_402769: eten|ETH_00028165 hham|HHA_246630 ncan|NCLIV_063420 tgon|TGME49_246630
OG6_402770: eten|ETH_00028240 ncan|NCLIV_040110 sneu|SRCN_2025 tgon|TGME49_265120
OG6_402771: eten|ETH_00028250 hham|HHA_269930 ncan|NCLIV_036660 tgon|TGME49_269930
OG6_402772: eten|ETH_00028255 hham|HHA_224940 tgon|TGME49_224940 ncan|NCLIV_047760
OG6_402773: eten|ETH_00028345 hham|HHA_306390 ncan|NCLIV_044600 sneu|SRCN_4084
OG6_402774: eten|ETH_00028355 hham|HHA_262920 tgon|TGME49_262920 ncan|NCLIV_025000
OG6_402775: eten|ETH_00028435 ncan|NCLIV_015230 hham|HHA_256810 tgon|TGME49_256810
OG6_402776: eten|ETH_00028455 ncan|NCLIV_038420 sneu|SRCN_5766 tgon|TGME49_279370
OG6_402777: eten|ETH_00028470 hham|HHA_306560 tgon|TGME49_306560 ncan|NCLIV_044750
OG6_402778: eten|ETH_00028630 hham|HHA_307640 ncan|NCLIV_001140 tgon|TGME49_307640
OG6_402779: eten|ETH_00028675 hham|HHA_305830 ncan|NCLIV_070065 tgon|TGME49_305830
OG6_402780: eten|ETH_00028740 hham|HHA_315350 sneu|SRCN_5400 tgon|TGME49_315350
OG6_402781: eten|ETH_00028770 hham|HHA_234510 sneu|SRCN_4691 tgon|TGME49_234510
OG6_402782: eten|ETH_00028790 hham|HHA_205410 ncan|NCLIV_020280 tgon|TGME49_205410
OG6_402783: eten|ETH_00028795 hham|HHA_308930 ncan|NCLIV_053380 tgon|TGME49_308930
OG6_402784: eten|ETH_00028905 hham|HHA_253070 ncan|NCLIV_007610 tgon|TGME49_253070
OG6_402785: eten|ETH_00029010 ncan|NCLIV_057350 hham|HHA_314270 tgon|TGME49_314270
OG6_402786: eten|ETH_00029045 ncan|NCLIV_009100 hham|HHA_254835 tgon|TGME49_254835
OG6_402787: eten|ETH_00029050 hham|HHA_251640 ncan|NCLIV_066720 tgon|TGME49_251640
OG6_402788: eten|ETH_00029100 hham|HHA_248980 ncan|NCLIV_065080 tgon|TGME49_248980
OG6_402789: eten|ETH_00029260 hham|HHA_271750 ncan|NCLIV_035370 tgon|TGME49_271750
OG6_402790: eten|ETH_00029315 hham|HHA_258780 ncan|NCLIV_027730 tgon|TGME49_258780
OG6_402791: eten|ETH_00029330 hham|HHA_318590 ncan|NCLIV_010950 tgon|TGME49_318590
OG6_402792: eten|ETH_00029430 hham|HHA_293190 ncan|NCLIV_000140 tgon|TGME49_293190
OG6_402793: eten|ETH_00029535 hham|HHA_308960 tgon|TGME49_308960 ncan|NCLIV_053410
OG6_402794: eten|ETH_00029575 hham|HHA_208400 tgon|TGME49_208400 ncan|NCLIV_003070
OG6_402795: eten|ETH_00029595 hham|HHA_291900 ncan|NCLIV_043280 tgon|TGME49_291900
OG6_402796: eten|ETH_00029650 hham|HHA_213590 ncan|NCLIV_069460 sneu|SRCN_4375
OG6_402797: eten|ETH_00029670 hham|HHA_209940 ncan|NCLIV_004180 tgon|TGME49_209940
OG6_402798: sneu|SRCN_2846 hham|HHA_266750 ncan|NCLIV_039290 tgon|TGME49_266750
OG6_402799: eten|ETH_00029725 hham|HHA_209120 ncan|NCLIV_003530 sneu|SRCN_820
OG6_402800: eten|ETH_00029835 hham|HHA_218860 ncan|NCLIV_061520 tgon|TGME49_218860
OG6_402801: eten|ETH_00029985 hham|HHA_273780 tgon|TGME49_273780 ncan|NCLIV_033930
OG6_402802: eten|ETH_00030065 hham|HHA_235550 ncan|NCLIV_049945 tgon|TGME49_235550
OG6_402803: eten|ETH_00030080 hham|HHA_221330 ncan|NCLIV_004870 tgon|TGME49_221330
OG6_402804: eten|ETH_00030085 ncan|NCLIV_005960 hham|HHA_222930 tgon|TGME49_222930
OG6_402805: eten|ETH_00030170 ncan|NCLIV_063070 tgon|TGME49_246050 hham|HHA_246050
OG6_402806: eten|ETH_00030405 hham|HHA_286610 sneu|SRCN_3320 tgon|TGME49_286610
OG6_402807: eten|ETH_00030495 hham|HHA_258930 ncan|NCLIV_0275 tgon|TGME49_258930
OG6_402808: eten|ETH_00030620 hham|HHA_289180 ncan|NCLIV_041550 tgon|TGME49_289180
OG6_402809: eten|ETH_00030720 hham|HHA_220420 tgon|TGME49_220420 ncan|NCLIV_012520
OG6_402810: eten|ETH_00030910 hham|HHA_211910 ncan|NCLIV_049330 tgon|TGME49_211910
OG6_402811: eten|ETH_00030950 ncan|NCLIV_020010 sneu|SRCN_5755 tgon|TGME49_205658
OG6_402812: eten|ETH_00030955 hham|HHA_267420 ncan|NCLIV_038760 tgon|TGME49_267420
OG6_402813: eten|ETH_00031055 hham|HHA_233838 ncan|NCLIV_033440 tgon|TGME49_233838
OG6_402814: eten|ETH_00031110 hham|HHA_219700 ncan|NCLIV_060910 tgon|TGME49_219700
OG6_402815: eten|ETH_00031125 hham|HHA_262520 ncan|NCLIV_025320 tgon|TGME49_262520
OG6_402816: eten|ETH_00031135 hham|HHA_313230 ncan|NCLIV_056550 tgon|TGME49_313230
OG6_402817: eten|ETH_00031150 hham|HHA_216510 ncan|NCLIV_059730 tgon|TGME49_216510
OG6_402818: eten|ETH_00031215 hham|HHA_237870 ncan|NCLIV_012160 tgon|TGME49_237870
OG6_402819: eten|ETH_00031250 hham|HHA_256788 sneu|SRCN_2144 tgon|TGME49_256788
OG6_402820: eten|ETH_00031300 hham|HHA_239250 ncan|NCLIV_015910 tgon|TGME49_239250
OG6_402821: eten|ETH_00031305 hham|HHA_247230 ncan|NCLIV_063750 tgon|TGME49_247230
OG6_402822: eten|ETH_00031420 hham|HHA_312680 ncan|NCLIV_056190 tgon|TGME49_312680
OG6_402823: eten|ETH_00031455 ncan|NCLIV_070150 tgon|TGME49_305610 hham|HHA_305610
OG6_402824: eten|ETH_00031510 hham|HHA_265530 ncan|NCLIV_039750 tgon|TGME49_265530
OG6_402825: eten|ETH_00031565 hham|HHA_253040 ncan|NCLIV_007590 tgon|TGME49_253040
OG6_402826: eten|ETH_00031580 hham|HHA_249910 ncan|NCLIV_066030 tgon|TGME49_249910
OG6_402827: eten|ETH_00031585 hham|HHA_277860 ncan|NCLIV_068140 tgon|TGME49_277860
OG6_402828: eten|ETH_00031660 hham|HHA_306050 sneu|SRCN_3289 tgon|TGME49_306050
OG6_402829: eten|ETH_00031720 hham|HHA_319550 ncan|NCLIV_010610 tgon|TGME49_319550
OG6_402830: eten|ETH_00031950 hham|HHA_219200 ncan|NCLIV_061290 tgon|TGME49_219200
OG6_402831: eten|ETH_00031965 hham|HHA_247610 ncan|NCLIV_065170 tgon|TGME49_247610
OG6_402832: eten|ETH_00031975 hham|HHA_264160 tgon|TGME49_264160 ncan|NCLIV_023920
OG6_402833: eten|ETH_00032005 hham|HHA_301340 tgon|TGME49_301340 ncan|NCLIV_012800
OG6_402834: eten|ETH_00032105 hham|HHA_288685 ncan|NCLIV_041150 tgon|TGME49_288685
OG6_402835: eten|ETH_00032205 hham|HHA_249920 ncan|NCLIV_066040 tgon|TGME49_249920
OG6_402836: eten|ETH_00032235 hham|HHA_263710 ncan|NCLIV_024240 tgon|TGME49_263710
OG6_402837: eten|ETH_00032270 hham|HHA_220120 ncan|NCLIV_012250 tgon|TGME49_220120
OG6_402838: eten|ETH_00032395 hham|HHA_297925 ncan|NCLIV_006830 tgon|TGME49_297925
OG6_402839: eten|ETH_00032570 ncan|NCLIV_058330 hham|HHA_315660 tgon|TGME49_315660
OG6_402840: eten|ETH_00032775 hham|HHA_219240 ncan|NCLIV_061240 tgon|TGME49_219240
OG6_402841: eten|ETH_00032810 hham|HHA_256840 ncan|NCLIV_015260 tgon|TGME49_256840
OG6_402842: eten|ETH_00032865 hham|HHA_235905 ncan|NCLIV_050180 tgon|TGME49_235905
OG6_402843: eten|ETH_00032960 hham|HHA_253700 ncan|NCLIV_008080 tgon|TGME49_253700
OG6_402844: eten|ETH_00032965 hham|HHA_262090 ncan|NCLIV_025540 tgon|TGME49_262090
OG6_402845: eten|ETH_00033035 hham|HHA_203940 ncan|NCLIV_021150 tgon|TGME49_203940
OG6_402846: eten|ETH_00033070 hham|HHA_289580 ncan|NCLIV_041830 tgon|TGME49_289580
OG6_402847: eten|ETH_00033075 hham|HHA_289560 ncan|NCLIV_041810 tgon|TGME49_289560
OG6_402848: eten|ETH_00033105 hham|HHA_213000 ncan|NCLIV_013120 tgon|TGME49_213000
OG6_402849: eten|ETH_00033115 hham|HHA_205080 sneu|SRCN_1643 tgon|TGME49_205080
OG6_402850: eten|ETH_00033130 hham|HHA_246970 ncan|NCLIV_063640 tgon|TGME49_246970
OG6_402851: eten|ETH_00033135 hham|HHA_310060 ncan|NCLIV_054180 tgon|TGME49_310060
OG6_402852: eten|ETH_00033205 hham|HHA_285230 ncan|NCLIV_014960 tgon|TGME49_285230
OG6_402853: eten|ETH_00033295 hham|HHA_258470 ncan|NCLIV_028050 tgon|TGME49_258470
OG6_402854: sneu|SRCN_6152 hham|HHA_316340 ncan|NCLIV_058840 tgon|TGME49_316340
OG6_402855: eten|ETH_00033350 hham|HHA_227020 ncan|NCLIV_045990 tgon|TGME49_227020
OG6_402856: eten|ETH_00033450 hham|HHA_201150 ncan|NCLIV_023240 tgon|TGME49_201150
OG6_402857: eten|ETH_00033785 hham|HHA_224730 ncan|NCLIV_069970 tgon|TGME49_224730
OG6_402858: eten|ETH_00033820 ncan|NCLIV_053460 hham|HHA_309010 tgon|TGME49_309010
OG6_402859: eten|ETH_00034370 hham|HHA_314000 ncan|NCLIV_057200 tgon|TGME49_314000
OG6_402860: eten|ETH_00034400 ncan|NCLIV_046980 hham|HHA_225850 tgon|TGME49_225850
OG6_402861: eten|ETH_00034455 ncan|NCLIV_026840 hham|HHA_260160 tgon|TGME49_260160
OG6_402862: eten|ETH_00034480 ncan|NCLIV_044400 hham|HHA_304750 tgon|TGME49_304750
OG6_402863: sneu|SRCN_4651 hham|HHA_289380 ncan|NCLIV_041740 tgon|TGME49_289380
OG6_402864: eten|ETH_00034580 hham|HHA_209000 ncan|NCLIV_003410 tgon|TGME49_209000
OG6_402865: eten|ETH_00034780 hham|HHA_236200 ncan|NCLIV_050460 tgon|TGME49_236200
OG6_402866: eten|ETH_00034785 hham|HHA_262700 ncan|NCLIV_025150 tgon|TGME49_262700
OG6_402867: eten|ETH_00034825 hham|HHA_232360 tgon|TGME49_232360 ncan|NCLIV_032340
OG6_402868: eten|ETH_00034850 hham|HHA_219290 ncan|NCLIV_061190 tgon|TGME49_219290
OG6_402869: eten|ETH_00034855 tgon|TGME49_241150 hham|HHA_241150 ncan|NCLIV_017180
OG6_402870: eten|ETH_00035040 hham|HHA_226705 ncan|NCLIV_046290 tgon|TGME49_226705
OG6_402871: eten|ETH_00035045 hham|HHA_289140 ncan|NCLIV_041520 tgon|TGME49_289140
OG6_402872: eten|ETH_00035225 hham|HHA_272230 ncan|NCLIV_035050 tgon|TGME49_272230
OG6_402873: eten|ETH_00035330 hham|HHA_240590 tgon|TGME49_240590 ncan|NCLIV_0167
OG6_402874: eten|ETH_00035345 ncan|NCLIV_051650 tgon|TGME49_214490 hham|HHA_214490
OG6_402875: eten|ETH_00035370 hham|HHA_203050 ncan|NCLIV_021870 tgon|TGME49_203050
OG6_402876: eten|ETH_00035390 hham|HHA_243240 ncan|NCLIV_018010 tgon|TGME49_243240
OG6_402877: eten|ETH_00035635 hham|HHA_247770 ncan|NCLIV_063980 tgon|TGME49_247770
OG6_402878: eten|ETH_00035695 hham|HHA_305770 tgon|TGME49_305770 ncan|NCLIV_070110
OG6_402879: eten|ETH_00035885 hham|HHA_263360 ncan|NCLIV_024560 tgon|TGME49_263360
OG6_402880: eten|ETH_00036105 hham|HHA_246670 ncan|NCLIV_063460 tgon|TGME49_246670
OG6_402881: eten|ETH_00036345 hham|HHA_219720 ncan|NCLIV_060890 tgon|TGME49_219720
OG6_402882: sneu|SRCN_5095 hham|HHA_267810 ncan|NCLIV_038540 tgon|TGME49_267810
OG6_402883: eten|ETH_00036350 hham|HHA_269460 ncan|NCLIV_036950 tgon|TGME49_269460
OG6_402884: eten|ETH_00036370 hham|HHA_208390 ncan|NCLIV_003060 tgon|TGME49_208390
OG6_402885: eten|ETH_00036400 hham|HHA_237460 tgon|TGME49_237460 ncan|NCLIV_051200
OG6_402886: eten|ETH_00036455 hham|HHA_281980 ncan|NCLIV_023660 tgon|TGME49_281980
OG6_402887: eten|ETH_00036585 hham|HHA_262120 ncan|NCLIV_025510 tgon|TGME49_262120
OG6_402888: eten|ETH_00036605 hham|HHA_221590 ncan|NCLIV_005120 tgon|TGME49_221590
OG6_402889: eten|ETH_00036720 hham|HHA_264460 ncan|NCLIV_040580 tgon|TGME49_264460
OG6_402890: eten|ETH_00036740 hham|HHA_312490 ncan|NCLIV_056030 tgon|TGME49_312490
OG6_402891: eten|ETH_00036750 hham|HHA_232970 ncan|NCLIV_032810 tgon|TGME49_232970
OG6_402892: eten|ETH_00036930 hham|HHA_234610 ncan|NCLIV_042190 tgon|TGME49_234610
OG6_402893: eten|ETH_00037005 hham|HHA_261220 ncan|NCLIV_026170 tgon|TGME49_261220
OG6_402894: eten|ETH_00037275 hham|HHA_212760 sneu|SRCN_4729 tgon|TGME49_212760
OG6_402895: eten|ETH_00037315 hham|HHA_311920 ncan|NCLIV_055680 tgon|TGME49_311920
OG6_402896: eten|ETH_00037345 hham|HHA_238880 ncan|NCLIV_015740 tgon|TGME49_238880
OG6_402897: eten|ETH_00037350 hham|HHA_238390 ncan|NCLIV_015670 tgon|TGME49_238390
OG6_402898: eten|ETH_00037445 hham|HHA_320010 ncan|NCLIV_010240 tgon|TGME49_320010
OG6_402899: eten|ETH_00037480 ncan|NCLIV_008940 tgon|TGME49_254660 hham|HHA_254660
OG6_402900: eten|ETH_00037715 hham|HHA_202790 ncan|NCLIV_0221 tgon|TGME49_202790
OG6_402901: eten|ETH_00038055 hham|HHA_310270 ncan|NCLIV_054360 tgon|TGME49_310270
OG6_402902: eten|ETH_00038140 hham|HHA_207730 ncan|NCLIV_002720 tgon|TGME49_207730
OG6_402903: eten|ETH_00038215 ncan|NCLIV_063670 tgon|TGME49_247000 hham|HHA_247000
OG6_402904: eten|ETH_00038295 hham|HHA_269240 ncan|NCLIV_037160 tgon|TGME49_269240
OG6_402905: eten|ETH_00038415 hham|HHA_213530 tgon|TGME49_213530 sneu|SRCN_4370
OG6_402906: eten|ETH_00038520 hham|HHA_309380 ncan|NCLIV_053730 tgon|TGME49_309380
OG6_402907: eten|ETH_00038535 hham|HHA_253580 ncan|NCLIV_008000 tgon|TGME49_253580
OG6_402908: eten|ETH_00038560 tgon|TGME49_283820 hham|HHA_283820 ncan|NCLIV_0288
OG6_402909: eten|ETH_00038720 hham|HHA_251470 ncan|NCLIV_066570 sneu|SRCN_6752
OG6_402910: eten|ETH_00039075 hham|HHA_247450 ncan|NCLIV_065290 tgon|TGME49_247450
OG6_402911: eten|ETH_00039230 ncan|NCLIV_004700 tgon|TGME49_220920 hham|HHA_220920
OG6_402912: eten|ETH_00039450 hham|HHA_229740 ncan|NCLIV_030540 tgon|TGME49_229740
OG6_402913: eten|ETH_00039465 hham|HHA_217500 ncan|NCLIV_062270 tgon|TGME49_217500
OG6_402914: eten|ETH_00039495 hham|HHA_225410 ncan|NCLIV_047310 tgon|TGME49_225410
OG6_402915: eten|ETH_00039570 hham|HHA_304910 ncan|NCLIV_001220 tgon|TGME49_304910
OG6_402916: eten|ETH_00039600 hham|HHA_223080 ncan|NCLIV_006100 tgon|TGME49_223080
OG6_402917: eten|ETH_00039635 ncan|NCLIV_017870 tgon|TGME49_242880 hham|HHA_242880
OG6_402918: eten|ETH_00039945 hham|HHA_293550 ncan|NCLIV_000490 tgon|TGME49_293550
OG6_402919: eten|ETH_00040035 hham|HHA_206390 ncan|NCLIV_044150 tgon|TGME49_206390
OG6_402920: eten|ETH_00040550 hham|HHA_310500 ncan|NCLIV_054580 tgon|TGME49_310500
OG6_402921: eten|ETH_00040650 hham|HHA_295035 ncan|NCLIV_001880 tgon|TGME49_295035
OG6_402922: eten|ETH_00040785 ncan|NCLIV_046200 hham|HHA_226800 tgon|TGME49_226800
OG6_402923: eten|ETH_00041210 hham|HHA_220490 ncan|NCLIV_012590 tgon|TGME49_220490
OG6_402924: eten|ETH_00041360 hham|HHA_248530 ncan|NCLIV_064490 tgon|TGME49_248530
OG6_402925: sneu|SRCN_539 hham|HHA_283702 ncan|NCLIV_0153 tgon|TGME49_283702
OG6_402926: eten|ETH_00041590 hham|HHA_247690 ncan|NCLIV_063910 tgon|TGME49_247690
OG6_402927: eten|ETH_00041725 hham|HHA_250750 ncan|NCLIV_066290 tgon|TGME49_250750
OG6_402928: eten|ETH_00042075 hham|HHA_266930 ncan|NCLIV_039130 tgon|TGME49_266930
OG6_402929: eten|ETH_00042115 hham|HHA_216030 ncan|NCLIV_060110 tgon|TGME49_216030
OG6_402930: eten|ETH_00042195 hham|HHA_290180 ncan|NCLIV_042430 tgon|TGME49_290180
OG6_402931: eten|ETH_00042305 hham|HHA_262000 ncan|NCLIV_025610 tgon|TGME49_262000
OG6_402932: eten|ETH_00042405 hham|HHA_308060 tgon|TGME49_308060 ncan|NCLIV_060710
OG6_402933: eten|ETH_00042545 hham|HHA_320460 ncan|NCLIV_009810 tgon|TGME49_320460
OG6_402934: eten|ETH_00042885 hham|HHA_276960 ncan|NCLIV_068600 tgon|TGME49_276960
OG6_402935: eten|ETH_00043025 ncan|NCLIV_027150 hham|HHA_259640 tgon|TGME49_259640
OG6_402936: eten|ETH_00043030 hham|HHA_244870 ncan|NCLIV_019330 tgon|TGME49_244870
OG6_402937: eten|ETH_00043055 hham|HHA_202810 ncan|NCLIV_022100 tgon|TGME49_202810
OG6_402938: eten|ETH_00043075 hham|HHA_253470 ncan|NCLIV_007900 tgon|TGME49_253470
OG6_402939: eten|ETH_00043185 hham|HHA_305920 ncan|NCLIV_070230 tgon|TGME49_305920
OG6_402940: eten|ETH_00043335 hham|HHA_267970 tgon|TGME49_267970 ncan|NCLIV_038090
OG6_402941: eten|ETH_00043515 hham|HHA_311790 tgon|TGME49_311790 ncan|NCLIV_055570
OG6_402942: eten|ETH_00043540 hham|HHA_216940 tgon|TGME49_216940 sneu|SRCN_3224
OG6_402943: eten|ETH_00043820 hham|HHA_255390 ncan|NCLIV_028560 tgon|TGME49_255390
OG6_402944: hham|HHA_200300 ncan|NCLIV_038150 sneu|SRCN_1332 tgon|TGME49_200300
OG6_402945: hham|HHA_201260 ncan|NCLIV_023140 sneu|SRCN_4320 tgon|TGME49_201260
OG6_402946: hham|HHA_201270 ncan|NCLIV_023130 tgon|TGME49_201270 sneu|SRCN_4322
OG6_402947: hham|HHA_201670 ncan|NCLIV_023060 tgon|TGME49_201670 sneu|SRCN_3590
OG6_402948: hham|HHA_201720 ncan|NCLIV_023020 sneu|SRCN_173 tgon|TGME49_201720
OG6_402949: hham|HHA_201760 ncan|NCLIV_022990 sneu|SRCN_171 tgon|TGME49_201760
OG6_402950: hham|HHA_201770 ncan|NCLIV_022980 sneu|SRCN_1822 tgon|TGME49_201770
OG6_402951: hham|HHA_201840 ncan|NCLIV_022920 sneu|SRCN_2780 tgon|TGME49_201840
OG6_402952: hham|HHA_201860 ncan|NCLIV_022900 sneu|SRCN_2778 tgon|TGME49_201860
OG6_402953: hham|HHA_202020 ncan|NCLIV_022840 sneu|SRCN_2775 tgon|TGME49_202020
OG6_402954: hham|HHA_202080 ncan|NCLIV_022790 sneu|SRCN_3643 tgon|TGME49_202080
OG6_402955: hham|HHA_202300 ncan|NCLIV_022610 sneu|SRCN_5679 tgon|TGME49_202300
OG6_402956: hham|HHA_202540 ncan|NCLIV_022390 tgon|TGME49_202540 sneu|SRCN_1174
OG6_402957: hham|HHA_202620 ncan|NCLIV_022320 ncan|NCLIV_022330 tgon|TGME49_202620
OG6_402958: hham|HHA_202800 ncan|NCLIV_022110 tgon|TGME49_202800 sneu|SRCN_1457
OG6_402959: hham|HHA_202870 ncan|NCLIV_022050 sneu|SRCN_6174 tgon|TGME49_202870
OG6_402960: hham|HHA_202970 ncan|NCLIV_021950 sneu|SRCN_3420 tgon|TGME49_202970
OG6_402961: hham|HHA_203120 ncan|NCLIV_021810 tgon|TGME49_203120 sneu|SRCN_3409
OG6_402962: hham|HHA_203230 ncan|NCLIV_021730 sneu|SRCN_1030 tgon|TGME49_203230
OG6_402963: hham|HHA_203240 ncan|NCLIV_021720 sneu|SRCN_6101 tgon|TGME49_203240
OG6_402964: hham|HHA_203362 ncan|NCLIV_021580 sneu|SRCN_1187 tgon|TGME49_203362
OG6_402965: hham|HHA_203370 ncan|NCLIV_021570 sneu|SRCN_1188 tgon|TGME49_203370
OG6_402966: hham|HHA_203500 ncan|NCLIV_021470 ncan|NCLIV_021480 tgon|TGME49_203500
OG6_402967: hham|HHA_203720 ncan|NCLIV_021330 sneu|SRCN_6137 tgon|TGME49_203720
OG6_402968: hham|HHA_203840 ncan|NCLIV_021230 sneu|SRCN_3802 tgon|TGME49_203840
OG6_402969: hham|HHA_203870 ncan|NCLIV_021210 sneu|SRCN_3800 tgon|TGME49_203870
OG6_402970: hham|HHA_203910 ncan|NCLIV_021170 sneu|SRCN_3795 tgon|TGME49_203910
OG6_402971: hham|HHA_204050 ncan|NCLIV_021050 sneu|SRCN_257 tgon|TGME49_204050
OG6_402972: hham|HHA_204300 ncan|NCLIV_020930 tgon|TGME49_204300 sneu|SRCN_1612
OG6_402973: hham|HHA_204540 ncan|NCLIV_020710 sneu|SRCN_1630 tgon|TGME49_204540
OG6_402974: hham|HHA_205000 ncan|NCLIV_0206 tgon|TGME49_205000 sneu|SRCN_1628
OG6_402975: hham|HHA_205060 ncan|NCLIV_020600 sneu|SRCN_1642 tgon|TGME49_205060
OG6_402976: hham|HHA_205090 ncan|NCLIV_020580 sneu|SRCN_1644 tgon|TGME49_205090
OG6_402977: hham|HHA_205240 ncan|NCLIV_020430 sneu|SRCN_1656 tgon|TGME49_205240
OG6_402978: hham|HHA_205300 ncan|NCLIV_020390 sneu|SRCN_1652 tgon|TGME49_205300
OG6_402979: hham|HHA_205360 ncan|NCLIV_020340 sneu|SRCN_2594 tgon|TGME49_205360
OG6_402980: hham|HHA_205380 ncan|NCLIV_020310 sneu|SRCN_5421 tgon|TGME49_205380
OG6_402981: hham|HHA_205398 ncan|NCLIV_020290 tgon|TGME49_205398 tgon|TGME49_205402
OG6_402982: hham|HHA_205420 ncan|NCLIV_020270 sneu|SRCN_5422 tgon|TGME49_205420
OG6_402983: hham|HHA_205430 ncan|NCLIV_020260 sneu|SRCN_5423 tgon|TGME49_205430
OG6_402984: hham|HHA_205570 ncan|NCLIV_020120 sneu|SRCN_5433 tgon|TGME49_205570
OG6_402985: hham|HHA_205720 ncan|NCLIV_019950 sneu|SRCN_5750 tgon|TGME49_205720
OG6_402986: hham|HHA_205740 ncan|NCLIV_019930 sneu|SRCN_5748 tgon|TGME49_205740
OG6_402987: hham|HHA_206350 ncan|NCLIV_044130 sneu|SRCN_5742 tgon|TGME49_206350
OG6_402988: hham|HHA_206440 ncan|NCLIV_044185 sneu|SRCN_5736 tgon|TGME49_206440
OG6_402989: hham|HHA_206560 ncan|NCLIV_044251 sneu|SRCN_2162 tgon|TGME49_206560
OG6_402990: hham|HHA_206570 ncan|NCLIV_044255 sneu|SRCN_2163 tgon|TGME49_206570
OG6_402991: hham|HHA_206630 ncan|NCLIV_044300 tgon|TGME49_206630 sneu|SRCN_2171
OG6_402992: hham|HHA_206640 ncan|NCLIV_044310 sneu|SRCN_2173 tgon|TGME49_206640
OG6_402993: hham|HHA_206690 ncan|NCLIV_044350 sneu|SRCN_2178 tgon|TGME49_206690
OG6_402994: hham|HHA_206710 ncan|NCLIV_044370 sneu|SRCN_2180 tgon|TGME49_206710
OG6_402995: hham|HHA_207070 ncan|NCLIV_052990 sneu|SRCN_6239 tgon|TGME49_207070
OG6_402996: hham|HHA_207240 ncan|NCLIV_053110 sneu|SRCN_6717 tgon|TGME49_207240
OG6_402997: hham|HHA_207350 ncan|NCLIV_002460 sneu|SRCN_1133 tgon|TGME49_207350
OG6_402998: hham|HHA_207390 ncan|NCLIV_002480 sneu|SRCN_6509 tgon|TGME49_207390
OG6_402999: hham|HHA_207460 ncan|NCLIV_002540 sneu|SRCN_2308 tgon|TGME49_207460
OG6_403000: hham|HHA_207590 ncan|NCLIV_002560 sneu|SRCN_377 tgon|TGME49_207590
OG6_403001: hham|HHA_207610 ncan|NCLIV_002580 sneu|SRCN_360 tgon|TGME49_207610
OG6_403002: hham|HHA_207665 ncan|NCLIV_002620 sneu|SRCN_358 tgon|TGME49_207665
OG6_403003: hham|HHA_207710 ncan|NCLIV_002660 sneu|SRCN_5062 tgon|TGME49_207710
OG6_403004: hham|HHA_207760 ncan|NCLIV_002690 sneu|SRCN_5059 tgon|TGME49_207760
OG6_403005: hham|HHA_207930 ncan|NCLIV_002850 sneu|SRCN_350 tgon|TGME49_207930
OG6_403006: hham|HHA_207980 ncan|NCLIV_002905 sneu|SRCN_6086 tgon|TGME49_207980
OG6_403007: hham|HHA_208030 ncan|NCLIV_002940 sneu|SRCN_7089 tgon|TGME49_208030
OG6_403008: hham|HHA_208540 ncan|NCLIV_003170 sneu|SRCN_6683 tgon|TGME49_208540
OG6_403009: hham|HHA_208580 ncan|NCLIV_003210 tgon|TGME49_208580 sneu|SRCN_6685
OG6_403010: hham|HHA_208590 ncan|NCLIV_003220 sneu|SRCN_6687 tgon|TGME49_208590
OG6_403011: hham|HHA_208740 ncan|NCLIV_003260 sneu|SRCN_6690 tgon|TGME49_208740
OG6_403012: hham|HHA_208760 ncan|NCLIV_003280 sneu|SRCN_6693 tgon|TGME49_208760
OG6_403013: hham|HHA_208770 ncan|NCLIV_003290 sneu|SRCN_6694 tgon|TGME49_208770
OG6_403014: hham|HHA_208790 ncan|NCLIV_003310 sneu|SRCN_6696 tgon|TGME49_208790
OG6_403015: hham|HHA_208800 ncan|NCLIV_003320 sneu|SRCN_6697 tgon|TGME49_208800
OG6_403016: hham|HHA_209060 ncan|NCLIV_003470 sneu|SRCN_812 tgon|TGME49_209060
OG6_403017: hham|HHA_209100 ncan|NCLIV_003510 sneu|SRCN_817 tgon|TGME49_209100
OG6_403018: hham|HHA_209140 ncan|NCLIV_003550 sneu|SRCN_822 tgon|TGME49_209140
OG6_403019: hham|HHA_209150 ncan|NCLIV_003560 sneu|SRCN_823 tgon|TGME49_209150
OG6_403020: hham|HHA_209160 ncan|NCLIV_003570 sneu|SRCN_824 tgon|TGME49_209160
OG6_403021: hham|HHA_209180 ncan|NCLIV_003590 sneu|SRCN_827 tgon|TGME49_209180
OG6_403022: hham|HHA_209470 ncan|NCLIV_003770 sneu|SRCN_5082 tgon|TGME49_209470
OG6_403023: hham|HHA_209570 ncan|NCLIV_003870 sneu|SRCN_157 tgon|TGME49_209570
OG6_403024: hham|HHA_209580 ncan|NCLIV_003875 sneu|SRCN_158 tgon|TGME49_209580
OG6_403025: hham|HHA_209720 ncan|NCLIV_003990 sneu|SRCN_168 tgon|TGME49_209720
OG6_403026: hham|HHA_209755 ncan|NCLIV_004020 hham|HHA_462480 tgon|TGME49_209755
OG6_403027: hham|HHA_209800 ncan|NCLIV_004050 sneu|SRCN_1819 tgon|TGME49_209800
OG6_403028: hham|HHA_209810 ncan|NCLIV_004060 sneu|SRCN_1818 tgon|TGME49_209810
OG6_403029: hham|HHA_209830 ncan|NCLIV_004080 tgon|TGME49_209830 sneu|SRCN_1815
OG6_403030: hham|HHA_209900 ncan|NCLIV_004150 sneu|SRCN_1807 tgon|TGME49_209900
OG6_403031: hham|HHA_209920 ncan|NCLIV_004170 ncan|NCLIV_038320 tgon|TGME49_209920
OG6_403032: hham|HHA_210245 ncan|NCLIV_043540 tgon|TGME49_210245 hham|HHA_462770
OG6_403033: hham|HHA_210300 ncan|NCLIV_043580 tgon|TGME49_210300 hham|HHA_462780
OG6_403034: hham|HHA_210330 ncan|NCLIV_043600 tgon|TGME49_210330 tgon|TGME49_210320
OG6_403035: hham|HHA_210700 ncan|NCLIV_012100 sneu|SRCN_4876 tgon|TGME49_210700
OG6_403036: hham|HHA_210730 ncan|NCLIV_012090 sneu|SRCN_4872 tgon|TGME49_210730
OG6_403037: hham|HHA_210750 ncan|NCLIV_012080 tgon|TGME49_210750 sneu|SRCN_4870
OG6_403038: hham|HHA_210950 ncan|NCLIV_011890 sneu|SRCN_4231 tgon|TGME49_210950
OG6_403039: hham|HHA_211040 ncan|NCLIV_011820 sneu|SRCN_2811 tgon|TGME49_211040
OG6_403040: hham|HHA_211050 ncan|NCLIV_011810 sneu|SRCN_2810 tgon|TGME49_211050
OG6_403041: hham|HHA_211260 ncan|NCLIV_011730 sneu|SRCN_7081 tgon|TGME49_211260
OG6_403042: hham|HHA_211310 ncan|NCLIV_011670 sneu|SRCN_2796 tgon|TGME49_211310
OG6_403043: hham|HHA_211430 ncan|NCLIV_011540 sneu|SRCN_4353 tgon|TGME49_211430
OG6_403044: hham|HHA_211710 ncan|NCLIV_011380 sneu|SRCN_6719 tgon|TGME49_211710
OG6_403045: hham|HHA_211890 ncan|NCLIV_049340 sneu|SRCN_1035 tgon|TGME49_211890
OG6_403046: hham|HHA_212180 ncan|NCLIV_049190 sneu|SRCN_689 tgon|TGME49_212180
OG6_403047: hham|HHA_212260 ncan|NCLIV_049120 tgon|TGME49_212260 sneu|SRCN_605
OG6_403048: hham|HHA_212300 ncan|NCLIV_049090 sneu|SRCN_5672 tgon|TGME49_212300
OG6_403049: hham|HHA_212770 ncan|NCLIV_069690 sneu|SRCN_4728 tgon|TGME49_212770
OG6_403050: hham|HHA_212937 ncan|NCLIV_013040 sneu|SRCN_64 tgon|TGME49_212937
OG6_403051: hham|HHA_213067 ncan|NCLIV_013180 tgon|TGME49_213067 ncan|NCLIV_013200
OG6_403052: hham|HHA_213255 tgon|TGME49_213255 hham|HHA_462030 ncan|NCLIV_013250
OG6_403053: hham|HHA_213420 ncan|NCLIV_013390 sneu|SRCN_21 tgon|TGME49_213420
OG6_403054: hham|HHA_213600 ncan|NCLIV_069450 sneu|SRCN_4376 tgon|TGME49_213600
OG6_403055: hham|HHA_213610 ncan|NCLIV_069440 sneu|SRCN_4377 tgon|TGME49_213610
OG6_403056: hham|HHA_213720 ncan|NCLIV_013450 tgon|TGME49_213720 sneu|SRCN_4384
OG6_403057: hham|HHA_213730 ncan|NCLIV_013460 sneu|SRCN_4385 tgon|TGME49_213730
OG6_403058: hham|HHA_213780 ncan|NCLIV_013520 sneu|SRCN_3750 tgon|TGME49_213780
OG6_403059: hham|HHA_213850 ncan|NCLIV_013590 sneu|SRCN_3744 tgon|TGME49_213850
OG6_403060: hham|HHA_213930 ncan|NCLIV_013690 sneu|SRCN_3737 tgon|TGME49_213930
OG6_403061: hham|HHA_214170 ncan|NCLIV_051410 tgon|TGME49_214170 sneu|SRCN_5475
OG6_403062: hham|HHA_214200 ncan|NCLIV_051440 sneu|SRCN_5474 tgon|TGME49_214200
OG6_403063: hham|HHA_214290 ncan|NCLIV_051530 sneu|SRCN_4301 tgon|TGME49_214290
OG6_403064: hham|HHA_214500 ncan|NCLIV_051660 sneu|SRCN_2409 tgon|TGME49_214500
OG6_403065: hham|HHA_214560 ncan|NCLIV_051710 sneu|SRCN_6553 tgon|TGME49_214560
OG6_403066: hham|HHA_214570 ncan|NCLIV_051720 sneu|SRCN_6552 tgon|TGME49_214570
OG6_403067: hham|HHA_214750 ncan|NCLIV_051800 sneu|SRCN_4436 tgon|TGME49_214750
OG6_403068: hham|HHA_214800 ncan|NCLIV_051850 tgon|TGME49_214800 sneu|SRCN_4428
OG6_403069: hham|HHA_214930 ncan|NCLIV_051960 sneu|SRCN_5473 tgon|TGME49_214930
OG6_403070: hham|HHA_214940 ncan|NCLIV_051970 sneu|SRCN_5199 tgon|TGME49_214940
OG6_403071: hham|HHA_215100 ncan|NCLIV_052110 tgon|TGME49_215100 hham|HHA_462420
OG6_403072: hham|HHA_215130 ncan|NCLIV_052120 sneu|SRCN_445 tgon|TGME49_215130
OG6_403073: hham|HHA_215160 ncan|NCLIV_052150 sneu|SRCN_448 tgon|TGME49_215160
OG6_403074: hham|HHA_215195 ncan|NCLIV_052170 sneu|SRCN_313 tgon|TGME49_215195
OG6_403075: hham|HHA_215230 ncan|NCLIV_052200 sneu|SRCN_315 tgon|TGME49_215230
OG6_403076: hham|HHA_215370 ncan|NCLIV_052290 sneu|SRCN_331 tgon|TGME49_215370
OG6_403077: hham|HHA_215450 ncan|NCLIV_052370 sneu|SRCN_336 tgon|TGME49_215450
OG6_403078: hham|HHA_215530 ncan|NCLIV_052450 sneu|SRCN_4000 tgon|TGME49_215530
OG6_403079: hham|HHA_215775 ncan|NCLIV_001970 tgon|TGME49_215775 tgon|TGME49_215785
OG6_403080: hham|HHA_216080 ncan|NCLIV_060040 sneu|SRCN_4030 tgon|TGME49_216080
OG6_403081: hham|HHA_216250 ncan|NCLIV_059930 sneu|SRCN_6774 tgon|TGME49_216250
OG6_403082: hham|HHA_216280 ncan|NCLIV_059900 tgon|TGME49_216280 sneu|SRCN_1545
OG6_403083: hham|HHA_216390 ncan|NCLIV_059850 sneu|SRCN_1599 tgon|TGME49_216390
OG6_403084: hham|HHA_216490 ncan|NCLIV_059750 sneu|SRCN_1593 tgon|TGME49_216490
OG6_403085: hham|HHA_216680 ncan|NCLIV_059590 sneu|SRCN_1583 tgon|TGME49_216680
OG6_403086: hham|HHA_216710 ncan|NCLIV_059570 sneu|SRCN_1584 tgon|TGME49_216710
OG6_403087: hham|HHA_216960 ncan|NCLIV_059360 sneu|SRCN_3226 tgon|TGME49_216960
OG6_403088: hham|HHA_216965 ncan|NCLIV_059350 sneu|SRCN_3227 tgon|TGME49_216965
OG6_403089: hham|HHA_216980 ncan|NCLIV_059330 sneu|SRCN_3229 tgon|TGME49_216980
OG6_403090: hham|HHA_217510 ncan|NCLIV_062280 sneu|SRCN_5807 tgon|TGME49_217510
OG6_403091: hham|HHA_217620 ncan|NCLIV_062400 sneu|SRCN_2189 tgon|TGME49_217620
OG6_403092: hham|HHA_217700 ncan|NCLIV_062490 tgon|TGME49_217700 sneu|SRCN_5818
OG6_403093: hham|HHA_217760 ncan|NCLIV_062530 sneu|SRCN_5821 tgon|TGME49_217760
OG6_403094: hham|HHA_217870 ncan|NCLIV_062610 sneu|SRCN_6705 tgon|TGME49_217870
OG6_403095: hham|HHA_217940 ncan|NCLIV_062660 tgon|TGME49_217940 tgon|TGME49_217961
OG6_403096: hham|HHA_218260 ncan|NCLIV_061960 sneu|SRCN_4798 tgon|TGME49_218260
OG6_403097: hham|HHA_218370 ncan|NCLIV_061880 sneu|SRCN_3150 tgon|TGME49_218370
OG6_403098: hham|HHA_218470 ncan|NCLIV_061800 sneu|SRCN_4793 tgon|TGME49_218470
OG6_403099: hham|HHA_218600 ncan|NCLIV_061680 sneu|SRCN_3428 tgon|TGME49_218600
OG6_403100: hham|HHA_219080 ncan|NCLIV_061390 sneu|SRCN_1779 tgon|TGME49_219080
OG6_403101: hham|HHA_219130 ncan|NCLIV_061350 sneu|SRCN_1777 tgon|TGME49_219130
OG6_403102: hham|HHA_219170 ncan|NCLIV_061320 sneu|SRCN_1774 tgon|TGME49_219170
OG6_403103: hham|HHA_219250 ncan|NCLIV_061230 sneu|SRCN_5699 tgon|TGME49_219250
OG6_403104: hham|HHA_219260 ncan|NCLIV_061220 tgon|TGME49_219260 sneu|SRCN_5695
OG6_403105: hham|HHA_219500 ncan|NCLIV_061090 sneu|SRCN_2430 tgon|TGME49_219500
OG6_403106: hham|HHA_219660 ncan|NCLIV_060960 tgon|TGME49_219660 tgon|TGME49_325100
OG6_403107: hham|HHA_220090 ncan|NCLIV_012220 sneu|SRCN_3083 tgon|TGME49_220090
OG6_403108: hham|HHA_220140 ncan|NCLIV_012270 sneu|SRCN_5772 tgon|TGME49_220140
OG6_403109: hham|HHA_220170 ncan|NCLIV_012300 sneu|SRCN_2882 tgon|TGME49_220170
OG6_403110: hham|HHA_220640 tgon|TGME49_250670 hham|HHA_250500 tgon|TGME49_250500
OG6_403111: hham|HHA_220840 ncan|NCLIV_004630 sneu|SRCN_5885 tgon|TGME49_220840
OG6_403112: hham|HHA_220860 ncan|NCLIV_004640 sneu|SRCN_5557 tgon|TGME49_220860
OG6_403113: hham|HHA_220870 ncan|NCLIV_004650 sneu|SRCN_5556 tgon|TGME49_220870
OG6_403114: hham|HHA_221220 ncan|NCLIV_004800 sneu|SRCN_5541 tgon|TGME49_221220
OG6_403115: hham|HHA_221270 ncan|NCLIV_004830 tgon|TGME49_221270 sneu|SRCN_5535
OG6_403116: hham|HHA_221410 ncan|NCLIV_004950 sneu|SRCN_5312 tgon|TGME49_221410
OG6_403117: hham|HHA_221630 ncan|NCLIV_005160 sneu|SRCN_6084 tgon|TGME49_221630
OG6_403118: hham|HHA_221640 ncan|NCLIV_005170 tgon|TGME49_221640 sneu|SRCN_6083
OG6_403119: hham|HHA_221830 ncan|NCLIV_005250 sneu|SRCN_1920 tgon|TGME49_221830
OG6_403120: hham|HHA_221880 ncan|NCLIV_005290 tgon|TGME49_221880 tgon|TGME49_221890
OG6_403121: hham|HHA_221940 ncan|NCLIV_005350 sneu|SRCN_2468 tgon|TGME49_221940
OG6_403122: hham|HHA_222010 ncan|NCLIV_005410 sneu|SRCN_310 tgon|TGME49_222010
OG6_403123: hham|HHA_222020 ncan|NCLIV_005420 sneu|SRCN_449 tgon|TGME49_222020
OG6_403124: hham|HHA_222060 ncan|NCLIV_005460 sneu|SRCN_7017 tgon|TGME49_222060
OG6_403125: hham|HHA_222070 ncan|NCLIV_005470 sneu|SRCN_6866 tgon|TGME49_222070
OG6_403126: hham|HHA_222090 ncan|NCLIV_005490 sneu|SRCN_6815 tgon|TGME49_222090
OG6_403127: hham|HHA_222120 ncan|NCLIV_005520 tgon|TGME49_222120 sneu|SRCN_5571
OG6_403128: hham|HHA_222140 ncan|NCLIV_005540 sneu|SRCN_2395 tgon|TGME49_222140
OG6_403129: hham|HHA_222170 ncan|NCLIV_005560 sneu|SRCN_5568 tgon|TGME49_222170
OG6_403130: hham|HHA_222200 ncan|NCLIV_005600 sneu|SRCN_5566 tgon|TGME49_222200
OG6_403131: hham|HHA_222220 ncan|NCLIV_005620 sneu|SRCN_5562 tgon|TGME49_222220
OG6_403132: hham|HHA_222390 ncan|NCLIV_005780 sneu|SRCN_1949 tgon|TGME49_222390
OG6_403133: hham|HHA_222420 ncan|NCLIV_005810 sneu|SRCN_4591 tgon|TGME49_222420
OG6_403134: hham|HHA_222940 ncan|NCLIV_005970 sneu|SRCN_1828 tgon|TGME49_222940
OG6_403135: hham|HHA_223000 ncan|NCLIV_006030 sneu|SRCN_5716 tgon|TGME49_223000
OG6_403136: hham|HHA_223020 ncan|NCLIV_006040 sneu|SRCN_1823 tgon|TGME49_223020
OG6_403137: hham|HHA_223070 ncan|NCLIV_006090 sneu|SRCN_2750 tgon|TGME49_223070
OG6_403138: hham|HHA_223120 ncan|NCLIV_006130 sneu|SRCN_2747 tgon|TGME49_223120
OG6_403139: hham|HHA_223262 ncan|NCLIV_049070 sneu|SRCN_4387 tgon|TGME49_223262
OG6_403140: hham|HHA_223672 ncan|NCLIV_048810 sneu|SRCN_2986 tgon|TGME49_223672
OG6_403141: hham|HHA_223680 ncan|NCLIV_048800 sneu|SRCN_2987 tgon|TGME49_223680
OG6_403142: hham|HHA_223855 ncan|NCLIV_048640 tgon|TGME49_223855 sneu|SRCN_3006
OG6_403143: hham|HHA_223930 ncan|NCLIV_048580 sneu|SRCN_4969 tgon|TGME49_223930
OG6_403144: hham|HHA_223950 ncan|NCLIV_048560 tgon|TGME49_223950 sneu|SRCN_4967
OG6_403145: hham|HHA_223970 ncan|NCLIV_048540 sneu|SRCN_4965 tgon|TGME49_223970
OG6_403146: hham|HHA_224020 ncan|NCLIV_048500 sneu|SRCN_4961 tgon|TGME49_224020
OG6_403147: hham|HHA_224110 ncan|NCLIV_048420 sneu|SRCN_4955 tgon|TGME49_224110
OG6_403148: hham|HHA_224150 ncan|NCLIV_048390 sneu|SRCN_4953 tgon|TGME49_224150
OG6_403149: hham|HHA_224205 ncan|NCLIV_048350 sneu|SRCN_6600 tgon|TGME49_224205
OG6_403150: hham|HHA_224210 ncan|NCLIV_048340 sneu|SRCN_6599 tgon|TGME49_224210
OG6_403151: hham|HHA_224280 ncan|NCLIV_068440 tgon|TGME49_224280 sneu|SRCN_1469
OG6_403152: hham|HHA_224290 ncan|NCLIV_048280 ncan|NCLIV_068450 tgon|TGME49_224290
OG6_403153: hham|HHA_224330 ncan|NCLIV_048260 sneu|SRCN_1473 tgon|TGME49_224330
OG6_403154: hham|HHA_224710 ncan|NCLIV_069955 sneu|SRCN_4332 tgon|TGME49_224710
OG6_403155: hham|HHA_224840 ncan|NCLIV_047870 sneu|SRCN_4746 tgon|TGME49_224840
OG6_403156: hham|HHA_224960 ncan|NCLIV_047740 sneu|SRCN_3584 tgon|TGME49_224960
OG6_403157: hham|HHA_225028 ncan|NCLIV_047670 sneu|SRCN_1138 tgon|TGME49_225028
OG6_403158: hham|HHA_225070 ncan|NCLIV_047640 sneu|SRCN_1143 tgon|TGME49_225070
OG6_403159: hham|HHA_225125 ncan|NCLIV_047560 sneu|SRCN_1145 tgon|TGME49_225125
OG6_403160: hham|HHA_225200 ncan|NCLIV_047500 sneu|SRCN_1150 tgon|TGME49_225200
OG6_403161: hham|HHA_225310 ncan|NCLIV_047400 sneu|SRCN_1159 tgon|TGME49_225310
OG6_403162: hham|HHA_225420 ncan|NCLIV_047290 sneu|SRCN_5149 tgon|TGME49_225420
OG6_403163: hham|HHA_225460 ncan|NCLIV_047250 sneu|SRCN_4393 tgon|TGME49_225460
OG6_403164: hham|HHA_225490 ncan|NCLIV_047220 sneu|SRCN_4390 tgon|TGME49_225490
OG6_403165: hham|HHA_225730 ncan|NCLIV_047080 sneu|SRCN_423 tgon|TGME49_225730
OG6_403166: hham|HHA_226010 ncan|NCLIV_046820 sneu|SRCN_5168 tgon|TGME49_226010
OG6_403167: hham|HHA_226060 ncan|NCLIV_046770 tgon|TGME49_226060 sneu|SRCN_5164
OG6_403168: hham|HHA_226100 ncan|NCLIV_046730 tgon|TGME49_226100 tgon|TGME49_226110
OG6_403169: hham|HHA_226230 ncan|NCLIV_046710 sneu|SRCN_5159 tgon|TGME49_226230
OG6_403170: hham|HHA_226390 ncan|NCLIV_046570 tgon|TGME49_226390 sneu|SRCN_5924
OG6_403171: hham|HHA_226410 ncan|NCLIV_046550 sneu|SRCN_5928 tgon|TGME49_226410
OG6_403172: hham|HHA_226420 ncan|NCLIV_046540 sneu|SRCN_3497 tgon|TGME49_226420
OG6_403173: hham|HHA_226520 ncan|NCLIV_046440 sneu|SRCN_2031 tgon|TGME49_226520
OG6_403174: hham|HHA_226540 ncan|NCLIV_046430 sneu|SRCN_2032 tgon|TGME49_226540
OG6_403175: hham|HHA_226570 ncan|NCLIV_046410 tgon|TGME49_226570 sneu|SRCN_2035
OG6_403176: hham|HHA_226940 ncan|NCLIV_046080 sneu|SRCN_2067 tgon|TGME49_226940
OG6_403177: hham|HHA_227010 ncan|NCLIV_046000 tgon|TGME49_227010 sneu|SRCN_2076
OG6_403178: hham|HHA_227030 ncan|NCLIV_045980 sneu|SRCN_3258 tgon|TGME49_227030
OG6_403179: hham|HHA_227050 ncan|NCLIV_045970 tgon|TGME49_227050 sneu|SRCN_6053
OG6_403180: hham|HHA_227090 ncan|NCLIV_045940 sneu|SRCN_6059 tgon|TGME49_227090
OG6_403181: hham|HHA_227570 ncan|NCLIV_045700 sneu|SRCN_6488 tgon|TGME49_227570
OG6_403182: hham|HHA_227790 ncan|NCLIV_045600 sneu|SRCN_6405 tgon|TGME49_227790
OG6_403183: hham|HHA_227870 ncan|NCLIV_045530 sneu|SRCN_6412 tgon|TGME49_227870
OG6_403184: hham|HHA_227952 ncan|NCLIV_045450 sneu|SRCN_6952 tgon|TGME49_227952
OG6_403185: hham|HHA_227990 ncan|NCLIV_045410 tgon|TGME49_227990 sneu|SRCN_6901
OG6_403186: hham|HHA_228040 ncan|NCLIV_045370 sneu|SRCN_6385 tgon|TGME49_228040
OG6_403187: hham|HHA_228310 ncan|NCLIV_045150 sneu|SRCN_6830 tgon|TGME49_228310
OG6_403188: hham|HHA_228370 ncan|NCLIV_045090 sneu|SRCN_3751 tgon|TGME49_228370
OG6_403189: hham|HHA_228390 ncan|NCLIV_045070 tgon|TGME49_228390 tgon|TGME49_228395
OG6_403190: hham|HHA_228410 ncan|NCLIV_045055 sneu|SRCN_5611 tgon|TGME49_228410
OG6_403191: hham|HHA_228620 ncan|NCLIV_044960 sneu|SRCN_1253 tgon|TGME49_228620
OG6_403192: hham|HHA_228720 ncan|NCLIV_044880 sneu|SRCN_1264 tgon|TGME49_228720
OG6_403193: hham|HHA_229270 ncan|NCLIV_030190 sneu|SRCN_5450 tgon|TGME49_229270
OG6_403194: hham|HHA_229340 ncan|NCLIV_030260 tgon|TGME49_229340 sneu|SRCN_6615
OG6_403195: hham|HHA_229380 ncan|NCLIV_030310 sneu|SRCN_6609 tgon|TGME49_229380
OG6_403196: hham|HHA_229405 ncan|NCLIV_030330 tgon|TGME49_229405 sneu|SRCN_1936
OG6_403197: hham|HHA_229500 ncan|NCLIV_030440 sneu|SRCN_4602 tgon|TGME49_229500
OG6_403198: hham|HHA_229915 ncan|NCLIV_030610 sneu|SRCN_5115 tgon|TGME49_229915
OG6_403199: hham|HHA_229950 ncan|NCLIV_030650 sneu|SRCN_5119 tgon|TGME49_229950
OG6_403200: hham|HHA_230190 ncan|NCLIV_030840 sneu|SRCN_3368 tgon|TGME49_230190
OG6_403201: hham|HHA_230555 ncan|NCLIV_031070 sneu|SRCN_5631 tgon|TGME49_230555
OG6_403202: hham|HHA_230610 ncan|NCLIV_031120 tgon|TGME49_230610 sneu|SRCN_3242
OG6_403203: hham|HHA_230670 ncan|NCLIV_0311 sneu|SRCN_1766 tgon|TGME49_230670
OG6_403204: hham|HHA_230710 ncan|NCLIV_031210 sneu|SRCN_3308 tgon|TGME49_230710
OG6_403205: hham|HHA_230820 ncan|NCLIV_031220 sneu|SRCN_1769 tgon|TGME49_230820
OG6_403206: hham|HHA_230920 ncan|NCLIV_031310 sneu|SRCN_392 tgon|TGME49_230920
OG6_403207: hham|HHA_231060 ncan|NCLIV_031420 sneu|SRCN_385 tgon|TGME49_231060
OG6_403208: hham|HHA_231070 ncan|NCLIV_031430 sneu|SRCN_372 tgon|TGME49_231070
OG6_403209: hham|HHA_231150 ncan|NCLIV_031520 sneu|SRCN_4572 tgon|TGME49_231150
OG6_403210: hham|HHA_231390 ncan|NCLIV_031650 sneu|SRCN_2317 tgon|TGME49_231390
OG6_403211: hham|HHA_231780 ncan|NCLIV_031810 sneu|SRCN_2339 tgon|TGME49_231780
OG6_403212: hham|HHA_231980 ncan|NCLIV_031980 sneu|SRCN_4175 tgon|TGME49_231980
OG6_403213: hham|HHA_232040 ncan|NCLIV_032040 sneu|SRCN_4178 tgon|TGME49_232040
OG6_403214: hham|HHA_232090 ncan|NCLIV_032080 sneu|SRCN_6394 tgon|TGME49_232090
OG6_403215: hham|HHA_232150 ncan|NCLIV_032130 tgon|TGME49_232150 sneu|SRCN_2785
OG6_403216: hham|HHA_232160 ncan|NCLIV_032140 sneu|SRCN_2787 tgon|TGME49_232160
OG6_403217: hham|HHA_232280 ncan|NCLIV_032270 sneu|SRCN_6249 tgon|TGME49_232280
OG6_403218: hham|HHA_232340 ncan|NCLIV_032320 sneu|SRCN_6251 tgon|TGME49_232340
OG6_403219: hham|HHA_232580 ncan|NCLIV_032540 sneu|SRCN_6269 tgon|TGME49_232580
OG6_403220: hham|HHA_232600 ncan|NCLIV_032560 sneu|SRCN_6267 tgon|TGME49_232600
OG6_403221: hham|HHA_232630 ncan|NCLIV_032590 sneu|SRCN_6265 tgon|TGME49_232630
OG6_403222: hham|HHA_232640 ncan|NCLIV_032600 sneu|SRCN_6264 tgon|TGME49_232640
OG6_403223: hham|HHA_232690 ncan|NCLIV_032650 tgon|TGME49_232690 sneu|SRCN_6274
OG6_403224: hham|HHA_232760 ncan|NCLIV_032710 sneu|SRCN_6285 tgon|TGME49_232760
OG6_403225: hham|HHA_232960 ncan|NCLIV_032800 sneu|SRCN_6476 tgon|TGME49_232960
OG6_403226: hham|HHA_233080 ncan|NCLIV_032880 sneu|SRCN_612 tgon|TGME49_233080
OG6_403227: hham|HHA_233320 ncan|NCLIV_033110 sneu|SRCN_2345 tgon|TGME49_233320
OG6_403228: hham|HHA_233330 ncan|NCLIV_033120 sneu|SRCN_2346 tgon|TGME49_233330
OG6_403229: hham|HHA_233390 ncan|NCLIV_033180 sneu|SRCN_2353 tgon|TGME49_233390
OG6_403230: hham|HHA_233860 ncan|NCLIV_033460 tgon|TGME49_233860 sneu|SRCN_4817
OG6_403231: hham|HHA_233905 ncan|NCLIV_033490 sneu|SRCN_4815 tgon|TGME49_233905
OG6_403232: hham|HHA_234310 ncan|NCLIV_049480 sneu|SRCN_4713 tgon|TGME49_234310
OG6_403233: hham|HHA_234350 ncan|NCLIV_049490 sneu|SRCN_4712 tgon|TGME49_234350
OG6_403234: hham|HHA_234390 ncan|NCLIV_049530 sneu|SRCN_4708 tgon|TGME49_234390
OG6_403235: hham|HHA_234440 ncan|NCLIV_049590 sneu|SRCN_4698 tgon|TGME49_234440
OG6_403236: hham|HHA_234490 ncan|NCLIV_042270 sneu|SRCN_4693 tgon|TGME49_234490
OG6_403237: hham|HHA_234560 ncan|NCLIV_042230 sneu|SRCN_6557 tgon|TGME49_234560
OG6_403238: hham|HHA_235350 ncan|NCLIV_049800 sneu|SRCN_356 tgon|TGME49_235350
OG6_403239: hham|HHA_235370 ncan|NCLIV_049820 sneu|SRCN_366 tgon|TGME49_235370
OG6_403240: hham|HHA_235600 tgon|TGME49_235600 ncan|NCLIV_049970 ncan|NCLIV_049980
OG6_403241: hham|HHA_235610 ncan|NCLIV_049990 tgon|TGME49_235610 sneu|SRCN_119
OG6_403242: hham|HHA_235620 ncan|NCLIV_050000 sneu|SRCN_118 tgon|TGME49_235620
OG6_403243: hham|HHA_235680 ncan|NCLIV_050050 sneu|SRCN_114 tgon|TGME49_235680
OG6_403244: hham|HHA_235740 ncan|NCLIV_050120 sneu|SRCN_109 tgon|TGME49_235740
OG6_403245: hham|HHA_236020 ncan|NCLIV_050350 sneu|SRCN_94 tgon|TGME49_236020
OG6_403246: hham|HHA_236400 tgon|TGME49_236290 tgon|TGME49_236400 ncan|NCLIV_050540
OG6_403247: hham|HHA_236550 ncan|NCLIV_050600 sneu|SRCN_5876 tgon|TGME49_236550
OG6_403248: hham|HHA_236570 ncan|NCLIV_050620 sneu|SRCN_5484 tgon|TGME49_236570
OG6_403249: hham|HHA_236640 ncan|NCLIV_050670 sneu|SRCN_6455 tgon|TGME49_236640
OG6_403250: hham|HHA_236790 ncan|NCLIV_050720 tgon|TGME49_236790 sneu|SRCN_6852
OG6_403251: hham|HHA_236940 ncan|NCLIV_050840 sneu|SRCN_5865 tgon|TGME49_236940
OG6_403252: hham|HHA_236960 ncan|NCLIV_050860 sneu|SRCN_5867 tgon|TGME49_236960
OG6_403253: hham|HHA_237140 ncan|NCLIV_051000 sneu|SRCN_5689 tgon|TGME49_237140
OG6_403254: hham|HHA_237470 ncan|NCLIV_051210 sneu|SRCN_3514 tgon|TGME49_237470
OG6_403255: hham|HHA_237490 ncan|NCLIV_051230 sneu|SRCN_3512 tgon|TGME49_237490
OG6_403256: hham|HHA_237510 ncan|NCLIV_051250 sneu|SRCN_5482 tgon|TGME49_237510
OG6_403257: hham|HHA_237530 ncan|NCLIV_051270 sneu|SRCN_5477 tgon|TGME49_237530
OG6_403258: hham|HHA_237585 ncan|NCLIV_051320 sneu|SRCN_5452 tgon|TGME49_237585
OG6_403259: hham|HHA_238070 ncan|NCLIV_015460 sneu|SRCN_4153 tgon|TGME49_238070
OG6_403260: hham|HHA_238150 ncan|NCLIV_015520 sneu|SRCN_4147 tgon|TGME49_238150
OG6_403261: hham|HHA_238915 ncan|NCLIV_015760 sneu|SRCN_5493 tgon|TGME49_238915
OG6_403262: hham|HHA_239300 ncan|NCLIV_015960 sneu|SRCN_508 tgon|TGME49_239300
OG6_403263: hham|HHA_239475 ncan|NCLIV_016090 sneu|SRCN_2272 tgon|TGME49_239475
OG6_403264: hham|HHA_239510 ncan|NCLIV_016130 sneu|SRCN_2278 tgon|TGME49_239510
OG6_403265: hham|HHA_239690 ncan|NCLIV_016310 sneu|SRCN_2288 tgon|TGME49_239690
OG6_403266: hham|HHA_239710 ncan|NCLIV_016330 sneu|SRCN_2292 tgon|TGME49_239710
OG6_403267: hham|HHA_239780 ncan|NCLIV_016410 sneu|SRCN_6732 tgon|TGME49_239780
OG6_403268: hham|HHA_240070 ncan|NCLIV_000670 sneu|SRCN_4672 tgon|TGME49_240070
OG6_403269: hham|HHA_240230 ncan|NCLIV_016500 sneu|SRCN_4300 tgon|TGME49_240230
OG6_403270: hham|HHA_240250 ncan|NCLIV_016520 sneu|SRCN_4296 tgon|TGME49_240250
OG6_403271: hham|HHA_240285 sneu|SRCN_4293 tgon|TGME49_240285 tgon|TGME49_240290
OG6_403272: hham|HHA_240400 ncan|NCLIV_016610 sneu|SRCN_5226 tgon|TGME49_240400
OG6_403273: hham|HHA_240430 ncan|NCLIV_016630 tgon|TGME49_240430 sneu|SRCN_5223
OG6_403274: hham|HHA_240470 ncan|NCLIV_016670 tgon|TGME49_240470 sneu|SRCN_5221
OG6_403275: hham|HHA_240520 ncan|NCLIV_016720 sneu|SRCN_5217 tgon|TGME49_240520
OG6_403276: hham|HHA_240570 ncan|NCLIV_016770 sneu|SRCN_3439 tgon|TGME49_240570
OG6_403277: hham|HHA_240580 ncan|NCLIV_016780 sneu|SRCN_3440 tgon|TGME49_240580
OG6_403278: hham|HHA_240630 ncan|NCLIV_016830 sneu|SRCN_3444 tgon|TGME49_240630
OG6_403279: hham|HHA_240670 ncan|NCLIV_016870 sneu|SRCN_4659 tgon|TGME49_240670
OG6_403280: hham|HHA_240730 ncan|NCLIV_016910 sneu|SRCN_2924 tgon|TGME49_240730
OG6_403281: hham|HHA_240800 ncan|NCLIV_016960 sneu|SRCN_2929 tgon|TGME49_240800
OG6_403282: hham|HHA_240850 ncan|NCLIV_017000 sneu|SRCN_1120 tgon|TGME49_240850
OG6_403283: hham|HHA_242055 tgon|TGME49_242055 hham|HHA_451600 ncan|NCLIV_017360
OG6_403284: hham|HHA_242270 ncan|NCLIV_017460 sneu|SRCN_5130 tgon|TGME49_242270
OG6_403285: hham|HHA_242300 ncan|NCLIV_017480 sneu|SRCN_5128 tgon|TGME49_242300
OG6_403286: hham|HHA_242330 ncan|NCLIV_017500 sneu|SRCN_3301 tgon|TGME49_242330
OG6_403287: hham|HHA_242625 ncan|NCLIV_017650 tgon|TGME49_242625 hham|HHA_462160
OG6_403288: hham|HHA_242750 ncan|NCLIV_017750 tgon|TGME49_242750 tgon|TGME49_327900
OG6_403289: hham|HHA_242760 ncan|NCLIV_017760 sneu|SRCN_6016 tgon|TGME49_242760
OG6_403290: hham|HHA_242860 ncan|NCLIV_017850 sneu|SRCN_3380 tgon|TGME49_242860
OG6_403291: hham|HHA_243265 ncan|NCLIV_018030 tgon|TGME49_243265 hham|HHA_462140
OG6_403292: hham|HHA_243330 ncan|NCLIV_018080 tgon|TGME49_243330 sneu|SRCN_5963
OG6_403293: hham|HHA_243450 ncan|NCLIV_018180 sneu|SRCN_2551 tgon|TGME49_243450
OG6_403294: hham|HHA_243500 ncan|NCLIV_018230 sneu|SRCN_2544 tgon|TGME49_243500
OG6_403295: hham|HHA_243510 ncan|NCLIV_018240 sneu|SRCN_2542 tgon|TGME49_243510
OG6_403296: hham|HHA_243540 ncan|NCLIV_018260 sneu|SRCN_2539 tgon|TGME49_243540
OG6_403297: hham|HHA_243550 ncan|NCLIV_018270 sneu|SRCN_2537 tgon|TGME49_243550
OG6_403298: hham|HHA_243560 ncan|NCLIV_018280 sneu|SRCN_2536 tgon|TGME49_243560
OG6_403299: hham|HHA_243655 ncan|NCLIV_018360 sneu|SRCN_2525 tgon|TGME49_243655
OG6_403300: hham|HHA_243680 ncan|NCLIV_018380 sneu|SRCN_2524 tgon|TGME49_243680
OG6_403301: hham|HHA_243740 ncan|NCLIV_018430 sneu|SRCN_2520 tgon|TGME49_243740
OG6_403302: hham|HHA_243760 ncan|NCLIV_018460 sneu|SRCN_2518 tgon|TGME49_243760
OG6_403303: hham|HHA_243790 ncan|NCLIV_018490 sneu|SRCN_2514 tgon|TGME49_243790
OG6_403304: hham|HHA_243930 ncan|NCLIV_018530 sneu|SRCN_4008 tgon|TGME49_243930
OG6_403305: hham|HHA_244030 ncan|NCLIV_018640 tgon|TGME49_244030 sneu|SRCN_3575
OG6_403306: hham|HHA_244110 ncan|NCLIV_018710 sneu|SRCN_3569 tgon|TGME49_244110
OG6_403307: hham|HHA_244150 ncan|NCLIV_018750 tgon|TGME49_244150 sneu|SRCN_5103
OG6_403308: hham|HHA_244230 ncan|NCLIV_018820 tgon|TGME49_244230 sneu|SRCN_3112
OG6_403309: hham|HHA_244370 ncan|NCLIV_018930 sneu|SRCN_4050 tgon|TGME49_244370
OG6_403310: hham|HHA_244390 ncan|NCLIV_018950 sneu|SRCN_4047 tgon|TGME49_244390
OG6_403311: hham|HHA_244420 ncan|NCLIV_018980 sneu|SRCN_4042 tgon|TGME49_244420
OG6_403312: hham|HHA_244430 ncan|NCLIV_018990 sneu|SRCN_4041 tgon|TGME49_244430
OG6_403313: hham|HHA_244580 ncan|NCLIV_019130 sneu|SRCN_1281 tgon|TGME49_244580
OG6_403314: hham|HHA_244890 ncan|NCLIV_019350 sneu|SRCN_1306 tgon|TGME49_244890
OG6_403315: hham|HHA_245485 ncan|NCLIV_062760 sneu|SRCN_7087 tgon|TGME49_245485
OG6_403316: hham|HHA_245630 ncan|NCLIV_062900 sneu|SRCN_6908 tgon|TGME49_245630
OG6_403317: hham|HHA_245650 ncan|NCLIV_062920 sneu|SRCN_3449 tgon|TGME49_245650
OG6_403318: hham|HHA_245680 ncan|NCLIV_062950 sneu|SRCN_3452 tgon|TGME49_245680
OG6_403319: hham|HHA_245710 ncan|NCLIV_062960 sneu|SRCN_4489 tgon|TGME49_245710
OG6_403320: hham|HHA_245980 tgon|TGME49_245770 tgon|TGME49_245980 ncan|NCLIV_066165
OG6_403321: hham|HHA_246110 ncan|NCLIV_063130 sneu|SRCN_4472 tgon|TGME49_246110
OG6_403322: hham|HHA_246620 ncan|NCLIV_063410 sneu|SRCN_1402 tgon|TGME49_246620
OG6_403323: hham|HHA_247220 ncan|NCLIV_063740 tgon|TGME49_247220 sneu|SRCN_1186
OG6_403324: hham|HHA_247250 ncan|NCLIV_063770 sneu|SRCN_6308 tgon|TGME49_247250
OG6_403325: hham|HHA_247410 ncan|NCLIV_065310 sneu|SRCN_874 tgon|TGME49_247410
OG6_403326: hham|HHA_247550 ncan|NCLIV_065210 sneu|SRCN_1494 tgon|TGME49_247550
OG6_403327: hham|HHA_247652 ncan|NCLIV_065150 sneu|SRCN_2197 tgon|TGME49_247652
OG6_403328: hham|HHA_247850 ncan|NCLIV_064010 sneu|SRCN_4578 tgon|TGME49_247850
OG6_403329: hham|HHA_248100 ncan|NCLIV_064090 sneu|SRCN_933 tgon|TGME49_248100
OG6_403330: hham|HHA_248210 ncan|NCLIV_064200 sneu|SRCN_3676 tgon|TGME49_248210
OG6_403331: hham|HHA_248225 ncan|NCLIV_064210 sneu|SRCN_3677 tgon|TGME49_248225
OG6_403332: hham|HHA_248260 ncan|NCLIV_064240 sneu|SRCN_3680 tgon|TGME49_248260
OG6_403333: hham|HHA_248420 ncan|NCLIV_064380 tgon|TGME49_248420 sneu|SRCN_3652
OG6_403334: hham|HHA_248450 ncan|NCLIV_064410 sneu|SRCN_3650 tgon|TGME49_248450
OG6_403335: hham|HHA_248520 ncan|NCLIV_064480 sneu|SRCN_4075 tgon|TGME49_248520
OG6_403336: hham|HHA_248670 ncan|NCLIV_064810 sneu|SRCN_6111 tgon|TGME49_248670
OG6_403337: hham|HHA_248690 ncan|NCLIV_064830 sneu|SRCN_5020 tgon|TGME49_248690
OG6_403338: hham|HHA_248730 ncan|NCLIV_064870 sneu|SRCN_1025 tgon|TGME49_248730
OG6_403339: hham|HHA_248770 ncan|NCLIV_064910 tgon|TGME49_248770 sneu|SRCN_6211
OG6_403340: hham|HHA_248850 ncan|NCLIV_064990 sneu|SRCN_4065 tgon|TGME49_248850
OG6_403341: hham|HHA_248890 ncan|NCLIV_065020 sneu|SRCN_4060 tgon|TGME49_248890
OG6_403342: hham|HHA_249150 ncan|NCLIV_065360 sneu|SRCN_4879 tgon|TGME49_249150
OG6_403343: hham|HHA_249230 ncan|NCLIV_065430 sneu|SRCN_2755 tgon|TGME49_249230
OG6_403344: hham|HHA_249320 ncan|NCLIV_065520 sneu|SRCN_2765 tgon|TGME49_249320
OG6_403345: hham|HHA_249630 ncan|NCLIV_065790 sneu|SRCN_4633 tgon|TGME49_249630
OG6_403346: hham|HHA_249650 ncan|NCLIV_065800 sneu|SRCN_4632 tgon|TGME49_249650
OG6_403347: hham|HHA_249680 ncan|NCLIV_069540 sneu|SRCN_4630 tgon|TGME49_249680
OG6_403348: hham|HHA_249690 ncan|NCLIV_065820 sneu|SRCN_4641 tgon|TGME49_249690
OG6_403349: hham|HHA_249770 ncan|NCLIV_065900 sneu|SRCN_4628 tgon|TGME49_249770
OG6_403350: hham|HHA_249990 ncan|NCLIV_066100 sneu|SRCN_1549 tgon|TGME49_249990
OG6_403351: hham|HHA_250680 ncan|NCLIV_066220 tgon|TGME49_250680 sneu|SRCN_3940
OG6_403352: hham|HHA_250700 ncan|NCLIV_066240 sneu|SRCN_5100 tgon|TGME49_250700
OG6_403353: hham|HHA_250710 ncan|NCLIV_066250 tgon|TGME49_250710 sneu|SRCN_5099
OG6_403354: hham|HHA_250730 ncan|NCLIV_066270 sneu|SRCN_3871 tgon|TGME49_250730
OG6_403355: hham|HHA_250830 ncan|NCLIV_066370 sneu|SRCN_3888 tgon|TGME49_250830
OG6_403356: hham|HHA_250840 ncan|NCLIV_066380 sneu|SRCN_3889 tgon|TGME49_250840
OG6_403357: hham|HHA_250900 ncan|NCLIV_066430 sneu|SRCN_3895 tgon|TGME49_250900
OG6_403358: hham|HHA_250920 ncan|NCLIV_066460 sneu|SRCN_3899 tgon|TGME49_250920
OG6_403359: hham|HHA_251390 ncan|NCLIV_066490 sneu|SRCN_3900 tgon|TGME49_251390
OG6_403360: hham|HHA_251440 ncan|NCLIV_066540 sneu|SRCN_3904 tgon|TGME49_251440
OG6_403361: hham|HHA_251480 ncan|NCLIV_066580 sneu|SRCN_5895 tgon|TGME49_251480
OG6_403362: hham|HHA_251500 ncan|NCLIV_066600 sneu|SRCN_3908 tgon|TGME49_251500
OG6_403363: hham|HHA_251600 ncan|NCLIV_066680 sneu|SRCN_3919 tgon|TGME49_251600
OG6_403364: hham|HHA_251670 ncan|NCLIV_066740 sneu|SRCN_5371 tgon|TGME49_251670
OG6_403365: hham|HHA_251710 ncan|NCLIV_066780 sneu|SRCN_5374 tgon|TGME49_251710
OG6_403366: hham|HHA_251760 ncan|NCLIV_066820 sneu|SRCN_5395 tgon|TGME49_251760
OG6_403367: hham|HHA_252260 ncan|NCLIV_007360 sneu|SRCN_6204 tgon|TGME49_252260
OG6_403368: hham|HHA_252270 ncan|NCLIV_007370 tgon|TGME49_252270 sneu|SRCN_6203
OG6_403369: hham|HHA_252300 ncan|NCLIV_007400 tgon|TGME49_252300 sneu|SRCN_6198
OG6_403370: hham|HHA_252340 ncan|NCLIV_007430 ncan|NCLIV_069570 tgon|TGME49_252340
OG6_403371: hham|HHA_252370 ncan|NCLIV_007460 ncan|NCLIV_069580 tgon|TGME49_252370
OG6_403372: hham|HHA_252380 ncan|NCLIV_007470 sneu|SRCN_6194 tgon|TGME49_252380
OG6_403373: hham|HHA_252850 ncan|NCLIV_022250 tgon|TGME49_252620 tgon|TGME49_252850
OG6_403374: hham|HHA_252880 tgon|TGME49_252880 hham|HHA_462230 ncan|NCLIV_007540
OG6_403375: hham|HHA_253060 ncan|NCLIV_007600 sneu|SRCN_1207 tgon|TGME49_253060
OG6_403376: hham|HHA_253130 tgon|TGME49_253130 hham|HHA_462250 ncan|NCLIV_007670
OG6_403377: hham|HHA_253300 ncan|NCLIV_007740 sneu|SRCN_1219 tgon|TGME49_253300
OG6_403378: hham|HHA_253420 ncan|NCLIV_007850 sneu|SRCN_1234 tgon|TGME49_253420
OG6_403379: hham|HHA_253440 ncan|NCLIV_007880 sneu|SRCN_1236 tgon|TGME49_253440
OG6_403380: hham|HHA_253500 ncan|NCLIV_007920 sneu|SRCN_1240 tgon|TGME49_253500
OG6_403381: hham|HHA_253615 ncan|NCLIV_008020 tgon|TGME49_253615 sneu|SRCN_5608
OG6_403382: hham|HHA_253690 ncan|NCLIV_008070 sneu|SRCN_1314 tgon|TGME49_253690
OG6_403383: hham|HHA_253710 ncan|NCLIV_008090 sneu|SRCN_5886 tgon|TGME49_253710
OG6_403384: hham|HHA_253800 ncan|NCLIV_008150 sneu|SRCN_1431 tgon|TGME49_253800
OG6_403385: hham|HHA_253880 ncan|NCLIV_008210 sneu|SRCN_6153 tgon|TGME49_253880
OG6_403386: hham|HHA_253910 ncan|NCLIV_008240 sneu|SRCN_6156 tgon|TGME49_253910
OG6_403387: hham|HHA_254070 ncan|NCLIV_008370 sneu|SRCN_4192 tgon|TGME49_254070
OG6_403388: hham|HHA_254080 ncan|NCLIV_008380 sneu|SRCN_4191 tgon|TGME49_254080
OG6_403389: hham|HHA_254110 ncan|NCLIV_008400 sneu|SRCN_4190 tgon|TGME49_254110
OG6_403390: hham|HHA_254180 ncan|NCLIV_008450 sneu|SRCN_2936 tgon|TGME49_254180
OG6_403391: hham|HHA_254260 ncan|NCLIV_008520 tgon|TGME49_254260 sneu|SRCN_2946
OG6_403392: hham|HHA_254350 ncan|NCLIV_008630 sneu|SRCN_3952 tgon|TGME49_254350
OG6_403393: hham|HHA_254365 ncan|NCLIV_008650 sneu|SRCN_3953 tgon|TGME49_254365
OG6_403394: hham|HHA_254410 ncan|NCLIV_008700 sneu|SRCN_3959 tgon|TGME49_254410
OG6_403395: hham|HHA_254500 ncan|NCLIV_008790 tgon|TGME49_254500 sneu|SRCN_3967
OG6_403396: hham|HHA_254520 ncan|NCLIV_008810 sneu|SRCN_3969 tgon|TGME49_254520
OG6_403397: hham|HHA_254580 ncan|NCLIV_008860 sneu|SRCN_3666 tgon|TGME49_254580
OG6_403398: hham|HHA_254590 ncan|NCLIV_008870 sneu|SRCN_3672 tgon|TGME49_254590
OG6_403399: hham|HHA_254600 ncan|NCLIV_008880 sneu|SRCN_3671 tgon|TGME49_254600
OG6_403400: hham|HHA_254630 ncan|NCLIV_008910 sneu|SRCN_3669 tgon|TGME49_254630
OG6_403401: hham|HHA_254640 ncan|NCLIV_008915 tgon|TGME49_254640 sneu|SRCN_3668
OG6_403402: hham|HHA_254770 ncan|NCLIV_009030 sneu|SRCN_950 tgon|TGME49_254770
OG6_403403: hham|HHA_255240 ncan|NCLIV_028710 sneu|SRCN_458 tgon|TGME49_255240
OG6_403404: hham|HHA_255245 ncan|NCLIV_028700 sneu|SRCN_459 tgon|TGME49_255245
OG6_403405: hham|HHA_255340 ncan|NCLIV_028610 sneu|SRCN_468 tgon|TGME49_255340
OG6_403406: hham|HHA_255370 ncan|NCLIV_028580 tgon|TGME49_255370 sneu|SRCN_471
OG6_403407: hham|HHA_255410 ncan|NCLIV_028550 sneu|SRCN_473 tgon|TGME49_255410
OG6_403408: hham|HHA_255450 ncan|NCLIV_029350 sneu|SRCN_633 tgon|TGME49_255450
OG6_403409: hham|HHA_255460 ncan|NCLIV_029340 tgon|TGME49_255460 tgon|TGME49_321800
OG6_403410: hham|HHA_255480 ncan|NCLIV_029320 sneu|SRCN_636 tgon|TGME49_255480
OG6_403411: hham|HHA_255500 ncan|NCLIV_029300 sneu|SRCN_638 tgon|TGME49_255500
OG6_403412: hham|HHA_255620 ncan|NCLIV_029280 sneu|SRCN_640 tgon|TGME49_255620
OG6_403413: hham|HHA_255650 ncan|NCLIV_029260 sneu|SRCN_642 tgon|TGME49_255650
OG6_403414: hham|HHA_255660 ncan|NCLIV_029255 sneu|SRCN_644 tgon|TGME49_255660
OG6_403415: hham|HHA_255740 ncan|NCLIV_029190 tgon|TGME49_255740 tgon|TGME49_255860
OG6_403416: hham|HHA_255880 ncan|NCLIV_029170 sneu|SRCN_654 tgon|TGME49_255880
OG6_403417: hham|HHA_256060 ncan|NCLIV_029040 sneu|SRCN_672 tgon|TGME49_256060
OG6_403418: hham|HHA_256850 ncan|NCLIV_030040 sneu|SRCN_2139 tgon|TGME49_256850
OG6_403419: hham|HHA_257030 ncan|NCLIV_029930 tgon|TGME49_257030 sneu|SRCN_2127
OG6_403420: hham|HHA_257110 ncan|NCLIV_029840 tgon|TGME49_257110 sneu|SRCN_2118
OG6_403421: hham|HHA_257150 ncan|NCLIV_029810 sneu|SRCN_2117 tgon|TGME49_257150
OG6_403422: hham|HHA_257380 ncan|NCLIV_029690 sneu|SRCN_2104 tgon|TGME49_257380
OG6_403423: hham|HHA_257390 ncan|NCLIV_029680 tgon|TGME49_257390 sneu|SRCN_2102
OG6_403424: hham|HHA_257520 ncan|NCLIV_029580 sneu|SRCN_2094 tgon|TGME49_257520
OG6_403425: hham|HHA_257530 ncan|NCLIV_029570 sneu|SRCN_3608 tgon|TGME49_257530
OG6_403426: hham|HHA_257750 ncan|NCLIV_028500 sneu|SRCN_478 tgon|TGME49_257750
OG6_403427: hham|HHA_257800 ncan|NCLIV_028450 tgon|TGME49_257800 sneu|SRCN_484
OG6_403428: hham|HHA_257980 ncan|NCLIV_028380 tgon|TGME49_257980 sneu|SRCN_489
OG6_403429: hham|HHA_258380 ncan|NCLIV_028120 sneu|SRCN_2504 tgon|TGME49_258380
OG6_403430: hham|HHA_258750 ncan|NCLIV_027760 sneu|SRCN_4597 tgon|TGME49_258750
OG6_403431: hham|HHA_258826 ncan|NCLIV_027650 sneu|SRCN_4592 tgon|TGME49_258826
OG6_403432: hham|HHA_258832 ncan|NCLIV_027640 sneu|SRCN_6125 tgon|TGME49_258832
OG6_403433: hham|HHA_258880 ncan|NCLIV_027590 sneu|SRCN_3103 tgon|TGME49_258880
OG6_403434: hham|HHA_258900 ncan|NCLIV_027570 sneu|SRCN_6860 tgon|TGME49_258900
OG6_403435: hham|HHA_259000 ncan|NCLIV_027490 sneu|SRCN_6826 tgon|TGME49_259000
OG6_403436: hham|HHA_259270 ncan|NCLIV_027260 tgon|TGME49_259270 sneu|SRCN_6668
OG6_403437: hham|HHA_259530 ncan|NCLIV_0272 sneu|SRCN_568 tgon|TGME49_259530
OG6_403438: hham|HHA_259580 ncan|NCLIV_027210 tgon|TGME49_259580 tgon|TGME49_259570
OG6_403439: hham|HHA_259850 ncan|NCLIV_027040 sneu|SRCN_588 tgon|TGME49_259850
OG6_403440: hham|HHA_259960 ncan|NCLIV_0269 sneu|SRCN_597 tgon|TGME49_259960
OG6_403441: hham|HHA_260000 ncan|NCLIV_026900 sneu|SRCN_3598 tgon|TGME49_260000
OG6_403442: hham|HHA_260230 ncan|NCLIV_026770 sneu|SRCN_6585 tgon|TGME49_260230
OG6_403443: hham|HHA_260250 ncan|NCLIV_026750 sneu|SRCN_6007 tgon|TGME49_260250
OG6_403444: hham|HHA_260270 tgon|TGME49_260270 hham|HHA_450650 ncan|NCLIV_026740
OG6_403445: hham|HHA_260370 ncan|NCLIV_026680 sneu|SRCN_5999 tgon|TGME49_260370
OG6_403446: hham|HHA_260410 ncan|NCLIV_026640 sneu|SRCN_5996 tgon|TGME49_260410
OG6_403447: hham|HHA_260460 ncan|NCLIV_026580 sneu|SRCN_5991 tgon|TGME49_260460
OG6_403448: hham|HHA_260510 ncan|NCLIV_026530 sneu|SRCN_5985 tgon|TGME49_260510
OG6_403449: hham|HHA_260530 ncan|NCLIV_026510 tgon|TGME49_260530 sneu|SRCN_5983
OG6_403450: hham|HHA_260990 ncan|NCLIV_026290 sneu|SRCN_5783 tgon|TGME49_260990
OG6_403451: hham|HHA_261030 ncan|NCLIV_026250 sneu|SRCN_5792 tgon|TGME49_261030
OG6_403452: hham|HHA_261060 ncan|NCLIV_026220 sneu|SRCN_2220 tgon|TGME49_261060
OG6_403453: hham|HHA_261410 ncan|NCLIV_026090 tgon|TGME49_261410 sneu|SRCN_2663
OG6_403454: hham|HHA_261475 ncan|NCLIV_026020 sneu|SRCN_2656 tgon|TGME49_261475
OG6_403455: hham|HHA_261480 ncan|NCLIV_026010 tgon|TGME49_261480 sneu|SRCN_2655
OG6_403456: hham|HHA_261510 ncan|NCLIV_025970 sneu|SRCN_3193 tgon|TGME49_261510
OG6_403457: hham|HHA_261650 ncan|NCLIV_025840 tgon|TGME49_261650 hham|HHA_461840
OG6_403458: hham|HHA_261670 ncan|NCLIV_025810 tgon|TGME49_261670 sneu|SRCN_3182
OG6_403459: hham|HHA_261690 ncan|NCLIV_025790 sneu|SRCN_3180 tgon|TGME49_261690
OG6_403460: hham|HHA_262450 ncan|NCLIV_025380 tgon|TGME49_262450 sneu|SRCN_1057
OG6_403461: hham|HHA_262710 ncan|NCLIV_025140 sneu|SRCN_6534 tgon|TGME49_262710
OG6_403462: hham|HHA_262720 ncan|NCLIV_025130 sneu|SRCN_6535 tgon|TGME49_262720
OG6_403463: hham|HHA_262910 ncan|NCLIV_025010 sneu|SRCN_2669 tgon|TGME49_262910
OG6_403464: hham|HHA_262950 ncan|NCLIV_024970 sneu|SRCN_2674 tgon|TGME49_262950
OG6_403465: hham|HHA_263240 ncan|NCLIV_024680 sneu|SRCN_1008 tgon|TGME49_263240
OG6_403466: hham|HHA_263260 ncan|NCLIV_024670 sneu|SRCN_1011 tgon|TGME49_263260
OG6_403467: hham|HHA_263280 ncan|NCLIV_024650 sneu|SRCN_1012 tgon|TGME49_263280
OG6_403468: hham|HHA_263290 ncan|NCLIV_024640 sneu|SRCN_2077 tgon|TGME49_263290
OG6_403469: hham|HHA_263480 ncan|NCLIV_024460 sneu|SRCN_915 tgon|TGME49_263480
OG6_403470: hham|HHA_263510 ncan|NCLIV_024430 sneu|SRCN_916 tgon|TGME49_263510
OG6_403471: hham|HHA_263570 ncan|NCLIV_024370 sneu|SRCN_922 tgon|TGME49_263570
OG6_403472: hham|HHA_263610 ncan|NCLIV_024330 tgon|TGME49_263610 hham|HHA_453960
OG6_403473: hham|HHA_263720 ncan|NCLIV_024230 sneu|SRCN_3766 tgon|TGME49_263720
OG6_403474: hham|HHA_263990 ncan|NCLIV_024070 sneu|SRCN_906 tgon|TGME49_263990
OG6_403475: hham|HHA_264050 ncan|NCLIV_0240 sneu|SRCN_1424 tgon|TGME49_264050
OG6_403476: hham|HHA_264110 ncan|NCLIV_023970 sneu|SRCN_2433 tgon|TGME49_264110
OG6_403477: hham|HHA_264120 ncan|NCLIV_023960 sneu|SRCN_1955 tgon|TGME49_264120
OG6_403478: hham|HHA_264150 ncan|NCLIV_023930 sneu|SRCN_5704 tgon|TGME49_264150
OG6_403479: hham|HHA_264660 ncan|NCLIV_040495 sneu|SRCN_7072A tgon|TGME49_264660
OG6_403480: hham|HHA_264710 ncan|NCLIV_040470 tgon|TGME49_264710 sneu|SRCN_1554
OG6_403481: hham|HHA_264720 ncan|NCLIV_040460 sneu|SRCN_1555 tgon|TGME49_264720
OG6_403482: hham|HHA_264760 ncan|NCLIV_040420 sneu|SRCN_1562 tgon|TGME49_264760
OG6_403483: hham|HHA_264870 ncan|NCLIV_040330 sneu|SRCN_3200 tgon|TGME49_264870
OG6_403484: hham|HHA_264880 ncan|NCLIV_040320 sneu|SRCN_3199 tgon|TGME49_264880
OG6_403485: hham|HHA_265220 ncan|NCLIV_040040 sneu|SRCN_5600 tgon|TGME49_265220
OG6_403486: hham|HHA_265280 ncan|NCLIV_039980 sneu|SRCN_5591 tgon|TGME49_265280
OG6_403487: hham|HHA_265370 ncan|NCLIV_039900 sneu|SRCN_1729 tgon|TGME49_265370
OG6_403488: hham|HHA_265455 ncan|NCLIV_039810 sneu|SRCN_3772 tgon|TGME49_265455
OG6_403489: hham|HHA_265520 ncan|NCLIV_039760 sneu|SRCN_3767 tgon|TGME49_265520
OG6_403490: hham|HHA_265830 ncan|NCLIV_039680 sneu|SRCN_5573 tgon|TGME49_265830
OG6_403491: hham|HHA_265860 ncan|NCLIV_039650 sneu|SRCN_2392 tgon|TGME49_265860
OG6_403492: hham|HHA_266040 ncan|NCLIV_048010 sneu|SRCN_188 tgon|TGME49_266040
OG6_403493: hham|HHA_266110 ncan|NCLIV_048070 sneu|SRCN_184 tgon|TGME49_266110
OG6_403494: hham|HHA_266260 ncan|NCLIV_048100 sneu|SRCN_928 tgon|TGME49_266260
OG6_403495: hham|HHA_266300 ncan|NCLIV_039620 tgon|TGME49_266300 sneu|SRCN_5684
OG6_403496: hham|HHA_266435 ncan|NCLIV_039500 sneu|SRCN_5589 tgon|TGME49_266435
OG6_403497: hham|HHA_266470 ncan|NCLIV_039470 sneu|SRCN_2856 tgon|TGME49_266470
OG6_403498: hham|HHA_266620 ncan|NCLIV_039420 sneu|SRCN_2853 tgon|TGME49_266620
OG6_403499: hham|HHA_267050 ncan|NCLIV_039040 sneu|SRCN_3821 tgon|TGME49_267050
OG6_403500: hham|HHA_267120 ncan|NCLIV_038975 sneu|SRCN_3827 tgon|TGME49_267120
OG6_403501: hham|HHA_267150 ncan|NCLIV_038960 ncan|NCLIV_038970 tgon|TGME49_267150
OG6_403502: hham|HHA_267660 ncan|NCLIV_069290 tgon|TGME49_267660 sneu|SRCN_3859
OG6_403503: hham|HHA_267820 ncan|NCLIV_038520 sneu|SRCN_2561 tgon|TGME49_267820
OG6_403504: hham|HHA_268000 ncan|NCLIV_038050 sneu|SRCN_1326 tgon|TGME49_268000
OG6_403505: hham|HHA_268250 ncan|NCLIV_037950 sneu|SRCN_1311 tgon|TGME49_268250
OG6_403506: hham|HHA_268310 ncan|NCLIV_037900 sneu|SRCN_882 tgon|TGME49_268310
OG6_403507: hham|HHA_268580 ncan|NCLIV_037770 sneu|SRCN_5523 tgon|TGME49_268580
OG6_403508: hham|HHA_268660 ncan|NCLIV_037690 sneu|SRCN_5513 tgon|TGME49_268660
OG6_403509: hham|HHA_268770 ncan|NCLIV_037580 sneu|SRCN_4018 tgon|TGME49_268770
OG6_403510: hham|HHA_268810 ncan|NCLIV_037540 sneu|SRCN_702 tgon|TGME49_268810
OG6_403511: hham|HHA_268900 ncan|NCLIV_037450 sneu|SRCN_710 tgon|TGME49_268900
OG6_403512: hham|HHA_268940 ncan|NCLIV_037410 sneu|SRCN_715 tgon|TGME49_268940
OG6_403513: hham|HHA_269120 ncan|NCLIV_037270 sneu|SRCN_2238 tgon|TGME49_269120
OG6_403514: hham|HHA_269400 ncan|NCLIV_037010 sneu|SRCN_6793 tgon|TGME49_269400
OG6_403515: hham|HHA_269480 ncan|NCLIV_036940 sneu|SRCN_5352 tgon|TGME49_269480
OG6_403516: hham|HHA_269582 ncan|NCLIV_036930 sneu|SRCN_5351 tgon|TGME49_269582
OG6_403517: hham|HHA_269640 ncan|NCLIV_036880 sneu|SRCN_5348 tgon|TGME49_269640
OG6_403518: hham|HHA_269680 ncan|NCLIV_036840 sneu|SRCN_5344 tgon|TGME49_269680
OG6_403519: hham|HHA_269690 ncan|NCLIV_036830 sneu|SRCN_5343 tgon|TGME49_269690
OG6_403520: hham|HHA_269830 ncan|NCLIV_036730 tgon|TGME49_269830 sneu|SRCN_5300
OG6_403521: hham|HHA_269885 ncan|NCLIV_036700 sneu|SRCN_5297 tgon|TGME49_269885
OG6_403522: hham|HHA_269960 ncan|NCLIV_036630 sneu|SRCN_5287 tgon|TGME49_269960
OG6_403523: hham|HHA_270210 ncan|NCLIV_036440 sneu|SRCN_773 tgon|TGME49_270210
OG6_403524: hham|HHA_270220 ncan|NCLIV_036430 sneu|SRCN_771 tgon|TGME49_270220
OG6_403525: hham|HHA_270230 sneu|SRCN_770 tgon|TGME49_270230 ncan|NCLIV_036420
OG6_403526: hham|HHA_270310 ncan|NCLIV_036350 sneu|SRCN_765 tgon|TGME49_270310
OG6_403527: hham|HHA_270360 ncan|NCLIV_036300 sneu|SRCN_757 tgon|TGME49_270360
OG6_403528: hham|HHA_270450 ncan|NCLIV_036260 tgon|TGME49_270450 sneu|SRCN_754
OG6_403529: hham|HHA_270530 ncan|NCLIV_036230 sneu|SRCN_751 tgon|TGME49_270530
OG6_403530: hham|HHA_270780 ncan|NCLIV_036000 sneu|SRCN_5030 tgon|TGME49_270780
OG6_403531: hham|HHA_270800 ncan|NCLIV_035980 sneu|SRCN_5033 tgon|TGME49_270800
OG6_403532: hham|HHA_270820 ncan|NCLIV_035960 sneu|SRCN_5035 tgon|TGME49_270820
OG6_403533: hham|HHA_270850 ncan|NCLIV_035930 sneu|SRCN_5040 tgon|TGME49_270850
OG6_403534: hham|HHA_271178 ncan|NCLIV_035670 sneu|SRCN_129 tgon|TGME49_271178
OG6_403535: hham|HHA_271315 ncan|NCLIV_035550 sneu|SRCN_140 tgon|TGME49_271315
OG6_403536: hham|HHA_271350 ncan|NCLIV_035540 sneu|SRCN_142 tgon|TGME49_271350
OG6_403537: hham|HHA_271420 ncan|NCLIV_035490 tgon|TGME49_271420 sneu|SRCN_146
OG6_403538: hham|HHA_271470 ncan|NCLIV_035450 sneu|SRCN_5075 tgon|TGME49_271470
OG6_403539: hham|HHA_271610 ncan|NCLIV_035400 sneu|SRCN_5072 tgon|TGME49_271610
OG6_403540: hham|HHA_271760 ncan|NCLIV_035360 sneu|SRCN_4451 tgon|TGME49_271760
OG6_403541: hham|HHA_271820 ncan|NCLIV_035300 sneu|SRCN_4446 tgon|TGME49_271820
OG6_403542: hham|HHA_271860 ncan|NCLIV_035280 sneu|SRCN_4444 tgon|TGME49_271860
OG6_403543: hham|HHA_271880 sneu|SRCN_6453 tgon|TGME49_271880 ncan|NCLIV_035260
OG6_403544: hham|HHA_271980 ncan|NCLIV_035180 sneu|SRCN_7068 tgon|TGME49_271980
OG6_403545: hham|HHA_272010 sneu|SRCN_1093 tgon|TGME49_272010 ncan|NCLIV_035140
OG6_403546: hham|HHA_272030 ncan|NCLIV_035130 tgon|TGME49_272030 sneu|SRCN_4242
OG6_403547: hham|HHA_272200 ncan|NCLIV_035070 sneu|SRCN_4249 tgon|TGME49_272200
OG6_403548: hham|HHA_272210 ncan|NCLIV_035060 sneu|SRCN_4251 tgon|TGME49_272210
OG6_403549: hham|HHA_272260 ncan|NCLIV_035020 sneu|SRCN_4254 tgon|TGME49_272260
OG6_403550: hham|HHA_272270 ncan|NCLIV_035010 tgon|TGME49_272270 sneu|SRCN_4256
OG6_403551: hham|HHA_272383 ncan|NCLIV_034920 sneu|SRCN_4266 tgon|TGME49_272383
OG6_403552: hham|HHA_272410 ncan|NCLIV_034890 tgon|TGME49_272410 sneu|SRCN_4271
OG6_403553: hham|HHA_272550 ncan|NCLIV_034760 ncan|NCLIV_034770 tgon|TGME49_272550
OG6_403554: hham|HHA_272570 ncan|NCLIV_034720 sneu|SRCN_4286 tgon|TGME49_272570
OG6_403555: hham|HHA_272695 ncan|NCLIV_034620 sneu|SRCN_6037 tgon|TGME49_272695
OG6_403556: hham|HHA_272720 ncan|NCLIV_034600 sneu|SRCN_5085 tgon|TGME49_272720
OG6_403557: hham|HHA_273350 ncan|NCLIV_034285 sneu|SRCN_5667 tgon|TGME49_273350
OG6_403558: hham|HHA_273500 ncan|NCLIV_034150 sneu|SRCN_303 tgon|TGME49_273500
OG6_403559: hham|HHA_273510 ncan|NCLIV_034140 sneu|SRCN_302 tgon|TGME49_273510
OG6_403560: hham|HHA_273690 ncan|NCLIV_034010 sneu|SRCN_286 tgon|TGME49_273690
OG6_403561: hham|HHA_273850 ncan|NCLIV_033870 tgon|TGME49_273850 sneu|SRCN_4130
OG6_403562: hham|HHA_273870 ncan|NCLIV_033850 sneu|SRCN_4132 tgon|TGME49_273870
OG6_403563: hham|HHA_273885 ncan|NCLIV_033840 tgon|TGME49_273885 sneu|SRCN_4134
OG6_403564: hham|HHA_273950 ncan|NCLIV_033790 sneu|SRCN_4139 tgon|TGME49_273950
OG6_403565: hham|HHA_273970 ncan|NCLIV_0337 sneu|SRCN_1369 tgon|TGME49_273970
OG6_403566: hham|HHA_274000 ncan|NCLIV_033740 tgon|TGME49_274000 sneu|SRCN_6216
OG6_403567: hham|HHA_274140 ncan|NCLIV_033600 tgon|TGME49_274140 sneu|SRCN_6225
OG6_403568: hham|HHA_275430 ncan|NCLIV_052870 sneu|SRCN_5935 tgon|TGME49_275430
OG6_403569: hham|HHA_275568 ncan|NCLIV_068300 sneu|SRCN_2606 tgon|TGME49_275568
OG6_403570: hham|HHA_275700 ncan|NCLIV_007210 sneu|SRCN_4924 tgon|TGME49_275700
OG6_403571: hham|HHA_275790 ncan|NCLIV_007140 sneu|SRCN_2001 tgon|TGME49_275790
OG6_403572: hham|HHA_275840 ncan|NCLIV_007090 sneu|SRCN_4677 tgon|TGME49_275840
OG6_403573: hham|HHA_276190 ncan|NCLIV_006960 sneu|SRCN_5657 tgon|TGME49_276190
OG6_403574: hham|HHA_276200 ncan|NCLIV_006950 tgon|TGME49_276200 hham|HHA_462740
OG6_403575: hham|HHA_276850 ncan|NCLIV_068700 sneu|SRCN_5444 tgon|TGME49_276850
OG6_403576: hham|HHA_276880 ncan|NCLIV_068675 sneu|SRCN_5443 tgon|TGME49_276880
OG6_403577: hham|HHA_276890 ncan|NCLIV_068670 tgon|TGME49_276890 sneu|SRCN_5445
OG6_403578: hham|HHA_276970 ncan|NCLIV_068590 sneu|SRCN_2228 tgon|TGME49_276970
OG6_403579: hham|HHA_277000 ncan|NCLIV_068580 sneu|SRCN_2230 tgon|TGME49_277000
OG6_403580: hham|HHA_277260 ncan|NCLIV_068410 ncan|NCLIV_068470 tgon|TGME49_277260
OG6_403581: hham|HHA_277970 ncan|NCLIV_068040 sneu|SRCN_5921 tgon|TGME49_277970
OG6_403582: hham|HHA_277980 ncan|NCLIV_068030 sneu|SRCN_5920 tgon|TGME49_277980
OG6_403583: hham|HHA_277990 ncan|NCLIV_068020 sneu|SRCN_5919 tgon|TGME49_277990
OG6_403584: hham|HHA_278120 ncan|NCLIV_067870 sneu|SRCN_2445 tgon|TGME49_278120
OG6_403585: hham|HHA_278205 ncan|NCLIV_067800 tgon|TGME49_278205 hham|HHA_453760
OG6_403586: hham|HHA_278270 ncan|NCLIV_067745 sneu|SRCN_6 tgon|TGME49_278270
OG6_403587: hham|HHA_278470 ncan|NCLIV_067520 sneu|SRCN_1351 tgon|TGME49_278470
OG6_403588: hham|HHA_278540 ncan|NCLIV_067460 tgon|TGME49_278540 sneu|SRCN_1348
OG6_403589: hham|HHA_278630 ncan|NCLIV_067380 sneu|SRCN_1344 tgon|TGME49_278630
OG6_403590: hham|HHA_278840 ncan|NCLIV_067170 tgon|TGME49_278840 sneu|SRCN_6756
OG6_403591: hham|HHA_278860 tgon|TGME49_278860 ncan|NCLIV_067150 sneu|SRCN_6758
OG6_403592: hham|HHA_278910 ncan|NCLIV_067100 sneu|SRCN_6762 tgon|TGME49_278910
OG6_403593: hham|HHA_278930 ncan|NCLIV_067080 sneu|SRCN_6763 tgon|TGME49_278930
OG6_403594: hham|HHA_279330 ncan|NCLIV_038460 sneu|SRCN_5763 tgon|TGME49_279330
OG6_403595: hham|HHA_279380 ncan|NCLIV_038410 sneu|SRCN_5767 tgon|TGME49_279380
OG6_403596: hham|HHA_280435 ncan|NCLIV_019720 sneu|SRCN_4338 tgon|TGME49_280435
OG6_403597: hham|HHA_280510 ncan|NCLIV_019640 sneu|SRCN_1710 tgon|TGME49_280510
OG6_403598: hham|HHA_280670 ncan|NCLIV_019510 sneu|SRCN_5532 tgon|TGME49_280670
OG6_403599: hham|HHA_281450 ncan|NCLIV_023400 sneu|SRCN_895 tgon|TGME49_281450
OG6_403600: hham|HHA_281490 ncan|NCLIV_0234 sneu|SRCN_896 tgon|TGME49_281490
OG6_403601: hham|HHA_281970 ncan|NCLIV_023650 sneu|SRCN_1521 tgon|TGME49_281970
OG6_403602: hham|HHA_282040 ncan|NCLIV_023700 tgon|TGME49_282040 sneu|SRCN_1529
OG6_403603: hham|HHA_283450 tgon|TGME49_283450 tgon|TGME49_307460 tgon|TGME49_307480
OG6_403604: hham|HHA_283830 ncan|NCLIV_028850 tgon|TGME49_283830 sneu|SRCN_530
OG6_403605: hham|HHA_283860 ncan|NCLIV_028880 sneu|SRCN_526 tgon|TGME49_283860
OG6_403606: hham|HHA_284190 ncan|NCLIV_028990 sneu|SRCN_681 tgon|TGME49_284190
OG6_403607: hham|HHA_284310 hham|HHA_454500 tgon|TGME49_256650 tgon|TGME49_256700
OG6_403608: hham|HHA_284580 ncan|NCLIV_015140 sneu|SRCN_4241 tgon|TGME49_284580
OG6_403609: hham|HHA_284670 ncan|NCLIV_015070 sneu|SRCN_1100 tgon|TGME49_284670
OG6_403610: hham|HHA_285150 ncan|NCLIV_015040 tgon|TGME49_285150 sneu|SRCN_1103
OG6_403611: hham|HHA_285160 ncan|NCLIV_015030 sneu|SRCN_1104 tgon|TGME49_285160
OG6_403612: hham|HHA_285180 ncan|NCLIV_015010 tgon|TGME49_285180 sneu|SRCN_1106
OG6_403613: hham|HHA_285200 ncan|NCLIV_014990 sneu|SRCN_2933 tgon|TGME49_285200
OG6_403614: hham|HHA_285660 ncan|NCLIV_014710 sneu|SRCN_1867 tgon|TGME49_285660
OG6_403615: hham|HHA_285670 ncan|NCLIV_014700 sneu|SRCN_1865 tgon|TGME49_285670
OG6_403616: hham|HHA_285850 ncan|NCLIV_014540 sneu|SRCN_1851 tgon|TGME49_285850
OG6_403617: hham|HHA_285930 ncan|NCLIV_014490 sneu|SRCN_1848 tgon|TGME49_285930
OG6_403618: hham|HHA_285940 ncan|NCLIV_014480 sneu|SRCN_1846 tgon|TGME49_285940
OG6_403619: hham|HHA_286030 tgon|TGME49_286030 hham|HHA_462010 ncan|NCLIV_014400
OG6_403620: hham|HHA_286100 ncan|NCLIV_014340 tgon|TGME49_286100 tgon|TGME49_286110
OG6_403621: hham|HHA_286210 ncan|NCLIV_014260 sneu|SRCN_3352 tgon|TGME49_286210
OG6_403622: hham|HHA_286270 tgon|TGME49_286270 hham|HHA_451310 ncan|NCLIV_014200
OG6_403623: hham|HHA_286430 ncan|NCLIV_014170 sneu|SRCN_3341 tgon|TGME49_286430
OG6_403624: hham|HHA_286550 ncan|NCLIV_014080 sneu|SRCN_3330 tgon|TGME49_286550
OG6_403625: hham|HHA_286580 ncan|NCLIV_014060 sneu|SRCN_6605 tgon|TGME49_286580
OG6_403626: hham|HHA_286630 ncan|NCLIV_014020 sneu|SRCN_3933 tgon|TGME49_286630
OG6_403627: hham|HHA_286660 ncan|NCLIV_013990 sneu|SRCN_3324 tgon|TGME49_286660
OG6_403628: hham|HHA_286680 ncan|NCLIV_013970 sneu|SRCN_3934 tgon|TGME49_286680
OG6_403629: hham|HHA_286710 ncan|NCLIV_013950 sneu|SRCN_6603 tgon|TGME49_286710
OG6_403630: hham|HHA_286720 ncan|NCLIV_013940 sneu|SRCN_4948 tgon|TGME49_286720
OG6_403631: hham|HHA_286730 ncan|NCLIV_013930 sneu|SRCN_3932 tgon|TGME49_286730
OG6_403632: hham|HHA_287230 ncan|NCLIV_0137 sneu|SRCN_2465 tgon|TGME49_287230
OG6_403633: hham|HHA_287260 ncan|NCLIV_013740 sneu|SRCN_695 tgon|TGME49_287260
OG6_403634: hham|HHA_287490 ncan|NCLIV_012690 sneu|SRCN_4735 tgon|TGME49_287490
OG6_403635: hham|HHA_288290 ncan|NCLIV_040800 sneu|SRCN_1052 tgon|TGME49_288290
OG6_403636: hham|HHA_288340 ncan|NCLIV_040840 sneu|SRCN_5862 tgon|TGME49_288340
OG6_403637: hham|HHA_288530 ncan|NCLIV_041000 sneu|SRCN_1081 tgon|TGME49_288530
OG6_403638: hham|HHA_288580 ncan|NCLIV_041050 sneu|SRCN_1077 tgon|TGME49_288580
OG6_403639: hham|HHA_288730 sneu|SRCN_6442 tgon|TGME49_288730 ncan|NCLIV_041190
OG6_403640: hham|HHA_288990 ncan|NCLIV_041370 sneu|SRCN_3056 tgon|TGME49_288990
OG6_403641: hham|HHA_289000 ncan|NCLIV_041380 tgon|TGME49_289000 tgon|TGME49_324700
OG6_403642: hham|HHA_289210 ncan|NCLIV_041580 sneu|SRCN_4769 tgon|TGME49_289210
OG6_403643: hham|HHA_289240 ncan|NCLIV_041600 sneu|SRCN_4767 tgon|TGME49_289240
OG6_403644: hham|HHA_289360 ncan|NCLIV_041720 sneu|SRCN_4650 tgon|TGME49_289360
OG6_403645: hham|HHA_289760 ncan|NCLIV_042010 tgon|TGME49_289760 sneu|SRCN_246
OG6_403646: hham|HHA_289820 ncan|NCLIV_042060 sneu|SRCN_242 tgon|TGME49_289820
OG6_403647: hham|HHA_289910 ncan|NCLIV_042140 sneu|SRCN_236 tgon|TGME49_289910
OG6_403648: hham|HHA_290030 ncan|NCLIV_042390 sneu|SRCN_227 tgon|TGME49_290030
OG6_403649: hham|HHA_290460 ncan|NCLIV_042550 sneu|SRCN_210 tgon|TGME49_290460
OG6_403650: hham|HHA_290610 ncan|NCLIV_042600 sneu|SRCN_205 tgon|TGME49_290610
OG6_403651: hham|HHA_290730 ncan|NCLIV_042700 sneu|SRCN_2389 tgon|TGME49_290730
OG6_403652: hham|HHA_290840 ncan|NCLIV_042710 sneu|SRCN_2388 tgon|TGME49_290840
OG6_403653: hham|HHA_290860 ncan|NCLIV_042730 sneu|SRCN_2386 tgon|TGME49_290860
OG6_403654: hham|HHA_291080 ncan|NCLIV_042940 sneu|SRCN_2259 tgon|TGME49_291080
OG6_403655: hham|HHA_291160 ncan|NCLIV_043010 sneu|SRCN_2565 tgon|TGME49_291160
OG6_403656: hham|HHA_291350 ncan|NCLIV_043090 sneu|SRCN_4074 tgon|TGME49_291350
OG6_403657: hham|HHA_291670 ncan|NCLIV_043170 sneu|SRCN_3397 tgon|TGME49_291670
OG6_403658: hham|HHA_291820 ncan|NCLIV_043220 tgon|TGME49_291820 sneu|SRCN_3391
OG6_403659: hham|HHA_291930 tgon|TGME49_291930 ncan|NCLIV_043300 sneu|SRCN_5759
OG6_403660: hham|HHA_291950 ncan|NCLIV_043320 sneu|SRCN_5959 tgon|TGME49_291950
OG6_403661: hham|HHA_291960 ncan|NCLIV_012920 tgon|TGME49_291960 sneu|SRCN_4379
OG6_403662: hham|HHA_292000 ncan|NCLIV_012905 sneu|SRCN_5957 tgon|TGME49_292000
OG6_403663: hham|HHA_292010 ncan|NCLIV_012900 sneu|SRCN_5955 tgon|TGME49_292010
OG6_403664: hham|HHA_292235 ncan|NCLIV_043410 tgon|TGME49_292235 sneu|SRCN_734
OG6_403665: hham|HHA_292330 ncan|NCLIV_043780 sneu|SRCN_728 tgon|TGME49_292330
OG6_403666: hham|HHA_292360 ncan|NCLIV_043750 sneu|SRCN_1376 tgon|TGME49_292360
OG6_403667: hham|HHA_292975 ncan|NCLIV_000050 sneu|SRCN_2950 tgon|TGME49_292975
OG6_403668: hham|HHA_293050 ncan|NCLIV_000100 sneu|SRCN_10 tgon|TGME49_293050
OG6_403669: hham|HHA_293060 ncan|NCLIV_000110 sneu|SRCN_9 tgon|TGME49_293060
OG6_403670: hham|HHA_293230 ncan|NCLIV_000170 sneu|SRCN_2718 tgon|TGME49_293230
OG6_403671: hham|HHA_293390 ncan|NCLIV_000340 sneu|SRCN_2699 tgon|TGME49_293390
OG6_403672: hham|HHA_293460 ncan|NCLIV_000420 sneu|SRCN_2696 tgon|TGME49_293460
OG6_403673: hham|HHA_293510 ncan|NCLIV_000470 sneu|SRCN_215 tgon|TGME49_293510
OG6_403674: hham|HHA_293600 ncan|NCLIV_000540 sneu|SRCN_5324 tgon|TGME49_293600
OG6_403675: hham|HHA_293670 ncan|NCLIV_000590 sneu|SRCN_5982 tgon|TGME49_293670
OG6_403676: hham|HHA_293680 ncan|NCLIV_000600 sneu|SRCN_6188 tgon|TGME49_293680
OG6_403677: hham|HHA_293770 ncan|NCLIV_000740 sneu|SRCN_2648 tgon|TGME49_293770
OG6_403678: hham|HHA_293790 ncan|NCLIV_000760 sneu|SRCN_4275 tgon|TGME49_293790
OG6_403679: hham|HHA_293810 ncan|NCLIV_000780 sneu|SRCN_2650 tgon|TGME49_293810
OG6_403680: hham|HHA_293830 ncan|NCLIV_000800 sneu|SRCN_3196 tgon|TGME49_293830
OG6_403681: hham|HHA_293840 tgon|TGME49_293840 hham|HHA_462210 ncan|NCLIV_000810
OG6_403682: hham|HHA_294180 ncan|NCLIV_000920 sneu|SRCN_2640 tgon|TGME49_294180
OG6_403683: hham|HHA_294210 ncan|NCLIV_000950 sneu|SRCN_2633 tgon|TGME49_294210
OG6_403684: hham|HHA_294230 ncan|NCLIV_000980 sneu|SRCN_2636 tgon|TGME49_294230
OG6_403685: hham|HHA_294260 ncan|NCLIV_001010 sneu|SRCN_2630 tgon|TGME49_294260
OG6_403686: hham|HHA_294270 ncan|NCLIV_001020 sneu|SRCN_2628 tgon|TGME49_294270
OG6_403687: hham|HHA_294320 ncan|NCLIV_001340 tgon|TGME49_294320 sneu|SRCN_994
OG6_403688: hham|HHA_294585 ncan|NCLIV_001490 sneu|SRCN_6637 tgon|TGME49_294585
OG6_403689: hham|HHA_294690 ncan|NCLIV_001580 sneu|SRCN_3511 tgon|TGME49_294690
OG6_403690: hham|HHA_294700 ncan|NCLIV_001590 sneu|SRCN_3496 tgon|TGME49_294700
OG6_403691: hham|HHA_294780 ncan|NCLIV_001650 sneu|SRCN_3488 tgon|TGME49_294780
OG6_403692: hham|HHA_294850 ncan|NCLIV_001730 sneu|SRCN_3483 tgon|TGME49_294850
OG6_403693: hham|HHA_294920 ncan|NCLIV_001790 sneu|SRCN_3474 tgon|TGME49_294920
OG6_403694: hham|HHA_294930 ncan|NCLIV_001800 sneu|SRCN_3472 tgon|TGME49_294930
OG6_403695: hham|HHA_295030 ncan|NCLIV_001870 tgon|TGME49_295030 sneu|SRCN_5625
OG6_403696: hham|HHA_295360 ncan|NCLIV_002380 tgon|TGME49_295360 sneu|SRCN_6786
OG6_403697: hham|HHA_295450 ncan|NCLIV_002300 sneu|SRCN_4309 tgon|TGME49_295450
OG6_403698: hham|HHA_295590 ncan|NCLIV_002270 sneu|SRCN_1270 tgon|TGME49_295590
OG6_403699: hham|HHA_295640 ncan|NCLIV_002180 sneu|SRCN_6727 tgon|TGME49_295640
OG6_403700: hham|HHA_295690 ncan|NCLIV_002130 sneu|SRCN_625 tgon|TGME49_295690
OG6_403701: hham|HHA_295760 ncan|NCLIV_002090 sneu|SRCN_619 tgon|TGME49_295760
OG6_403702: hham|HHA_295935 hham|HHA_454570 ncan|NCLIV_002030 tgon|TGME49_295935
OG6_403703: hham|HHA_297110 ncan|NCLIV_006210 sneu|SRCN_3107 tgon|TGME49_297110
OG6_403704: hham|HHA_297150 ncan|NCLIV_006250 sneu|SRCN_3106 tgon|TGME49_297150
OG6_403705: hham|HHA_297400 ncan|NCLIV_006440 sneu|SRCN_4726 tgon|TGME49_297400
OG6_403706: hham|HHA_297420 ncan|NCLIV_006460 sneu|SRCN_6656 tgon|TGME49_297420
OG6_403707: hham|HHA_297520 ncan|NCLIV_006530 sneu|SRCN_4115 tgon|TGME49_297520
OG6_403708: hham|HHA_297650 ncan|NCLIV_006570 sneu|SRCN_3509 tgon|TGME49_297650
OG6_403709: hham|HHA_297780 ncan|NCLIV_006680 sneu|SRCN_550 tgon|TGME49_297780
OG6_403710: hham|HHA_297870 ncan|NCLIV_006770 sneu|SRCN_1427 tgon|TGME49_297870
OG6_403711: hham|HHA_297920 ncan|NCLIV_006820 sneu|SRCN_4407 tgon|TGME49_297920
OG6_403712: hham|HHA_298030 ncan|NCLIV_006900 sneu|SRCN_5883 tgon|TGME49_298030
OG6_403713: hham|HHA_298050 ncan|NCLIV_006920 sneu|SRCN_5884 tgon|TGME49_298050
OG6_403714: hham|HHA_299190 ncan|NCLIV_009320 sneu|SRCN_5068 tgon|TGME49_299190
OG6_403715: hham|HHA_299210 ncan|NCLIV_009300 sneu|SRCN_850 tgon|TGME49_299210
OG6_403716: hham|HHA_300110 ncan|NCLIV_064610 sneu|SRCN_786 tgon|TGME49_300110
OG6_403717: hham|HHA_300120 ncan|NCLIV_064600 sneu|SRCN_787 tgon|TGME49_300120
OG6_403718: hham|HHA_300290 ncan|NCLIV_060390 sneu|SRCN_1022 tgon|TGME49_300290
OG6_403719: hham|HHA_301222 ncan|NCLIV_012740 tgon|TGME49_301222 sneu|SRCN_3927
OG6_403720: hham|HHA_301390 ncan|NCLIV_011930 sneu|SRCN_6511 tgon|TGME49_301390
OG6_403721: hham|HHA_304660 ncan|NCLIV_019890 tgon|TGME49_304660 sneu|SRCN_6040
OG6_403722: hham|HHA_305060 ncan|NCLIV_001310 sneu|SRCN_985 tgon|TGME49_305060
OG6_403723: hham|HHA_305070 ncan|NCLIV_001320 sneu|SRCN_986 tgon|TGME49_305070
OG6_403724: hham|HHA_305150 ncan|NCLIV_001060 sneu|SRCN_2623 tgon|TGME49_305150
OG6_403725: hham|HHA_305510 ncan|NCLIV_043990 sneu|SRCN_3724 tgon|TGME49_305510
OG6_403726: hham|HHA_305570 ncan|NCLIV_044040 sneu|SRCN_3721 tgon|TGME49_305570
OG6_403727: hham|HHA_305580 ncan|NCLIV_044050 sneu|SRCN_3720 tgon|TGME49_305580
OG6_403728: hham|HHA_305820 ncan|NCLIV_070070 sneu|SRCN_3704 tgon|TGME49_305820
OG6_403729: hham|HHA_305850 ncan|NCLIV_070060 sneu|SRCN_3702 tgon|TGME49_305850
OG6_403730: hham|HHA_306240 ncan|NCLIV_019900 ncan|NCLIV_044470 tgon|TGME49_306240
OG6_403731: hham|HHA_306450 ncan|NCLIV_044650 sneu|SRCN_4079 tgon|TGME49_306450
OG6_403732: hham|HHA_306460 ncan|NCLIV_044660 sneu|SRCN_4078 tgon|TGME49_306460
OG6_403733: hham|HHA_306470 tgon|TGME49_306470 ncan|NCLIV_044665 sneu|SRCN_4077
OG6_403734: hham|HHA_306500 ncan|NCLIV_044690 sneu|SRCN_5904 tgon|TGME49_306500
OG6_403735: hham|HHA_306570 ncan|NCLIV_044760 sneu|SRCN_5910 tgon|TGME49_306570
OG6_403736: hham|HHA_306650 ncan|NCLIV_044820 sneu|SRCN_3878 tgon|TGME49_306650
OG6_403737: hham|HHA_306660 ncan|NCLIV_044830 tgon|TGME49_306660 tgon|TGME49_328500
OG6_403738: hham|HHA_306670 ncan|NCLIV_069630 sneu|SRCN_3775 tgon|TGME49_306670
OG6_403739: hham|HHA_306980 ncan|NCLIV_053170 sneu|SRCN_5004 tgon|TGME49_306980
OG6_403740: hham|HHA_307580 ncan|NCLIV_001170 sneu|SRCN_966 tgon|TGME49_307580
OG6_403741: hham|HHA_307590 ncan|NCLIV_001160 sneu|SRCN_967 tgon|TGME49_307590
OG6_403742: hham|HHA_307610 ncan|NCLIV_001150 sneu|SRCN_969 tgon|TGME49_307610
OG6_403743: hham|HHA_307760 ncan|NCLIV_060520 tgon|TGME49_307760 sneu|SRCN_1751
OG6_403744: hham|HHA_307800 ncan|NCLIV_060550 sneu|SRCN_1747 tgon|TGME49_307800
OG6_403745: hham|HHA_308020 ncan|NCLIV_060660 sneu|SRCN_7067 tgon|TGME49_308020
OG6_403746: hham|HHA_308830 ncan|NCLIV_053300 sneu|SRCN_2895 tgon|TGME49_308830
OG6_403747: hham|HHA_308970 ncan|NCLIV_053420 sneu|SRCN_6147 tgon|TGME49_308970
OG6_403748: hham|HHA_308990 ncan|NCLIV_053440 sneu|SRCN_6144 tgon|TGME49_308990
OG6_403749: hham|HHA_309000 ncan|NCLIV_053450 sneu|SRCN_6988 tgon|TGME49_309000
OG6_403750: hham|HHA_309030 ncan|NCLIV_053480 sneu|SRCN_4112 tgon|TGME49_309030
OG6_403751: hham|HHA_309050 ncan|NCLIV_053500 sneu|SRCN_4109 tgon|TGME49_309050
OG6_403752: hham|HHA_309120 ncan|NCLIV_053580 sneu|SRCN_4460 tgon|TGME49_309120
OG6_403753: hham|HHA_309220 sneu|SRCN_4455 tgon|TGME49_309220 ncan|NCLIV_053650
OG6_403754: hham|HHA_309550 ncan|NCLIV_053800 tgon|TGME49_309550 sneu|SRCN_6104
OG6_403755: hham|HHA_309560 ncan|NCLIV_053810 sneu|SRCN_6105 tgon|TGME49_309560
OG6_403756: hham|HHA_309740 ncan|NCLIV_053870 sneu|SRCN_1442 tgon|TGME49_309740
OG6_403757: hham|HHA_309920 ncan|NCLIV_054040 tgon|TGME49_309920 sneu|SRCN_4566
OG6_403758: hham|HHA_310050 ncan|NCLIV_054170 sneu|SRCN_4555 tgon|TGME49_310050
OG6_403759: hham|HHA_310180 ncan|NCLIV_054280 sneu|SRCN_1969 tgon|TGME49_310180
OG6_403760: hham|HHA_310210 ncan|NCLIV_054310 sneu|SRCN_1960 tgon|TGME49_310210
OG6_403761: hham|HHA_310250 ncan|NCLIV_054340 sneu|SRCN_1958 tgon|TGME49_310250
OG6_403762: hham|HHA_310300 ncan|NCLIV_054390 sneu|SRCN_5836 tgon|TGME49_310300
OG6_403763: hham|HHA_310370 ncan|NCLIV_054460 sneu|SRCN_5843 tgon|TGME49_310370
OG6_403764: hham|HHA_310480 ncan|NCLIV_054560 sneu|SRCN_2972 tgon|TGME49_310480
OG6_403765: hham|HHA_310530 ncan|NCLIV_054610 ncan|NCLIV_054620 tgon|TGME49_310530
OG6_403766: hham|HHA_310570 ncan|NCLIV_054640 sneu|SRCN_2965 tgon|TGME49_310570
OG6_403767: hham|HHA_310680 ncan|NCLIV_054730 sneu|SRCN_3436 tgon|TGME49_310680
OG6_403768: hham|HHA_310760 ncan|NCLIV_054810 sneu|SRCN_4161 tgon|TGME49_310760
OG6_403769: hham|HHA_310802 ncan|NCLIV_054850 sneu|SRCN_1486 tgon|TGME49_310802
OG6_403770: hham|HHA_310820 ncan|NCLIV_054870 sneu|SRCN_1485 tgon|TGME49_310820
OG6_403771: hham|HHA_311080 ncan|NCLIV_055060 tgon|TGME49_311080 sneu|SRCN_3025
OG6_403772: hham|HHA_311110 ncan|NCLIV_055090 sneu|SRCN_3023 tgon|TGME49_311110
OG6_403773: hham|HHA_311280 ncan|NCLIV_055200 tgon|TGME49_311270 tgon|TGME49_311280
OG6_403774: hham|HHA_311300 ncan|NCLIV_055220 sneu|SRCN_4523 tgon|TGME49_311300
OG6_403775: hham|HHA_311335 ncan|NCLIV_055250 sneu|SRCN_4519 tgon|TGME49_311335
OG6_403776: hham|HHA_311370 ncan|NCLIV_055270 sneu|SRCN_4516 tgon|TGME49_311370
OG6_403777: hham|HHA_311380 ncan|NCLIV_055280 sneu|SRCN_5233 tgon|TGME49_311380
OG6_403778: hham|HHA_311410 ncan|NCLIV_055310 sneu|SRCN_4510 tgon|TGME49_311410
OG6_403779: hham|HHA_311430 ncan|NCLIV_055330 sneu|SRCN_4509 tgon|TGME49_311430
OG6_403780: hham|HHA_311440 ncan|NCLIV_055340 sneu|SRCN_7074 tgon|TGME49_311440
OG6_403781: hham|HHA_311510 ncan|NCLIV_055400 sneu|SRCN_4503 tgon|TGME49_311510
OG6_403782: hham|HHA_311690 ncan|NCLIV_055460 sneu|SRCN_4497 tgon|TGME49_311690
OG6_403783: hham|HHA_311710 ncan|NCLIV_055480 tgon|TGME49_311710 sneu|SRCN_1037
OG6_403784: hham|HHA_312140 ncan|NCLIV_055750 sneu|SRCN_5852 tgon|TGME49_312140
OG6_403785: hham|HHA_312300 ncan|NCLIV_055870 tgon|TGME49_312300 hham|HHA_462350
OG6_403786: hham|HHA_312310 ncan|NCLIV_055880 tgon|TGME49_312310 sneu|SRCN_3268
OG6_403787: hham|HHA_312590 ncan|NCLIV_056100 sneu|SRCN_4213 tgon|TGME49_312590
OG6_403788: hham|HHA_313190 ncan|NCLIV_056520 sneu|SRCN_6595 tgon|TGME49_313190
OG6_403789: hham|HHA_313240 ncan|NCLIV_056560 sneu|SRCN_1760 tgon|TGME49_313240
OG6_403790: hham|HHA_313290 ncan|NCLIV_056590 sneu|SRCN_3245 tgon|TGME49_313290
OG6_403791: hham|HHA_313300 ncan|NCLIV_056600 tgon|TGME49_313300 sneu|SRCN_3246
OG6_403792: hham|HHA_313450 ncan|NCLIV_056750 sneu|SRCN_5257 tgon|TGME49_313450
OG6_403793: hham|HHA_313640 ncan|NCLIV_056910 sneu|SRCN_1027 tgon|TGME49_313640
OG6_403794: hham|HHA_313665 ncan|NCLIV_056940 sneu|SRCN_6214 tgon|TGME49_313665
OG6_403795: hham|HHA_313750 ncan|NCLIV_057000 sneu|SRCN_1361 tgon|TGME49_313750
OG6_403796: hham|HHA_313900 tgon|TGME49_313900 hham|HHA_461890 ncan|NCLIV_057110
OG6_403797: hham|HHA_313950 ncan|NCLIV_057150 sneu|SRCN_2300 tgon|TGME49_313950
OG6_403798: hham|HHA_314042 ncan|NCLIV_057230 sneu|SRCN_6728 tgon|TGME49_314042
OG6_403799: hham|HHA_314240 ncan|NCLIV_057320 sneu|SRCN_632 tgon|TGME49_314240
OG6_403800: hham|HHA_314280 ncan|NCLIV_057360 sneu|SRCN_1695 tgon|TGME49_314280
OG6_403801: hham|HHA_314330 ncan|NCLIV_057400 sneu|SRCN_1699 tgon|TGME49_314330
OG6_403802: hham|HHA_314450 ncan|NCLIV_057510 tgon|TGME49_314450 sneu|SRCN_1919
OG6_403803: hham|HHA_314875 tgon|TGME49_314875 hham|HHA_450970 ncan|NCLIV_057760
OG6_403804: hham|HHA_314910 ncan|NCLIV_057790 sneu|SRCN_739 tgon|TGME49_314910
OG6_403805: hham|HHA_315120 ncan|NCLIV_057870 sneu|SRCN_5416 tgon|TGME49_315120
OG6_403806: hham|HHA_315160 ncan|NCLIV_057920 sneu|SRCN_5413 tgon|TGME49_315160
OG6_403807: hham|HHA_315170 ncan|NCLIV_057930 sneu|SRCN_5412 tgon|TGME49_315170
OG6_403808: hham|HHA_315190 ncan|NCLIV_057940 sneu|SRCN_5410 tgon|TGME49_315190
OG6_403809: hham|HHA_315450 ncan|NCLIV_058140 sneu|SRCN_4418 tgon|TGME49_315450
OG6_403810: hham|HHA_315530 ncan|NCLIV_058220 sneu|SRCN_5204 tgon|TGME49_315530
OG6_403811: hham|HHA_315560 ncan|NCLIV_058250 sneu|SRCN_5205 tgon|TGME49_315560
OG6_403812: hham|HHA_315770 ncan|NCLIV_058440 sneu|SRCN_1906 tgon|TGME49_315770
OG6_403813: hham|HHA_315798 sneu|SRCN_1904 tgon|TGME49_315798 ncan|NCLIV_058460
OG6_403814: hham|HHA_315810 ncan|NCLIV_058470 sneu|SRCN_1903 tgon|TGME49_315810
OG6_403815: hham|HHA_315930 ncan|NCLIV_058550 sneu|SRCN_1897 tgon|TGME49_315930
OG6_403816: hham|HHA_315962 ncan|NCLIV_058590 sneu|SRCN_1894 tgon|TGME49_315962
OG6_403817: hham|HHA_315980 ncan|NCLIV_058610 sneu|SRCN_1893 tgon|TGME49_315980
OG6_403818: hham|HHA_316100 ncan|NCLIV_058630 sneu|SRCN_1891 tgon|TGME49_316100
OG6_403819: hham|HHA_316140 ncan|NCLIV_058670 sneu|SRCN_1887 tgon|TGME49_316140
OG6_403820: hham|HHA_316200 ncan|NCLIV_058720 sneu|SRCN_5237 tgon|TGME49_316200
OG6_403821: hham|HHA_316250 ncan|NCLIV_058760 sneu|SRCN_5242 tgon|TGME49_316250
OG6_403822: hham|HHA_316260 ncan|NCLIV_058770 sneu|SRCN_5244 tgon|TGME49_316260
OG6_403823: hham|HHA_316300 ncan|NCLIV_058800 sneu|SRCN_5247 tgon|TGME49_316300
OG6_403824: hham|HHA_316660 ncan|NCLIV_059100 sneu|SRCN_3551 tgon|TGME49_316660
OG6_403825: hham|HHA_316760 ncan|NCLIV_059170 sneu|SRCN_5833 tgon|TGME49_316760
OG6_403826: hham|HHA_318150 ncan|NCLIV_011330 sneu|SRCN_3597 tgon|TGME49_318150
OG6_403827: hham|HHA_318240 ncan|NCLIV_011260 sneu|SRCN_6168 tgon|TGME49_318240
OG6_403828: hham|HHA_318340 sneu|SRCN_5357 tgon|TGME49_318340 ncan|NCLIV_011180
OG6_403829: hham|HHA_318400 ncan|NCLIV_011150 sneu|SRCN_5354 tgon|TGME49_318400
OG6_403830: hham|HHA_318450 ncan|NCLIV_011100 sneu|SRCN_4995 tgon|TGME49_318450
OG6_403831: hham|HHA_318500 ncan|NCLIV_011050 tgon|TGME49_318500 sneu|SRCN_4989
OG6_403832: hham|HHA_318510 ncan|NCLIV_011040 sneu|SRCN_4988 tgon|TGME49_318510
OG6_403833: hham|HHA_318540 ncan|NCLIV_011000 sneu|SRCN_4984 tgon|TGME49_318540
OG6_403834: hham|HHA_318660 ncan|NCLIV_010890 sneu|SRCN_4976 tgon|TGME49_318660
OG6_403835: hham|HHA_318750 ncan|NCLIV_010810 sneu|SRCN_2406 tgon|TGME49_318750
OG6_403836: hham|HHA_319090 ncan|NCLIV_010780 tgon|TGME49_318880 tgon|TGME49_319090
OG6_403837: hham|HHA_319300 ncan|NCLIV_010770 sneu|SRCN_6341 tgon|TGME49_319300
OG6_403838: hham|HHA_319658 ncan|NCLIV_010500 sneu|SRCN_6888 tgon|TGME49_319658
OG6_403839: hham|HHA_319850 ncan|NCLIV_010390 sneu|SRCN_3984 tgon|TGME49_319850
OG6_403840: hham|HHA_319910 ncan|NCLIV_010330 sneu|SRCN_3978 tgon|TGME49_319910
OG6_403841: hham|HHA_319940 ncan|NCLIV_010300 sneu|SRCN_3975 tgon|TGME49_319940
OG6_403842: hham|HHA_319980 ncan|NCLIV_010270 tgon|TGME49_319980 tgon|TGME49_319992
OG6_403843: hham|HHA_320040 ncan|NCLIV_010210 sneu|SRCN_3681 tgon|TGME49_320040
OG6_403844: hham|HHA_320130 ncan|NCLIV_010120 tgon|TGME49_320130 sneu|SRCN_6160
OG6_403845: hham|HHA_320140 ncan|NCLIV_010110 sneu|SRCN_3688 tgon|TGME49_320140
OG6_403846: hham|HHA_320170 tgon|TGME49_320170 ncan|NCLIV_009980 ncan|NCLIV_010050
OG6_403847: hham|HHA_320180 tgon|TGME49_320180 ncan|NCLIV_009990 ncan|NCLIV_010060
OG6_403848: hham|HHA_320290 ncan|NCLIV_009860 sneu|SRCN_3696 tgon|TGME49_320290
OG6_403849: hham|HHA_320440 ncan|NCLIV_009830 tgon|TGME49_320440 sneu|SRCN_3132
OG6_403850: hham|HHA_320592 ncan|NCLIV_009680 tgon|TGME49_320592 sneu|SRCN_3943
OG6_403851: hham|HHA_320610 ncan|NCLIV_009660 tgon|TGME49_320610 sneu|SRCN_3942
OG6_403852: hham|HHA_320620 ncan|NCLIV_009650 tgon|TGME49_320620 sneu|SRCN_3941
OG6_403853: hham|HHA_320700 ncan|NCLIV_009580 sneu|SRCN_3123 tgon|TGME49_320700
OG6_403854: hham|HHA_320710 ncan|NCLIV_009570 tgon|TGME49_320710 sneu|SRCN_3124
OG6_403855: hham|HHA_320720 ncan|NCLIV_009560 sneu|SRCN_3126 tgon|TGME49_320720
OG6_403856: hham|HHA_320750 ncan|NCLIV_009530 sneu|SRCN_3129 tgon|TGME49_320750
OG6_403857: hham|HHA_321430 ncan|NCLIV_004500 sneu|SRCN_3638 tgon|TGME49_321430
OG6_403858: hham|HHA_321520 ncan|NCLIV_004390 sneu|SRCN_1875 tgon|TGME49_321520
OG6_403859: hham|HHA_321660 ncan|NCLIV_004260 sneu|SRCN_1799 tgon|TGME49_321660
OG6_403860: hham|HHA_321680 ncan|NCLIV_004250 sneu|SRCN_1800 tgon|TGME49_321680
OG6_403861: hham|HHA_323700 hham|HHA_449160 tgon|TGME49_316780 hham|HHA_453160
OG6_403862: hham|HHA_454390 tgon|TGME49_220720 tgon|TGME49_300780 tgon|TGME49_322500
OG6_403863: sneu|SRCN_3910 sneu|SRCN_3911 sneu|SRCN_3912 sneu|SRCN_6980
OG6_403864: sneu|SRCN_7072B sneu|SRCN_7076 sneu|SRCN_7077 sneu|SRCN_7078
OG6_403865: tgon|TGME49_287280 tgon|TGME49_292610 tgon|TGME49_329100 tgon|TGME49_329400
OG6_403866: eten|ETH_00000085 hham|HHA_306895 tgon|TGME49_306895
OG6_403867: eten|ETH_00000470 hham|HHA_231280 tgon|TGME49_231280
OG6_403868: eten|ETH_00000680 eten|ETH_00000705 eten|ETH_00009990
OG6_403869: eten|ETH_00001010 hham|HHA_203320 tgon|TGME49_203320
OG6_403870: eten|ETH_00001685 eten|ETH_00001690 eten|ETH_00001705
OG6_403871: eten|ETH_00002345 sneu|SRCN_1223 tgon|TGME49_253340
OG6_403872: eten|ETH_00002380 eten|ETH_00010405 eten|ETH_00017395
OG6_403873: ncan|NCLIV_048060 hham|HHA_266100 tgon|TGME49_266100
OG6_403874: eten|ETH_00004930 hham|HHA_452320 sneu|SRCN_5872
OG6_403875: eten|ETH_00004970 hham|HHA_210787 tgon|TGME49_210787
OG6_403876: hham|HHA_258580 ncan|NCLIV_027930 tgon|TGME49_258580
OG6_403877: eten|ETH_00005340 hham|HHA_304670 tgon|TGME49_304670
OG6_403878: eten|ETH_00005395 hham|HHA_226825 tgon|TGME49_226825
OG6_403879: eten|ETH_00005595 eten|ETH_00008990 eten|ETH_00018195
OG6_403880: eten|ETH_00005700 hham|HHA_316690 tgon|TGME49_316690
OG6_403881: eten|ETH_00005720 eten|ETH_00005725 eten|ETH_00027315
OG6_403882: eten|ETH_00006605 eten|ETH_00010815 eten|ETH_00011015
OG6_403883: eten|ETH_00007325 eten|ETH_00023450 eten|ETH_00023455
OG6_403884: eten|ETH_00008090 hham|HHA_240525 tgon|TGME49_240525
OG6_403885: eten|ETH_00008235 eten|ETH_00014105 eten|ETH_00022090
OG6_403886: ncan|NCLIV_065070 hham|HHA_248970 tgon|TGME49_248970
OG6_403887: eten|ETH_00009120 hham|HHA_209585 tgon|TGME49_209585
OG6_403888: eten|ETH_00009730 ncan|NCLIV_053130 tgon|TGME49_307030
OG6_403889: hham|HHA_307040 ncan|NCLIV_053120 tgon|TGME49_307040
OG6_403890: eten|ETH_00011090 hham|HHA_294890 tgon|TGME49_294890
OG6_403891: eten|ETH_00011730 hham|HHA_295995 tgon|TGME49_295995
OG6_403892: eten|ETH_00011900 ncan|NCLIV_000970 hham|HHA_451810
OG6_403893: eten|ETH_00012545 hham|HHA_249935 ncan|NCLIV_066050
OG6_403894: eten|ETH_00012565 hham|HHA_271892 tgon|TGME49_271892
OG6_403895: eten|ETH_00014050 hham|HHA_255200 tgon|TGME49_255200
OG6_403896: eten|ETH_00014115 hham|HHA_232700 tgon|TGME49_232700
OG6_403897: eten|ETH_00014230 hham|HHA_217920 tgon|TGME49_217920
OG6_403898: eten|ETH_00014245 ncan|NCLIV_063320 tgon|TGME49_246530
OG6_403899: eten|ETH_00014295 eten|ETH_00014300 eten|ETH_00014305
OG6_403900: eten|ETH_00014530 ncan|NCLIV_066440 sneu|SRCN_3896
OG6_403901: eten|ETH_00016280 eten|ETH_00027350 eten|ETH_00040010
OG6_403902: ncan|NCLIV_044990 hham|HHA_228500 tgon|TGME49_228500
OG6_403903: eten|ETH_00016955 hham|HHA_208300 tgon|TGME49_208300
OG6_403904: ncan|NCLIV_032990 hham|HHA_233180 tgon|TGME49_233180
OG6_403905: eten|ETH_00018715 tgon|TGME49_217340 hham|HHA_217340
OG6_403906: eten|ETH_00019035 ncan|NCLIV_050530 tgon|TGME49_236280
OG6_403907: eten|ETH_00020100 hham|HHA_455020 sneu|SRCN_2227
OG6_403908: eten|ETH_00020160 hham|HHA_452550 sneu|SRCN_2732
OG6_403909: eten|ETH_00020765 hham|HHA_304480 tgon|TGME49_304480
OG6_403910: eten|ETH_00022150 ncan|NCLIV_044970 sneu|SRCN_1252
OG6_403911: eten|ETH_00022660 hham|HHA_203505 tgon|TGME49_203505
OG6_403912: eten|ETH_00022765 eten|ETH_00034025 sneu|SRCN_4934
OG6_403913: eten|ETH_00023255 hham|HHA_286510 tgon|TGME49_286510
OG6_403914: eten|ETH_00023495 hham|HHA_224905 tgon|TGME49_224905
OG6_403915: eten|ETH_00023585 hham|HHA_278790 tgon|TGME49_278790
OG6_403916: eten|ETH_00023705 hham|HHA_203070 tgon|TGME49_203070
OG6_403917: ncan|NCLIV_004670 hham|HHA_220890 tgon|TGME49_220890
OG6_403918: ncan|NCLIV_007080 hham|HHA_275860 tgon|TGME49_275860
OG6_403919: eten|ETH_00024145 hham|HHA_210810 tgon|TGME49_210810
OG6_403920: eten|ETH_00024420 hham|HHA_213580 tgon|TGME49_213580
OG6_403921: eten|ETH_00024720 tgon|TGME49_240575 hham|HHA_240575
OG6_403922: eten|ETH_00025550 sneu|SRCN_1090 ncan|NCLIV_035170
OG6_403923: eten|ETH_00026260 hham|HHA_242850 tgon|TGME49_242850
OG6_403924: hham|HHA_229320 ncan|NCLIV_030240 tgon|TGME49_229320
OG6_403925: eten|ETH_00027695 eten|ETH_00027700 eten|ETH_00027705
OG6_403926: eten|ETH_00027725 hham|HHA_250080 sneu|SRCN_4946
OG6_403927: eten|ETH_00027930 hham|HHA_267720 tgon|TGME49_267720
OG6_403928: eten|ETH_00028075 eten|ETH_00031540 eten|ETH_00031545
OG6_403929: eten|ETH_00028330 ncan|NCLIV_038480 sneu|SRCN_2555
OG6_403930: eten|ETH_00028945 hham|HHA_206480 tgon|TGME49_206480
OG6_403931: tgon|TGME49_208570 hham|HHA_208570 ncan|NCLIV_003200
OG6_403932: eten|ETH_00029070 hham|HHA_207020 tgon|TGME49_207020
OG6_403933: ncan|NCLIV_059400 hham|HHA_216910 tgon|TGME49_216910
OG6_403934: eten|ETH_00029110 hham|HHA_319695 tgon|TGME49_319695
OG6_403935: eten|ETH_00029520 hham|HHA_314690 tgon|TGME49_314690
OG6_403936: eten|ETH_00030515 hham|HHA_267710 tgon|TGME49_267710
OG6_403937: eten|ETH_00031430 hham|HHA_215385 tgon|TGME49_215385
OG6_403938: eten|ETH_00032425 eten|ETH_00043385 eten|ETH_00036535
OG6_403939: eten|ETH_00034240 hham|HHA_305800 tgon|TGME49_305800
OG6_403940: eten|ETH_00039630 tgon|TGME49_231960 hham|HHA_231960
OG6_403941: eten|ETH_00040670 hham|HHA_252630 tgon|TGME49_252630
OG6_403942: eten|ETH_00042505 hham|HHA_256025 tgon|TGME49_256025
OG6_403943: eten|ETH_00042910 hham|HHA_267030 tgon|TGME49_267030
OG6_403944: eten|ETH_00043455 hham|HHA_227880 ncan|NCLIV_045520
OG6_403945: hham|HHA_320630 tgon|TGME49_320630 ncan|NCLIV_009640
OG6_403946: eten|ETH_00043925 hham|HHA_242340 ncan|NCLIV_017510
OG6_403947: hham|HHA_200280 ncan|NCLIV_038130 tgon|TGME49_200280
OG6_403948: hham|HHA_200340 ncan|NCLIV_038190 tgon|TGME49_200340
OG6_403949: hham|HHA_200360 ncan|NCLIV_038210 tgon|TGME49_200360
OG6_403950: hham|HHA_200385 ncan|NCLIV_038230 tgon|TGME49_200385
OG6_403951: hham|HHA_200410 ncan|NCLIV_038250 tgon|TGME49_200410
OG6_403952: hham|HHA_200440 ncan|NCLIV_038270 tgon|TGME49_200440
OG6_403953: hham|HHA_200450 ncan|NCLIV_038280 tgon|TGME49_200450
OG6_403954: hham|HHA_200470 ncan|NCLIV_038300 tgon|TGME49_200470
OG6_403955: hham|HHA_200590 hham|HHA_321170 tgon|TGME49_200590
OG6_403956: hham|HHA_201120 ncan|NCLIV_023270 tgon|TGME49_201120
OG6_403957: hham|HHA_201140 ncan|NCLIV_023250 tgon|TGME49_201140
OG6_403958: hham|HHA_201170 ncan|NCLIV_023230 tgon|TGME49_201170
OG6_403959: hham|HHA_201180 ncan|NCLIV_023220 tgon|TGME49_201180
OG6_403960: hham|HHA_201210 ncan|NCLIV_023200 tgon|TGME49_201210
OG6_403961: hham|HHA_201230 ncan|NCLIV_023170 tgon|TGME49_201230
OG6_403962: hham|HHA_201240 ncan|NCLIV_023160 tgon|TGME49_201240
OG6_403963: hham|HHA_201390 tgon|TGME49_201390 ncan|NCLIV_023110
OG6_403964: hham|HHA_201640 ncan|NCLIV_023080 tgon|TGME49_201640
OG6_403965: hham|HHA_201660 ncan|NCLIV_023070 tgon|TGME49_201660
OG6_403966: hham|HHA_201690 ncan|NCLIV_023045 tgon|TGME49_201690
OG6_403967: hham|HHA_201740 ncan|NCLIV_023010 tgon|TGME49_201740
OG6_403968: hham|HHA_201790 ncan|NCLIV_022960 tgon|TGME49_201790
OG6_403969: hham|HHA_201870 ncan|NCLIV_022890 tgon|TGME49_201870
OG6_403970: hham|HHA_201900 ncan|NCLIV_022860 tgon|TGME49_201900
OG6_403971: hham|HHA_202010 ncan|NCLIV_022850 tgon|TGME49_202010
OG6_403972: hham|HHA_202030 ncan|NCLIV_022830 tgon|TGME49_202030
OG6_403973: hham|HHA_202040 ncan|NCLIV_022820 tgon|TGME49_202040
OG6_403974: hham|HHA_202050 ncan|NCLIV_022810 tgon|TGME49_202050
OG6_403975: hham|HHA_202070 ncan|NCLIV_022800 tgon|TGME49_202070
OG6_403976: hham|HHA_202090 ncan|NCLIV_022780 tgon|TGME49_202090
OG6_403977: hham|HHA_202100 ncan|NCLIV_022770 tgon|TGME49_202100
OG6_403978: hham|HHA_202110 ncan|NCLIV_022760 tgon|TGME49_202110
OG6_403979: hham|HHA_202140 ncan|NCLIV_022740 tgon|TGME49_202140
OG6_403980: hham|HHA_202170 ncan|NCLIV_022720 tgon|TGME49_202170
OG6_403981: hham|HHA_202190 ncan|NCLIV_022700 tgon|TGME49_202190
OG6_403982: hham|HHA_202220 ncan|NCLIV_022670 tgon|TGME49_202220
OG6_403983: hham|HHA_202240 ncan|NCLIV_022650 tgon|TGME49_202240
OG6_403984: hham|HHA_202250 ncan|NCLIV_022640 tgon|TGME49_202250
OG6_403985: hham|HHA_202285 sneu|SRCN_5680 tgon|TGME49_202285
OG6_403986: hham|HHA_202390 ncan|NCLIV_022540 tgon|TGME49_202390
OG6_403987: hham|HHA_202410 ncan|NCLIV_022520 tgon|TGME49_202410
OG6_403988: hham|HHA_202420 ncan|NCLIV_022510 tgon|TGME49_202420
OG6_403989: hham|HHA_202430 ncan|NCLIV_022500 tgon|TGME49_202430
OG6_403990: hham|HHA_202450 ncan|NCLIV_022480 tgon|TGME49_202450
OG6_403991: hham|HHA_202470 ncan|NCLIV_0224 tgon|TGME49_202470
OG6_403992: hham|HHA_202480 ncan|NCLIV_022450 tgon|TGME49_202480
OG6_403993: hham|HHA_202490 ncan|NCLIV_022440 tgon|TGME49_202490
OG6_403994: hham|HHA_202520 ncan|NCLIV_022410 tgon|TGME49_202520
OG6_403995: hham|HHA_202610 ncan|NCLIV_022340 tgon|TGME49_202610
OG6_403996: hham|HHA_202640 ncan|NCLIV_022300 tgon|TGME49_202640
OG6_403997: hham|HHA_202700 ncan|NCLIV_022200 tgon|TGME49_202700
OG6_403998: hham|HHA_202720 ncan|NCLIV_022190 tgon|TGME49_202720
OG6_403999: hham|HHA_202740 ncan|NCLIV_022170 tgon|TGME49_202740
OG6_404000: hham|HHA_202760 ncan|NCLIV_022150 tgon|TGME49_202760
OG6_404001: hham|HHA_202780 ncan|NCLIV_022130 tgon|TGME49_202780
OG6_404002: hham|HHA_202830 ncan|NCLIV_022080 tgon|TGME49_202830
OG6_404003: hham|HHA_202840 ncan|NCLIV_0220 tgon|TGME49_202840
OG6_404004: hham|HHA_202850 ncan|NCLIV_022060 tgon|TGME49_202850
OG6_404005: hham|HHA_202890 ncan|NCLIV_022030 tgon|TGME49_202890
OG6_404006: hham|HHA_202900 ncan|NCLIV_022020 tgon|TGME49_202900
OG6_404007: hham|HHA_202930 ncan|NCLIV_021990 tgon|TGME49_202930
OG6_404008: hham|HHA_202940 ncan|NCLIV_021980 tgon|TGME49_202940
OG6_404009: hham|HHA_203000 ncan|NCLIV_021930 tgon|TGME49_203000
OG6_404010: hham|HHA_203040 ncan|NCLIV_021880 tgon|TGME49_203040
OG6_404011: hham|HHA_203090 ncan|NCLIV_021840 tgon|TGME49_203090
OG6_404012: hham|HHA_203180 ncan|NCLIV_021760 tgon|TGME49_203180
OG6_404013: hham|HHA_203200 ncan|NCLIV_021750 tgon|TGME49_203200
OG6_404014: hham|HHA_203250 ncan|NCLIV_021710 tgon|TGME49_203250
OG6_404015: hham|HHA_203290 ncan|NCLIV_021660 tgon|TGME49_203290
OG6_404016: hham|HHA_203310 ncan|NCLIV_021640 tgon|TGME49_203310
OG6_404017: hham|HHA_203400 ncan|NCLIV_021540 tgon|TGME49_203400
OG6_404018: hham|HHA_203420 ncan|NCLIV_021530 tgon|TGME49_203420
OG6_404019: hham|HHA_203440 ncan|NCLIV_021520 tgon|TGME49_203440
OG6_404020: hham|HHA_203480 ncan|NCLIV_021500 tgon|TGME49_203480
OG6_404021: hham|HHA_203510 ncan|NCLIV_021460 tgon|TGME49_203510
OG6_404022: hham|HHA_203520 tgon|TGME49_203520 ncan|NCLIV_021450
OG6_404023: hham|HHA_203540 ncan|NCLIV_021440 tgon|TGME49_203540
OG6_404024: hham|HHA_203590 ncan|NCLIV_021420 tgon|TGME49_203590
OG6_404025: hham|HHA_203600 ncan|NCLIV_021410 tgon|TGME49_203600
OG6_404026: hham|HHA_203665 ncan|NCLIV_021380 tgon|TGME49_203665
OG6_404027: hham|HHA_203690 ncan|NCLIV_021360 tgon|TGME49_203690
OG6_404028: hham|HHA_203710 ncan|NCLIV_021340 tgon|TGME49_203710
OG6_404029: hham|HHA_203760 ncan|NCLIV_021300 tgon|TGME49_203760
OG6_404030: hham|HHA_203780 ncan|NCLIV_021290 tgon|TGME49_203780
OG6_404031: hham|HHA_203790 ncan|NCLIV_021280 tgon|TGME49_203790
OG6_404032: hham|HHA_203800 ncan|NCLIV_021270 tgon|TGME49_203800
OG6_404033: hham|HHA_203830 ncan|NCLIV_021240 tgon|TGME49_203830
OG6_404034: hham|HHA_203860 ncan|NCLIV_021220 tgon|TGME49_203860
OG6_404035: hham|HHA_203880 ncan|NCLIV_021200 tgon|TGME49_203880
OG6_404036: hham|HHA_203890 ncan|NCLIV_021190 tgon|TGME49_203890
OG6_404037: hham|HHA_203900 ncan|NCLIV_021180 tgon|TGME49_203900
OG6_404038: hham|HHA_203930 ncan|NCLIV_021160 tgon|TGME49_203930
OG6_404039: hham|HHA_203950 ncan|NCLIV_0211 tgon|TGME49_203950
OG6_404040: hham|HHA_203960 ncan|NCLIV_021130 tgon|TGME49_203960
OG6_404041: hham|HHA_203990 ncan|NCLIV_021100 tgon|TGME49_203990
OG6_404042: hham|HHA_204000 ncan|NCLIV_021090 tgon|TGME49_204000
OG6_404043: hham|HHA_204040 ncan|NCLIV_021070 tgon|TGME49_204040
OG6_404044: hham|HHA_204100 ncan|NCLIV_021010 tgon|TGME49_204100
OG6_404045: hham|HHA_204140 ncan|NCLIV_020980 tgon|TGME49_204140
OG6_404046: hham|HHA_204160 ncan|NCLIV_020970 tgon|TGME49_204160
OG6_404047: hham|HHA_204270 ncan|NCLIV_020960 tgon|TGME49_204270
OG6_404048: hham|HHA_204290 ncan|NCLIV_020940 tgon|TGME49_204290
OG6_404049: hham|HHA_204320 ncan|NCLIV_020910 tgon|TGME49_204320
OG6_404050: hham|HHA_204350 ncan|NCLIV_020900 tgon|TGME49_204350
OG6_404051: hham|HHA_204360 ncan|NCLIV_020890 tgon|TGME49_204360
OG6_404052: hham|HHA_204410 ncan|NCLIV_020830 tgon|TGME49_204410
OG6_404053: hham|HHA_204460 ncan|NCLIV_020790 tgon|TGME49_204460
OG6_404054: hham|HHA_204490 ncan|NCLIV_020760 tgon|TGME49_204490
OG6_404055: hham|HHA_204500 ncan|NCLIV_020750 tgon|TGME49_204500
OG6_404056: hham|HHA_204520 ncan|NCLIV_020730 tgon|TGME49_204520
OG6_404057: hham|HHA_204530 ncan|NCLIV_020720 tgon|TGME49_204530
OG6_404058: hham|HHA_204880 ncan|NCLIV_020670 tgon|TGME49_204880
OG6_404059: hham|HHA_205020 ncan|NCLIV_020640 tgon|TGME49_205020
OG6_404060: hham|HHA_205040 ncan|NCLIV_020620 tgon|TGME49_205040
OG6_404061: hham|HHA_205050 ncan|NCLIV_020610 tgon|TGME49_205050
OG6_404062: hham|HHA_205070 ncan|NCLIV_020590 tgon|TGME49_205070
OG6_404063: hham|HHA_205100 ncan|NCLIV_020570 tgon|TGME49_205100
OG6_404064: hham|HHA_205140 ncan|NCLIV_020520 tgon|TGME49_205140
OG6_404065: hham|HHA_205160 ncan|NCLIV_020500 tgon|TGME49_205160
OG6_404066: hham|HHA_205170 ncan|NCLIV_020490 tgon|TGME49_205170
OG6_404067: hham|HHA_205190 ncan|NCLIV_020470 tgon|TGME49_205190
OG6_404068: hham|HHA_205200 ncan|NCLIV_020460 tgon|TGME49_205200
OG6_404069: hham|HHA_205210 ncan|NCLIV_020450 tgon|TGME49_205210
OG6_404070: hham|HHA_205280 ncan|NCLIV_020410 tgon|TGME49_205280
OG6_404071: hham|HHA_205320 ncan|NCLIV_020380 tgon|TGME49_205320
OG6_404072: hham|HHA_205370 ncan|NCLIV_020320 tgon|TGME49_205370
OG6_404073: hham|HHA_205390 ncan|NCLIV_020300 tgon|TGME49_205390
OG6_404074: hham|HHA_205450 ncan|NCLIV_020240 tgon|TGME49_205450
OG6_404075: hham|HHA_205480 ncan|NCLIV_020210 tgon|TGME49_205480
OG6_404076: hham|HHA_205520 ncan|NCLIV_020170 tgon|TGME49_205520
OG6_404077: hham|HHA_205550 ncan|NCLIV_020150 tgon|TGME49_205550
OG6_404078: hham|HHA_205558 ncan|NCLIV_020140 tgon|TGME49_205558
OG6_404079: hham|HHA_205562 ncan|NCLIV_020130 tgon|TGME49_205562
OG6_404080: hham|HHA_205580 ncan|NCLIV_020070 tgon|TGME49_205580
OG6_404081: hham|HHA_205615 ncan|NCLIV_020040 tgon|TGME49_205615
OG6_404082: hham|HHA_205640 ncan|NCLIV_020030 tgon|TGME49_205640
OG6_404083: hham|HHA_205650 ncan|NCLIV_020020 tgon|TGME49_205650
OG6_404084: hham|HHA_205680 ncan|NCLIV_019990 tgon|TGME49_205680
OG6_404085: hham|HHA_206300 ncan|NCLIV_044080 tgon|TGME49_206300
OG6_404086: hham|HHA_206310 ncan|NCLIV_044090 tgon|TGME49_206310
OG6_404087: hham|HHA_206340 ncan|NCLIV_044120 tgon|TGME49_206340
OG6_404088: hham|HHA_206380 ncan|NCLIV_044140 tgon|TGME49_206380
OG6_404089: hham|HHA_206415 ncan|NCLIV_044170 tgon|TGME49_206415
OG6_404090: hham|HHA_206450 tgon|TGME49_206450 ncan|NCLIV_044190
OG6_404091: hham|HHA_206540 ncan|NCLIV_044240 tgon|TGME49_206540
OG6_404092: hham|HHA_206580 ncan|NCLIV_044260 tgon|TGME49_206580
OG6_404093: hham|HHA_206650 ncan|NCLIV_044320 tgon|TGME49_206650
OG6_404094: hham|HHA_206670 tgon|TGME49_206670 ncan|NCLIV_044340
OG6_404095: hham|HHA_206680 sneu|SRCN_2177 tgon|TGME49_206680
OG6_404096: hham|HHA_207005 ncan|NCLIV_052930 ncan|NCLIV_052940
OG6_404097: hham|HHA_207040 ncan|NCLIV_052960 tgon|TGME49_207040
OG6_404098: hham|HHA_207120 ncan|NCLIV_053020 tgon|TGME49_207120
OG6_404099: hham|HHA_207170 ncan|NCLIV_053040 tgon|TGME49_207170
OG6_404100: hham|HHA_207180 ncan|NCLIV_053050 tgon|TGME49_207180
OG6_404101: hham|HHA_207200 ncan|NCLIV_053070 tgon|TGME49_207200
OG6_404102: hham|HHA_207210 ncan|NCLIV_053080 tgon|TGME49_207210
OG6_404103: hham|HHA_207230 ncan|NCLIV_053100 tgon|TGME49_207230
OG6_404104: hham|HHA_207250 sneu|SRCN_6716 tgon|TGME49_207250
OG6_404105: hham|HHA_207370 ncan|NCLIV_002470 tgon|TGME49_207370
OG6_404106: hham|HHA_207600 ncan|NCLIV_002570 tgon|TGME49_207600
OG6_404107: hham|HHA_207700 ncan|NCLIV_002650 tgon|TGME49_207700
OG6_404108: hham|HHA_207740 ncan|NCLIV_002710 tgon|TGME49_207740
OG6_404109: hham|HHA_207780 ncan|NCLIV_002730 tgon|TGME49_207780
OG6_404110: hham|HHA_207900 ncan|NCLIV_002820 tgon|TGME49_207900
OG6_404111: hham|HHA_207950 ncan|NCLIV_002870 tgon|TGME49_207950
OG6_404112: hham|HHA_207970 ncan|NCLIV_002900 tgon|TGME49_207970
OG6_404113: hham|HHA_208010 ncan|NCLIV_002920 tgon|TGME49_208010
OG6_404114: hham|HHA_208020 ncan|NCLIV_002930 tgon|TGME49_208020
OG6_404115: hham|HHA_208200 ncan|NCLIV_002990 tgon|TGME49_208200
OG6_404116: hham|HHA_208310 ncan|NCLIV_003000 tgon|TGME49_208310
OG6_404117: hham|HHA_208350 ncan|NCLIV_003030 tgon|TGME49_208350
OG6_404118: hham|HHA_208360 ncan|NCLIV_003040 tgon|TGME49_208360
OG6_404119: hham|HHA_208370 ncan|NCLIV_003050 tgon|TGME49_208370
OG6_404120: hham|HHA_208430 ncan|NCLIV_003100 tgon|TGME49_208430
OG6_404121: hham|HHA_208440 ncan|NCLIV_003110 tgon|TGME49_208440
OG6_404122: hham|HHA_208450 ncan|NCLIV_003120 tgon|TGME49_208450
OG6_404123: hham|HHA_208490 ncan|NCLIV_003125 tgon|TGME49_208490
OG6_404124: hham|HHA_208510 ncan|NCLIV_003150 tgon|TGME49_208510
OG6_404125: hham|HHA_208550 ncan|NCLIV_003180 tgon|TGME49_208550
OG6_404126: hham|HHA_208560 ncan|NCLIV_003190 tgon|TGME49_208560
OG6_404127: hham|HHA_208718 ncan|NCLIV_003240 tgon|TGME49_208718
OG6_404128: hham|HHA_208730 ncan|NCLIV_003250 tgon|TGME49_208730
OG6_404129: hham|HHA_208810 ncan|NCLIV_003325 tgon|TGME49_208810
OG6_404130: hham|HHA_208830 ncan|NCLIV_003340 tgon|TGME49_208830
OG6_404131: hham|HHA_208850 ncan|NCLIV_003360 tgon|TGME49_208850
OG6_404132: hham|HHA_208910 ncan|NCLIV_003370 tgon|TGME49_208910
OG6_404133: hham|HHA_208970 ncan|NCLIV_003380 tgon|TGME49_208970
OG6_404134: hham|HHA_208980 ncan|NCLIV_003390 tgon|TGME49_208980
OG6_404135: hham|HHA_208990 ncan|NCLIV_003400 tgon|TGME49_208990
OG6_404136: hham|HHA_209045 sneu|SRCN_810 tgon|TGME49_209045
OG6_404137: hham|HHA_209050 ncan|NCLIV_003460 tgon|TGME49_209050
OG6_404138: hham|HHA_209070 ncan|NCLIV_003480 tgon|TGME49_209070
OG6_404139: hham|HHA_209108 ncan|NCLIV_003520 tgon|TGME49_209108
OG6_404140: hham|HHA_209130 ncan|NCLIV_003540 tgon|TGME49_209130
OG6_404141: hham|HHA_209170 ncan|NCLIV_003580 tgon|TGME49_209170
OG6_404142: hham|HHA_209200 ncan|NCLIV_003610 tgon|TGME49_209200
OG6_404143: hham|HHA_209210 ncan|NCLIV_003620 tgon|TGME49_209210
OG6_404144: hham|HHA_209250 ncan|NCLIV_003640 tgon|TGME49_209250
OG6_404145: hham|HHA_209270 tgon|TGME49_209270 ncan|NCLIV_003660
OG6_404146: hham|HHA_209280 tgon|TGME49_209280 ncan|NCLIV_003670
OG6_404147: hham|HHA_209460 ncan|NCLIV_003760 tgon|TGME49_209460
OG6_404148: hham|HHA_209480 ncan|NCLIV_003780 tgon|TGME49_209480
OG6_404149: hham|HHA_209485 sneu|SRCN_5080 tgon|TGME49_209485
OG6_404150: hham|HHA_209500 ncan|NCLIV_003800 tgon|TGME49_209500
OG6_404151: hham|HHA_209510 ncan|NCLIV_003810 tgon|TGME49_209510
OG6_404152: hham|HHA_209515 sneu|SRCN_150 tgon|TGME49_209515
OG6_404153: hham|HHA_209540 ncan|NCLIV_003840 tgon|TGME49_209540
OG6_404154: hham|HHA_209560 ncan|NCLIV_003860 tgon|TGME49_209560
OG6_404155: hham|HHA_209590 ncan|NCLIV_003880 tgon|TGME49_209590
OG6_404156: hham|HHA_209620 ncan|NCLIV_003910 tgon|TGME49_209620
OG6_404157: hham|HHA_209640 ncan|NCLIV_003930 tgon|TGME49_209640
OG6_404158: hham|HHA_209680 ncan|NCLIV_003950 tgon|TGME49_209680
OG6_404159: hham|HHA_209730 ncan|NCLIV_004000 tgon|TGME49_209730
OG6_404160: hham|HHA_209740 ncan|NCLIV_004010 tgon|TGME49_209740
OG6_404161: hham|HHA_209770 ncan|NCLIV_004030 tgon|TGME49_209770
OG6_404162: hham|HHA_209790 ncan|NCLIV_004040 tgon|TGME49_209790
OG6_404163: hham|HHA_209850 tgon|TGME49_209850 ncan|NCLIV_004090
OG6_404164: hham|HHA_210210 ncan|NCLIV_043510 tgon|TGME49_210210
OG6_404165: hham|HHA_210270 ncan|NCLIV_043560 tgon|TGME49_210270
OG6_404166: hham|HHA_210310 ncan|NCLIV_043590 tgon|TGME49_210310
OG6_404167: hham|HHA_210345 ncan|NCLIV_043610 tgon|TGME49_210345
OG6_404168: hham|HHA_210370 ncan|NCLIV_043630 tgon|TGME49_210370
OG6_404169: hham|HHA_210380 ncan|NCLIV_043640 tgon|TGME49_210380
OG6_404170: hham|HHA_210400 ncan|NCLIV_043660 tgon|TGME49_210400
OG6_404171: hham|HHA_210420 ncan|NCLIV_043690 tgon|TGME49_210420
OG6_404172: hham|HHA_210430 ncan|NCLIV_043700 tgon|TGME49_210430
OG6_404173: hham|HHA_210440 ncan|NCLIV_043710 tgon|TGME49_210440
OG6_404174: hham|HHA_210450 ncan|NCLIV_043720 tgon|TGME49_210450
OG6_404175: hham|HHA_210760 ncan|NCLIV_012070 tgon|TGME49_210760
OG6_404176: hham|HHA_210770 ncan|NCLIV_012060 tgon|TGME49_210770
OG6_404177: hham|HHA_210800 ncan|NCLIV_012030 tgon|TGME49_210800
OG6_404178: hham|HHA_210820 ncan|NCLIV_011920 tgon|TGME49_210820
OG6_404179: hham|HHA_210990 ncan|NCLIV_011860 tgon|TGME49_210990
OG6_404180: hham|HHA_211030 ncan|NCLIV_011830 tgon|TGME49_211030
OG6_404181: hham|HHA_211150 ncan|NCLIV_011780 tgon|TGME49_211150
OG6_404182: hham|HHA_211220 ncan|NCLIV_011770 tgon|TGME49_211220
OG6_404183: hham|HHA_211250 ncan|NCLIV_011740 tgon|TGME49_211250
OG6_404184: hham|HHA_211280 ncan|NCLIV_011710 tgon|TGME49_211280
OG6_404185: hham|HHA_211320 ncan|NCLIV_011660 tgon|TGME49_211320
OG6_404186: hham|HHA_211330 ncan|NCLIV_011650 tgon|TGME49_211330
OG6_404187: hham|HHA_211340 ncan|NCLIV_011640 tgon|TGME49_211340
OG6_404188: hham|HHA_211360 ncan|NCLIV_011620 tgon|TGME49_211360
OG6_404189: hham|HHA_211380 ncan|NCLIV_011600 tgon|TGME49_211380
OG6_404190: hham|HHA_211385 sneu|SRCN_4347 tgon|TGME49_211385
OG6_404191: hham|HHA_211400 tgon|TGME49_211400 ncan|NCLIV_011580
OG6_404192: hham|HHA_211440 ncan|NCLIV_011530 tgon|TGME49_211440
OG6_404193: hham|HHA_211450 ncan|NCLIV_011510 tgon|TGME49_211450
OG6_404194: hham|HHA_211460 ncan|NCLIV_011500 tgon|TGME49_211460
OG6_404195: hham|HHA_211610 ncan|NCLIV_011460 tgon|TGME49_211610
OG6_404196: hham|HHA_211630 ncan|NCLIV_011450 tgon|TGME49_211630
OG6_404197: hham|HHA_211640 tgon|TGME49_211640 ncan|NCLIV_011440
OG6_404198: hham|HHA_211720 ncan|NCLIV_011370 tgon|TGME49_211720
OG6_404199: hham|HHA_211850 ncan|NCLIV_049370 tgon|TGME49_211850
OG6_404200: hham|HHA_211860 ncan|NCLIV_049360 tgon|TGME49_211860
OG6_404201: hham|HHA_212030 ncan|NCLIV_049320 tgon|TGME49_212030
OG6_404202: hham|HHA_212090 ncan|NCLIV_049270 tgon|TGME49_212090
OG6_404203: hham|HHA_212100 ncan|NCLIV_049260 tgon|TGME49_212100
OG6_404204: hham|HHA_212110 ncan|NCLIV_049250 tgon|TGME49_212110
OG6_404205: hham|HHA_212160 ncan|NCLIV_049210 tgon|TGME49_212160
OG6_404206: hham|HHA_212190 ncan|NCLIV_049180 tgon|TGME49_212190
OG6_404207: hham|HHA_212200 ncan|NCLIV_049170 tgon|TGME49_212200
OG6_404208: hham|HHA_212210 ncan|NCLIV_049160 tgon|TGME49_212210
OG6_404209: hham|HHA_212220 ncan|NCLIV_049150 tgon|TGME49_212220
OG6_404210: hham|HHA_212270 ncan|NCLIV_049110 tgon|TGME49_212270
OG6_404211: hham|HHA_212780 ncan|NCLIV_069700 tgon|TGME49_212780
OG6_404212: hham|HHA_212800 ncan|NCLIV_069710 tgon|TGME49_212800
OG6_404213: hham|HHA_212810 ncan|NCLIV_012940 tgon|TGME49_212810
OG6_404214: hham|HHA_212820 ncan|NCLIV_012950 tgon|TGME49_212820
OG6_404215: hham|HHA_212850 ncan|NCLIV_012970 tgon|TGME49_212850
OG6_404216: hham|HHA_212880 ncan|NCLIV_012990 tgon|TGME49_212880
OG6_404217: hham|HHA_212900 ncan|NCLIV_013000 tgon|TGME49_212900
OG6_404218: hham|HHA_212920 ncan|NCLIV_013020 tgon|TGME49_212920
OG6_404219: hham|HHA_212940 ncan|NCLIV_013050 tgon|TGME49_212940
OG6_404220: hham|HHA_212960 ncan|NCLIV_013070 tgon|TGME49_212960
OG6_404221: hham|HHA_212970 ncan|NCLIV_013090 tgon|TGME49_212970
OG6_404222: hham|HHA_212980 ncan|NCLIV_013100 tgon|TGME49_212980
OG6_404223: hham|HHA_212990 ncan|NCLIV_013110 tgon|TGME49_212990
OG6_404224: hham|HHA_213010 ncan|NCLIV_013130 tgon|TGME49_213010
OG6_404225: hham|HHA_213020 tgon|TGME49_213020 ncan|NCLIV_013140
OG6_404226: hham|HHA_213030 ncan|NCLIV_013150 tgon|TGME49_213030
OG6_404227: hham|HHA_213040 ncan|NCLIV_013160 tgon|TGME49_213040
OG6_404228: hham|HHA_213115 ncan|NCLIV_013230 tgon|TGME49_213115
OG6_404229: hham|HHA_213280 ncan|NCLIV_013260 tgon|TGME49_213280
OG6_404230: hham|HHA_213300 ncan|NCLIV_013280 tgon|TGME49_213300
OG6_404231: hham|HHA_213388 ncan|NCLIV_013350 tgon|TGME49_213388
OG6_404232: hham|HHA_213392 ncan|NCLIV_013360 tgon|TGME49_213392
OG6_404233: hham|HHA_213400 ncan|NCLIV_013370 tgon|TGME49_213400
OG6_404234: hham|HHA_213570 ncan|NCLIV_069480 tgon|TGME49_213570
OG6_404235: hham|HHA_213620 ncan|NCLIV_069430 tgon|TGME49_213620
OG6_404236: hham|HHA_213660 ncan|NCLIV_069410 tgon|TGME49_213660
OG6_404237: hham|HHA_213670 ncan|NCLIV_069400 tgon|TGME49_213670
OG6_404238: hham|HHA_213700 ncan|NCLIV_013430 tgon|TGME49_213700
OG6_404239: hham|HHA_213710 ncan|NCLIV_013440 tgon|TGME49_213710
OG6_404240: hham|HHA_213746 ncan|NCLIV_013480 tgon|TGME49_213746
OG6_404241: hham|HHA_213752 ncan|NCLIV_013490 tgon|TGME49_213752
OG6_404242: hham|HHA_213760 ncan|NCLIV_013500 tgon|TGME49_213760
OG6_404243: hham|HHA_213790 ncan|NCLIV_013530 tgon|TGME49_213790
OG6_404244: hham|HHA_213840 ncan|NCLIV_013580 tgon|TGME49_213840
OG6_404245: hham|HHA_213860 ncan|NCLIV_013600 tgon|TGME49_213860
OG6_404246: hham|HHA_213880 ncan|NCLIV_013630 tgon|TGME49_213880
OG6_404247: hham|HHA_213900 ncan|NCLIV_013660 tgon|TGME49_213900
OG6_404248: hham|HHA_213920 ncan|NCLIV_013680 tgon|TGME49_213920
OG6_404249: hham|HHA_214080 ncan|NCLIV_051340 tgon|TGME49_214080
OG6_404250: hham|HHA_214110 ncan|NCLIV_051360 tgon|TGME49_214110
OG6_404251: hham|HHA_214120 ncan|NCLIV_051370 tgon|TGME49_214120
OG6_404252: hham|HHA_214140 ncan|NCLIV_051390 tgon|TGME49_214140
OG6_404253: hham|HHA_214180 ncan|NCLIV_051420 tgon|TGME49_214180
OG6_404254: hham|HHA_214190 ncan|NCLIV_051430 tgon|TGME49_214190
OG6_404255: hham|HHA_214250 ncan|NCLIV_051490 tgon|TGME49_214250
OG6_404256: hham|HHA_214310 ncan|NCLIV_051550 tgon|TGME49_214310
OG6_404257: hham|HHA_214330 ncan|NCLIV_051570 tgon|TGME49_214330
OG6_404258: hham|HHA_214370 ncan|NCLIV_051600 tgon|TGME49_214370
OG6_404259: hham|HHA_214470 ncan|NCLIV_051630 tgon|TGME49_214470
OG6_404260: hham|HHA_214510 ncan|NCLIV_051670 tgon|TGME49_214510
OG6_404261: hham|HHA_214540 ncan|NCLIV_051700 tgon|TGME49_214540
OG6_404262: hham|HHA_214600 ncan|NCLIV_051750 tgon|TGME49_214600
OG6_404263: hham|HHA_214630 ncan|NCLIV_051780 tgon|TGME49_214630
OG6_404264: hham|HHA_214740 ncan|NCLIV_051790 tgon|TGME49_214740
OG6_404265: hham|HHA_214840 ncan|NCLIV_051890 tgon|TGME49_214840
OG6_404266: hham|HHA_214870 ncan|NCLIV_051910 tgon|TGME49_214870
OG6_404267: hham|HHA_214880 ncan|NCLIV_051920 tgon|TGME49_214880
OG6_404268: hham|HHA_214900 ncan|NCLIV_051930 tgon|TGME49_214900
OG6_404269: hham|HHA_214910 ncan|NCLIV_051940 tgon|TGME49_214910
OG6_404270: hham|HHA_214960 ncan|NCLIV_051990 tgon|TGME49_214960
OG6_404271: hham|HHA_214980 ncan|NCLIV_052010 tgon|TGME49_214980
OG6_404272: hham|HHA_215010 ncan|NCLIV_052030 tgon|TGME49_215010
OG6_404273: hham|HHA_215040 ncan|NCLIV_052060 tgon|TGME49_215040
OG6_404274: hham|HHA_215140 ncan|NCLIV_052130 tgon|TGME49_215140
OG6_404275: hham|HHA_215150 ncan|NCLIV_052140 tgon|TGME49_215150
OG6_404276: hham|HHA_215210 ncan|NCLIV_052180 tgon|TGME49_215210
OG6_404277: hham|HHA_215220 ncan|NCLIV_052190 tgon|TGME49_215220
OG6_404278: hham|HHA_215250 ncan|NCLIV_052210 tgon|TGME49_215250
OG6_404279: hham|HHA_215300 tgon|TGME49_215300 ncan|NCLIV_052250
OG6_404280: hham|HHA_215320 sneu|SRCN_326 tgon|TGME49_215320
OG6_404281: hham|HHA_215360 ncan|NCLIV_052280 tgon|TGME49_215360
OG6_404282: hham|HHA_215380 ncan|NCLIV_052300 tgon|TGME49_215380
OG6_404283: hham|HHA_215400 ncan|NCLIV_052320 tgon|TGME49_215400
OG6_404284: hham|HHA_215410 ncan|NCLIV_052330 tgon|TGME49_215410
OG6_404285: hham|HHA_215480 ncan|NCLIV_052400 tgon|TGME49_215480
OG6_404286: hham|HHA_215510 ncan|NCLIV_052430 tgon|TGME49_215510
OG6_404287: hham|HHA_215520 ncan|NCLIV_052440 tgon|TGME49_215520
OG6_404288: hham|HHA_215540 ncan|NCLIV_052460 tgon|TGME49_215540
OG6_404289: hham|HHA_215550 ncan|NCLIV_052470 tgon|TGME49_215550
OG6_404290: hham|HHA_215560 ncan|NCLIV_052480 tgon|TGME49_215560
OG6_404291: hham|HHA_215570 ncan|NCLIV_052490 tgon|TGME49_215570
OG6_404292: hham|HHA_215640 ncan|NCLIV_052530 tgon|TGME49_215640
OG6_404293: hham|HHA_215660 ncan|NCLIV_052540 tgon|TGME49_215660
OG6_404294: hham|HHA_215670 ncan|NCLIV_052550 tgon|TGME49_215670
OG6_404295: hham|HHA_215750 ncan|NCLIV_052620 tgon|TGME49_215750
OG6_404296: hham|HHA_215890 tgon|TGME49_215890 ncan|NCLIV_060260
OG6_404297: hham|HHA_215895 ncan|NCLIV_060240 tgon|TGME49_215895
OG6_404298: hham|HHA_215900 ncan|NCLIV_060230 tgon|TGME49_215900
OG6_404299: hham|HHA_215910 ncan|NCLIV_060220 tgon|TGME49_215910
OG6_404300: hham|HHA_215950 ncan|NCLIV_060180 tgon|TGME49_215950
OG6_404301: hham|HHA_215980 ncan|NCLIV_060160 tgon|TGME49_215980
OG6_404302: hham|HHA_216020 ncan|NCLIV_060120 tgon|TGME49_216020
OG6_404303: hham|HHA_216053 sneu|SRCN_4026 tgon|TGME49_216053
OG6_404304: hham|HHA_216055 ncan|NCLIV_060070 tgon|TGME49_216055
OG6_404305: hham|HHA_216060 ncan|NCLIV_060060 tgon|TGME49_216060
OG6_404306: hham|HHA_216070 ncan|NCLIV_060050 tgon|TGME49_216070
OG6_404307: hham|HHA_216120 ncan|NCLIV_060030 tgon|TGME49_216120
OG6_404308: hham|HHA_216150 ncan|NCLIV_060010 tgon|TGME49_216150
OG6_404309: hham|HHA_216160 ncan|NCLIV_060000 tgon|TGME49_216160
OG6_404310: hham|HHA_216180 ncan|NCLIV_059980 tgon|TGME49_216180
OG6_404311: hham|HHA_216190 ncan|NCLIV_059970 tgon|TGME49_216190
OG6_404312: hham|HHA_216220 ncan|NCLIV_059950 tgon|TGME49_216220
OG6_404313: hham|HHA_216240 tgon|TGME49_216240 ncan|NCLIV_059940
OG6_404314: hham|HHA_216270 ncan|NCLIV_059910 tgon|TGME49_216270
OG6_404315: hham|HHA_216285 ncan|NCLIV_059890 tgon|TGME49_216285
OG6_404316: hham|HHA_216370 ncan|NCLIV_059870 tgon|TGME49_216370
OG6_404317: hham|HHA_216380 ncan|NCLIV_059860 tgon|TGME49_216380
OG6_404318: hham|HHA_216430 ncan|NCLIV_059820 tgon|TGME49_216430
OG6_404319: hham|HHA_216435 ncan|NCLIV_059810 tgon|TGME49_216435
OG6_404320: hham|HHA_216440 ncan|NCLIV_059800 tgon|TGME49_216440
OG6_404321: hham|HHA_216460 ncan|NCLIV_059780 tgon|TGME49_216460
OG6_404322: hham|HHA_216470 ncan|NCLIV_059770 tgon|TGME49_216470
OG6_404323: hham|HHA_216500 ncan|NCLIV_059740 tgon|TGME49_216500
OG6_404324: hham|HHA_216540 ncan|NCLIV_059710 tgon|TGME49_216540
OG6_404325: hham|HHA_216560 ncan|NCLIV_059700 tgon|TGME49_216560
OG6_404326: hham|HHA_216580 ncan|NCLIV_059690 tgon|TGME49_216580
OG6_404327: hham|HHA_216610 ncan|NCLIV_059660 tgon|TGME49_216610
OG6_404328: hham|HHA_216640 ncan|NCLIV_059630 tgon|TGME49_216640
OG6_404329: hham|HHA_216660 ncan|NCLIV_059610 tgon|TGME49_216660
OG6_404330: hham|HHA_216700 ncan|NCLIV_059580 tgon|TGME49_216700
OG6_404331: hham|HHA_216740 ncan|NCLIV_059550 tgon|TGME49_216740
OG6_404332: hham|HHA_216750 ncan|NCLIV_059540 tgon|TGME49_216750
OG6_404333: hham|HHA_216800 sneu|SRCN_3210 tgon|TGME49_216800
OG6_404334: hham|HHA_216830 ncan|NCLIV_059480 tgon|TGME49_216830
OG6_404335: hham|HHA_216850 ncan|NCLIV_059460 tgon|TGME49_216850
OG6_404336: hham|HHA_216950 ncan|NCLIV_059370 tgon|TGME49_216950
OG6_404337: hham|HHA_216990 ncan|NCLIV_059320 tgon|TGME49_216990
OG6_404338: hham|HHA_217000 ncan|NCLIV_059310 tgon|TGME49_217000
OG6_404339: hham|HHA_217010 ncan|NCLIV_059300 tgon|TGME49_217010
OG6_404340: hham|HHA_217030 ncan|NCLIV_059280 tgon|TGME49_217030
OG6_404341: hham|HHA_217040 ncan|NCLIV_059270 tgon|TGME49_217040
OG6_404342: hham|HHA_217182 ncan|NCLIV_059230 tgon|TGME49_217182
OG6_404343: hham|HHA_217360 ncan|NCLIV_062120 tgon|TGME49_217360
OG6_404344: hham|HHA_217370 ncan|NCLIV_062130 tgon|TGME49_217370
OG6_404345: hham|HHA_217380 ncan|NCLIV_062140 tgon|TGME49_217380
OG6_404346: hham|HHA_217400 ncan|NCLIV_062160 tgon|TGME49_217400
OG6_404347: hham|HHA_217410 ncan|NCLIV_062170 tgon|TGME49_217410
OG6_404348: hham|HHA_217420 ncan|NCLIV_062180 tgon|TGME49_217420
OG6_404349: hham|HHA_217430 ncan|NCLIV_062190 tgon|TGME49_217430
OG6_404350: hham|HHA_217440 ncan|NCLIV_062200 tgon|TGME49_217440
OG6_404351: hham|HHA_217470 ncan|NCLIV_062240 tgon|TGME49_217470
OG6_404352: hham|HHA_217480 ncan|NCLIV_062250 tgon|TGME49_217480
OG6_404353: hham|HHA_217490 ncan|NCLIV_062260 tgon|TGME49_217490
OG6_404354: hham|HHA_217520 tgon|TGME49_217520 ncan|NCLIV_062290
OG6_404355: hham|HHA_217540 ncan|NCLIV_062310 tgon|TGME49_217540
OG6_404356: hham|HHA_217550 ncan|NCLIV_062320 tgon|TGME49_217550
OG6_404357: hham|HHA_217555 ncan|NCLIV_062330 tgon|TGME49_217555
OG6_404358: hham|HHA_217630 ncan|NCLIV_062410 tgon|TGME49_217630
OG6_404359: hham|HHA_217640 ncan|NCLIV_062420 tgon|TGME49_217640
OG6_404360: hham|HHA_217665 sneu|SRCN_5816 tgon|TGME49_217665
OG6_404361: hham|HHA_217670 ncan|NCLIV_062450 tgon|TGME49_217670
OG6_404362: hham|HHA_217680 ncan|NCLIV_062460 tgon|TGME49_217680
OG6_404363: hham|HHA_217688 ncan|NCLIV_062480 tgon|TGME49_217688
OG6_404364: hham|HHA_217692 ncan|NCLIV_062470 tgon|TGME49_217692
OG6_404365: hham|HHA_217720 ncan|NCLIV_062510 tgon|TGME49_217720
OG6_404366: hham|HHA_217770 ncan|NCLIV_062540 tgon|TGME49_217770
OG6_404367: hham|HHA_217830 ncan|NCLIV_062580 tgon|TGME49_217830
OG6_404368: hham|HHA_217860 ncan|NCLIV_062600 tgon|TGME49_217860
OG6_404369: hham|HHA_217880 ncan|NCLIV_062620 tgon|TGME49_217880
OG6_404370: hham|HHA_218000 ncan|NCLIV_062090 tgon|TGME49_218000
OG6_404371: hham|HHA_218230 ncan|NCLIV_062000 tgon|TGME49_218230
[truncated: 491,962 more chars]
