# Supplementary material for: Local admixture of amplified and diversified secreted pathogenesis determinants shapes mosaic Toxoplasma gondii genomes
Source: Nat Commun. 2016 Jan 7;7:10147. doi: 10.1038/ncomms10147 (PMC4729833; doi:10.1038/ncomms10147)
Supplement: Supplementary Data 3 — OrthoMCL clusters for N. caninum, H. hammondi and 16 reference genomes of T. gondii. [file ncomms10147-s4.txt]

Data File 3  OrthoMCL clusters for N. caninum, H. hammondi and 16 reference genomes of T. gondii.

OG6_400000: cast|TGCAST_203135 coug|TGCOUG_203135A ctbf|TGBR5_374720 ctbn|TGBR9_203135 domt|TGDOM2_203135A domt|TGDOM2_399810 fouo|TGFOU_203135A hham|HHA_203135 hham|HHA_235920 hham|HHA_294550 hham|HHA_306338 hham|HHA_309980 maso|TGMAS_203135A ncan|NCLIV_021800 ncan|NCLIV_044570 ncan|NCLIV_050200 ncan|NCLIV_054090 pena|TGP89_203135A prct|TGPRC2_426660 tari|TGARI_203135 tcof|TGCTCO5_443790 tgaf|TGME49_203135 tgaf|TGME49_235920 tgaf|TGME49_294550 tgaf|TGME49_306338 tgaf|TGME49_309980 tggt|TGGT1_203135 tggt|TGGT1_235920 tggt|TGGT1_294550 tggt|TGGT1_309980 trub|TGRUB_203135 tveg|TGVEG_203135 tveg|TGVEG_235920 tveg|TGVEG_294550 tveg|TGVEG_309980 cast|TGCAST_230830A coug|TGCOUG_230830A coug|TGCOUG_230830B ctbf|TGBR5_230830B ctbn|TGBR9_380400 ctbn|TGBR9_380410 domt|TGDOM2_230830A domt|TGDOM2_230830B fouo|TGFOU_230830A fouo|TGFOU_230830B hham|HHA_230830 maso|TGMAS_230830A ncan|NCLIV_031230 pena|TGP89_230830A prct|TGPRC2_230830A tari|TGARI_230830A tari|TGARI_230830B tcof|TGCTCO5_230830A tgaf|TGME49_230830 tggt|TGGT1_230830 trub|TGRUB_429900 tveg|TGVEG_230830 vand|TGVAND_230830A vand|TGVAND_230830B cast|TGCAST_230830B coug|TGCOUG_230830C ctbf|TGBR5_230830C ctbf|TGBR5_230830D ctbn|TGBR9_380390 domt|TGDOM2_203135B fouo|TGFOU_230830D fouo|TGFOU_230830E pena|TGP89_230830B pena|TGP89_230830D tari|TGARI_230830C tcof|TGCTCO5_230830B tgaf|TGME49_249840 trub|TGRUB_429910 trub|TGRUB_429920 tveg|TGVEG_249840 vand|TGVAND_230830C vand|TGVAND_230830D cast|TGCAST_230830C coug|TGCOUG_230830E ctbf|TGBR5_230830E domt|TGDOM2_230830C pena|TGP89_230830E prct|TGPRC2_230830D tari|TGARI_230830D trub|TGRUB_429930 vand|TGVAND_230830E cast|TGCAST_235920A cast|TGCAST_261022A coug|TGCOUG_203135B coug|TGCOUG_235920 coug|TGCOUG_327400 ctbf|TGBR5_235920A ctbf|TGBR5_235920B ctbf|TGBR5_261022A ctbf|TGBR5_261022B ctbn|TGBR9_235920A ctbn|TGBR9_261022C ctbn|TGBR9_261022D ctbn|TGBR9_327800 domt|TGDOM2_235920 domt|TGDOM2_261022C domt|TGDOM2_306338A domt|TGDOM2_309980A fouo|TGFOU_235920A fouo|TGFOU_261022A fouo|TGFOU_261022B fouo|TGFOU_309980B hham|HHA_273478 hham|HHA_286932 hham|HHA_327400 maso|TGMAS_327800 maso|TGMAS_413960 maso|TGMAS_416650 ncan|NCLIV_026260 ncan|NCLIV_034170 ncan|NCLIV_065960 pena|TGP89_203135C pena|TGP89_249840C pena|TGP89_261022C pena|TGP89_306338C pena|TGP89_309980B pena|TGP89_327800 prct|TGPRC2_235920A prct|TGPRC2_235920B prct|TGPRC2_261022B prct|TGPRC2_261022C prct|TGPRC2_306338C prct|TGPRC2_309980A tari|TGARI_235920A tari|TGARI_261022A tari|TGARI_370940 tcof|TGCTCO5_261022C tcof|TGCTCO5_443780 tgaf|TGME49_286932 tggt|TGGT1_249840 tggt|TGGT1_286932 trub|TGRUB_261022A trub|TGRUB_327800 trub|TGRUB_428820 tveg|TGVEG_286932 vand|TGVAND_203135A vand|TGVAND_249840C vand|TGVAND_261022C vand|TGVAND_306338A vand|TGVAND_327800 vand|TGVAND_437820 cast|TGCAST_235920B cast|TGCAST_243482A cast|TGCAST_249840 cast|TGCAST_286932D cast|TGCAST_306338D cast|TGCAST_309980D coug|TGCOUG_249840B coug|TGCOUG_249840C coug|TGCOUG_261022B coug|TGCOUG_294550B coug|TGCOUG_306338 coug|TGCOUG_309980C coug|TGCOUG_309980D coug|TGCOUG_357740 coug|TGCOUG_363670 coug|TGCOUG_365900 coug|TGCOUG_394110 coug|TGCOUG_395360 ctbf|TGBR5_235920C ctbf|TGBR5_243482A ctbf|TGBR5_249840C ctbf|TGBR5_249840D ctbf|TGBR5_249840E ctbf|TGBR5_294550B ctbf|TGBR5_306338F ctbf|TGBR5_306338G ctbf|TGBR5_309980F ctbf|TGBR5_357740 ctbf|TGBR5_363670 ctbf|TGBR5_374730 ctbn|TGBR9_235920C ctbn|TGBR9_235920D ctbn|TGBR9_243482A ctbn|TGBR9_249840C ctbn|TGBR9_249840E ctbn|TGBR9_286932E ctbn|TGBR9_286932F ctbn|TGBR9_294550 ctbn|TGBR9_306338E ctbn|TGBR9_306338F ctbn|TGBR9_380810 ctbn|TGBR9_380820 domt|TGDOM2_286932C domt|TGDOM2_294550C domt|TGDOM2_306338B domt|TGDOM2_309980B domt|TGDOM2_399280 domt|TGDOM2_399290 domt|TGDOM2_399310 fouo|TGFOU_235920C fouo|TGFOU_235920D fouo|TGFOU_243482 fouo|TGFOU_249840E fouo|TGFOU_249840G fouo|TGFOU_249840H fouo|TGFOU_286932E fouo|TGFOU_286932F fouo|TGFOU_294550D fouo|TGFOU_306338 fouo|TGFOU_309980C fouo|TGFOU_405180 fouo|TGFOU_405190 hham|HHA_243482 hham|HHA_249840 hham|HHA_261022 maso|TGMAS_203135C maso|TGMAS_243482 maso|TGMAS_249840E maso|TGMAS_249840F maso|TGMAS_286932E maso|TGMAS_286932F maso|TGMAS_294550 maso|TGMAS_414720 maso|TGMAS_415450 maso|TGMAS_415460 maso|TGMAS_416640 ncan|NCLIV_001450 ncan|NCLIV_013820 pena|TGP89_243482 pena|TGP89_249840E pena|TGP89_286932C pena|TGP89_286932D pena|TGP89_294550 pena|TGP89_306338D pena|TGP89_306338E pena|TGP89_309980C pena|TGP89_309980D pena|TGP89_365900 pena|TGP89_420010 prct|TGPRC2_243482A prct|TGPRC2_249840B prct|TGPRC2_249840C prct|TGPRC2_286932 prct|TGPRC2_294550 prct|TGPRC2_306338D prct|TGPRC2_306338E prct|TGPRC2_309980B prct|TGPRC2_309980C prct|TGPRC2_358860 prct|TGPRC2_426670 tari|TGARI_235920B tari|TGARI_243482 tari|TGARI_249840D tari|TGARI_249840E tari|TGARI_286932 tari|TGARI_294550D tari|TGARI_306338 tari|TGARI_368510 tari|TGARI_368520 tari|TGARI_369960 tcof|TGCTCO5_243482B tcof|TGCTCO5_249840B tcof|TGCTCO5_249840D tcof|TGCTCO5_249840E tcof|TGCTCO5_294550B tcof|TGCTCO5_306338B tcof|TGCTCO5_309980E tcof|TGCTCO5_309980F tcof|TGCTCO5_358860 tcof|TGCTCO5_365900 tcof|TGCTCO5_446320 tcof|TGCTCO5_446530 tcof|TGCTCO5_446540 tgaf|TGME49_243482 tgaf|TGME49_261022 tggt|TGGT1_243482 tggt|TGGT1_261022 tggt|TGGT1_306338B trub|TGRUB_249840B trub|TGRUB_249840C trub|TGRUB_249840D trub|TGRUB_249840E trub|TGRUB_286932E trub|TGRUB_286932F trub|TGRUB_294550C trub|TGRUB_428830 trub|TGRUB_428840 trub|TGRUB_429660 trub|TGRUB_429680 trub|TGRUB_430740 trub|TGRUB_430750 trub|TGRUB_432470 trub|TGRUB_432480 tveg|TGVEG_243482 tveg|TGVEG_261022 tveg|TGVEG_306338B vand|TGVAND_235920 vand|TGVAND_243482 vand|TGVAND_249840D vand|TGVAND_261022D vand|TGVAND_286932 vand|TGVAND_294550B vand|TGVAND_306338C vand|TGVAND_436370 vand|TGVAND_437800 vand|TGVAND_437810 tcof|TGCTCO5_243482A cast|TGCAST_243482B coug|TGCOUG_243482 ctbf|TGBR5_243482B ctbn|TGBR9_243482B prct|TGPRC2_243482B trub|TGRUB_429690 cast|TGCAST_294550 coug|TGCOUG_395790 ctbf|TGBR5_249840B ctbf|TGBR5_306338D ctbn|TGBR9_249840B ctbn|TGBR9_306338B ctbn|TGBR9_306338C domt|TGDOM2_399320 fouo|TGFOU_249840D fouo|TGFOU_365890 maso|TGMAS_249840D maso|TGMAS_415430 maso|TGMAS_415440 prct|TGPRC2_249840A tari|TGARI_249840C tari|TGARI_369700 tcof|TGCTCO5_249840A trub|TGRUB_249840A trub|TGRUB_365890 vand|TGVAND_306338B cast|TGCAST_261022B coug|TGCOUG_261022C ctbf|TGBR5_261022D ctbf|TGBR5_261022E ctbn|TGBR9_261022G domt|TGDOM2_261022D fouo|TGFOU_261022D fouo|TGFOU_261022E maso|TGMAS_261022 pena|TGP89_261022D pena|TGP89_261022E prct|TGPRC2_261022D tari|TGARI_261022B tari|TGARI_261022C tcof|TGCTCO5_261022D tcof|TGCTCO5_261022E trub|TGRUB_261022C trub|TGRUB_261022D vand|TGVAND_261022E cast|TGCAST_273478 coug|TGCOUG_273478A coug|TGCOUG_273478C ctbf|TGBR5_273478A ctbf|TGBR5_273478B ctbn|TGBR9_273478A ctbn|TGBR9_273478B domt|TGDOM2_273478 fouo|TGFOU_273478A fouo|TGFOU_273478B maso|TGMAS_273478 pena|TGP89_273478 prct|TGPRC2_273478 prct|TGPRC2_327400 tari|TGARI_273478A tari|TGARI_273478B tcof|TGCTCO5_273478 tgaf|TGME49_273478 tggt|TGGT1_273478 trub|TGRUB_273478A trub|TGRUB_273478B tveg|TGVEG_273478 vand|TGVAND_273478 cast|TGCAST_286932A ctbf|TGBR5_376270 ctbn|TGBR9_286932A domt|TGDOM2_286932A fouo|TGFOU_286932A maso|TGMAS_286932A ncan|NCLIV_013830 pena|TGP89_286932A prct|TGPRC2_424340 tari|TGARI_369920 trub|TGRUB_286932A vand|TGVAND_436380 cast|TGCAST_286932C coug|TGCOUG_393770 ctbf|TGBR5_376310 fouo|TGFOU_286932C tari|TGARI_369950 trub|TGRUB_286932D coug|TGCOUG_294550A ctbf|TGBR5_294550A domt|TGDOM2_294550A domt|TGDOM2_294550B domt|TGDOM2_401020 fouo|TGFOU_294550A fouo|TGFOU_294550B tari|TGARI_294550A tari|TGARI_294550B tari|TGARI_294550C tcof|TGCTCO5_294550A tcof|TGCTCO5_447100 trub|TGRUB_294550A trub|TGRUB_294550B vand|TGVAND_294550A vand|TGVAND_437600 cast|TGCAST_306338A coug|TGCOUG_395780 ctbf|TGBR5_306338C fouo|TGFOU_405240 maso|TGMAS_415400 pena|TGP89_306338A prct|TGPRC2_306338A tari|TGARI_369520 tcof|TGCTCO5_306338A tggt|TGGT1_306338A trub|TGRUB_432460 tveg|TGVEG_306338A cast|TGCAST_306338B ctbn|TGBR9_306338A fouo|TGFOU_405220 maso|TGMAS_415420 pena|TGP89_306338B tari|TGARI_369510 cast|TGCAST_309980A coug|TGCOUG_309980A ctbf|TGBR5_309980A ctbf|TGBR5_309980B ctbf|TGBR5_309980C ctbn|TGBR9_324000 ctbn|TGBR9_380830 fouo|TGFOU_309980A fouo|TGFOU_324000 maso|TGMAS_414700 pena|TGP89_309980A tari|TGARI_324000 tcof|TGCTCO5_309980B trub|TGRUB_309980 cast|TGCAST_309980C coug|TGCOUG_309980B ctbf|TGBR5_309980D maso|TGMAS_414710 tari|TGARI_368500 tcof|TGCTCO5_309980C cast|TGCAST_309980E ctbf|TGBR5_309980H ctbn|TGBR9_309980 fouo|TGFOU_309980D maso|TGMAS_309980 pena|TGP89_309980E tari|TGARI_309980 vand|TGVAND_309980 cast|TGCAST_327400 ctbf|TGBR5_327400 ctbn|TGBR9_327400 domt|TGDOM2_327400 fouo|TGFOU_327400 maso|TGMAS_327400 pena|TGP89_327400 tari|TGARI_249840A tcof|TGCTCO5_327400 trub|TGRUB_327400 vand|TGVAND_249840B cast|TGCAST_356220 ctbn|TGBR9_381990 fouo|TGFOU_203135E pena|TGP89_203135D tcof|TGCTCO5_443770 trub|TGRUB_356220 vand|TGVAND_203135B cast|TGCAST_387710 fouo|TGFOU_203135D trub|TGRUB_431170 cast|TGCAST_387720 ctbn|TGBR9_382000 fouo|TGFOU_203135F pena|TGP89_203135E tari|TGARI_369690 trub|TGRUB_431180 cast|TGCAST_387730 ctbf|TGBR5_365870 ctbn|TGBR9_365870 fouo|TGFOU_203135H maso|TGMAS_203135D pena|TGP89_203135G prct|TGPRC2_203135 tari|TGARI_365870 trub|TGRUB_431200 cast|TGCAST_388460 maso|TGMAS_249840A pena|TGP89_249840A trub|TGRUB_429550 cast|TGCAST_388470 coug|TGCOUG_249840A ctbf|TGBR5_249840A ctbn|TGBR9_249840A domt|TGDOM2_249840 fouo|TGFOU_249840A maso|TGMAS_249840B pena|TGP89_249840B tcof|TGCTCO5_249840 vand|TGVAND_249840A fouo|TGFOU_203135B maso|TGMAS_203135B trub|TGRUB_261022B trub|TGRUB_430760 coug|TGCOUG_203135C domt|TGDOM2_203135C tcof|TGCTCO5_203135 vand|TGVAND_203135C prct|TGPRC2_230830C coug|TGCOUG_230830D maso|TGMAS_230830C coug|TGCOUG_230830F ctbf|TGBR5_230830F ctbn|TGBR9_230830 domt|TGDOM2_230830D fouo|TGFOU_230830F maso|TGMAS_230830D pena|TGP89_418520 tcof|TGCTCO5_230830C trub|TGRUB_230830 fouo|TGFOU_249840B maso|TGMAS_249840C trub|TGRUB_429560 maso|TGMAS_413940 tari|TGARI_369490 fouo|TGFOU_406750 ctbf|TGBR5_376280 ctbf|TGBR5_376290 ctbn|TGBR9_235920B fouo|TGFOU_235920B ctbn|TGBR9_261022B maso|TGMAS_413970 tcof|TGCTCO5_261022B vand|TGVAND_261022B ctbn|TGBR9_261022F ctbn|TGBR9_286932D fouo|TGFOU_286932D fouo|TGFOU_294550C pena|TGP89_261022B vand|TGVAND_327400 tari|TGARI_230830F tari|TGARI_249840B
OG6_400001: cast|TGCAST_207480A coug|TGCOUG_394790 ctbf|TGBR5_377150 fouo|TGFOU_207480A hham|HHA_207480 maso|TGMAS_207480A ncan|NCLIV_002550 pena|TGP89_207480A prct|TGPRC2_207480A tari|TGARI_207480A tcof|TGCTCO5_207480A tgaf|TGME49_207480 tggt|TGGT1_207480 tveg|TGVEG_207480 vand|TGVAND_207480A cast|TGCAST_207480B ctbf|TGBR5_377140 ctbn|TGBR9_207480A ctbn|TGBR9_207480B domt|TGDOM2_207480A fouo|TGFOU_207480B hham|HHA_253930 maso|TGMAS_207480B pena|TGP89_207480B prct|TGPRC2_207480B tari|TGARI_207480B tcof|TGCTCO5_207480B tgaf|TGME49_253930 tggt|TGGT1_253930 trub|TGRUB_431820 tveg|TGVEG_253930 cast|TGCAST_207480C coug|TGCOUG_394780 ctbf|TGBR5_253925 ctbf|TGBR5_253930 ctbf|TGBR5_377130 ctbn|TGBR9_207480C ctbn|TGBR9_253925 domt|TGDOM2_207480B domt|TGDOM2_253930 fouo|TGFOU_207480C hham|HHA_207875 maso|TGMAS_207480D maso|TGMAS_253930 pena|TGP89_207480C pena|TGP89_253930 prct|TGPRC2_207480C tari|TGARI_207480D tcof|TGCTCO5_207480C tcof|TGCTCO5_253930 tggt|TGGT1_253925 trub|TGRUB_431830 trub|TGRUB_431840 vand|TGVAND_207480B vand|TGVAND_253930A cast|TGCAST_207480D coug|TGCOUG_394770 ctbf|TGBR5_377120 ctbn|TGBR9_207480D domt|TGDOM2_207480C fouo|TGFOU_207480D maso|TGMAS_207480E tcof|TGCTCO5_207480D cast|TGCAST_207480E coug|TGCOUG_207480 ctbf|TGBR5_377110 fouo|TGFOU_207480E pena|TGP89_207480D prct|TGPRC2_207480D tari|TGARI_207480E vand|TGVAND_207480C cast|TGCAST_207865 coug|TGCOUG_207865 ctbf|TGBR5_207865A ctbf|TGBR5_207865B ctbn|TGBR9_207865 domt|TGDOM2_207865 fouo|TGFOU_207865A fouo|TGFOU_207865B hham|HHA_235187 maso|TGMAS_207865A maso|TGMAS_207865B ncan|NCLIV_002790 pena|TGP89_207865 prct|TGPRC2_207865 tari|TGARI_207865 tcof|TGCTCO5_207865A tcof|TGCTCO5_207865B tgaf|TGME49_207865 tggt|TGGT1_207865 trub|TGRUB_207865 tveg|TGVEG_207865 vand|TGVAND_207865A vand|TGVAND_207875 vand|TGVAND_235187 cast|TGCAST_207875 cast|TGCAST_207880A cast|TGCAST_235187 coug|TGCOUG_207875 coug|TGCOUG_207880A coug|TGCOUG_235187 ctbf|TGBR5_207875 ctbf|TGBR5_207880A ctbf|TGBR5_235187 ctbn|TGBR9_207875 ctbn|TGBR9_207880A ctbn|TGBR9_235187 domt|TGDOM2_207875 domt|TGDOM2_235187 domt|TGDOM2_400390 fouo|TGFOU_207875 fouo|TGFOU_207880 fouo|TGFOU_235187 maso|TGMAS_207875 maso|TGMAS_207880A maso|TGMAS_235187 ncan|NCLIV_002800 ncan|NCLIV_049760 pena|TGP89_207875 pena|TGP89_207880A pena|TGP89_235187 prct|TGPRC2_207875 prct|TGPRC2_207880A prct|TGPRC2_235187 tari|TGARI_207875 tari|TGARI_207880A tari|TGARI_235187 tcof|TGCTCO5_207875A tcof|TGCTCO5_207880 tcof|TGCTCO5_235187A tcof|TGCTCO5_235187B tgaf|TGME49_207875 tgaf|TGME49_207880 tgaf|TGME49_235187 tggt|TGGT1_207875 tggt|TGGT1_207880 tggt|TGGT1_235187A trub|TGRUB_207875 trub|TGRUB_207880A trub|TGRUB_235187 tveg|TGVEG_207875 tveg|TGVEG_207880 tveg|TGVEG_235187 vand|TGVAND_207880 hham|HHA_207880 tggt|TGGT1_235187B cast|TGCAST_253920 coug|TGCOUG_253920 ctbf|TGBR5_253920 ctbn|TGBR9_253920 fouo|TGFOU_253920 maso|TGMAS_253920 ncan|NCLIV_008255 pena|TGP89_253920 prct|TGPRC2_253920 tari|TGARI_253920 tcof|TGCTCO5_253920 tgaf|TGME49_253920 tggt|TGGT1_253920 trub|TGRUB_253920 tveg|TGVEG_253920 vand|TGVAND_253920 cast|TGCAST_253925 coug|TGCOUG_253925 domt|TGDOM2_253925 fouo|TGFOU_253925 maso|TGMAS_253925 pena|TGP89_253925 tari|TGARI_253925 tgaf|TGME49_253925 trub|TGRUB_253925 tveg|TGVEG_253925 vand|TGVAND_253925 cast|TGCAST_253930A coug|TGCOUG_253930A fouo|TGFOU_253930A prct|TGPRC2_253925 tari|TGARI_253930A trub|TGRUB_253930A cast|TGCAST_253930B coug|TGCOUG_253930B ctbn|TGBR9_253930 fouo|TGFOU_253930B fouo|TGFOU_253930C ncan|NCLIV_008245 prct|TGPRC2_253930B tari|TGARI_253930B trub|TGRUB_253930B trub|TGRUB_432140 vand|TGVAND_253930B coug|TGCOUG_207880B
OG6_400002: cast|TGCAST_240310A coug|TGCOUG_240310A ctbf|TGBR5_361990 ctbn|TGBR9_240310A domt|TGDOM2_366790 fouo|TGFOU_240310A hham|HHA_240310 maso|TGMAS_240310A pena|TGP89_361990 prct|TGPRC2_361990 tari|TGARI_366790 tcof|TGCTCO5_366790 tgaf|TGME49_240310 tgaf|TGME49_240325 tgaf|TGME49_240340 tgaf|TGME49_240350 tgaf|TGME49_240370 tggt|TGGT1_240310A trub|TGRUB_240310A tveg|TGVEG_240310 vand|TGVAND_240310A cast|TGCAST_240310B coug|TGCOUG_240310B ctbf|TGBR5_240310 ctbn|TGBR9_240310B domt|TGDOM2_240310 fouo|TGFOU_240310B maso|TGMAS_240310B ncan|NCLIV_016560 ncan|NCLIV_016570 ncan|NCLIV_016580 pena|TGP89_240310 prct|TGPRC2_240310 tari|TGARI_240310 tcof|TGCTCO5_240310 tggt|TGGT1_240310B tggt|TGGT1_240340B tggt|TGGT1_409650 trub|TGRUB_240310B tveg|TGVEG_240325 tveg|TGVEG_240350B tveg|TGVEG_440890 vand|TGVAND_240310B cast|TGCAST_240325A coug|TGCOUG_357450 ctbf|TGBR5_364090 ctbn|TGBR9_383170 fouo|TGFOU_364090 maso|TGMAS_240325A pena|TGP89_364090 prct|TGPRC2_357450 tari|TGARI_357450 tcof|TGCTCO5_364090 tgaf|TGME49_240330 tggt|TGGT1_240325 trub|TGRUB_240325A tveg|TGVEG_240370 vand|TGVAND_364090 cast|TGCAST_240325B ctbf|TGBR5_359160 ctbn|TGBR9_359160 domt|TGDOM2_359160 fouo|TGFOU_359160 hham|HHA_240325 maso|TGMAS_240325B pena|TGP89_357790 prct|TGPRC2_425680 tari|TGARI_371590 tcof|TGCTCO5_357790 tggt|TGGT1_240370 trub|TGRUB_240325B vand|TGVAND_359160 cast|TGCAST_240330A coug|TGCOUG_240330A ctbn|TGBR9_383160 pena|TGP89_419820 prct|TGPRC2_425700 tggt|TGGT1_240330A tggt|TGGT1_240340A trub|TGRUB_240330A tveg|TGVEG_240330A vand|TGVAND_240330A cast|TGCAST_240330B coug|TGCOUG_240330B ctbf|TGBR5_240330B ctbn|TGBR9_360730 domt|TGDOM2_240330B fouo|TGFOU_360730 hham|HHA_240330 maso|TGMAS_360730 pena|TGP89_360730 prct|TGPRC2_425690 tari|TGARI_240330B tcof|TGCTCO5_240330B tggt|TGGT1_240330B trub|TGRUB_240330B tveg|TGVEG_240330B vand|TGVAND_240330B cast|TGCAST_240350A coug|TGCOUG_240350A ctbf|TGBR5_240350A ctbn|TGBR9_240350A domt|TGDOM2_357560 fouo|TGFOU_240350A maso|TGMAS_240350A pena|TGP89_357560 prct|TGPRC2_357560 tari|TGARI_357560 tcof|TGCTCO5_357560 tggt|TGGT1_409640 trub|TGRUB_240350A tveg|TGVEG_240350A vand|TGVAND_240350A cast|TGCAST_240350B coug|TGCOUG_240350B ctbf|TGBR5_240350B ctbn|TGBR9_240350B domt|TGDOM2_356730 fouo|TGFOU_240350B maso|TGMAS_240350B pena|TGP89_356730 prct|TGPRC2_425710 tari|TGARI_356730 tcof|TGCTCO5_356730 trub|TGRUB_240350B tveg|TGVEG_440880 vand|TGVAND_240350B cast|TGCAST_240370A coug|TGCOUG_240370A ctbf|TGBR5_240370A ctbn|TGBR9_383150 maso|TGMAS_240370A prct|TGPRC2_240370B tari|TGARI_240370B tcof|TGCTCO5_448290 tggt|TGGT1_409630 trub|TGRUB_240370A vand|TGVAND_240370A cast|TGCAST_240370B coug|TGCOUG_240370B ctbf|TGBR5_240370B ctbn|TGBR9_364550 domt|TGDOM2_364550 fouo|TGFOU_364550 hham|HHA_240370 maso|TGMAS_240370B pena|TGP89_419830 prct|TGPRC2_240370C tari|TGARI_240370C tcof|TGCTCO5_364550 trub|TGRUB_240370B vand|TGVAND_240370B cast|TGCAST_363660 coug|TGCOUG_356480 ctbf|TGBR5_240330A ctbn|TGBR9_356480 domt|TGDOM2_240330A fouo|TGFOU_356480 hham|HHA_318120 maso|TGMAS_240340A pena|TGP89_362780 prct|TGPRC2_362780 tari|TGARI_240330A tcof|TGCTCO5_240330A trub|TGRUB_362780 vand|TGVAND_363660 hham|HHA_456870 tveg|TGVEG_440870 vand|TGVAND_438840
OG6_400003: cast|TGCAST_204560A coug|TGCOUG_204560A ctbf|TGBR5_377770 domt|TGDOM2_204560A fouo|TGFOU_406020 hham|HHA_462560 ncan|NCLIV_001690 ncan|NCLIV_020690 prct|TGPRC2_204560A tari|TGARI_204560A tcof|TGCTCO5_204560A tgaf|TGME49_204560 tgaf|TGME49_294820 tggt|TGGT1_364540 tggt|TGGT1_409340 tggt|TGGT1_411570 tveg|TGVEG_204560A tveg|TGVEG_294820 tveg|TGVEG_364540 cast|TGCAST_204560B coug|TGCOUG_204560B ctbf|TGBR5_363730 ctbn|TGBR9_363730 domt|TGDOM2_204560B fouo|TGFOU_359090 hham|HHA_454020 maso|TGMAS_363730 pena|TGP89_359090 prct|TGPRC2_204560B tari|TGARI_204560B tcof|TGCTCO5_204560C tggt|TGGT1_294820 tggt|TGGT1_409330 trub|TGRUB_363730 tveg|TGVEG_204560B vand|TGVAND_438630 cast|TGCAST_204560C coug|TGCOUG_204560C ctbf|TGBR5_204560 ctbn|TGBR9_204560 domt|TGDOM2_204560C fouo|TGFOU_204560 hham|HHA_204560 maso|TGMAS_204560 pena|TGP89_204560 prct|TGPRC2_204560C tari|TGARI_204560C tari|TGARI_204560D tcof|TGCTCO5_204560D tggt|TGGT1_204560 trub|TGRUB_204560 tveg|TGVEG_204560C vand|TGVAND_204560 cast|TGCAST_236980 ctbn|TGBR9_465007 tggt|TGGT1_462969 trub|TGRUB_236980 cast|TGCAST_236990 cast|TGCAST_462927 coug|TGCOUG_236990 ctbf|TGBR5_236990 ctbf|TGBR5_294820A ctbn|TGBR9_236990 domt|TGDOM2_236990 fouo|TGFOU_236980 fouo|TGFOU_294820A hham|HHA_236990 maso|TGMAS_236990 maso|TGMAS_294820A ncan|NCLIV_050895 pena|TGP89_236980 pena|TGP89_294820A prct|TGPRC2_236990 prct|TGPRC2_294820A tari|TGARI_236990 tari|TGARI_294820A tcof|TGCTCO5_236980 tcof|TGCTCO5_294820A tgaf|TGME49_236990 tggt|TGGT1_236980 tggt|TGGT1_236990 trub|TGRUB_236990 tveg|TGVEG_236980 tveg|TGVEG_236990 vand|TGVAND_236980 cast|TGCAST_294820A cast|TGCAST_294820B coug|TGCOUG_236980 coug|TGCOUG_294820A coug|TGCOUG_294820B coug|TGCOUG_294820C ctbf|TGBR5_236980 ctbf|TGBR5_294820B ctbn|TGBR9_294820A ctbn|TGBR9_294820B domt|TGDOM2_236980 domt|TGDOM2_294820A domt|TGDOM2_294820B fouo|TGFOU_294820B hham|HHA_236980 hham|HHA_294820 maso|TGMAS_236980 maso|TGMAS_294820B pena|TGP89_294820B prct|TGPRC2_236980 prct|TGPRC2_294820B tari|TGARI_236980 tari|TGARI_294820B tcof|TGCTCO5_294820B tgaf|TGME49_236980 trub|TGRUB_294820 trub|TGRUB_432370 tveg|TGVEG_442550 vand|TGVAND_294820A vand|TGVAND_294820B cast|TGCAST_361710 ctbf|TGBR5_358170 ctbn|TGBR9_385550 domt|TGDOM2_361710 fouo|TGFOU_358170 maso|TGMAS_358170 pena|TGP89_358170 prct|TGPRC2_365950 tari|TGARI_361710 tggt|TGGT1_365950 trub|TGRUB_358170 ncan|NCLIV_050890 vand|TGVAND_464976 ctbf|TGBR5_356040 ctbn|TGBR9_356040 fouo|TGFOU_356040 hham|HHA_462550 maso|TGMAS_356040 pena|TGP89_356040 tcof|TGCTCO5_204560B trub|TGRUB_356040 vand|TGVAND_356040 ctbn|TGBR9_236980 trub|TGRUB_464953 tveg|TGVEG_462965
OG6_400004: cast|TGCAST_233520 coug|TGCOUG_233520 ctbf|TGBR5_233520 ctbn|TGBR9_233520 domt|TGDOM2_233520 domt|TGDOM2_312280 fouo|TGFOU_233520 hham|HHA_233520 hham|HHA_263650 hham|HHA_312280 maso|TGMAS_233520 ncan|NCLIV_024300 ncan|NCLIV_026800 ncan|NCLIV_033275 ncan|NCLIV_055860 pena|TGP89_233520 prct|TGPRC2_233520 prct|TGPRC2_263650 tari|TGARI_233520 tari|TGARI_263650 tcof|TGCTCO5_233520 tgaf|TGME49_233520 tgaf|TGME49_263650 tgaf|TGME49_312280 tggt|TGGT1_233520 tggt|TGGT1_263650 tggt|TGGT1_312280 trub|TGRUB_233520 tveg|TGVEG_233520 tveg|TGVEG_263650 tveg|TGVEG_312280 vand|TGVAND_233520 cast|TGCAST_260200 coug|TGCOUG_260200A ctbf|TGBR5_260200A ctbf|TGBR5_260200B ctbn|TGBR9_260200 domt|TGDOM2_260200A domt|TGDOM2_260200B fouo|TGFOU_260200A fouo|TGFOU_260200B hham|HHA_260200 maso|TGMAS_260200A maso|TGMAS_260200B pena|TGP89_260200A prct|TGPRC2_260200A prct|TGPRC2_260200B tari|TGARI_260200A tcof|TGCTCO5_260200A tcof|TGCTCO5_260200B tgaf|TGME49_260200 tggt|TGGT1_260200 trub|TGRUB_260200 tveg|TGVEG_260200 vand|TGVAND_260200A cast|TGCAST_263650 coug|TGCOUG_263650 ctbf|TGBR5_263650A ctbn|TGBR9_360820 domt|TGDOM2_263650A fouo|TGFOU_263650A maso|TGMAS_263650A pena|TGP89_263650 tcof|TGCTCO5_263650A trub|TGRUB_263650A vand|TGVAND_360820 vand|TGVAND_435950 cast|TGCAST_312280A coug|TGCOUG_312280A ctbf|TGBR5_312280A ctbn|TGBR9_312280 fouo|TGFOU_312280A maso|TGMAS_312280A maso|TGMAS_312280B pena|TGP89_312280 prct|TGPRC2_312280 prct|TGPRC2_363570 tari|TGARI_312280A tcof|TGCTCO5_363570 tcof|TGCTCO5_445870 trub|TGRUB_312280A vand|TGVAND_312280A cast|TGCAST_312280B coug|TGCOUG_312280B ctbf|TGBR5_312280C ctbn|TGBR9_380890 fouo|TGFOU_312280B maso|TGMAS_312280C pena|TGP89_418630 tari|TGARI_312280D tcof|TGCTCO5_445880 trub|TGRUB_312280C vand|TGVAND_312280B ctbn|TGBR9_380900 ctbf|TGBR5_312280B pena|TGP89_422120 tari|TGARI_312280C trub|TGRUB_312280B
OG6_400005: cast|TGCAST_287430 coug|TGCOUG_287430 tari|TGARI_372710 trub|TGRUB_433980 vand|TGVAND_438850 cast|TGCAST_357150 coug|TGCOUG_357020 ctbf|TGBR5_378200 ctbn|TGBR9_296121 domt|TGDOM2_357020 fouo|TGFOU_220630 maso|TGMAS_358910 ncan|NCLIV_066170 ncan|NCLIV_069090 pena|TGP89_358910 prct|TGPRC2_357150 tari|TGARI_296121B tcof|TGCTCO5_357150 tgaf|TGME49_220630 tgaf|TGME49_296121 tgaf|TGME49_296231 tggt|TGGT1_220630 tggt|TGGT1_410810 trub|TGRUB_358910 tveg|TGVEG_220630 tveg|TGVEG_441150 tveg|TGVEG_441920 tveg|TGVEG_442190 vand|TGVAND_357020 cast|TGCAST_359640 coug|TGCOUG_395970 ctbn|TGBR9_359640 tveg|TGVEG_296231 cast|TGCAST_366190 prct|TGPRC2_366190 tcof|TGCTCO5_448250 tgaf|TGME49_220640 tggt|TGGT1_220640 cast|TGCAST_389990 ctbf|TGBR5_378820 ctbn|TGBR9_220650A domt|TGDOM2_220650 fouo|TGFOU_220650A hham|HHA_287440 hham|HHA_455800 hham|HHA_456130 hham|HHA_456260 maso|TGMAS_417230 pena|TGP89_220650 tari|TGARI_370050 tggt|TGGT1_220650 trub|TGRUB_220650 tveg|TGVEG_220650 vand|TGVAND_438400 cast|TGCAST_390010 coug|TGCOUG_396360 ctbn|TGBR9_385160 prct|TGPRC2_287430 tari|TGARI_372280 tcof|TGCTCO5_360770 tggt|TGGT1_287430 tggt|TGGT1_410790 trub|TGRUB_366410 tveg|TGVEG_287470 vand|TGVAND_438390 cast|TGCAST_390020 ctbf|TGBR5_357930 fouo|TGFOU_220650B prct|TGPRC2_427630 tcof|TGCTCO5_357930 tgaf|TGME49_220650 vand|TGVAND_357930 cast|TGCAST_390470 domt|TGDOM2_401380 prct|TGPRC2_427830 tcof|TGCTCO5_448450 tveg|TGVEG_441140 tgaf|TGME49_287430 tggt|TGGT1_409990 tggt|TGGT1_411190 vand|TGVAND_287430 coug|TGCOUG_396090 prct|TGPRC2_427650 coug|TGCOUG_396110 ctbn|TGBR9_385140 tcof|TGCTCO5_448360 vand|TGVAND_366410 fouo|TGFOU_406620 tgaf|TGME49_287470 hham|HHA_456540 prct|TGPRC2_427500 tveg|TGVEG_220640 trub|TGRUB_430310 trub|TGRUB_287430 tggt|TGGT1_296231 tggt|TGGT1_410800 vand|TGVAND_438380
OG6_400006: cast|TGCAST_223390A coug|TGCOUG_223390A ctbf|TGBR5_223390B ctbn|TGBR9_223390A domt|TGDOM2_223390 domt|TGDOM2_249810B fouo|TGFOU_223390A hham|HHA_223390 hham|HHA_249810 maso|TGMAS_416190 ncan|NCLIV_049050 ncan|NCLIV_065940 pena|TGP89_223390A prct|TGPRC2_223390A tari|TGARI_223390A tcof|TGCTCO5_223390A tgaf|TGME49_223390 tgaf|TGME49_249810 tggt|TGGT1_223390 tggt|TGGT1_249810 trub|TGRUB_223390B tveg|TGVEG_223390 vand|TGVAND_223390B cast|TGCAST_223390B coug|TGCOUG_223390B ctbn|TGBR9_223390B fouo|TGFOU_223390B maso|TGMAS_416170 prct|TGPRC2_223390B tari|TGARI_223390B tcof|TGCTCO5_223390B trub|TGRUB_223390D cast|TGCAST_249810 coug|TGCOUG_249810A ctbf|TGBR5_249810A ctbn|TGBR9_249810A domt|TGDOM2_249810A fouo|TGFOU_249810A maso|TGMAS_249810A pena|TGP89_249810A prct|TGPRC2_249810A tari|TGARI_249810 tcof|TGCTCO5_249810A trub|TGRUB_249810A tveg|TGVEG_249810A vand|TGVAND_249810A cast|TGCAST_388430 coug|TGCOUG_249810B ctbf|TGBR5_249810B ctbn|TGBR9_249810B maso|TGMAS_249810B pena|TGP89_249810B prct|TGPRC2_249810B tari|TGARI_368030 tcof|TGCTCO5_445500 trub|TGRUB_249810B cast|TGCAST_388440 coug|TGCOUG_249810D ctbf|TGBR5_249810D ctbn|TGBR9_249810D domt|TGDOM2_249810C fouo|TGFOU_249810C maso|TGMAS_249810G pena|TGP89_249810D prct|TGPRC2_249810E tari|TGARI_249810C tcof|TGCTCO5_249810C trub|TGRUB_429520 tveg|TGVEG_249810B vand|TGVAND_249810D coug|TGCOUG_249810C ctbf|TGBR5_249810C ctbn|TGBR9_249810C fouo|TGFOU_249810B maso|TGMAS_249810D pena|TGP89_249810C prct|TGPRC2_249810C tari|TGARI_249810A tcof|TGCTCO5_249810B vand|TGVAND_249810C trub|TGRUB_249810D trub|TGRUB_249810E maso|TGMAS_249810E
OG6_400007: cast|TGCAST_218560A coug|TGCOUG_218560A ctbf|TGBR5_218560 ctbn|TGBR9_218560A domt|TGDOM2_218560A domt|TGDOM2_221320 fouo|TGFOU_218560A hham|HHA_218560 hham|HHA_221320 maso|TGMAS_218560A ncan|NCLIV_004860 ncan|NCLIV_061720 pena|TGP89_218560A prct|TGPRC2_221320 prct|TGPRC2_425190 tari|TGARI_218560A tari|TGARI_221320 tcof|TGCTCO5_218560A tgaf|TGME49_218560 tgaf|TGME49_221320 tggt|TGGT1_218560 tggt|TGGT1_221320 trub|TGRUB_218560A trub|TGRUB_221320 tveg|TGVEG_218560 tveg|TGVEG_221320 vand|TGVAND_218560 vand|TGVAND_221320 cast|TGCAST_218560B coug|TGCOUG_218560B ctbf|TGBR5_218560A ctbn|TGBR9_218560C fouo|TGFOU_218560B pena|TGP89_218560B tcof|TGCTCO5_218560B cast|TGCAST_218560C coug|TGCOUG_218560C ctbf|TGBR5_218560B ctbn|TGBR9_218560D domt|TGDOM2_218560B fouo|TGFOU_218560C maso|TGMAS_218560C pena|TGP89_218560C prct|TGPRC2_425170 tari|TGARI_218560B tcof|TGCTCO5_218560C trub|TGRUB_218560B cast|TGCAST_218560D domt|TGDOM2_397900 maso|TGMAS_218560D tcof|TGCTCO5_218560D cast|TGCAST_218560E ctbf|TGBR5_218560D ctbn|TGBR9_218560 domt|TGDOM2_218560D fouo|TGFOU_218560 maso|TGMAS_218560E pena|TGP89_218560E prct|TGPRC2_218560 trub|TGRUB_218560 cast|TGCAST_221320B coug|TGCOUG_221320B ctbf|TGBR5_221320 ctbn|TGBR9_221320 fouo|TGFOU_221320B maso|TGMAS_221320B maso|TGMAS_414310 pena|TGP89_221320 tcof|TGCTCO5_221320B ctbn|TGBR9_218560B prct|TGPRC2_425180 tcof|TGCTCO5_221320A ctbf|TGBR5_376350 ctbf|TGBR5_377240
OG6_400008: cast|TGCAST_235470A cast|TGCAST_239560B cast|TGCAST_255190 cast|TGCAST_263180 coug|TGCOUG_235470 coug|TGCOUG_239560 coug|TGCOUG_255190 coug|TGCOUG_263180 ctbf|TGBR5_235470B ctbf|TGBR5_239560B ctbf|TGBR5_255190 ctbf|TGBR5_263180 ctbn|TGBR9_235470B ctbn|TGBR9_239560B ctbn|TGBR9_255190 ctbn|TGBR9_263180A domt|TGDOM2_235470 domt|TGDOM2_239560 domt|TGDOM2_255190B domt|TGDOM2_263180 fouo|TGFOU_235470B fouo|TGFOU_239560B fouo|TGFOU_255190 fouo|TGFOU_263180A hham|HHA_235470 hham|HHA_239560 hham|HHA_255190 hham|HHA_263180 maso|TGMAS_235470A maso|TGMAS_239560B maso|TGMAS_255190A maso|TGMAS_263180 ncan|NCLIV_016180 ncan|NCLIV_024740 ncan|NCLIV_028750 ncan|NCLIV_049900 pena|TGP89_235470A pena|TGP89_239560B pena|TGP89_255190 pena|TGP89_263180A prct|TGPRC2_235470A prct|TGPRC2_239560 prct|TGPRC2_255190 prct|TGPRC2_263180A tari|TGARI_235470A tari|TGARI_239560 tari|TGARI_255190 tari|TGARI_263180 tcof|TGCTCO5_235470A tcof|TGCTCO5_239560 tcof|TGCTCO5_255190 tcof|TGCTCO5_263180 tgaf|TGME49_235470 tgaf|TGME49_239560 tgaf|TGME49_255190 tgaf|TGME49_263180 tggt|TGGT1_235470 tggt|TGGT1_239560 tggt|TGGT1_255190 tggt|TGGT1_263180 trub|TGRUB_235470 trub|TGRUB_239560B trub|TGRUB_255190 trub|TGRUB_263180 tveg|TGVEG_235470 tveg|TGVEG_239560 tveg|TGVEG_255190 tveg|TGVEG_263180 vand|TGVAND_235470A vand|TGVAND_239560 vand|TGVAND_255190 vand|TGVAND_263180
OG6_400009: cast|TGCAST_321470 coug|TGCOUG_321470 ctbf|TGBR5_321470 ctbn|TGBR9_321470 domt|TGDOM2_321470 fouo|TGFOU_321470 maso|TGMAS_321470 ncan|NCLIV_004432 ncan|NCLIV_004440 ncan|NCLIV_004450 ncan|NCLIV_004460 ncan|NCLIV_004470 ncan|NCLIV_068860 ncan|NCLIV_069260 pena|TGP89_321470 prct|TGPRC2_321470 tari|TGARI_321470 tcof|TGCTCO5_321470 tgaf|TGME49_321470 tggt|TGGT1_321470 trub|TGRUB_321470 tveg|TGVEG_321470 vand|TGVAND_321470 cast|TGCAST_321480 coug|TGCOUG_394600 ctbf|TGBR5_321480 ctbn|TGBR9_321480 domt|TGDOM2_321480 fouo|TGFOU_321480 maso|TGMAS_321480 pena|TGP89_321480 prct|TGPRC2_321480 tari|TGARI_321480 tcof|TGCTCO5_321480 tgaf|TGME49_321480 tggt|TGGT1_321480 trub|TGRUB_321480 tveg|TGVEG_321480 vand|TGVAND_321480 cast|TGCAST_321490 coug|TGCOUG_321490 ctbf|TGBR5_321490 ctbn|TGBR9_321490 domt|TGDOM2_321490 fouo|TGFOU_321490 hham|HHA_321490 maso|TGMAS_321490 ncan|NCLIV_004401 ncan|NCLIV_004410 ncan|NCLIV_004420 ncan|NCLIV_004421 ncan|NCLIV_004430 ncan|NCLIV_004431 ncan|NCLIV_004441 ncan|NCLIV_069270 ncan|NCLIV_069280 pena|TGP89_321490 prct|TGPRC2_321490 tari|TGARI_321490 tcof|TGCTCO5_321490 tgaf|TGME49_321490 tggt|TGGT1_321490 trub|TGRUB_321490 tveg|TGVEG_321490 vand|TGVAND_321490 ncan|NCLIV_004471 ncan|NCLIV_004411
OG6_400010: cast|TGCAST_291180 coug|TGCOUG_291180C ctbf|TGBR5_291180 ctbn|TGBR9_291180F domt|TGDOM2_291180 fouo|TGFOU_291180E hham|HHA_291180 maso|TGMAS_359470 ncan|NCLIV_043020 pena|TGP89_291180B prct|TGPRC2_291180 tari|TGARI_359470 tcof|TGCTCO5_359470 tgaf|TGME49_291180 tggt|TGGT1_291180 trub|TGRUB_291180E tveg|TGVEG_291180 vand|TGVAND_291180E cast|TGCAST_356610 coug|TGCOUG_291180A coug|TGCOUG_291180B ctbf|TGBR5_374510 ctbf|TGBR5_374520 ctbf|TGBR5_374530 ctbn|TGBR9_291180B ctbn|TGBR9_291180C domt|TGDOM2_363890 domt|TGDOM2_398860 fouo|TGFOU_291180B fouo|TGFOU_291180C maso|TGMAS_291180 pena|TGP89_291180A prct|TGPRC2_356610 tari|TGARI_291180 tcof|TGCTCO5_363890 tcof|TGCTCO5_447860 trub|TGRUB_291180A trub|TGRUB_291180B vand|TGVAND_291180A vand|TGVAND_291180B cast|TGCAST_356980 ctbf|TGBR5_374500 domt|TGDOM2_356980 fouo|TGFOU_356980 maso|TGMAS_417110 prct|TGPRC2_423950 trub|TGRUB_291180C cast|TGCAST_357500 ctbf|TGBR5_357500 ctbn|TGBR9_291180D domt|TGDOM2_398850 fouo|TGFOU_291180D maso|TGMAS_357500 tari|TGARI_369250 tcof|TGCTCO5_448180 trub|TGRUB_291180D vand|TGVAND_291180C cast|TGCAST_364870 ctbf|TGBR5_374550 ctbn|TGBR9_291180A fouo|TGFOU_291180A prct|TGPRC2_364870 tcof|TGCTCO5_291180 trub|TGRUB_430410 ctbn|TGBR9_291180G pena|TGP89_291180C
OG6_400011: cast|TGCAST_257990A coug|TGCOUG_257990 coug|TGCOUG_268650 coug|TGCOUG_275690 ctbf|TGBR5_257990A ctbn|TGBR9_257990A domt|TGDOM2_257990A fouo|TGFOU_257990A hham|HHA_257990 hham|HHA_268650 hham|HHA_275690 maso|TGMAS_257990A ncan|NCLIV_028370 ncan|NCLIV_037700 pena|TGP89_257990A prct|TGPRC2_257990A tari|TGARI_257990A tcof|TGCTCO5_257990A tgaf|TGME49_257990 tgaf|TGME49_268650 tgaf|TGME49_275690 tggt|TGGT1_257990 tggt|TGGT1_268650 tggt|TGGT1_275690 trub|TGRUB_257990A tveg|TGVEG_257990 tveg|TGVEG_268650 tveg|TGVEG_275690 vand|TGVAND_257990 vand|TGVAND_268650 vand|TGVAND_275690 cast|TGCAST_257990B ctbf|TGBR5_257990B ctbn|TGBR9_257990B domt|TGDOM2_257990B fouo|TGFOU_257990B maso|TGMAS_257990C pena|TGP89_257990B prct|TGPRC2_257990B tari|TGARI_257990C tcof|TGCTCO5_257990B trub|TGRUB_257990C cast|TGCAST_268650 cast|TGCAST_275690 ctbf|TGBR5_268650 ctbf|TGBR5_275690 ctbn|TGBR9_268650 ctbn|TGBR9_275690 domt|TGDOM2_268650 domt|TGDOM2_275690 fouo|TGFOU_268650 fouo|TGFOU_275690A maso|TGMAS_268650 maso|TGMAS_275690 pena|TGP89_268650 pena|TGP89_275690 prct|TGPRC2_268650 prct|TGPRC2_275690 tari|TGARI_268650 tari|TGARI_275690 tcof|TGCTCO5_268650 tcof|TGCTCO5_275690 trub|TGRUB_268650 trub|TGRUB_275690
OG6_400012: cast|TGCAST_219070A coug|TGCOUG_219070 ctbf|TGBR5_325000 ctbn|TGBR9_325000 domt|TGDOM2_219070 fouo|TGFOU_325000 hham|HHA_461780 maso|TGMAS_413670 ncan|NCLIV_061410 pena|TGP89_419880 tari|TGARI_325000 tcof|TGCTCO5_444570 tgaf|TGME49_219070 tggt|TGGT1_219070 trub|TGRUB_429270 tveg|TGVEG_219070 vand|TGVAND_325000 cast|TGCAST_219070B coug|TGCOUG_361410 coug|TGCOUG_366000 ctbf|TGBR5_361810 ctbf|TGBR5_377220 ctbn|TGBR9_361810 domt|TGDOM2_397890 fouo|TGFOU_404410 hham|HHA_219070 maso|TGMAS_363900 ncan|NCLIV_061400 pena|TGP89_219070A pena|TGP89_219070B prct|TGPRC2_363900 prct|TGPRC2_425140 tari|TGARI_219070B tcof|TGCTCO5_363900 tcof|TGCTCO5_444560 trub|TGRUB_219070A trub|TGRUB_219070B vand|TGVAND_361410 vand|TGVAND_366000 vand|TGVAND_437210 ctbf|TGBR5_362840 ctbn|TGBR9_362840 fouo|TGFOU_364630 prct|TGPRC2_364630 vand|TGVAND_437200 coug|TGCOUG_325000 maso|TGMAS_325000 prct|TGPRC2_325000 tcof|TGCTCO5_325000 trub|TGRUB_325000 domt|TGDOM2_358080 fouo|TGFOU_404420 coug|TGCOUG_391310 ctbn|TGBR9_382240 maso|TGMAS_413690 ctbf|TGBR5_358080 fouo|TGFOU_404430 maso|TGMAS_413700 tcof|TGCTCO5_444550 domt|TGDOM2_397880 maso|TGMAS_413710 maso|TGMAS_413680 tari|TGARI_219070A
OG6_400013: cast|TGCAST_206550 coug|TGCOUG_206550D ctbf|TGBR5_377610 ctbn|TGBR9_384000 domt|TGDOM2_400990 fouo|TGFOU_206550G hham|HHA_206550 maso|TGMAS_206550 ncan|NCLIV_044250 pena|TGP89_206550D prct|TGPRC2_206550E tari|TGARI_206550D tcof|TGCTCO5_206550E tgaf|TGME49_206550 tggt|TGGT1_206550 trub|TGRUB_206550 tveg|TGVEG_206550 vand|TGVAND_206550B cast|TGCAST_206550A coug|TGCOUG_206550A ctbf|TGBR5_206550 ctbn|TGBR9_206550 domt|TGDOM2_206550A domt|TGDOM2_206550B fouo|TGFOU_206550A fouo|TGFOU_206550B maso|TGMAS_206550A pena|TGP89_206550A pena|TGP89_206550B prct|TGPRC2_206550A tari|TGARI_206550A tcof|TGCTCO5_206550A trub|TGRUB_206550A trub|TGRUB_206550B vand|TGVAND_206550A cast|TGCAST_206550B coug|TGCOUG_206550B ctbf|TGBR5_377630 domt|TGDOM2_206550C fouo|TGFOU_206550C maso|TGMAS_206550B pena|TGP89_206550C prct|TGPRC2_206550C tari|TGARI_206550B tcof|TGCTCO5_206550B trub|TGRUB_206550C cast|TGCAST_206550C coug|TGCOUG_206550C fouo|TGFOU_206550D maso|TGMAS_206550C tcof|TGCTCO5_206550C trub|TGRUB_206550D cast|TGCAST_387800 coug|TGCOUG_392620 ctbn|TGBR9_383990 fouo|TGFOU_206550F tcof|TGCTCO5_206550D trub|TGRUB_432640 ctbf|TGBR5_377620 ctbn|TGBR9_383980 fouo|TGFOU_206550E domt|TGDOM2_400980
OG6_400014: cast|TGCAST_221310 cast|TGCAST_224460 coug|TGCOUG_221310 coug|TGCOUG_224350A coug|TGCOUG_224460 ctbf|TGBR5_221310 ctbf|TGBR5_224460 ctbn|TGBR9_221310 ctbn|TGBR9_224460 domt|TGDOM2_221310 domt|TGDOM2_224350 domt|TGDOM2_224460 fouo|TGFOU_221310 fouo|TGFOU_224460 hham|HHA_221310 hham|HHA_224350 hham|HHA_224460 maso|TGMAS_221310 maso|TGMAS_224460A maso|TGMAS_224460B ncan|NCLIV_048230 ncan|NCLIV_048240 pena|TGP89_221310 pena|TGP89_224460 prct|TGPRC2_221310 prct|TGPRC2_224350A prct|TGPRC2_224460 tari|TGARI_221310 tari|TGARI_224350 tari|TGARI_224460 tcof|TGCTCO5_221310 tcof|TGCTCO5_224350A tcof|TGCTCO5_224460 tgaf|TGME49_221310 tgaf|TGME49_224350 tgaf|TGME49_224460 tggt|TGGT1_221310 tggt|TGGT1_224350A tggt|TGGT1_224460 trub|TGRUB_221310 trub|TGRUB_224350B trub|TGRUB_224460A trub|TGRUB_224460B tveg|TGVEG_221310 tveg|TGVEG_224350 tveg|TGVEG_224460 vand|TGVAND_221310 vand|TGVAND_224350 vand|TGVAND_224460 cast|TGCAST_224350A ctbf|TGBR5_224350A ctbf|TGBR5_224350B ctbn|TGBR9_224350A fouo|TGFOU_224350A maso|TGMAS_224350A pena|TGP89_224350A pena|TGP89_224350B trub|TGRUB_224350A maso|TGMAS_224350B ctbn|TGBR9_224350B fouo|TGFOU_406660
OG6_400015: cast|TGCAST_286420B coug|TGCOUG_286420B ctbf|TGBR5_375550 ctbf|TGBR5_376240 domt|TGDOM2_399910 maso|TGMAS_416050 pena|TGP89_419260 pena|TGP89_420200 prct|TGPRC2_294800B tari|TGARI_286420B tggt|TGGT1_286420B vand|TGVAND_286420B vand|TGVAND_437590 cast|TGCAST_362630 coug|TGCOUG_362630 ctbf|TGBR5_362630 ctbn|TGBR9_359490 fouo|TGFOU_359490 maso|TGMAS_362630 pena|TGP89_362630 prct|TGPRC2_362630 tari|TGARI_362630 tcof|TGCTCO5_359490 tggt|TGGT1_294800B trub|TGRUB_362630 cast|TGCAST_389020 coug|TGCOUG_395040 ctbf|TGBR5_375540 ctbn|TGBR9_382540 ctbn|TGBR9_383330 domt|TGDOM2_399930 fouo|TGFOU_403150 hham|HHA_286420 hham|HHA_294800 maso|TGMAS_416030 ncan|NCLIV_001670 ncan|NCLIV_014180 pena|TGP89_419250 prct|TGPRC2_286420 tari|TGARI_371700 tcof|TGCTCO5_444510 tgaf|TGME49_286420 tgaf|TGME49_294800 tggt|TGGT1_286420A tggt|TGGT1_294800A trub|TGRUB_432380 tveg|TGVEG_286420 tveg|TGVEG_294800 vand|TGVAND_286420A vand|TGVAND_294800 coug|TGCOUG_286420A tari|TGARI_371690 domt|TGDOM2_399380 pena|TGP89_420210 tcof|TGCTCO5_446280 trub|TGRUB_432390 ctbf|TGBR5_376230 domt|TGDOM2_399400 trub|TGRUB_430180 prct|TGPRC2_294800A tari|TGARI_286420A
OG6_400016: hham|HHA_292250 cast|TGCAST_292260 coug|TGCOUG_292260 ctbf|TGBR5_292260 ctbn|TGBR9_292260 domt|TGDOM2_292260 fouo|TGFOU_292260 hham|HHA_292260 maso|TGMAS_292260 ncan|NCLIV_043420 ncan|NCLIV_043430 ncan|NCLIV_043440 ncan|NCLIV_043441 ncan|NCLIV_043450 ncan|NCLIV_043460 ncan|NCLIV_043470 ncan|NCLIV_043480 ncan|NCLIV_043490 ncan|NCLIV_043500 ncan|NCLIV_043810 ncan|NCLIV_043820 ncan|NCLIV_043840 ncan|NCLIV_043860 ncan|NCLIV_069210 ncan|NCLIV_069230 ncan|NCLIV_069240 pena|TGP89_292260 prct|TGPRC2_292260 tari|TGARI_292260 tcof|TGCTCO5_292260 tgaf|TGME49_292260 tggt|TGGT1_292260 trub|TGRUB_292260 tveg|TGVEG_292260 vand|TGVAND_292260 cast|TGCAST_292270 coug|TGCOUG_292270 ctbf|TGBR5_292270 fouo|TGFOU_292270 maso|TGMAS_292270 prct|TGPRC2_423880 tari|TGARI_292270 tcof|TGCTCO5_447800 tgaf|TGME49_292270 tggt|TGGT1_292270 trub|TGRUB_292270 tveg|TGVEG_440320 cast|TGCAST_390270 coug|TGCOUG_393600 ncan|NCLIV_043830 ncan|NCLIV_069200 prct|TGPRC2_423870 tari|TGARI_292280 tcof|TGCTCO5_292280 tgaf|TGME49_292280 tggt|TGGT1_292280 tveg|TGVEG_292280 ctbf|TGBR5_366760 maso|TGMAS_366760 trub|TGRUB_430380
OG6_400017: cast|TGCAST_280660A ctbf|TGBR5_280660A ctbn|TGBR9_280660A domt|TGDOM2_280660A fouo|TGFOU_280660A hham|HHA_452750 maso|TGMAS_280660A ncan|NCLIV_019530 pena|TGP89_280660A prct|TGPRC2_280660A tcof|TGCTCO5_280660A tgaf|TGME49_280660 tggt|TGGT1_280660 trub|TGRUB_280660A tveg|TGVEG_440490 vand|TGVAND_280660A cast|TGCAST_280660B coug|TGCOUG_280660B ctbf|TGBR5_280660B ctbf|TGBR5_280660C ctbf|TGBR5_280660D ctbf|TGBR5_378100 ctbn|TGBR9_280660B ctbn|TGBR9_280660C domt|TGDOM2_280660B hham|HHA_280660 maso|TGMAS_280660B maso|TGMAS_280660C ncan|NCLIV_019520 pena|TGP89_280660B pena|TGP89_280660C prct|TGPRC2_280660B tari|TGARI_280660A tari|TGARI_369590 tcof|TGCTCO5_280660C tcof|TGCTCO5_280660D trub|TGRUB_280660B trub|TGRUB_433510 tveg|TGVEG_280660 vand|TGVAND_280660B cast|TGCAST_280660C coug|TGCOUG_280660C ctbf|TGBR5_280660E ctbf|TGBR5_280660F ctbn|TGBR9_280660D domt|TGDOM2_280660C fouo|TGFOU_280660B maso|TGMAS_280660D pena|TGP89_280660D pena|TGP89_280660E prct|TGPRC2_280660C tari|TGARI_280660B tcof|TGCTCO5_280660E trub|TGRUB_280660C vand|TGVAND_280660C prct|TGPRC2_427110 tcof|TGCTCO5_280660B tveg|TGVEG_440480
OG6_400018: cast|TGCAST_235200 cast|TGCAST_235390 coug|TGCOUG_235200 coug|TGCOUG_235390 ctbf|TGBR5_235200 ctbf|TGBR5_235390 ctbn|TGBR9_235200 ctbn|TGBR9_235390 domt|TGDOM2_235200 domt|TGDOM2_235390 fouo|TGFOU_235200 fouo|TGFOU_235390 hham|HHA_235390 hham|HHA_462840 maso|TGMAS_235200 maso|TGMAS_235390 maso|TGMAS_465002 ncan|NCLIV_049770 ncan|NCLIV_049780 ncan|NCLIV_049840 pena|TGP89_235200A pena|TGP89_235390 prct|TGPRC2_235200 prct|TGPRC2_235390 tari|TGARI_235200A tari|TGARI_235200B tari|TGARI_235390 tcof|TGCTCO5_235200 tcof|TGCTCO5_235390 tgaf|TGME49_235200 tgaf|TGME49_235315 tgaf|TGME49_235390 tggt|TGGT1_235315 tggt|TGGT1_235390 trub|TGRUB_235390 trub|TGRUB_433970 tveg|TGVEG_235200 tveg|TGVEG_235390 vand|TGVAND_235200 vand|TGVAND_235390 cast|TGCAST_389970 coug|TGCOUG_361090 ctbf|TGBR5_361090 ctbn|TGBR9_361090 domt|TGDOM2_361090 fouo|TGFOU_361090 hham|HHA_200230 maso|TGMAS_361090 pena|TGP89_361090 prct|TGPRC2_361090 tari|TGARI_361090 tcof|TGCTCO5_361090 tggt|TGGT1_361090 trub|TGRUB_361090 tveg|TGVEG_361090 vand|TGVAND_361090 trub|TGRUB_434180
OG6_400019: cast|TGCAST_236040 coug|TGCOUG_236040 ctbf|TGBR5_236040A ctbn|TGBR9_236040 fouo|TGFOU_236040A maso|TGMAS_236040 ncan|NCLIV_050370 pena|TGP89_236040A prct|TGPRC2_236040 tari|TGARI_236040 tcof|TGCTCO5_446520 tgaf|TGME49_236040 tgaf|TGME49_236050 tggt|TGGT1_236040 tggt|TGGT1_236050 trub|TGRUB_236040 trub|TGRUB_236050 tveg|TGVEG_236040 tveg|TGVEG_236050 vand|TGVAND_236040 vand|TGVAND_236050 cast|TGCAST_236050A coug|TGCOUG_394120 ctbf|TGBR5_236050A domt|TGDOM2_236050A fouo|TGFOU_236050A maso|TGMAS_236050A pena|TGP89_236050A prct|TGPRC2_236050A tari|TGARI_236050A tcof|TGCTCO5_236050A cast|TGCAST_236050B coug|TGCOUG_236050 ctbf|TGBR5_236050B ctbn|TGBR9_236050 domt|TGDOM2_236050B fouo|TGFOU_236050B hham|HHA_236050 maso|TGMAS_236050B ncan|NCLIV_050380 pena|TGP89_236050B prct|TGPRC2_236050B tari|TGARI_236050B tcof|TGCTCO5_236050B cast|TGCAST_321900 coug|TGCOUG_321900 ctbf|TGBR5_236040B ctbn|TGBR9_366130 domt|TGDOM2_236040B fouo|TGFOU_236040B hham|HHA_236040 maso|TGMAS_366130 pena|TGP89_236040B prct|TGPRC2_321900 tari|TGARI_321900 domt|TGDOM2_236040A
OG6_400020: cast|TGCAST_248530 coug|TGCOUG_248530A ctbf|TGBR5_248530 ctbn|TGBR9_248530 ctbn|TGBR9_381250 domt|TGDOM2_248530 domt|TGDOM2_248540 fouo|TGFOU_248530A fouo|TGFOU_248530B hham|HHA_248530 maso|TGMAS_248530A maso|TGMAS_248530B ncan|NCLIV_064490 pena|TGP89_248530A prct|TGPRC2_248530A prct|TGPRC2_248530B tari|TGARI_248530 tcof|TGCTCO5_444210 tcof|TGCTCO5_444220 tgaf|TGME49_248530 tggt|TGGT1_248530 trub|TGRUB_248530 trub|TGRUB_429440 tveg|TGVEG_248530 vand|TGVAND_248530A vand|TGVAND_248530B cast|TGCAST_248540 coug|TGCOUG_248540A coug|TGCOUG_248540B ctbf|TGBR5_248540 ctbn|TGBR9_248540 fouo|TGFOU_248540A fouo|TGFOU_248540B hham|HHA_248540 hham|HHA_461930 maso|TGMAS_248540 ncan|NCLIV_064500 pena|TGP89_248540 prct|TGPRC2_464949 tari|TGARI_248540 tcof|TGCTCO5_248540 tgaf|TGME49_248540 tggt|TGGT1_248540 trub|TGRUB_248540 trub|TGRUB_429450 tveg|TGVEG_248540 vand|TGVAND_248540 vand|TGVAND_464970 coug|TGCOUG_248530B pena|TGP89_248530 tari|TGARI_368090 tcof|TGCTCO5_248530 vand|TGVAND_248530 ncan|NCLIV_069010 hham|HHA_461970 tggt|TGGT1_408630
OG6_400021: cast|TGCAST_389940 coug|TGCOUG_396690 fouo|TGFOU_406540 prct|TGPRC2_428080 tcof|TGCTCO5_448380 tggt|TGGT1_411520 cast|TGCAST_389960 ctbn|TGBR9_386050 pena|TGP89_421770 prct|TGPRC2_428020 tari|TGARI_372800 tgaf|TGME49_220740 tgaf|TGME49_328900 tgaf|TGME49_329200 tgaf|TGME49_329300 tggt|TGGT1_411020 trub|TGRUB_434670 tveg|TGVEG_442750 vand|TGVAND_439110 cast|TGCAST_390600 coug|TGCOUG_396420 fouo|TGFOU_407440 pena|TGP89_422430 prct|TGPRC2_427920 tari|TGARI_372830 trub|TGRUB_434870 vand|TGVAND_438700 coug|TGCOUG_395900 tari|TGARI_372700 tggt|TGGT1_411420 tveg|TGVEG_442640 vand|TGVAND_439050 tgaf|TGME49_329000 tggt|TGGT1_411660 trub|TGRUB_433960 vand|TGVAND_439020 coug|TGCOUG_396670 fouo|TGFOU_407590 prct|TGPRC2_428030 domt|TGDOM2_401820 trub|TGRUB_434450 vand|TGVAND_439010 fouo|TGFOU_407430 trub|TGRUB_434620 tari|TGARI_372920 prct|TGPRC2_427570 tggt|TGGT1_411310 tcof|TGCTCO5_448580 tari|TGARI_372310 trub|TGRUB_434740 trub|TGRUB_434010 trub|TGRUB_434020 trub|TGRUB_433900 vand|TGVAND_438960 tggt|TGGT1_411610 trub|TGRUB_434790
OG6_400022: cast|TGCAST_232830 coug|TGCOUG_232830 ctbf|TGBR5_232830 ctbn|TGBR9_232830 domt|TGDOM2_232830 fouo|TGFOU_232830 hham|HHA_232830 maso|TGMAS_232830 ncan|NCLIV_032770 ncan|NCLIV_042690 pena|TGP89_232830 prct|TGPRC2_232830 tari|TGARI_232830 tcof|TGCTCO5_232830 tgaf|TGME49_232830 tggt|TGGT1_232830 trub|TGRUB_232830 tveg|TGVEG_232830 vand|TGVAND_232830 cast|TGCAST_290720A coug|TGCOUG_290720A ctbf|TGBR5_290720A ctbn|TGBR9_290720A domt|TGDOM2_290720A fouo|TGFOU_290720A maso|TGMAS_290720A prct|TGPRC2_290720A tari|TGARI_290720A tcof|TGCTCO5_290720A tgaf|TGME49_290720 tggt|TGGT1_290720 trub|TGRUB_290720A tveg|TGVEG_290720 vand|TGVAND_290720A cast|TGCAST_290720B coug|TGCOUG_290720B ctbf|TGBR5_290720B domt|TGDOM2_290720B fouo|TGFOU_290720B fouo|TGFOU_290720C hham|HHA_290720 pena|TGP89_420740 pena|TGP89_420750 prct|TGPRC2_290720B tari|TGARI_290720B tcof|TGCTCO5_290720B trub|TGRUB_290720B vand|TGVAND_290720B coug|TGCOUG_290720C ctbf|TGBR5_290720C ctbn|TGBR9_290720B maso|TGMAS_290720B prct|TGPRC2_290720D tcof|TGCTCO5_290720C trub|TGRUB_290720C
OG6_400023: cast|TGCAST_210470 coug|TGCOUG_210470 ctbf|TGBR5_210470 ctbn|TGBR9_210470 domt|TGDOM2_210470 fouo|TGFOU_210470 hham|HHA_210478 maso|TGMAS_210470 ncan|NCLIV_043730 pena|TGP89_210470 prct|TGPRC2_210470A tari|TGARI_210470A tcof|TGCTCO5_210470 tgaf|TGME49_210470 tggt|TGGT1_210470 trub|TGRUB_210470A tveg|TGVEG_210470 vand|TGVAND_210470 cast|TGCAST_210478 coug|TGCOUG_210478 ctbf|TGBR5_210478A ctbf|TGBR5_210478B ctbn|TGBR9_210478 domt|TGDOM2_210478 fouo|TGFOU_210478 maso|TGMAS_210478A maso|TGMAS_210478B pena|TGP89_210478 prct|TGPRC2_210478 tari|TGARI_210478 tcof|TGCTCO5_210478 tgaf|TGME49_210478 tggt|TGGT1_210478 trub|TGRUB_210478A trub|TGRUB_210478B tveg|TGVEG_210478 vand|TGVAND_210478A vand|TGVAND_210478B cast|TGCAST_210482 coug|TGCOUG_210482 ctbf|TGBR5_210482B ctbn|TGBR9_210482 domt|TGDOM2_210482 fouo|TGFOU_210482 maso|TGMAS_210482 pena|TGP89_210482 prct|TGPRC2_210482 tari|TGARI_210482 tcof|TGCTCO5_210482 tgaf|TGME49_210482 tggt|TGGT1_210482 trub|TGRUB_210482 tveg|TGVEG_210482 vand|TGVAND_210482
OG6_400024: cast|TGCAST_212240 cast|TGCAST_221620 cast|TGCAST_266960 coug|TGCOUG_212240 coug|TGCOUG_221620 coug|TGCOUG_266960 ctbf|TGBR5_212240 ctbf|TGBR5_221620 ctbf|TGBR5_266960 ctbn|TGBR9_212240 ctbn|TGBR9_221620 ctbn|TGBR9_266960 domt|TGDOM2_212240 domt|TGDOM2_221620 domt|TGDOM2_266960 fouo|TGFOU_212240 fouo|TGFOU_221620 fouo|TGFOU_266960 hham|HHA_212240 hham|HHA_221620 hham|HHA_266960 maso|TGMAS_212240 maso|TGMAS_221620 maso|TGMAS_266960 ncan|NCLIV_005150 ncan|NCLIV_039100 ncan|NCLIV_049140 pena|TGP89_212240 pena|TGP89_221620 pena|TGP89_266960 prct|TGPRC2_212240 prct|TGPRC2_221620 prct|TGPRC2_266960 tari|TGARI_212240 tari|TGARI_221620 tari|TGARI_266960 tcof|TGCTCO5_212240 tcof|TGCTCO5_221620 tcof|TGCTCO5_266960 tgaf|TGME49_212240 tgaf|TGME49_221620 tgaf|TGME49_266960 tggt|TGGT1_212240 tggt|TGGT1_221620 tggt|TGGT1_266960 trub|TGRUB_212240 trub|TGRUB_221620 trub|TGRUB_266960 tveg|TGVEG_212240 tveg|TGVEG_221620 tveg|TGVEG_266960 vand|TGVAND_212240 vand|TGVAND_221620 vand|TGVAND_266960
OG6_400025: cast|TGCAST_204310A coug|TGCOUG_204310A ctbf|TGBR5_204310A ctbn|TGBR9_204310A fouo|TGFOU_204310A pena|TGP89_204310A prct|TGPRC2_204310 tari|TGARI_204310A cast|TGCAST_204310C coug|TGCOUG_204310B ctbf|TGBR5_204310B ctbn|TGBR9_204310B domt|TGDOM2_204310A fouo|TGFOU_406780 hham|HHA_204310 maso|TGMAS_204310 ncan|NCLIV_020920 tari|TGARI_204310B tcof|TGCTCO5_204310A tgaf|TGME49_204310 tggt|TGGT1_204310 trub|TGRUB_204310A tveg|TGVEG_204310 vand|TGVAND_204310 cast|TGCAST_204310D ctbn|TGBR9_204310C domt|TGDOM2_204310B fouo|TGFOU_204310C pena|TGP89_204310C prct|TGPRC2_204310A tcof|TGCTCO5_204310B cast|TGCAST_204310E coug|TGCOUG_204310C ctbf|TGBR5_204310C ctbn|TGBR9_382060 domt|TGDOM2_204310C fouo|TGFOU_204310D maso|TGMAS_416130 prct|TGPRC2_204310C tcof|TGCTCO5_204310C trub|TGRUB_204310B tari|TGARI_204310C ctbf|TGBR5_204310D ctbn|TGBR9_204310E tari|TGARI_204310 tcof|TGCTCO5_204310 ctbf|TGBR5_365850 maso|TGMAS_365850 ctbf|TGBR5_379120 ctbn|TGBR9_204310D pena|TGP89_204310B trub|TGRUB_204310C fouo|TGFOU_204310E
OG6_400026: cast|TGCAST_215328A coug|TGCOUG_215328 ctbf|TGBR5_215328 ctbn|TGBR9_215328 domt|TGDOM2_215328 fouo|TGFOU_215328 maso|TGMAS_215328 pena|TGP89_215328 prct|TGPRC2_215328 tari|TGARI_215328 tcof|TGCTCO5_215328A tgaf|TGME49_215328 tggt|TGGT1_215328 trub|TGRUB_215328 tveg|TGVEG_215328 vand|TGVAND_215328 cast|TGCAST_215328B hham|HHA_215328 tcof|TGCTCO5_215328B cast|TGCAST_215340 coug|TGCOUG_215340 ctbf|TGBR5_215340 ctbn|TGBR9_215340 domt|TGDOM2_215340B fouo|TGFOU_215340 hham|HHA_215343 maso|TGMAS_215340 ncan|NCLIV_052260 pena|TGP89_215340 prct|TGPRC2_215340 tari|TGARI_215340 tcof|TGCTCO5_215340 tgaf|TGME49_215340 tggt|TGGT1_215340 trub|TGRUB_215340 tveg|TGVEG_215340 vand|TGVAND_215340 cast|TGCAST_215343 coug|TGCOUG_215343 ctbf|TGBR5_215343 ctbn|TGBR9_215343 domt|TGDOM2_215343 fouo|TGFOU_215343 maso|TGMAS_215343 pena|TGP89_215343 prct|TGPRC2_215343 tari|TGARI_215343 tcof|TGCTCO5_215343 tgaf|TGME49_215343 tggt|TGGT1_215343 trub|TGRUB_215343 tveg|TGVEG_215343 vand|TGVAND_215343
OG6_400027: cast|TGCAST_271580 cast|TGCAST_272240 cast|TGCAST_294600 coug|TGCOUG_271580 coug|TGCOUG_272240 coug|TGCOUG_294600 ctbf|TGBR5_271580 ctbf|TGBR5_272240 ctbf|TGBR5_294600 ctbn|TGBR9_271580 ctbn|TGBR9_272240 ctbn|TGBR9_294600 domt|TGDOM2_271580 domt|TGDOM2_272240 domt|TGDOM2_294600 fouo|TGFOU_271580 fouo|TGFOU_272240 fouo|TGFOU_294600 hham|HHA_272240 hham|HHA_294600 maso|TGMAS_272240 maso|TGMAS_294600 maso|TGMAS_417270 ncan|NCLIV_001500 ncan|NCLIV_035040 ncan|NCLIV_035420 pena|TGP89_271580 pena|TGP89_272240 pena|TGP89_294600 prct|TGPRC2_271580 prct|TGPRC2_272240 prct|TGPRC2_294600 tari|TGARI_271580 tari|TGARI_272240 tari|TGARI_294600 tcof|TGCTCO5_271580 tcof|TGCTCO5_272240 tcof|TGCTCO5_294600 tgaf|TGME49_272240 tgaf|TGME49_294600 tggt|TGGT1_271580 tggt|TGGT1_271590 tggt|TGGT1_272240 tggt|TGGT1_294600 tggt|TGGT1_408330 trub|TGRUB_271580 trub|TGRUB_272240 trub|TGRUB_294600 tveg|TGVEG_271580 tveg|TGVEG_272240 tveg|TGVEG_294600 vand|TGVAND_272240 vand|TGVAND_294600
OG6_400028: cast|TGCAST_389800 hham|HHA_456300 prct|TGPRC2_207010 tgaf|TGME49_207010 trub|TGRUB_207015 tveg|TGVEG_442360 cast|TGCAST_389810 domt|TGDOM2_401790 ncan|NCLIV_052950 prct|TGPRC2_207005 tari|TGARI_207015A tcof|TGCTCO5_448090 tgaf|TGME49_207005 tggt|TGGT1_207005 tggt|TGGT1_207010 tggt|TGGT1_409860 tggt|TGGT1_409870 tggt|TGGT1_410980 trub|TGRUB_433610 trub|TGRUB_433620 tveg|TGVEG_207015 vand|TGVAND_438580 coug|TGCOUG_296640 tari|TGARI_296640 coug|TGCOUG_396300 tari|TGARI_370440 trub|TGRUB_433640 coug|TGCOUG_396310 pena|TGP89_421710 ctbn|TGBR9_296640 domt|TGDOM2_401950 fouo|TGFOU_366370 tari|TGARI_372640 tcof|TGCTCO5_366370 vand|TGVAND_360840 domt|TGDOM2_401830 domt|TGDOM2_402020 prct|TGPRC2_427150 tveg|TGVEG_442620 fouo|TGFOU_296640 tcof|TGCTCO5_296640 tggt|TGGT1_360840 hham|HHA_296640 tari|TGARI_207015B tggt|TGGT1_207015 tveg|TGVEG_207005 tveg|TGVEG_441960 tgaf|TGME49_207015 tveg|TGVEG_442520 tggt|TGGT1_411200 trub|TGRUB_207005 tveg|TGVEG_207010 tveg|TGVEG_442290
OG6_400029: cast|TGCAST_239020 coug|TGCOUG_239020 coug|TGCOUG_395670 ctbf|TGBR5_239020A ctbf|TGBR5_239020B ctbn|TGBR9_239020A ctbn|TGBR9_239020B domt|TGDOM2_239020 domt|TGDOM2_260310 fouo|TGFOU_239020 hham|HHA_239020 hham|HHA_260310 maso|TGMAS_239020A maso|TGMAS_239020B ncan|NCLIV_015830 ncan|NCLIV_026720 pena|TGP89_239020 prct|TGPRC2_239020A prct|TGPRC2_239020B prct|TGPRC2_260310 tari|TGARI_239020A tari|TGARI_239020B tcof|TGCTCO5_239020 tgaf|TGME49_239020 tgaf|TGME49_260310 tggt|TGGT1_239020 tggt|TGGT1_260310 trub|TGRUB_239020 trub|TGRUB_260310A tveg|TGVEG_239020 tveg|TGVEG_260310 vand|TGVAND_239020 vand|TGVAND_260310A cast|TGCAST_260310 coug|TGCOUG_260310B ctbf|TGBR5_260310B ctbn|TGBR9_260310A fouo|TGFOU_260310A maso|TGMAS_260310B pena|TGP89_260310A tari|TGARI_260310 tcof|TGCTCO5_260310A cast|TGCAST_367000 coug|TGCOUG_260310D ctbf|TGBR5_260310D ctbn|TGBR9_260310C fouo|TGFOU_260310C maso|TGMAS_260310D tari|TGARI_370910 tcof|TGCTCO5_367000 trub|TGRUB_260310B tcof|TGCTCO5_260310B
OG6_400030: cast|TGCAST_258210 cast|TGCAST_272740 coug|TGCOUG_258210 coug|TGCOUG_272740 ctbf|TGBR5_258210 ctbf|TGBR5_272740B ctbf|TGBR5_272740C ctbn|TGBR9_258210 ctbn|TGBR9_272740B ctbn|TGBR9_272740C domt|TGDOM2_258210 domt|TGDOM2_272740 fouo|TGFOU_258210 fouo|TGFOU_272740B fouo|TGFOU_272740C hham|HHA_258210 hham|HHA_272740 maso|TGMAS_258210 maso|TGMAS_272740B maso|TGMAS_272740C ncan|NCLIV_028180 ncan|NCLIV_034580 pena|TGP89_258210 pena|TGP89_272740A pena|TGP89_272740B prct|TGPRC2_258210B prct|TGPRC2_272740C prct|TGPRC2_272740D tari|TGARI_258210B tari|TGARI_272740A tari|TGARI_272740B tcof|TGCTCO5_258210 tcof|TGCTCO5_272740B tcof|TGCTCO5_272740C tgaf|TGME49_258210 tgaf|TGME49_272740 tggt|TGGT1_258210 tggt|TGGT1_272740 trub|TGRUB_258210 trub|TGRUB_272740 tveg|TGVEG_258210 tveg|TGVEG_272740 vand|TGVAND_258210 vand|TGVAND_272740B vand|TGVAND_272740C ctbf|TGBR5_272740A ctbn|TGBR9_272740A fouo|TGFOU_272740A maso|TGMAS_272740A prct|TGPRC2_272740A tcof|TGCTCO5_272740A vand|TGVAND_272740A
OG6_400031: cast|TGCAST_234410A coug|TGCOUG_234410 ctbf|TGBR5_234410A ctbn|TGBR9_234410A domt|TGDOM2_234410A fouo|TGFOU_234410A hham|HHA_461640 maso|TGMAS_234410A ncan|NCLIV_049550 pena|TGP89_234410A prct|TGPRC2_234410A tari|TGARI_234410A tcof|TGCTCO5_234410A tgaf|TGME49_234410 tggt|TGGT1_234410 trub|TGRUB_234410A tveg|TGVEG_234410 vand|TGVAND_234410A cast|TGCAST_234410B coug|TGCOUG_391940 coug|TGCOUG_391950 ctbf|TGBR5_234410C ctbf|TGBR5_234410D ctbn|TGBR9_234410B ctbn|TGBR9_234410C domt|TGDOM2_234410B domt|TGDOM2_234410C fouo|TGFOU_234410C fouo|TGFOU_234410D hham|HHA_234410 maso|TGMAS_234410B maso|TGMAS_234410C ncan|NCLIV_049560 pena|TGP89_234410B prct|TGPRC2_234410C prct|TGPRC2_234410D tari|TGARI_234410B tari|TGARI_234410C tcof|TGCTCO5_234410B trub|TGRUB_234410B vand|TGVAND_234410C vand|TGVAND_438490 cast|TGCAST_234410C ctbf|TGBR5_234410E ctbn|TGBR9_234410D fouo|TGFOU_234410E maso|TGMAS_234410D pena|TGP89_234410C trub|TGRUB_234410C vand|TGVAND_234410D tari|TGARI_234410D
OG6_400032: cast|TGCAST_315390 coug|TGCOUG_315390 ctbf|TGBR5_315390 ctbn|TGBR9_315390 domt|TGDOM2_315390 fouo|TGFOU_315390 hham|HHA_315390 maso|TGMAS_315390 ncan|NCLIV_058060 ncan|NCLIV_058070 ncan|NCLIV_058100 ncan|NCLIV_058110 ncan|NCLIV_069001 ncan|NCLIV_069780 ncan|NCLIV_069790 ncan|NCLIV_069792 ncan|NCLIV_069800 pena|TGP89_315390 prct|TGPRC2_315390 tari|TGARI_315390 tcof|TGCTCO5_315390 tgaf|TGME49_315390 tggt|TGGT1_315390 trub|TGRUB_315390 tveg|TGVEG_315390 vand|TGVAND_315390 cast|TGCAST_315400 coug|TGCOUG_315400 ctbf|TGBR5_315400 ctbn|TGBR9_315400 domt|TGDOM2_315400 fouo|TGFOU_315400 maso|TGMAS_315400 ncan|NCLIV_058080 ncan|NCLIV_069000 ncan|NCLIV_069002 ncan|NCLIV_069720 ncan|NCLIV_069730 ncan|NCLIV_069742 pena|TGP89_315400 prct|TGPRC2_315400 tari|TGARI_315400 tcof|TGCTCO5_315400 tgaf|TGME49_315400 tggt|TGGT1_315400 trub|TGRUB_315400 tveg|TGVEG_315400 vand|TGVAND_315400 ncan|NCLIV_069771 ncan|NCLIV_069791 ncan|NCLIV_069760
OG6_400033: cast|TGCAST_366320 domt|TGDOM2_366320 fouo|TGFOU_404860 pena|TGP89_222660C prct|TGPRC2_424190 tari|TGARI_222660B cast|TGCAST_387200 coug|TGCOUG_222660 ctbf|TGBR5_222660B ctbn|TGBR9_222660B domt|TGDOM2_399020 fouo|TGFOU_404850 hham|HHA_222660 maso|TGMAS_222660B ncan|NCLIV_005830 pena|TGP89_222660D prct|TGPRC2_424180 tari|TGARI_222660C tcof|TGCTCO5_445080 tgaf|TGME49_222660 tggt|TGGT1_222660 trub|TGRUB_222660C vand|TGVAND_222660C ctbf|TGBR5_222660D prct|TGPRC2_424170 tcof|TGCTCO5_222660 tveg|TGVEG_222660 vand|TGVAND_222660E coug|TGCOUG_394490 ctbf|TGBR5_222660A ctbn|TGBR9_222660A domt|TGDOM2_399030 fouo|TGFOU_365310 maso|TGMAS_222660A pena|TGP89_222660A tari|TGARI_222660A trub|TGRUB_222660A vand|TGVAND_222660A fouo|TGFOU_404870 tcof|TGCTCO5_445070 trub|TGRUB_222660B vand|TGVAND_222660B ctbf|TGBR5_222660C trub|TGRUB_222660D vand|TGVAND_222660D maso|TGMAS_222660C tari|TGARI_222660E domt|TGDOM2_365310 tari|TGARI_222660D pena|TGP89_222660B
OG6_400034: cast|TGCAST_273110 coug|TGCOUG_273110 ctbf|TGBR5_273110 ctbn|TGBR9_273110 domt|TGDOM2_273110 fouo|TGFOU_273110 hham|HHA_273110 maso|TGMAS_273110 ncan|NCLIV_034380 ncan|NCLIV_034381 ncan|NCLIV_034390 ncan|NCLIV_034391 ncan|NCLIV_034400 ncan|NCLIV_034410 ncan|NCLIV_034411 ncan|NCLIV_034430 ncan|NCLIV_034431 ncan|NCLIV_034440 ncan|NCLIV_069100 ncan|NCLIV_069101 ncan|NCLIV_069102 ncan|NCLIV_069103 pena|TGP89_273110 prct|TGPRC2_273110 tari|TGARI_273110 tcof|TGCTCO5_273110 tgaf|TGME49_273110 tggt|TGGT1_273110 trub|TGRUB_273110 tveg|TGVEG_273110 vand|TGVAND_273110 cast|TGCAST_273120 coug|TGCOUG_273120 ctbf|TGBR5_273120 ctbn|TGBR9_273120 domt|TGDOM2_273120 fouo|TGFOU_273120 hham|HHA_273120 maso|TGMAS_273120 pena|TGP89_273120 prct|TGPRC2_273120 tari|TGARI_273120 tcof|TGCTCO5_273120 tgaf|TGME49_273120 tggt|TGGT1_273120 trub|TGRUB_273120 tveg|TGVEG_273120 vand|TGVAND_273120 ncan|NCLIV_034420
OG6_400035: cast|TGCAST_222800 coug|TGCOUG_222800A ctbf|TGBR5_222800A ctbn|TGBR9_222800A domt|TGDOM2_222800A fouo|TGFOU_222800A hham|HHA_222800 maso|TGMAS_222800 ncan|NCLIV_005870 pena|TGP89_222800 prct|TGPRC2_222800A tari|TGARI_222800A tcof|TGCTCO5_445140 tgaf|TGME49_222800 tggt|TGGT1_222800 trub|TGRUB_222800A tveg|TGVEG_222800 vand|TGVAND_222800A cast|TGCAST_222800A coug|TGCOUG_222800C coug|TGCOUG_222800D ctbf|TGBR5_222800B ctbf|TGBR5_222800C ctbn|TGBR9_222800B ctbn|TGBR9_222800C domt|TGDOM2_222800B fouo|TGFOU_222800B fouo|TGFOU_222800C maso|TGMAS_414240 pena|TGP89_420130 prct|TGPRC2_222800B tari|TGARI_222800B tcof|TGCTCO5_445120 tcof|TGCTCO5_445130 trub|TGRUB_222800B vand|TGVAND_222800C cast|TGCAST_222800B coug|TGCOUG_222800E ctbf|TGBR5_222800D ctbn|TGBR9_222800D maso|TGMAS_414250 prct|TGPRC2_424140 vand|TGVAND_222800D coug|TGCOUG_222800B maso|TGMAS_361870 pena|TGP89_361870 maso|TGMAS_414230 pena|TGP89_420140
OG6_400036: cast|TGCAST_254370 coug|TGCOUG_254370 ctbf|TGBR5_254370A ctbf|TGBR5_254370B ctbn|TGBR9_254370 ctbn|TGBR9_254370A ctbn|TGBR9_254370B domt|TGDOM2_254370A fouo|TGFOU_254370 hham|HHA_254370 maso|TGMAS_254370 maso|TGMAS_254370A maso|TGMAS_254370B ncan|NCLIV_008660 pena|TGP89_254370A pena|TGP89_254370C prct|TGPRC2_254370A prct|TGPRC2_254370B tari|TGARI_254370A tari|TGARI_254370B tcof|TGCTCO5_254370 tgaf|TGME49_254370 tggt|TGGT1_254370 trub|TGRUB_254370 trub|TGRUB_432190 tveg|TGVEG_254370 vand|TGVAND_254370A vand|TGVAND_254370C cast|TGCAST_365520 ctbf|TGBR5_254370C ctbn|TGBR9_254370D domt|TGDOM2_254370B fouo|TGFOU_365520 maso|TGMAS_254370C pena|TGP89_254370D prct|TGPRC2_254370D tari|TGARI_365520 tcof|TGCTCO5_447940 trub|TGRUB_432210 vand|TGVAND_254370D cast|TGCAST_389120 coug|TGCOUG_394940 ctbn|TGBR9_254370C domt|TGDOM2_400300 fouo|TGFOU_407630 maso|TGMAS_417430 prct|TGPRC2_254370C trub|TGRUB_432200
OG6_400037: cast|TGCAST_278882 cast|TGCAST_358870 coug|TGCOUG_278882A coug|TGCOUG_278882B coug|TGCOUG_395210 ctbf|TGBR5_278882 ctbf|TGBR5_364050 ctbn|TGBR9_278882 domt|TGDOM2_278882 domt|TGDOM2_400630 fouo|TGFOU_278882 hham|HHA_277270 hham|HHA_278878 hham|HHA_278882 maso|TGMAS_278882A maso|TGMAS_364050 ncan|NCLIV_067130 ncan|NCLIV_068400 ncan|NCLIV_068460 pena|TGP89_278882A pena|TGP89_358330 prct|TGPRC2_278882A prct|TGPRC2_278882B prct|TGPRC2_358870 tari|TGARI_278882A tari|TGARI_278882B tari|TGARI_371290 tcof|TGCTCO5_278882A tcof|TGCTCO5_278882B tcof|TGCTCO5_445310 tgaf|TGME49_277270 tgaf|TGME49_278882 tggt|TGGT1_277270 tggt|TGGT1_278882 tggt|TGGT1_360830 tggt|TGGT1_411590 trub|TGRUB_278882 tveg|TGVEG_277270 tveg|TGVEG_278882 tveg|TGVEG_360830 tveg|TGVEG_440110 tveg|TGVEG_442210 vand|TGVAND_278882 maso|TGMAS_278882B pena|TGP89_278882B ctbn|TGBR9_385750 trub|TGRUB_356330 tveg|TGVEG_442670
OG6_400038: cast|TGCAST_216620A coug|TGCOUG_216620A ctbf|TGBR5_216620 ctbn|TGBR9_216620A domt|TGDOM2_216620 fouo|TGFOU_216620A hham|HHA_216620 maso|TGMAS_216620A ncan|NCLIV_059650 pena|TGP89_216620A prct|TGPRC2_216620A tari|TGARI_216620A tari|TGARI_216620B tcof|TGCTCO5_216620A tgaf|TGME49_216620 tggt|TGGT1_216620 trub|TGRUB_432940 tveg|TGVEG_216620 vand|TGVAND_216620A cast|TGCAST_216620B coug|TGCOUG_216620B fouo|TGFOU_216620B maso|TGMAS_216620B pena|TGP89_216620B prct|TGPRC2_216620D tari|TGARI_216620C trub|TGRUB_432950 vand|TGVAND_216620B cast|TGCAST_216620C coug|TGCOUG_216620C ctbf|TGBR5_376800 ctbn|TGBR9_216620B maso|TGMAS_216620C tari|TGARI_372190 trub|TGRUB_432960 cast|TGCAST_216620D ctbf|TGBR5_376810 ctbn|TGBR9_216620D fouo|TGFOU_216620C maso|TGMAS_216620D pena|TGP89_420640 prct|TGPRC2_216620F tari|TGARI_371950 tcof|TGCTCO5_216620B trub|TGRUB_216620 vand|TGVAND_216620C prct|TGPRC2_216620B
OG6_400039: cast|TGCAST_224750 coug|TGCOUG_224750 ctbf|TGBR5_224750 ctbn|TGBR9_224750 domt|TGDOM2_224750 fouo|TGFOU_224750 hham|HHA_224750 maso|TGMAS_224750 pena|TGP89_224750 prct|TGPRC2_224750 tari|TGARI_224750 tcof|TGCTCO5_224750 tgaf|TGME49_224750 tggt|TGGT1_224750 trub|TGRUB_224750 tveg|TGVEG_224750 vand|TGVAND_224750 cast|TGCAST_224790 coug|TGCOUG_224790 ctbf|TGBR5_224790 ctbn|TGBR9_224790 domt|TGDOM2_224790 fouo|TGFOU_224790 hham|HHA_224790 maso|TGMAS_224790 ncan|NCLIV_047911 ncan|NCLIV_047920 ncan|NCLIV_047930 ncan|NCLIV_047940 ncan|NCLIV_047950 ncan|NCLIV_047960 ncan|NCLIV_069140 ncan|NCLIV_069141 ncan|NCLIV_069150 ncan|NCLIV_069160 ncan|NCLIV_069170 ncan|NCLIV_069180 ncan|NCLIV_069190 ncan|NCLIV_069990 pena|TGP89_224770 prct|TGPRC2_224790 tari|TGARI_224790 tcof|TGCTCO5_224790 tgaf|TGME49_224790 trub|TGRUB_224790 tveg|TGVEG_224790 vand|TGVAND_224790
OG6_400040: cast|TGCAST_245980 coug|TGCOUG_391460 ctbf|TGBR5_378840 pena|TGP89_418870 prct|TGPRC2_245980B tari|TGARI_245770B tcof|TGCTCO5_245770B tgaf|TGME49_245770 tgaf|TGME49_245980 tggt|TGGT1_411080 trub|TGRUB_429370 tveg|TGVEG_245770 tveg|TGVEG_245980 cast|TGCAST_358400 coug|TGCOUG_245770 fouo|TGFOU_403590 maso|TGMAS_245770 pena|TGP89_245770 prct|TGPRC2_358400 tari|TGARI_245770A tcof|TGCTCO5_245770A tggt|TGGT1_245770A trub|TGRUB_245770 vand|TGVAND_245770 cast|TGCAST_390100 coug|TGCOUG_395990 ctbf|TGBR5_365920 ctbn|TGBR9_365920 fouo|TGFOU_359730 hham|HHA_245980 maso|TGMAS_359730 pena|TGP89_421850 prct|TGPRC2_245980A tari|TGARI_359730 tcof|TGCTCO5_359730 tggt|TGGT1_245980 trub|TGRUB_429360 vand|TGVAND_435560 coug|TGCOUG_396170 fouo|TGFOU_365480 prct|TGPRC2_427530 tari|TGARI_372410 tcof|TGCTCO5_448300 trub|TGRUB_365920 ncan|NCLIV_066165 tggt|TGGT1_365480
OG6_400041: cast|TGCAST_295105 fouo|TGFOU_365080 hham|HHA_457040 maso|TGMAS_417850 vand|TGVAND_295105 cast|TGCAST_295110 coug|TGCOUG_396340 ctbf|TGBR5_295110 domt|TGDOM2_295110 fouo|TGFOU_407300 hham|HHA_457000 maso|TGMAS_295110 ncan|NCLIV_001950 pena|TGP89_295110 prct|TGPRC2_295110 tari|TGARI_295110 tcof|TGCTCO5_444520 tgaf|TGME49_295110 tggt|TGGT1_295110 tveg|TGVEG_295110 vand|TGVAND_438930 cast|TGCAST_295125 coug|TGCOUG_295125 ctbf|TGBR5_295125 ctbn|TGBR9_295125 fouo|TGFOU_295125 maso|TGMAS_295125 pena|TGP89_421470 tari|TGARI_372610 trub|TGRUB_434430 cast|TGCAST_365010 trub|TGRUB_365010 coug|TGCOUG_295105 tari|TGARI_295125 coug|TGCOUG_396160 tari|TGARI_372520 domt|TGDOM2_295125 prct|TGPRC2_295125 tcof|TGCTCO5_444530 tgaf|TGME49_295125 tggt|TGGT1_295125 tveg|TGVEG_295125 pena|TGP89_365080 tari|TGARI_372670 hham|HHA_215785 hham|HHA_295125
OG6_400042: cast|TGCAST_315530 coug|TGCOUG_315530C ctbf|TGBR5_315530D ctbn|TGBR9_315530D domt|TGDOM2_315530C fouo|TGFOU_315530C hham|HHA_315530 maso|TGMAS_315530 ncan|NCLIV_058220 pena|TGP89_315530C prct|TGPRC2_315530 tari|TGARI_315530C tcof|TGCTCO5_315530C tgaf|TGME49_315530 trub|TGRUB_315530D tveg|TGVEG_315530 vand|TGVAND_315530C cast|TGCAST_364300 coug|TGCOUG_315530B ctbf|TGBR5_315530C ctbn|TGBR9_315530C domt|TGDOM2_315530B fouo|TGFOU_315530B maso|TGMAS_364300 pena|TGP89_315530B prct|TGPRC2_425820 tari|TGARI_315530B tggt|TGGT1_315530 trub|TGRUB_315530C coug|TGCOUG_315530A ctbf|TGBR5_315530B fouo|TGFOU_315530A maso|TGMAS_412630 pena|TGP89_315530A prct|TGPRC2_425810 tari|TGARI_315530A tcof|TGCTCO5_315530B trub|TGRUB_315530A vand|TGVAND_315530B ctbf|TGBR5_315530A ctbn|TGBR9_315530A domt|TGDOM2_315530A tcof|TGCTCO5_315530A vand|TGVAND_315530A ctbn|TGBR9_315530B trub|TGRUB_315530B
OG6_400043: cast|TGCAST_359940 coug|TGCOUG_276180 ctbf|TGBR5_276180A ctbn|TGBR9_276180A domt|TGDOM2_276180A fouo|TGFOU_276180A hham|HHA_276180 maso|TGMAS_276180A pena|TGP89_276180A prct|TGPRC2_276180A tari|TGARI_276180A tcof|TGCTCO5_359940 tgaf|TGME49_276180 tggt|TGGT1_276180 trub|TGRUB_276180A tveg|TGVEG_276180 vand|TGVAND_276180A cast|TGCAST_389870 coug|TGCOUG_357410 coug|TGCOUG_395740 ctbf|TGBR5_276180D ctbn|TGBR9_276180D domt|TGDOM2_276180B fouo|TGFOU_276180C maso|TGMAS_276180C ncan|NCLIV_006970 pena|TGP89_276180B prct|TGPRC2_276180D tari|TGARI_276180C tcof|TGCTCO5_276180 tcof|TGCTCO5_357410 trub|TGRUB_276180C vand|TGVAND_276180B coug|TGCOUG_395730 ctbf|TGBR5_276180B ctbn|TGBR9_276180B fouo|TGFOU_276180B maso|TGMAS_276180B prct|TGPRC2_276180C tari|TGARI_276180B trub|TGRUB_276180B prct|TGPRC2_427220 ctbf|TGBR5_276180C ctbn|TGBR9_276180C ctbf|TGBR5_377750 trub|TGRUB_434050
OG6_400044: cast|TGCAST_233770A coug|TGCOUG_233770 ctbf|TGBR5_233770A ctbn|TGBR9_233770A domt|TGDOM2_233770A fouo|TGFOU_233770 hham|HHA_233770 hham|HHA_312100 maso|TGMAS_233770A ncan|NCLIV_033380 pena|TGP89_233770A prct|TGPRC2_233770A tari|TGARI_233770A tcof|TGCTCO5_233770A tgaf|TGME49_233770 tggt|TGGT1_233770A trub|TGRUB_233770A tveg|TGVEG_233770 vand|TGVAND_233770A cast|TGCAST_233770B domt|TGDOM2_233770B tcof|TGCTCO5_233770B tggt|TGGT1_233770B cast|TGCAST_312100 coug|TGCOUG_312100 ctbf|TGBR5_312100 ctbn|TGBR9_312100 domt|TGDOM2_312100 fouo|TGFOU_312100 maso|TGMAS_312100 ncan|NCLIV_055720 pena|TGP89_312100 prct|TGPRC2_312100 tari|TGARI_312100A tari|TGARI_312100B tcof|TGCTCO5_312100 tgaf|TGME49_312100 tggt|TGGT1_312100 trub|TGRUB_312100A trub|TGRUB_312100B tveg|TGVEG_312100 vand|TGVAND_312100 ctbf|TGBR5_233770B pena|TGP89_233770C trub|TGRUB_233770B
OG6_400045: cast|TGCAST_278330 coug|TGCOUG_278330 ctbf|TGBR5_278330 ctbn|TGBR9_278330 domt|TGDOM2_278330 fouo|TGFOU_278330 hham|HHA_278330 maso|TGMAS_278330 ncan|NCLIV_067600 ncan|NCLIV_067610 ncan|NCLIV_067620 ncan|NCLIV_067640 ncan|NCLIV_067700 ncan|NCLIV_069050 ncan|NCLIV_069060 pena|TGP89_278330 prct|TGPRC2_278330 tari|TGARI_278330 tcof|TGCTCO5_278330 tgaf|TGME49_278330 tggt|TGGT1_278330 trub|TGRUB_278330 tveg|TGVEG_278330 vand|TGVAND_278330 cast|TGCAST_278380 coug|TGCOUG_278380 ctbf|TGBR5_278380 ctbn|TGBR9_278380 domt|TGDOM2_278380 fouo|TGFOU_278380 hham|HHA_278400 maso|TGMAS_278380 ncan|NCLIV_067580 ncan|NCLIV_067660 pena|TGP89_278380 prct|TGPRC2_278380 tari|TGARI_278380 tcof|TGCTCO5_278380 tgaf|TGME49_278380 tggt|TGGT1_278380 trub|TGRUB_278380 tveg|TGVEG_278380 vand|TGVAND_278380 ncan|NCLIV_067670 ncan|NCLIV_067680
OG6_400046: cast|TGCAST_294350A coug|TGCOUG_294350A coug|TGCOUG_294350B ctbf|TGBR5_294350A ctbf|TGBR5_294350B ctbn|TGBR9_294350A fouo|TGFOU_294350A hham|HHA_294350 maso|TGMAS_414380 maso|TGMAS_414390 ncan|NCLIV_001370 pena|TGP89_294350A prct|TGPRC2_294350A tari|TGARI_294350A tcof|TGCTCO5_294350A tgaf|TGME49_294350 tggt|TGGT1_294350 trub|TGRUB_294350A tveg|TGVEG_294350 vand|TGVAND_294350A cast|TGCAST_294350B coug|TGCOUG_294350C fouo|TGFOU_407450 pena|TGP89_294350B trub|TGRUB_294350B cast|TGCAST_294350C coug|TGCOUG_294350D coug|TGCOUG_395060 ctbf|TGBR5_294350D ctbf|TGBR5_294350F ctbn|TGBR9_294350C ctbn|TGBR9_294350D domt|TGDOM2_294350 fouo|TGFOU_294350B maso|TGMAS_294350 maso|TGMAS_414370 pena|TGP89_294350C pena|TGP89_294350D prct|TGPRC2_294350B tari|TGARI_294350B tcof|TGCTCO5_294350B trub|TGRUB_294350C vand|TGVAND_294350B ctbf|TGBR5_294350C ctbn|TGBR9_294350B
OG6_400047: cast|TGCAST_223480 coug|TGCOUG_223480A ctbf|TGBR5_223480 ctbn|TGBR9_223480A domt|TGDOM2_223480 fouo|TGFOU_223480A hham|HHA_449170 maso|TGMAS_417150 maso|TGMAS_417160 ncan|NCLIV_048990 prct|TGPRC2_223480A tari|TGARI_223480 tcof|TGCTCO5_223480A tgaf|TGME49_223480 tggt|TGGT1_223480 trub|TGRUB_223480A trub|TGRUB_433560 tveg|TGVEG_223480 vand|TGVAND_223480A cast|TGCAST_359300 coug|TGCOUG_223480B ctbf|TGBR5_376980 ctbn|TGBR9_359300 fouo|TGFOU_223480B prct|TGPRC2_223480C tari|TGARI_370660 vand|TGVAND_223480B cast|TGCAST_360910 ctbf|TGBR5_360910 ctbn|TGBR9_223480C fouo|TGFOU_223480C hham|HHA_223480 maso|TGMAS_360910 pena|TGP89_420680 prct|TGPRC2_223480D trub|TGRUB_223480C vand|TGVAND_223480C ctbf|TGBR5_376970 ctbn|TGBR9_223480B maso|TGMAS_416220 pena|TGP89_420670 trub|TGRUB_223480B ctbf|TGBR5_376960 maso|TGMAS_416230
OG6_400048: cast|TGCAST_235500 coug|TGCOUG_235500 ctbf|TGBR5_235500 ctbf|TGBR5_235515B ctbn|TGBR9_235500 domt|TGDOM2_235500 fouo|TGFOU_235500 hham|HHA_235500 maso|TGMAS_235500 pena|TGP89_235500 prct|TGPRC2_235500 tari|TGARI_235500 tcof|TGCTCO5_235500 tgaf|TGME49_235500 tggt|TGGT1_235500 trub|TGRUB_235500 tveg|TGVEG_235500 vand|TGVAND_235500 cast|TGCAST_235515 coug|TGCOUG_235515 ctbn|TGBR9_235515A ctbn|TGBR9_235515C domt|TGDOM2_235515B fouo|TGFOU_235515C hham|HHA_235515 maso|TGMAS_235515B ncan|NCLIV_049930 pena|TGP89_235515 prct|TGPRC2_235515B tari|TGARI_235515A tari|TGARI_235515B tcof|TGCTCO5_235515 tgaf|TGME49_235515 tggt|TGGT1_235515 trub|TGRUB_235515C tveg|TGVEG_235515 vand|TGVAND_235515A vand|TGVAND_235515B prct|TGPRC2_235515A ctbf|TGBR5_235515A domt|TGDOM2_235515A fouo|TGFOU_235515A maso|TGMAS_235515A trub|TGRUB_235515A
OG6_400049: cast|TGCAST_259200A coug|TGCOUG_259200A ctbf|TGBR5_259200A ctbn|TGBR9_259200A domt|TGDOM2_259200A fouo|TGFOU_259200A hham|HHA_259200 maso|TGMAS_259200A ncan|NCLIV_027330 pena|TGP89_259200A prct|TGPRC2_259200A prct|TGPRC2_259200B tari|TGARI_259200A tcof|TGCTCO5_259200A tgaf|TGME49_259200 tggt|TGGT1_259200A trub|TGRUB_259200A tveg|TGVEG_259200A vand|TGVAND_259200A cast|TGCAST_259200B coug|TGCOUG_259200B coug|TGCOUG_259200C ctbf|TGBR5_259200B ctbn|TGBR9_259200B ctbn|TGBR9_259200C domt|TGDOM2_259200C fouo|TGFOU_259200B maso|TGMAS_259200B maso|TGMAS_259200C pena|TGP89_259200B prct|TGPRC2_259200C tari|TGARI_259200B tcof|TGCTCO5_259200B tggt|TGGT1_259200B tveg|TGVEG_259200B vand|TGVAND_259200B vand|TGVAND_259200C ctbf|TGBR5_259200C ctbn|TGBR9_259200D fouo|TGFOU_259200C pena|TGP89_259200C prct|TGPRC2_259200D tari|TGARI_259200C trub|TGRUB_259200C
OG6_400050: cast|TGCAST_305120 coug|TGCOUG_305120 ctbf|TGBR5_305120 ctbn|TGBR9_305120 domt|TGDOM2_305120 fouo|TGFOU_305120 hham|HHA_305120 maso|TGMAS_305120 ncan|NCLIV_001050 pena|TGP89_305120 prct|TGPRC2_305120 tari|TGARI_305120 tcof|TGCTCO5_305120 tgaf|TGME49_305120 tggt|TGGT1_305120 trub|TGRUB_305120 tveg|TGVEG_305120 vand|TGVAND_305120 cast|TGCAST_305140 coug|TGCOUG_305140A coug|TGCOUG_305140B ctbf|TGBR5_305140A ctbf|TGBR5_305140B ctbn|TGBR9_305140A ctbn|TGBR9_305140B domt|TGDOM2_305140 fouo|TGFOU_305140A fouo|TGFOU_305140B hham|HHA_305140 maso|TGMAS_305140A maso|TGMAS_305140B pena|TGP89_305140A pena|TGP89_305140B prct|TGPRC2_305140A prct|TGPRC2_305140B tari|TGARI_305140 tcof|TGCTCO5_305140A tcof|TGCTCO5_305140B tgaf|TGME49_305140 tggt|TGGT1_305140 trub|TGRUB_305140 tveg|TGVEG_305140 vand|TGVAND_305140A vand|TGVAND_305140B
OG6_400051: cast|TGCAST_242100 coug|TGCOUG_322100 ctbf|TGBR5_242100 ctbn|TGBR9_322100 domt|TGDOM2_322100 fouo|TGFOU_242100 maso|TGMAS_417240 ncan|NCLIV_017410 ncan|NCLIV_017420 ncan|NCLIV_017430 ncan|NCLIV_017440 ncan|NCLIV_068890 pena|TGP89_322100 prct|TGPRC2_322100 tari|TGARI_242100 tcof|TGCTCO5_242110 tgaf|TGME49_242100 tgaf|TGME49_242110 tgaf|TGME49_322100 tggt|TGGT1_242100 tggt|TGGT1_322100 trub|TGRUB_434030 tveg|TGVEG_322100 vand|TGVAND_242100 cast|TGCAST_322000 coug|TGCOUG_322000 ctbf|TGBR5_322000 ctbn|TGBR9_322000 domt|TGDOM2_322000 fouo|TGFOU_322000 maso|TGMAS_242230 pena|TGP89_422080 prct|TGPRC2_322000 tari|TGARI_322000 tcof|TGCTCO5_322000 tgaf|TGME49_322000 tggt|TGGT1_322000 trub|TGRUB_242118 tveg|TGVEG_242118 vand|TGVAND_242230 hham|HHA_242100 tgaf|TGME49_242118 tgaf|TGME49_242230
OG6_400052: cast|TGCAST_203320 coug|TGCOUG_203320B ctbf|TGBR5_203320C ctbf|TGBR5_357270 ctbn|TGBR9_203320C ctbn|TGBR9_203320D ctbn|TGBR9_357270 domt|TGDOM2_203320A domt|TGDOM2_203320B fouo|TGFOU_203320D fouo|TGFOU_203320E hham|HHA_203320 maso|TGMAS_203320C ncan|NCLIV_021630 pena|TGP89_203320B prct|TGPRC2_203320 tari|TGARI_203320C tcof|TGCTCO5_203320 tgaf|TGME49_203320 tggt|TGGT1_203320 trub|TGRUB_203320A trub|TGRUB_203320B tveg|TGVEG_203320 vand|TGVAND_203320B coug|TGCOUG_203320A ctbf|TGBR5_203320B ctbn|TGBR9_203320B fouo|TGFOU_203320B fouo|TGFOU_203320C maso|TGMAS_203320B pena|TGP89_203320A prct|TGPRC2_425510 tari|TGARI_203320B ctbf|TGBR5_203320A ctbn|TGBR9_203320A maso|TGMAS_415550 prct|TGPRC2_426730 tari|TGARI_203320A vand|TGVAND_203320A fouo|TGFOU_203320A tveg|TGVEG_440540 maso|TGMAS_203320A
OG6_400053: cast|TGCAST_217182 coug|TGCOUG_217182A ctbf|TGBR5_217182A ctbn|TGBR9_217182 ctbn|TGBR9_384800 domt|TGDOM2_217182A fouo|TGFOU_217182A fouo|TGFOU_217182B hham|HHA_217182 maso|TGMAS_415090 ncan|NCLIV_059230 pena|TGP89_217182A prct|TGPRC2_217182A tari|TGARI_217182 tari|TGARI_217182A tcof|TGCTCO5_447240 tgaf|TGME49_217182 tggt|TGGT1_217182 trub|TGRUB_217182A tveg|TGVEG_217182 vand|TGVAND_438060 maso|TGMAS_415100 tcof|TGCTCO5_217182 vand|TGVAND_438070 coug|TGCOUG_217182B ctbf|TGBR5_217182B ctbf|TGBR5_217182C ctbn|TGBR9_384810 domt|TGDOM2_217182B fouo|TGFOU_217182C fouo|TGFOU_217182D maso|TGMAS_415070 ncan|NCLIV_059220 pena|TGP89_217182B prct|TGPRC2_217182B prct|TGPRC2_217182C tari|TGARI_217182B tari|TGARI_217182C tcof|TGCTCO5_362610 trub|TGRUB_217182B trub|TGRUB_217182C vand|TGVAND_362610
OG6_400054: cast|TGCAST_238970 cast|TGCAST_238980 coug|TGCOUG_238970 coug|TGCOUG_238980A coug|TGCOUG_238980B ctbf|TGBR5_238970 ctbf|TGBR5_238980 ctbn|TGBR9_238970 ctbn|TGBR9_238980 domt|TGDOM2_238970 domt|TGDOM2_238980 fouo|TGFOU_238970 fouo|TGFOU_238980 hham|HHA_238970 hham|HHA_238980 hham|HHA_462570 maso|TGMAS_238970 maso|TGMAS_238980 ncan|NCLIV_015800 pena|TGP89_238970 pena|TGP89_238980 prct|TGPRC2_238970 prct|TGPRC2_238980 tari|TGARI_238970B tari|TGARI_238980 tcof|TGCTCO5_238970 tcof|TGCTCO5_238980A tcof|TGCTCO5_238980B tgaf|TGME49_238970 tgaf|TGME49_238980 tggt|TGGT1_238970 tggt|TGGT1_238980 trub|TGRUB_238970A trub|TGRUB_238970B trub|TGRUB_238980A trub|TGRUB_238980B tveg|TGVEG_238970 tveg|TGVEG_238980 vand|TGVAND_238970 vand|TGVAND_238980 tari|TGARI_238970A ncan|NCLIV_015810
OG6_400055: cast|TGCAST_266010A coug|TGCOUG_266010A ctbf|TGBR5_266010A ctbf|TGBR5_266010B ctbf|TGBR5_266010C ctbn|TGBR9_266010A domt|TGDOM2_266010A fouo|TGFOU_266010A hham|HHA_266010 maso|TGMAS_266010A maso|TGMAS_266010B ncan|NCLIV_047990 pena|TGP89_266010 prct|TGPRC2_266010A prct|TGPRC2_266010B tari|TGARI_266010A tari|TGARI_266010B tcof|TGCTCO5_446840 tcof|TGCTCO5_446850 tgaf|TGME49_266010 tggt|TGGT1_266010 trub|TGRUB_266010 tveg|TGVEG_266010 vand|TGVAND_266010 vand|TGVAND_438030 cast|TGCAST_266010B ctbf|TGBR5_266010D fouo|TGFOU_266010B fouo|TGFOU_266010C maso|TGMAS_266010C prct|TGPRC2_266010C tari|TGARI_266010C tcof|TGCTCO5_446860 trub|TGRUB_433710 coug|TGCOUG_266010B ctbf|TGBR5_266010E ctbn|TGBR9_266010B domt|TGDOM2_266010B pena|TGP89_420520 tari|TGARI_266010D trub|TGRUB_433720 pena|TGP89_420510
OG6_400056: cast|TGCAST_270580 coug|TGCOUG_270580 ctbf|TGBR5_270580 ctbn|TGBR9_270580 domt|TGDOM2_270580 fouo|TGFOU_270580 hham|HHA_270580 maso|TGMAS_270580 ncan|NCLIV_036180 pena|TGP89_270580 prct|TGPRC2_270580 tari|TGARI_270580 tcof|TGCTCO5_270580 tgaf|TGME49_270580 tggt|TGGT1_270580 trub|TGRUB_270580A trub|TGRUB_270580B trub|TGRUB_464954 tveg|TGVEG_270580 vand|TGVAND_270595 cast|TGCAST_270595 domt|TGDOM2_462982 fouo|TGFOU_270595 tggt|TGGT1_270595 cast|TGCAST_462924 coug|TGCOUG_270595 ctbf|TGBR5_270595A ctbf|TGBR5_270595B ctbf|TGBR5_375000 ctbn|TGBR9_270595A ctbn|TGBR9_270595B domt|TGDOM2_270595 fouo|TGFOU_464926 hham|HHA_270595 maso|TGMAS_270595 pena|TGP89_464942 prct|TGPRC2_270595 tari|TGARI_270595 tcof|TGCTCO5_270595 tgaf|TGME49_270595 tggt|TGGT1_462961 tveg|TGVEG_270595
OG6_400057: cast|TGCAST_305980 coug|TGCOUG_305980 ctbf|TGBR5_305980 ctbn|TGBR9_305980 domt|TGDOM2_305980 fouo|TGFOU_305980 hham|HHA_305980 maso|TGMAS_305980 ncan|NCLIV_070190 pena|TGP89_305980 prct|TGPRC2_305980 tari|TGARI_305980 tcof|TGCTCO5_305980 tcof|TGCTCO5_305990 tgaf|TGME49_305980 tggt|TGGT1_305980 tggt|TGGT1_305990 trub|TGRUB_305980 tveg|TGVEG_305980 vand|TGVAND_305980 cast|TGCAST_306000 coug|TGCOUG_305990 coug|TGCOUG_306000 ctbf|TGBR5_306000 ctbn|TGBR9_306000 domt|TGDOM2_306000 fouo|TGFOU_306000 hham|HHA_306000 maso|TGMAS_415480 ncan|NCLIV_070180 pena|TGP89_306000 prct|TGPRC2_306000A prct|TGPRC2_306000B tari|TGARI_306000A tari|TGARI_306000B tcof|TGCTCO5_306000 tgaf|TGME49_306000 tggt|TGGT1_306000 trub|TGRUB_306000 tveg|TGVEG_306000 vand|TGVAND_306000 maso|TGMAS_415470
OG6_400058: cast|TGCAST_319308 coug|TGCOUG_319308 ctbf|TGBR5_319308A ctbf|TGBR5_319308B ctbn|TGBR9_319308A ctbn|TGBR9_319308B domt|TGDOM2_401240 fouo|TGFOU_319308 hham|HHA_319308 maso|TGMAS_319308A maso|TGMAS_319308B ncan|NCLIV_010760 pena|TGP89_319308A pena|TGP89_319308B prct|TGPRC2_319308 tari|TGARI_319308A tari|TGARI_319308B tcof|TGCTCO5_319308A tcof|TGCTCO5_319308B tgaf|TGME49_319308 tggt|TGGT1_319308 trub|TGRUB_319308A trub|TGRUB_319308B tveg|TGVEG_319308 vand|TGVAND_319308A cast|TGCAST_319312 coug|TGCOUG_319312 ctbf|TGBR5_319312 ctbn|TGBR9_319312 domt|TGDOM2_319312 fouo|TGFOU_319312 maso|TGMAS_319312 pena|TGP89_319312 prct|TGPRC2_319312 tari|TGARI_319312A tari|TGARI_319312B tcof|TGCTCO5_319312 tgaf|TGME49_319312 tggt|TGGT1_319312 trub|TGRUB_319312 tveg|TGVEG_319312 vand|TGVAND_319312
OG6_400059: cast|TGCAST_202580C maso|TGMAS_202580B pena|TGP89_202580B prct|TGPRC2_202580A cast|TGCAST_202580D coug|TGCOUG_202580A coug|TGCOUG_282200 ctbf|TGBR5_202580A ctbf|TGBR5_282200 ctbn|TGBR9_202580B ctbn|TGBR9_282200 domt|TGDOM2_202580B domt|TGDOM2_282200 fouo|TGFOU_202580C hham|HHA_202580 hham|HHA_282200 maso|TGMAS_202580C ncan|NCLIV_022360 ncan|NCLIV_023810 pena|TGP89_202580C prct|TGPRC2_202580B tari|TGARI_202580B tari|TGARI_282200 tcof|TGCTCO5_202580B tcof|TGCTCO5_282200 tgaf|TGME49_202580 tgaf|TGME49_282200 tggt|TGGT1_202580 tggt|TGGT1_282200 trub|TGRUB_202580B tveg|TGVEG_202580 tveg|TGVEG_282200 vand|TGVAND_202580 vand|TGVAND_282200 cast|TGCAST_282200 fouo|TGFOU_282200 maso|TGMAS_282200 pena|TGP89_282200 prct|TGPRC2_282200 trub|TGRUB_282200 trub|TGRUB_202580C
OG6_400060: cast|TGCAST_215260A coug|TGCOUG_215260B ctbf|TGBR5_215260A ctbn|TGBR9_215260C domt|TGDOM2_215260 fouo|TGFOU_215260D hham|HHA_215260 maso|TGMAS_215260B ncan|NCLIV_052220 pena|TGP89_215260C prct|TGPRC2_215260B tari|TGARI_215260B tcof|TGCTCO5_215260 tgaf|TGME49_215260 tggt|TGGT1_215260 trub|TGRUB_215260C tveg|TGVEG_215260 vand|TGVAND_215260B cast|TGCAST_215260B coug|TGCOUG_215260C ctbf|TGBR5_215260B ctbn|TGBR9_215260D fouo|TGFOU_215260E trub|TGRUB_215260D vand|TGVAND_215260C cast|TGCAST_215260C ctbf|TGBR5_215260D maso|TGMAS_215260C pena|TGP89_215260D prct|TGPRC2_215260C tari|TGARI_215260C trub|TGRUB_215260E vand|TGVAND_215260D coug|TGCOUG_215260A ctbn|TGBR9_215260B fouo|TGFOU_215260B maso|TGMAS_215260A pena|TGP89_215260B prct|TGPRC2_215260A tcof|TGCTCO5_446970 trub|TGRUB_215260B
OG6_400061: cast|TGCAST_217940A coug|TGCOUG_217940A domt|TGDOM2_401630 fouo|TGFOU_357580 hham|HHA_217940 maso|TGMAS_357580 prct|TGPRC2_217940 tari|TGARI_217940A tggt|TGGT1_217940 cast|TGCAST_217940B coug|TGCOUG_217940B ctbf|TGBR5_366720 fouo|TGFOU_360750 maso|TGMAS_360750 pena|TGP89_366720 prct|TGPRC2_360750 tari|TGARI_217940B tcof|TGCTCO5_217940B tgaf|TGME49_217940 tggt|TGGT1_408550 trub|TGRUB_217940 tveg|TGVEG_217940 vand|TGVAND_366720 cast|TGCAST_217961 coug|TGCOUG_217961 ctbf|TGBR5_217961 ctbn|TGBR9_385260 domt|TGDOM2_401650 fouo|TGFOU_407020 maso|TGMAS_217961 ncan|NCLIV_062660 pena|TGP89_217961 prct|TGPRC2_217961 tari|TGARI_217961 tgaf|TGME49_217961 tggt|TGGT1_217961 trub|TGRUB_434530 vand|TGVAND_438760 tcof|TGCTCO5_217940A tggt|TGGT1_408560 domt|TGDOM2_401760
OG6_400062: cast|TGCAST_267130 coug|TGCOUG_267130 ctbf|TGBR5_267130 ctbn|TGBR9_267130 domt|TGDOM2_267130 fouo|TGFOU_267130 hham|HHA_267130 maso|TGMAS_267130 ncan|NCLIV_038900 ncan|NCLIV_038910 ncan|NCLIV_038920 ncan|NCLIV_038930 ncan|NCLIV_038940 ncan|NCLIV_038950 pena|TGP89_267130 prct|TGPRC2_267130 tari|TGARI_267130 tcof|TGCTCO5_267130 tgaf|TGME49_267130 tggt|TGGT1_267130 trub|TGRUB_267130 tveg|TGVEG_267130 vand|TGVAND_267130 cast|TGCAST_362380 prct|TGPRC2_267140 tari|TGARI_367060 cast|TGCAST_387410 coug|TGCOUG_267140 ctbf|TGBR5_364740 domt|TGDOM2_267140 fouo|TGFOU_357590 maso|TGMAS_414570 pena|TGP89_357590 tari|TGARI_369060 tcof|TGCTCO5_267140 tgaf|TGME49_267140 tggt|TGGT1_267140 trub|TGRUB_364740 vand|TGVAND_267140 hham|HHA_321470 tveg|TGVEG_267140
OG6_400063: cast|TGCAST_271110A coug|TGCOUG_271110A ctbf|TGBR5_271110A ctbn|TGBR9_271110A fouo|TGFOU_364360 maso|TGMAS_271110A pena|TGP89_271110A prct|TGPRC2_271110A tari|TGARI_271110A tcof|TGCTCO5_271110 tgaf|TGME49_271110 tggt|TGGT1_271110 trub|TGRUB_271110A tveg|TGVEG_271110 vand|TGVAND_364360 cast|TGCAST_271110B coug|TGCOUG_271110B ctbf|TGBR5_271110B ctbn|TGBR9_271110B fouo|TGFOU_360660 hham|HHA_271110 maso|TGMAS_271110B pena|TGP89_271110B prct|TGPRC2_271110B trub|TGRUB_271110B vand|TGVAND_360660 cast|TGCAST_271110C ctbf|TGBR5_271110C ctbn|TGBR9_271110C domt|TGDOM2_271110 fouo|TGFOU_407230 maso|TGMAS_271110C ncan|NCLIV_035710 prct|TGPRC2_271110C tari|TGARI_271110B trub|TGRUB_271110C vand|TGVAND_271110 coug|TGCOUG_271110 ctbn|TGBR9_271110D fouo|TGFOU_271110 tcof|TGCTCO5_445200
OG6_400064: cast|TGCAST_277930A ctbf|TGBR5_277930A ctbn|TGBR9_277930A domt|TGDOM2_277930 fouo|TGFOU_277930A hham|HHA_277930 maso|TGMAS_277930A pena|TGP89_277930A tari|TGARI_277930A tcof|TGCTCO5_277930 tggt|TGGT1_277930 trub|TGRUB_277930A tveg|TGVEG_462968 vand|TGVAND_277930A cast|TGCAST_277930B coug|TGCOUG_277930A ctbf|TGBR5_277930B domt|TGDOM2_400560 fouo|TGFOU_277930B maso|TGMAS_277930B prct|TGPRC2_277930A tari|TGARI_277930B tgaf|TGME49_277930 trub|TGRUB_277930B tveg|TGVEG_277930 cast|TGCAST_277930C coug|TGCOUG_277930B ctbf|TGBR5_277930C ctbn|TGBR9_277930C fouo|TGFOU_277930D maso|TGMAS_277930C ncan|NCLIV_068070 pena|TGP89_277930B prct|TGPRC2_277930B tari|TGARI_277930C tcof|TGCTCO5_445320 trub|TGRUB_277930C vand|TGVAND_277930B trub|TGRUB_432830 ctbn|TGBR9_277930B fouo|TGFOU_277930C
OG6_400065: ctbn|TGBR9_278320 tgaf|TGME49_278320 trub|TGRUB_278320 tveg|TGVEG_278320 vand|TGVAND_278320 cast|TGCAST_278320B coug|TGCOUG_278320B ctbf|TGBR5_278320 fouo|TGFOU_278320 maso|TGMAS_278320B pena|TGP89_278320 prct|TGPRC2_425950 tari|TGARI_278320 tcof|TGCTCO5_278320 tggt|TGGT1_278320 ncan|NCLIV_067560 ncan|NCLIV_067570 ncan|NCLIV_067590 ncan|NCLIV_067650 ncan|NCLIV_067710 ncan|NCLIV_067730 ncan|NCLIV_069040 ncan|NCLIV_067690 ncan|NCLIV_067720 cast|TGCAST_278410 coug|TGCOUG_278410 ctbf|TGBR5_278410 ctbn|TGBR9_278410 domt|TGDOM2_278410 fouo|TGFOU_278410 hham|HHA_278410 maso|TGMAS_278410 pena|TGP89_278410 prct|TGPRC2_278410 tari|TGARI_278410 tcof|TGCTCO5_278410 tgaf|TGME49_278410 tggt|TGGT1_278410 trub|TGRUB_278410 tveg|TGVEG_278410 vand|TGVAND_278410
OG6_400066: cast|TGCAST_281400A coug|TGCOUG_281400 ctbf|TGBR5_281400 ctbn|TGBR9_281400A domt|TGDOM2_399220 fouo|TGFOU_281400A hham|HHA_281400 maso|TGMAS_281400A ncan|NCLIV_023360 pena|TGP89_281400 tari|TGARI_281400A tcof|TGCTCO5_281400A tgaf|TGME49_281400 tggt|TGGT1_281400 trub|TGRUB_281400 tveg|TGVEG_281400A vand|TGVAND_281400A cast|TGCAST_281400B ctbn|TGBR9_281400B domt|TGDOM2_399210 fouo|TGFOU_281400B maso|TGMAS_281400B prct|TGPRC2_281400A prct|TGPRC2_281400B tari|TGARI_281400C tcof|TGCTCO5_281400B tari|TGARI_281400B coug|TGCOUG_361880 domt|TGDOM2_281400 fouo|TGFOU_281400C maso|TGMAS_281400C pena|TGP89_361880 prct|TGPRC2_281400C tcof|TGCTCO5_443900 tggt|TGGT1_366480 trub|TGRUB_366480 tveg|TGVEG_281400B vand|TGVAND_281400C coug|TGCOUG_393950 vand|TGVAND_281400B ctbf|TGBR5_379010
OG6_400067: cast|TGCAST_288700A coug|TGCOUG_288700 ctbf|TGBR5_288700A ctbn|TGBR9_288700A domt|TGDOM2_288700A fouo|TGFOU_288700A hham|HHA_288700 maso|TGMAS_288700A ncan|NCLIV_041160 pena|TGP89_288700A prct|TGPRC2_288700A tari|TGARI_288700A tcof|TGCTCO5_288700A tgaf|TGME49_288700 tggt|TGGT1_288700 trub|TGRUB_288700 tveg|TGVEG_288700 vand|TGVAND_288700A cast|TGCAST_288700C coug|TGCOUG_392850 ctbf|TGBR5_288700C ctbn|TGBR9_288700C domt|TGDOM2_288700B domt|TGDOM2_288700C fouo|TGFOU_288700C maso|TGMAS_288700D pena|TGP89_288700C prct|TGPRC2_288700B tari|TGARI_288700B tcof|TGCTCO5_288700B tcof|TGCTCO5_288700C trub|TGRUB_430640 vand|TGVAND_288700B ctbf|TGBR5_288700B ctbn|TGBR9_288700B fouo|TGFOU_288700B maso|TGMAS_288700C trub|TGRUB_430660 coug|TGCOUG_392860 pena|TGP89_288700D tari|TGARI_288700C
OG6_400068: cast|TGCAST_316730A ctbf|TGBR5_316730A ctbn|TGBR9_316730 domt|TGDOM2_316730A fouo|TGFOU_402410 hham|HHA_316730 maso|TGMAS_316730B ncan|NCLIV_059150 prct|TGPRC2_316730B tari|TGARI_316730A tcof|TGCTCO5_357550 tgaf|TGME49_316730 tggt|TGGT1_316730 trub|TGRUB_357550 tveg|TGVEG_316730 vand|TGVAND_316730A cast|TGCAST_316730B ctbf|TGBR5_316730B ctbn|TGBR9_385570 fouo|TGFOU_363140 maso|TGMAS_363140 prct|TGPRC2_316730C tari|TGARI_371420 tcof|TGCTCO5_447500 vand|TGVAND_316730B cast|TGCAST_316730C coug|TGCOUG_393370 ctbf|TGBR5_316730D ctbn|TGBR9_383390 domt|TGDOM2_316730C fouo|TGFOU_356320 hham|HHA_453190 maso|TGMAS_316730D pena|TGP89_316730C prct|TGPRC2_316730D tari|TGARI_316730C tcof|TGCTCO5_356320 trub|TGRUB_428510 vand|TGVAND_316730C trub|TGRUB_428520 pena|TGP89_316730B
OG6_400069: cast|TGCAST_211690A coug|TGCOUG_211690 coug|TGCOUG_395130 ctbf|TGBR5_211690B ctbf|TGBR5_211690C ctbn|TGBR9_211690A domt|TGDOM2_211690 fouo|TGFOU_211690A hham|HHA_211690 maso|TGMAS_211690A maso|TGMAS_211690C ncan|NCLIV_011400 pena|TGP89_211690A pena|TGP89_211690B prct|TGPRC2_211690A prct|TGPRC2_211690B tari|TGARI_211690A tari|TGARI_211690C tcof|TGCTCO5_211690A tgaf|TGME49_211690 tggt|TGGT1_211690 trub|TGRUB_211690A tveg|TGVEG_211690 vand|TGVAND_211690B cast|TGCAST_211690B coug|TGCOUG_395150 fouo|TGFOU_211690B maso|TGMAS_211690D tcof|TGCTCO5_211690B trub|TGRUB_211690D ctbf|TGBR5_211690A vand|TGVAND_211690A ctbn|TGBR9_211690B tari|TGARI_211690B trub|TGRUB_211690C ctbn|TGBR9_211690C maso|TGMAS_211690B tari|TGARI_371790 trub|TGRUB_211690B vand|TGVAND_438410
OG6_400070: cast|TGCAST_214230A coug|TGCOUG_214230A ctbf|TGBR5_214230A ctbn|TGBR9_214230A domt|TGDOM2_214230 fouo|TGFOU_214230A hham|HHA_214230 maso|TGMAS_214230A ncan|NCLIV_051470 pena|TGP89_214230A tari|TGARI_214230A tcof|TGCTCO5_214230 tgaf|TGME49_214230 tggt|TGGT1_214230 trub|TGRUB_214230A tveg|TGVEG_214230 vand|TGVAND_214230 cast|TGCAST_214230B coug|TGCOUG_214230B ctbn|TGBR9_214230B fouo|TGFOU_214230B maso|TGMAS_214230B pena|TGP89_214230B prct|TGPRC2_214230A tari|TGARI_214230B trub|TGRUB_214230B cast|TGCAST_214230C coug|TGCOUG_214230C ctbf|TGBR5_214230B ctbn|TGBR9_214230C ctbn|TGBR9_383530 fouo|TGFOU_214230C fouo|TGFOU_214230D maso|TGMAS_214230D maso|TGMAS_214230E prct|TGPRC2_214230B tari|TGARI_214230C tcof|TGCTCO5_446880 tcof|TGCTCO5_446890 trub|TGRUB_214230C
OG6_400071: cast|TGCAST_234900 coug|TGCOUG_234900 ctbf|TGBR5_234900E ctbn|TGBR9_384180 domt|TGDOM2_234900B fouo|TGFOU_234900B hham|HHA_234900 maso|TGMAS_234900C pena|TGP89_234900C prct|TGPRC2_234900B tari|TGARI_234900C tcof|TGCTCO5_234900 tgaf|TGME49_234900 tggt|TGGT1_234900 trub|TGRUB_234900 tveg|TGVEG_234900 vand|TGVAND_234900 cast|TGCAST_361740 coug|TGCOUG_392010 coug|TGCOUG_392020 ctbf|TGBR5_234900A ctbf|TGBR5_234900B ctbn|TGBR9_234900A domt|TGDOM2_234900A fouo|TGFOU_234900A maso|TGMAS_234900A ncan|NCLIV_042170 pena|TGP89_234900A prct|TGPRC2_234900A prct|TGPRC2_423190 tari|TGARI_234900A tari|TGARI_234900B tcof|TGCTCO5_361740 ctbf|TGBR5_234900D tcof|TGCTCO5_444890 coug|TGCOUG_392030 ctbf|TGBR5_379360 ctbn|TGBR9_234900B maso|TGMAS_234900B pena|TGP89_234900B
OG6_400072: cast|TGCAST_248640A coug|TGCOUG_248640A ctbf|TGBR5_248640A ctbn|TGBR9_248640A domt|TGDOM2_248640A fouo|TGFOU_403470 hham|HHA_248640 maso|TGMAS_248640A ncan|NCLIV_064790 pena|TGP89_248640A prct|TGPRC2_248640A tari|TGARI_248640A tcof|TGCTCO5_248640A tgaf|TGME49_248640 tggt|TGGT1_248640 trub|TGRUB_248640A tveg|TGVEG_248640 vand|TGVAND_248640A cast|TGCAST_248640B ctbf|TGBR5_248640B ctbn|TGBR9_248640B maso|TGMAS_248640B pena|TGP89_248640B prct|TGPRC2_248640B tcof|TGCTCO5_248640B vand|TGVAND_248640B cast|TGCAST_248640C coug|TGCOUG_248640C ctbn|TGBR9_248640C domt|TGDOM2_248640B fouo|TGFOU_403460 maso|TGMAS_248640C prct|TGPRC2_248640C tcof|TGCTCO5_248640C trub|TGRUB_248640B coug|TGCOUG_248640D ctbf|TGBR5_248640C prct|TGPRC2_248640D tari|TGARI_248640C fouo|TGFOU_407490
OG6_400073: cast|TGCAST_311360A coug|TGCOUG_311360B ctbf|TGBR5_311360B ctbn|TGBR9_311360A domt|TGDOM2_311360A fouo|TGFOU_311360B hham|HHA_311360 maso|TGMAS_311360B ncan|NCLIV_055260 pena|TGP89_311360B prct|TGPRC2_311360A tari|TGARI_311360A tcof|TGCTCO5_311360B tgaf|TGME49_311360 tggt|TGGT1_311360 trub|TGRUB_311360B tveg|TGVEG_311360 vand|TGVAND_311360A cast|TGCAST_311360B ctbf|TGBR5_311360C ctbn|TGBR9_311360C domt|TGDOM2_311360B fouo|TGFOU_311360D maso|TGMAS_311360C pena|TGP89_311360C prct|TGPRC2_311360B tari|TGARI_311360B tcof|TGCTCO5_311360D trub|TGRUB_311360C vand|TGVAND_311360B cast|TGCAST_387880 ctbn|TGBR9_311360B fouo|TGFOU_311360C coug|TGCOUG_311360A ctbf|TGBR5_311360A fouo|TGFOU_311360A maso|TGMAS_311360A pena|TGP89_311360A tcof|TGCTCO5_311360A trub|TGRUB_311360A
OG6_400074: cast|TGCAST_358310 coug|TGCOUG_285660A ctbf|TGBR5_285660 ctbn|TGBR9_285660A domt|TGDOM2_285660A fouo|TGFOU_285660A hham|HHA_285660 maso|TGMAS_285660A pena|TGP89_285660 prct|TGPRC2_285660A tari|TGARI_285660A tcof|TGCTCO5_358310 tgaf|TGME49_285660 tggt|TGGT1_285660B trub|TGRUB_285660 tveg|TGVEG_285660 vand|TGVAND_285660A cast|TGCAST_365130 ctbf|TGBR5_365130 ctbn|TGBR9_285660B fouo|TGFOU_285660B maso|TGMAS_285660B ncan|NCLIV_014710 pena|TGP89_365130 prct|TGPRC2_285660B tari|TGARI_285660B tcof|TGCTCO5_285660A coug|TGCOUG_285660B ctbf|TGBR5_376160 ctbn|TGBR9_285660C domt|TGDOM2_285660B fouo|TGFOU_363320 maso|TGMAS_285660C pena|TGP89_366210 tari|TGARI_285660C tcof|TGCTCO5_285660B pena|TGP89_419190 ctbn|TGBR9_363320 pena|TGP89_419200 maso|TGMAS_366210
OG6_400075: cast|TGCAST_230490A coug|TGCOUG_392230 ctbf|TGBR5_230490A ctbn|TGBR9_230490A domt|TGDOM2_230490 fouo|TGFOU_230490A maso|TGMAS_230490A pena|TGP89_230490A prct|TGPRC2_424940 tari|TGARI_230490A tcof|TGCTCO5_230490A tgaf|TGME49_230490 tggt|TGGT1_230490 trub|TGRUB_230490A tveg|TGVEG_230490 vand|TGVAND_230490A cast|TGCAST_230490B ctbf|TGBR5_230490B ctbn|TGBR9_230490B fouo|TGFOU_230490B hham|HHA_230490 prct|TGPRC2_424950 tari|TGARI_230490B tcof|TGCTCO5_230490B vand|TGVAND_230490B cast|TGCAST_230490C ctbf|TGBR5_230490C ctbn|TGBR9_230490C domt|TGDOM2_397720 fouo|TGFOU_230490C maso|TGMAS_230490B ncan|NCLIV_031010 pena|TGP89_230490B prct|TGPRC2_424960 tari|TGARI_230490C trub|TGRUB_230490B coug|TGCOUG_392240 ctbf|TGBR5_230490D tcof|TGCTCO5_446050
OG6_400076: cast|TGCAST_231170A coug|TGCOUG_231170A ctbf|TGBR5_231170A ctbf|TGBR5_231170B ctbn|TGBR9_380430 domt|TGDOM2_231170A fouo|TGFOU_231170B hham|HHA_231170 maso|TGMAS_231170A ncan|NCLIV_031540 pena|TGP89_231170A prct|TGPRC2_231170A tari|TGARI_231170 tcof|TGCTCO5_446100 tcof|TGCTCO5_446110 tgaf|TGME49_231170 tggt|TGGT1_231170 trub|TGRUB_231170 tveg|TGVEG_231170 vand|TGVAND_231170A cast|TGCAST_231170B coug|TGCOUG_231170D ctbf|TGBR5_231170C ctbn|TGBR9_231170 domt|TGDOM2_231170C fouo|TGFOU_231170D maso|TGMAS_231170C pena|TGP89_231170B prct|TGPRC2_231170B tcof|TGCTCO5_231170 vand|TGVAND_231170B fouo|TGFOU_231170A coug|TGCOUG_231170B domt|TGDOM2_231170B coug|TGCOUG_231170C ctbn|TGBR9_380420 fouo|TGFOU_231170C maso|TGMAS_231170B tcof|TGCTCO5_446090
OG6_400077: cast|TGCAST_278090 coug|TGCOUG_364810 ctbf|TGBR5_278090 ctbn|TGBR9_278090 domt|TGDOM2_278090 fouo|TGFOU_278090 hham|HHA_278090 maso|TGMAS_278090 pena|TGP89_278090 prct|TGPRC2_425970 tari|TGARI_278090 tcof|TGCTCO5_445390 tgaf|TGME49_278090 tggt|TGGT1_278090 trub|TGRUB_278090 tveg|TGVEG_364810 cast|TGCAST_278100 coug|TGCOUG_278100 ctbf|TGBR5_278100 fouo|TGFOU_278100 hham|HHA_327300 maso|TGMAS_278100 ncan|NCLIV_067890 ncan|NCLIV_067900 ncan|NCLIV_067910 ncan|NCLIV_067920 ncan|NCLIV_067930 ncan|NCLIV_067940 ncan|NCLIV_067950 ncan|NCLIV_067960 pena|TGP89_278100 prct|TGPRC2_278100 tari|TGARI_278100 tcof|TGCTCO5_278100 tgaf|TGME49_278100 tggt|TGGT1_408760 trub|TGRUB_278100 tveg|TGVEG_440140 vand|TGVAND_278100
OG6_400078: cast|TGCAST_284050 coug|TGCOUG_284050 ctbf|TGBR5_284050A ctbf|TGBR5_284050B ctbf|TGBR5_374580 ctbn|TGBR9_284050A ctbn|TGBR9_284050C domt|TGDOM2_284050 domt|TGDOM2_462983 fouo|TGFOU_284050A fouo|TGFOU_284050C hham|HHA_284050 maso|TGMAS_284050A maso|TGMAS_284050B ncan|NCLIV_028950 pena|TGP89_362180 pena|TGP89_421570 prct|TGPRC2_284050 prct|TGPRC2_284050A prct|TGPRC2_284050B tari|TGARI_284050A tari|TGARI_284050B tari|TGARI_284050C tcof|TGCTCO5_284050 tgaf|TGME49_284050 tggt|TGGT1_284050 trub|TGRUB_362180 tveg|TGVEG_284050 tveg|TGVEG_462966 vand|TGVAND_284050A vand|TGVAND_284050B ctbf|TGBR5_284050C ctbn|TGBR9_284050B fouo|TGFOU_284050B maso|TGMAS_284050C pena|TGP89_421560 tcof|TGCTCO5_447080 hham|HHA_462650 pena|TGP89_421550
OG6_400079: cast|TGCAST_314410A coug|TGCOUG_314410A ctbf|TGBR5_314410A ctbn|TGBR9_314410A domt|TGDOM2_314410A fouo|TGFOU_314410A hham|HHA_314410 maso|TGMAS_314410A pena|TGP89_314410A prct|TGPRC2_314410A tari|TGARI_314410A tcof|TGCTCO5_314410A tgaf|TGME49_314410 tggt|TGGT1_314410 trub|TGRUB_314410A tveg|TGVEG_314410 vand|TGVAND_314410A cast|TGCAST_314410B ctbf|TGBR5_314410B domt|TGDOM2_314410B maso|TGMAS_314410B pena|TGP89_314410B tcof|TGCTCO5_314410B trub|TGRUB_314410B vand|TGVAND_314410B cast|TGCAST_314410C coug|TGCOUG_314410B ctbn|TGBR9_314410B fouo|TGFOU_314410B ncan|NCLIV_057470 tari|TGARI_371520 cast|TGCAST_314410D coug|TGCOUG_314410C ctbf|TGBR5_314410C fouo|TGFOU_314410C pena|TGP89_314410C prct|TGPRC2_314410B tari|TGARI_314410B vand|TGVAND_314410C
OG6_400080: cast|TGCAST_200240 ctbf|TGBR5_379620 tari|TGARI_200250 tari|TGARI_372630 tgaf|TGME49_200230 tgaf|TGME49_200240 tgaf|TGME49_200250 tgaf|TGME49_200270 tggt|TGGT1_200230 tggt|TGGT1_200240 tggt|TGGT1_200250 tggt|TGGT1_200270 trub|TGRUB_200250 trub|TGRUB_200270 tveg|TGVEG_200240 tveg|TGVEG_200250 tveg|TGVEG_200270 tveg|TGVEG_439620 vand|TGVAND_200250 vand|TGVAND_200270 cast|TGCAST_200270 coug|TGCOUG_396470 ctbf|TGBR5_356350 ctbn|TGBR9_360140 domt|TGDOM2_360140 fouo|TGFOU_200270 hham|HHA_456770 maso|TGMAS_356350 ncan|NCLIV_038100 ncan|NCLIV_038110 ncan|NCLIV_038120 ncan|NCLIV_068830 pena|TGP89_422280 prct|TGPRC2_427890 tari|TGARI_200270 tcof|TGCTCO5_200270 tcof|TGCTCO5_200240 vand|TGVAND_438880
OG6_400081: cast|TGCAST_205130 coug|TGCOUG_205130A coug|TGCOUG_205130B ctbf|TGBR5_364000 ctbf|TGBR5_377800 ctbn|TGBR9_364000 ctbn|TGBR9_384030 ctbn|TGBR9_384040 domt|TGDOM2_205130 fouo|TGFOU_205130A fouo|TGFOU_205130B hham|HHA_205130 maso|TGMAS_364000 maso|TGMAS_415810 ncan|NCLIV_020530 pena|TGP89_205130 prct|TGPRC2_205130A prct|TGPRC2_205130B tari|TGARI_205130A tcof|TGCTCO5_205130 tcof|TGCTCO5_443720 tgaf|TGME49_205130 tggt|TGGT1_205130 trub|TGRUB_432580 tveg|TGVEG_205130 vand|TGVAND_205130 cast|TGCAST_387740 ctbf|TGBR5_205130 ctbn|TGBR9_205130 domt|TGDOM2_399760 hham|HHA_454030 maso|TGMAS_205130 ncan|NCLIV_020550 pena|TGP89_359140 prct|TGPRC2_205130 tari|TGARI_205130B tcof|TGCTCO5_359140 trub|TGRUB_359140
OG6_400082: cast|TGCAST_208050A coug|TGCOUG_208050A ctbf|TGBR5_208050A ctbn|TGBR9_208050A ctbn|TGBR9_208050B domt|TGDOM2_208050 fouo|TGFOU_208050A hham|HHA_208050 maso|TGMAS_208050 pena|TGP89_208050A prct|TGPRC2_208050A tari|TGARI_208050 tcof|TGCTCO5_208050A tgaf|TGME49_208050 tggt|TGGT1_208050 trub|TGRUB_208050A tveg|TGVEG_208050A vand|TGVAND_208050A cast|TGCAST_208050B ctbf|TGBR5_208050B ctbn|TGBR9_208050C tcof|TGCTCO5_208050B tveg|TGVEG_208050B cast|TGCAST_208050C coug|TGCOUG_208050B ctbf|TGBR5_208050C ctbn|TGBR9_208050D fouo|TGFOU_208050B hham|HHA_453610 maso|TGMAS_413820 pena|TGP89_208050B prct|TGPRC2_208050B trub|TGRUB_208050B vand|TGVAND_208050B ncan|NCLIV_002960 maso|TGMAS_413800 trub|TGRUB_208050C prct|TGPRC2_208050C
OG6_400083: cast|TGCAST_210778B coug|TGCOUG_210778B ctbf|TGBR5_210778B ctbn|TGBR9_210778B domt|TGDOM2_210778 fouo|TGFOU_210778 hham|HHA_210778 maso|TGMAS_210778B ncan|NCLIV_012050 pena|TGP89_210778 prct|TGPRC2_210778 tari|TGARI_210778 tcof|TGCTCO5_210778B tgaf|TGME49_210778 tggt|TGGT1_210778 trub|TGRUB_210778 tveg|TGVEG_210778 vand|TGVAND_210778 cast|TGCAST_210781 coug|TGCOUG_210781 ctbf|TGBR5_210781 ctbf|TGBR5_377590 ctbf|TGBR5_377600 ctbn|TGBR9_210781 domt|TGDOM2_210781 fouo|TGFOU_210781 hham|HHA_210781 maso|TGMAS_210781 pena|TGP89_210781 prct|TGPRC2_210781 tari|TGARI_210781A tari|TGARI_210781B tcof|TGCTCO5_210781 tgaf|TGME49_210781 tggt|TGGT1_210781 trub|TGRUB_210781 tveg|TGVEG_210781 vand|TGVAND_210781
OG6_400084: cast|TGCAST_214240A coug|TGCOUG_214240 ctbf|TGBR5_214240A ctbn|TGBR9_214240A domt|TGDOM2_214240A domt|TGDOM2_214240B fouo|TGFOU_405830 fouo|TGFOU_405840 hham|HHA_214240 maso|TGMAS_214240A ncan|NCLIV_051480 pena|TGP89_214240A prct|TGPRC2_214240 tari|TGARI_214240A tari|TGARI_214240B tcof|TGCTCO5_214240A tgaf|TGME49_214240 tggt|TGGT1_214240 trub|TGRUB_214240 trub|TGRUB_430850 tveg|TGVEG_214240 vand|TGVAND_214240A vand|TGVAND_214240B cast|TGCAST_214240B coug|TGCOUG_394240 ctbf|TGBR5_214240B ctbf|TGBR5_214240C ctbn|TGBR9_214240B domt|TGDOM2_214240C fouo|TGFOU_214240 fouo|TGFOU_405820 maso|TGMAS_214240B maso|TGMAS_214240C pena|TGP89_214240B tcof|TGCTCO5_214240B vand|TGVAND_214240C coug|TGCOUG_394230 fouo|TGFOU_407800
OG6_400085: cast|TGCAST_228070A coug|TGCOUG_228070B ctbf|TGBR5_228070A ctbn|TGBR9_228070A ctbn|TGBR9_228070B domt|TGDOM2_228070A fouo|TGFOU_228070A fouo|TGFOU_228070B fouo|TGFOU_404300 hham|HHA_228070 maso|TGMAS_228070A ncan|NCLIV_045340 pena|TGP89_228070A pena|TGP89_228070B prct|TGPRC2_228070A tari|TGARI_228070B tcof|TGCTCO5_228070 tgaf|TGME49_228070 tggt|TGGT1_228070 trub|TGRUB_228070 tveg|TGVEG_228070 vand|TGVAND_228070 cast|TGCAST_228070B coug|TGCOUG_228070C ctbf|TGBR5_228070B ctbn|TGBR9_228070C domt|TGDOM2_228070B fouo|TGFOU_228070C maso|TGMAS_228070B pena|TGP89_228070C prct|TGPRC2_228070D tari|TGARI_228070C trub|TGRUB_428920 coug|TGCOUG_228070A tari|TGARI_228070A tcof|TGCTCO5_446160 prct|TGPRC2_228070C trub|TGRUB_428910
OG6_400086: cast|TGCAST_243250A coug|TGCOUG_243265 ctbf|TGBR5_363550 ctbf|TGBR5_375300 ctbn|TGBR9_243250A domt|TGDOM2_243250A fouo|TGFOU_243250A hham|HHA_243250 maso|TGMAS_243250A ncan|NCLIV_018020 pena|TGP89_243250A pena|TGP89_363550 prct|TGPRC2_243250A tari|TGARI_243250A tcof|TGCTCO5_444800 tgaf|TGME49_243250 tggt|TGGT1_243250 trub|TGRUB_243250A tveg|TGVEG_243250 vand|TGVAND_243250A cast|TGCAST_243250C coug|TGCOUG_392500 ctbf|TGBR5_375320 ctbn|TGBR9_243250C domt|TGDOM2_243250B fouo|TGFOU_243250C maso|TGMAS_243250B pena|TGP89_243250B prct|TGPRC2_243250C tari|TGARI_243250B tcof|TGCTCO5_444840 trub|TGRUB_243250B vand|TGVAND_243250B prct|TGPRC2_243250B tcof|TGCTCO5_444810 tcof|TGCTCO5_444790 ctbf|TGBR5_375310 tcof|TGCTCO5_444830
OG6_400087: cast|TGCAST_248830A coug|TGCOUG_248830B ctbf|TGBR5_248830A ctbn|TGBR9_248830A domt|TGDOM2_248830A fouo|TGFOU_248830A hham|HHA_248830 maso|TGMAS_248830B ncan|NCLIV_064970 pena|TGP89_248830B prct|TGPRC2_248830B tcof|TGCTCO5_248830A tgaf|TGME49_248830 tggt|TGGT1_248830 trub|TGRUB_248830A tveg|TGVEG_248830 vand|TGVAND_248830A cast|TGCAST_248830B coug|TGCOUG_248830C ctbf|TGBR5_376590 ctbn|TGBR9_248830C domt|TGDOM2_248830B fouo|TGFOU_358810 maso|TGMAS_248830C pena|TGP89_248830C tari|TGARI_358810 tcof|TGCTCO5_248830B trub|TGRUB_248830B vand|TGVAND_248830B cast|TGCAST_248830C ctbf|TGBR5_248830B domt|TGDOM2_248830C fouo|TGFOU_248830B maso|TGMAS_248830D pena|TGP89_248830D prct|TGPRC2_248830D tari|TGARI_368070 tcof|TGCTCO5_248830C
OG6_400088: cast|TGCAST_266335 ctbf|TGBR5_266335 ctbn|TGBR9_385540 maso|TGMAS_266335 prct|TGPRC2_266335 tari|TGARI_266335 cast|TGCAST_266340 domt|TGDOM2_266340 prct|TGPRC2_427840 tcof|TGCTCO5_266340 tggt|TGGT1_410900 tveg|TGVEG_442380 cast|TGCAST_390390 coug|TGCOUG_266340 fouo|TGFOU_266340 prct|TGPRC2_266340 tcof|TGCTCO5_448350 tgaf|TGME49_266340 tggt|TGGT1_411550 tveg|TGVEG_266340A vand|TGVAND_266340 cast|TGCAST_390520 tggt|TGGT1_266340 coug|TGCOUG_396560 hham|HHA_266335 hham|HHA_462870 ncan|NCLIV_039580 ncan|NCLIV_039590 tggt|TGGT1_411340 tveg|TGVEG_266335 coug|TGCOUG_396590 tcof|TGCTCO5_266335 tveg|TGVEG_266340 domt|TGDOM2_266335 hham|HHA_454650 tgaf|TGME49_266335 tcof|TGCTCO5_448520 tveg|TGVEG_266340B
OG6_400089: cast|TGCAST_270150A coug|TGCOUG_270150 ctbf|TGBR5_359600 ctbn|TGBR9_270150 fouo|TGFOU_270150A hham|HHA_270150 maso|TGMAS_270150 pena|TGP89_359600 prct|TGPRC2_270150A tari|TGARI_270150A tcof|TGCTCO5_359600 tgaf|TGME49_270150 tggt|TGGT1_270150 trub|TGRUB_270150A tveg|TGVEG_270150A vand|TGVAND_270150A cast|TGCAST_270150B ctbf|TGBR5_374980 ctbn|TGBR9_382710 domt|TGDOM2_358060 fouo|TGFOU_358060 hham|HHA_449730 ncan|NCLIV_036490 pena|TGP89_270150 prct|TGPRC2_270150B tari|TGARI_270150B tari|TGARI_270150C tcof|TGCTCO5_270150 trub|TGRUB_270150B tveg|TGVEG_270150B vand|TGVAND_270150B vand|TGVAND_270150C ctbf|TGBR5_270150 prct|TGPRC2_270150C trub|TGRUB_270150C ctbf|TGBR5_363870 domt|TGDOM2_363870 fouo|TGFOU_363870
OG6_400090: cast|TGCAST_270840A coug|TGCOUG_270840A ctbf|TGBR5_270840A ctbn|TGBR9_270840A fouo|TGFOU_270840A maso|TGMAS_270840A pena|TGP89_270840A prct|TGPRC2_270840A vand|TGVAND_270840A cast|TGCAST_270840B coug|TGCOUG_270840B ctbf|TGBR5_270840B ctbn|TGBR9_270840B domt|TGDOM2_270840A fouo|TGFOU_270840B hham|HHA_270840 ncan|NCLIV_035940 pena|TGP89_421900 prct|TGPRC2_270840B tari|TGARI_270840B tcof|TGCTCO5_270840A tgaf|TGME49_270840 tggt|TGGT1_270840 trub|TGRUB_270840 tveg|TGVEG_270840 vand|TGVAND_270840B cast|TGCAST_270840C coug|TGCOUG_270840C ctbf|TGBR5_270840C ctbn|TGBR9_270840D domt|TGDOM2_270840B fouo|TGFOU_270840C maso|TGMAS_270840B pena|TGP89_270840B prct|TGPRC2_270840E tari|TGARI_270840C tcof|TGCTCO5_270840B vand|TGVAND_270840C
OG6_400091: cast|TGCAST_273090 coug|TGCOUG_273090 coug|TGCOUG_321640A ctbf|TGBR5_273090B ctbn|TGBR9_273090B ctbn|TGBR9_321640 domt|TGDOM2_273090A domt|TGDOM2_321640A fouo|TGFOU_273090 fouo|TGFOU_321640 hham|HHA_273090 hham|HHA_321640 maso|TGMAS_273090 maso|TGMAS_321640 ncan|NCLIV_004280 ncan|NCLIV_034460 pena|TGP89_273090 pena|TGP89_321640A prct|TGPRC2_273090 tari|TGARI_273090 tari|TGARI_321640A tcof|TGCTCO5_273090A tcof|TGCTCO5_321640 tgaf|TGME49_273090 tgaf|TGME49_321640 tggt|TGGT1_273090 tggt|TGGT1_321640 trub|TGRUB_273090 trub|TGRUB_321640 tveg|TGVEG_273090 tveg|TGVEG_321640 vand|TGVAND_324300 cast|TGCAST_321640A ctbf|TGBR5_321640A prct|TGPRC2_321640A vand|TGVAND_321640A vand|TGVAND_321640B vand|TGVAND_435750
OG6_400092: cast|TGCAST_280540A coug|TGCOUG_280540A coug|TGCOUG_280540B ctbf|TGBR5_280540A ctbn|TGBR9_280540A ctbn|TGBR9_280540B ctbn|TGBR9_280540C domt|TGDOM2_280540A domt|TGDOM2_280540B fouo|TGFOU_280540A fouo|TGFOU_280540B hham|HHA_280540 maso|TGMAS_280540A ncan|NCLIV_019610 pena|TGP89_280540A pena|TGP89_280540B pena|TGP89_280540C prct|TGPRC2_280540A tari|TGARI_280540A tcof|TGCTCO5_280540A tgaf|TGME49_280540 tggt|TGGT1_280540 trub|TGRUB_280540 trub|TGRUB_280540A tveg|TGVEG_280540 vand|TGVAND_280540 cast|TGCAST_280540B ctbf|TGBR5_280540C fouo|TGFOU_280540C maso|TGMAS_280540C pena|TGP89_280540E prct|TGPRC2_280540B tari|TGARI_280540E tcof|TGCTCO5_280540B trub|TGRUB_280540B ctbn|TGBR9_280540D domt|TGDOM2_280540C tari|TGARI_280540C
OG6_400093: cast|TGCAST_299130A coug|TGCOUG_299130A ctbf|TGBR5_299130A ctbn|TGBR9_299130A domt|TGDOM2_299130A fouo|TGFOU_299130A hham|HHA_299130 maso|TGMAS_299130A pena|TGP89_299130A prct|TGPRC2_299130A tari|TGARI_299130 tcof|TGCTCO5_299130A tgaf|TGME49_299130 tggt|TGGT1_299130 trub|TGRUB_299130 tveg|TGVEG_299130 vand|TGVAND_299130A cast|TGCAST_299130B coug|TGCOUG_299130B fouo|TGFOU_299130B maso|TGMAS_299130B ncan|NCLIV_009370 pena|TGP89_299130B prct|TGPRC2_299130B tcof|TGCTCO5_299130B cast|TGCAST_389160 coug|TGCOUG_361310 ctbf|TGBR5_299130B ctbn|TGBR9_299130B domt|TGDOM2_299130B fouo|TGFOU_299130C maso|TGMAS_417470 pena|TGP89_299130C prct|TGPRC2_299130C tari|TGARI_361310 tcof|TGCTCO5_299130 trub|TGRUB_299150A vand|TGVAND_299130B
OG6_400094: cast|TGCAST_310530A coug|TGCOUG_310530A ctbf|TGBR5_310530A ctbn|TGBR9_310530A domt|TGDOM2_310530A fouo|TGFOU_310530B hham|HHA_310530 maso|TGMAS_310530A ncan|NCLIV_054620 pena|TGP89_310530A prct|TGPRC2_310530A tari|TGARI_310530A tari|TGARI_310530B tcof|TGCTCO5_310530A tgaf|TGME49_310530 tggt|TGGT1_310530 trub|TGRUB_310530A tveg|TGVEG_310530 vand|TGVAND_310530A cast|TGCAST_310530B coug|TGCOUG_310530B ctbf|TGBR5_310530B ctbf|TGBR5_361920 ctbn|TGBR9_310530B domt|TGDOM2_310530B domt|TGDOM2_361920 fouo|TGFOU_310530C maso|TGMAS_310530B maso|TGMAS_361920 ncan|NCLIV_054610 pena|TGP89_310530B prct|TGPRC2_310530B tari|TGARI_310530C tari|TGARI_310530D tcof|TGCTCO5_310530B trub|TGRUB_310530B vand|TGVAND_310530C fouo|TGFOU_310530A
OG6_400095: cast|TGCAST_311210 coug|TGCOUG_311210A coug|TGCOUG_311210B ctbf|TGBR5_311210 ctbn|TGBR9_311210 domt|TGDOM2_311210 fouo|TGFOU_311210 hham|HHA_311210 maso|TGMAS_311210A maso|TGMAS_311210B ncan|NCLIV_055150 pena|TGP89_311210 prct|TGPRC2_311210 tari|TGARI_311210 tcof|TGCTCO5_311210 tgaf|TGME49_311210 tggt|TGGT1_311210 trub|TGRUB_311210A trub|TGRUB_311210B tveg|TGVEG_311210 vand|TGVAND_311210 cast|TGCAST_311220 coug|TGCOUG_311220 ctbf|TGBR5_311220 ctbn|TGBR9_311220 domt|TGDOM2_311220 fouo|TGFOU_311220 hham|HHA_311220 maso|TGMAS_311220 pena|TGP89_311220 prct|TGPRC2_311220 tari|TGARI_311220 tcof|TGCTCO5_311220 tgaf|TGME49_311220 tggt|TGGT1_311220 trub|TGRUB_311220 tveg|TGVEG_311220 vand|TGVAND_311220
OG6_400096: cast|TGCAST_311270A coug|TGCOUG_311270A domt|TGDOM2_311270 fouo|TGFOU_311270 hham|HHA_311280 pena|TGP89_311270 prct|TGPRC2_311270 tari|TGARI_311270 tcof|TGCTCO5_311270 tgaf|TGME49_311270 trub|TGRUB_311270 tveg|TGVEG_311270 vand|TGVAND_311270A cast|TGCAST_311270B coug|TGCOUG_311270B ctbf|TGBR5_311270 maso|TGMAS_311270 pena|TGP89_419560 prct|TGPRC2_423840 tggt|TGGT1_311270 vand|TGVAND_311270B cast|TGCAST_311280 coug|TGCOUG_311280 ctbf|TGBR5_311280 ctbn|TGBR9_311280 domt|TGDOM2_311280 fouo|TGFOU_311280 maso|TGMAS_311280 pena|TGP89_311280 prct|TGPRC2_311280 tari|TGARI_311280 tcof|TGCTCO5_311280 tgaf|TGME49_311280 tggt|TGGT1_311280 trub|TGRUB_311280 tveg|TGVEG_311280 vand|TGVAND_311280 ncan|NCLIV_055200
OG6_400097: cast|TGCAST_389720 coug|TGCOUG_301160 ctbf|TGBR5_301150 ctbn|TGBR9_301150 domt|TGDOM2_301150A fouo|TGFOU_301150 maso|TGMAS_301150 pena|TGP89_301150 prct|TGPRC2_427010 tari|TGARI_301150A tcof|TGCTCO5_301150 tgaf|TGME49_301150 tggt|TGGT1_301150 trub|TGRUB_301150 tveg|TGVEG_301150 vand|TGVAND_301150 cast|TGCAST_389730 coug|TGCOUG_301170 ctbf|TGBR5_301170 ctbn|TGBR9_301170 domt|TGDOM2_301170 fouo|TGFOU_301170 maso|TGMAS_416800 ncan|NCLIV_012701 ncan|NCLIV_012710 ncan|NCLIV_012711 ncan|NCLIV_012712 ncan|NCLIV_069810 ncan|NCLIV_069820 ncan|NCLIV_069830 pena|TGP89_301170 tari|TGARI_301170 tcof|TGCTCO5_301170 tgaf|TGME49_301170 tggt|TGGT1_301170 trub|TGRUB_301170 tveg|TGVEG_301170 vand|TGVAND_301170
OG6_400098: cast|TGCAST_204100A ncan|NCLIV_021020 cast|TGCAST_204100B coug|TGCOUG_204100A ctbf|TGBR5_204100 ctbn|TGBR9_204100 domt|TGDOM2_204100A fouo|TGFOU_204100A hham|HHA_204100 maso|TGMAS_204100 maso|TGMAS_416160 pena|TGP89_204100A prct|TGPRC2_204100A tari|TGARI_369630 tari|TGARI_369640 tcof|TGCTCO5_204100A tgaf|TGME49_204100 tggt|TGGT1_204100 trub|TGRUB_204100A tveg|TGVEG_204100 vand|TGVAND_204100 cast|TGCAST_204100C coug|TGCOUG_204100B coug|TGCOUG_204100C ctbf|TGBR5_374780 domt|TGDOM2_204100B fouo|TGFOU_204100B maso|TGMAS_416140 ncan|NCLIV_021010 pena|TGP89_204100B prct|TGPRC2_204100C tari|TGARI_204100 tcof|TGCTCO5_204100B trub|TGRUB_204100C prct|TGPRC2_204100D maso|TGMAS_416150 prct|TGPRC2_204100B
OG6_400099: cast|TGCAST_207450A coug|TGCOUG_207450A ctbf|TGBR5_207450A ctbn|TGBR9_382410 fouo|TGFOU_207450B maso|TGMAS_207450B prct|TGPRC2_207450A tari|TGARI_207450A trub|TGRUB_207450A vand|TGVAND_207450A cast|TGCAST_207450B coug|TGCOUG_207450C ctbf|TGBR5_207450B pena|TGP89_207450B cast|TGCAST_207450C coug|TGCOUG_207450D ctbf|TGBR5_207450C ctbn|TGBR9_382420 domt|TGDOM2_207450B fouo|TGFOU_207450C hham|HHA_207450 maso|TGMAS_207450C ncan|NCLIV_002530 pena|TGP89_207450C prct|TGPRC2_207450B tari|TGARI_207450B tcof|TGCTCO5_207450B tgaf|TGME49_207450 tggt|TGGT1_207450 trub|TGRUB_207450B tveg|TGVEG_207450 vand|TGVAND_207450B pena|TGP89_207450A domt|TGDOM2_207450A fouo|TGFOU_207450A maso|TGMAS_207450A tcof|TGCTCO5_207450A
OG6_400100: cast|TGCAST_218210A coug|TGCOUG_218210 ctbf|TGBR5_218210 ctbn|TGBR9_218210 domt|TGDOM2_218210 fouo|TGFOU_218210 hham|HHA_218210 maso|TGMAS_218210 ncan|NCLIV_004960 ncan|NCLIV_062040 pena|TGP89_218210 prct|TGPRC2_218210 tari|TGARI_218210A tcof|TGCTCO5_218210A tcof|TGCTCO5_218210B tgaf|TGME49_218210 tggt|TGGT1_218210 trub|TGRUB_218210A tveg|TGVEG_218210 vand|TGVAND_218210 cast|TGCAST_221420 coug|TGCOUG_221420 ctbf|TGBR5_221420 ctbn|TGBR9_221420 domt|TGDOM2_221420 fouo|TGFOU_221420 hham|HHA_221420 maso|TGMAS_221420 pena|TGP89_221420 prct|TGPRC2_221420A tari|TGARI_221420A tcof|TGCTCO5_221420 tgaf|TGME49_221420 tggt|TGGT1_221420 trub|TGRUB_221420A tveg|TGVEG_221420 vand|TGVAND_221420
OG6_400101: cast|TGCAST_220340 coug|TGCOUG_220340 ctbf|TGBR5_220340 ctbn|TGBR9_220340 domt|TGDOM2_220340 fouo|TGFOU_220340 hham|HHA_220340 maso|TGMAS_220340 ncan|NCLIV_012460 pena|TGP89_220340 prct|TGPRC2_220340 tari|TGARI_220340 tcof|TGCTCO5_220340 tgaf|TGME49_220340 tggt|TGGT1_220340 trub|TGRUB_220340 tveg|TGVEG_220340 vand|TGVAND_220340 cast|TGCAST_220350 coug|TGCOUG_220350A coug|TGCOUG_220350B ctbf|TGBR5_220350 ctbn|TGBR9_220350 domt|TGDOM2_220350 fouo|TGFOU_220350 hham|HHA_220350 maso|TGMAS_220350 pena|TGP89_220350 prct|TGPRC2_220350 tari|TGARI_220350 tcof|TGCTCO5_220350 tgaf|TGME49_220350 tggt|TGGT1_220350 trub|TGRUB_220350A trub|TGRUB_220350B tveg|TGVEG_220350 vand|TGVAND_220350
OG6_400102: cast|TGCAST_240710A ctbf|TGBR5_376140 ctbn|TGBR9_383140 domt|TGDOM2_240710A fouo|TGFOU_240710A maso|TGMAS_240710A prct|TGPRC2_240710A tari|TGARI_240710B tcof|TGCTCO5_447880 trub|TGRUB_240710A cast|TGCAST_240710B coug|TGCOUG_240710A coug|TGCOUG_240710B ctbf|TGBR5_240710 ctbn|TGBR9_385000 domt|TGDOM2_240710B fouo|TGFOU_240710C hham|HHA_240710 maso|TGMAS_240710C ncan|NCLIV_016900 pena|TGP89_240710B prct|TGPRC2_240710B tari|TGARI_240710E tcof|TGCTCO5_447890 tgaf|TGME49_240710 tggt|TGGT1_240710 trub|TGRUB_240710C tveg|TGVEG_240710 vand|TGVAND_240710C fouo|TGFOU_240710B maso|TGMAS_240710B pena|TGP89_240710A vand|TGVAND_240710A ctbf|TGBR5_376330 prct|TGPRC2_240710 ctbf|TGBR5_376340 tari|TGARI_240710D
OG6_400103: cast|TGCAST_240890B coug|TGCOUG_240890A ctbf|TGBR5_240890A ctbn|TGBR9_240890A domt|TGDOM2_240890B fouo|TGFOU_240890B hham|HHA_240890 maso|TGMAS_240890A ncan|NCLIV_017040 pena|TGP89_240890A prct|TGPRC2_240890B tari|TGARI_240890A tcof|TGCTCO5_240890A tgaf|TGME49_240890 tggt|TGGT1_240890 trub|TGRUB_240890A tveg|TGVEG_240890 vand|TGVAND_240890A cast|TGCAST_240890C coug|TGCOUG_240890B ctbf|TGBR5_240890B ctbn|TGBR9_240890B maso|TGMAS_240890B pena|TGP89_240890B tari|TGARI_240890B tcof|TGCTCO5_240890B trub|TGRUB_240890B vand|TGVAND_240890B cast|TGCAST_240890D coug|TGCOUG_240890C ctbf|TGBR5_240890C ctbn|TGBR9_240890C fouo|TGFOU_240890C maso|TGMAS_240890C prct|TGPRC2_240890C tari|TGARI_240890C trub|TGRUB_240890C
OG6_400104: cast|TGCAST_253120 coug|TGCOUG_253120 ctbf|TGBR5_253120 ctbn|TGBR9_253120 domt|TGDOM2_253120 fouo|TGFOU_253120 hham|HHA_253120 hham|HHA_253150 maso|TGMAS_253120 pena|TGP89_253120B prct|TGPRC2_253120 tari|TGARI_253120 tcof|TGCTCO5_253120 tgaf|TGME49_253120 tggt|TGGT1_253120 trub|TGRUB_253120 tveg|TGVEG_253120 vand|TGVAND_253120 cast|TGCAST_253150 coug|TGCOUG_253150 ctbf|TGBR5_253150 ctbn|TGBR9_253150 domt|TGDOM2_253150 fouo|TGFOU_253150 maso|TGMAS_253150 ncan|NCLIV_007690 pena|TGP89_253150 prct|TGPRC2_253150 tari|TGARI_253150 tcof|TGCTCO5_253150 tgaf|TGME49_253150 tggt|TGGT1_253150 trub|TGRUB_253150 tveg|TGVEG_253150 vand|TGVAND_253150 ncan|NCLIV_007660 pena|TGP89_253120A
OG6_400105: cast|TGCAST_275400 coug|TGCOUG_275400 ctbf|TGBR5_275400 ctbn|TGBR9_275400 domt|TGDOM2_275400 fouo|TGFOU_275400 hham|HHA_275400 maso|TGMAS_275400 ncan|NCLIV_052850 pena|TGP89_275400 prct|TGPRC2_275400 tari|TGARI_275400 tcof|TGCTCO5_275400 tgaf|TGME49_275400 tggt|TGGT1_275400 trub|TGRUB_275400 tveg|TGVEG_275400 vand|TGVAND_275400 cast|TGCAST_275410 coug|TGCOUG_275410 ctbf|TGBR5_275410 ctbn|TGBR9_275410 domt|TGDOM2_275410 fouo|TGFOU_360240 hham|HHA_275410 maso|TGMAS_275410 maso|TGMAS_360240 pena|TGP89_275410 prct|TGPRC2_275410 tari|TGARI_275410 tcof|TGCTCO5_275410 tgaf|TGME49_275410 tggt|TGGT1_275410 trub|TGRUB_275410A trub|TGRUB_275410B tveg|TGVEG_275410 vand|TGVAND_275410
OG6_400106: cast|TGCAST_278205A coug|TGCOUG_278205A ctbf|TGBR5_278205A ctbn|TGBR9_278205A domt|TGDOM2_278205 fouo|TGFOU_278205A hham|HHA_278205 maso|TGMAS_278205 ncan|NCLIV_067800 pena|TGP89_278205A prct|TGPRC2_278205 tari|TGARI_278205A tcof|TGCTCO5_278205 tgaf|TGME49_278205 tggt|TGGT1_278205 trub|TGRUB_278205 tveg|TGVEG_278205 vand|TGVAND_278205 cast|TGCAST_278205B coug|TGCOUG_278205B ctbf|TGBR5_278205B ctbf|TGBR5_278205C ctbn|TGBR9_278205B ctbn|TGBR9_278205C fouo|TGFOU_278205B hham|HHA_453760 maso|TGMAS_414840 pena|TGP89_278205B tcof|TGCTCO5_445400 vand|TGVAND_436120 ctbf|TGBR5_278205D ctbn|TGBR9_278205D fouo|TGFOU_278205C maso|TGMAS_414850 pena|TGP89_278205C tari|TGARI_278205B vand|TGVAND_436130
OG6_400107: cast|TGCAST_285140 ctbf|TGBR5_358640 ctbn|TGBR9_358640 domt|TGDOM2_358640 fouo|TGFOU_285140C hham|HHA_455040 maso|TGMAS_358640 tcof|TGCTCO5_447060 tgaf|TGME49_285140 tveg|TGVEG_285140 vand|TGVAND_285140C cast|TGCAST_366930 coug|TGCOUG_393680 ctbf|TGBR5_366930 fouo|TGFOU_285140B hham|HHA_285140 maso|TGMAS_366930 ncan|NCLIV_015050 pena|TGP89_366930 prct|TGPRC2_427390 tari|TGARI_369840 tcof|TGCTCO5_366930 tggt|TGGT1_410070 trub|TGRUB_285140B vand|TGVAND_285140B ctbf|TGBR5_285140 fouo|TGFOU_285140A pena|TGP89_285140 tari|TGARI_285140 trub|TGRUB_285140A ctbn|TGBR9_285140 domt|TGDOM2_285140 maso|TGMAS_285140 tcof|TGCTCO5_285140 tggt|TGGT1_410060 vand|TGVAND_285140A hham|HHA_457070
OG6_400108: cast|TGCAST_297800A coug|TGCOUG_394400 ctbf|TGBR5_297800B ctbn|TGBR9_297800B domt|TGDOM2_297800A fouo|TGFOU_297800A hham|HHA_297800 maso|TGMAS_297800 ncan|NCLIV_006710 pena|TGP89_297800B prct|TGPRC2_426920 tari|TGARI_297800B tcof|TGCTCO5_447660 tgaf|TGME49_297800 tggt|TGGT1_297800 trub|TGRUB_431470 tveg|TGVEG_297800 vand|TGVAND_297800A cast|TGCAST_297800B coug|TGCOUG_394410 ctbf|TGBR5_297800C ctbn|TGBR9_297800C domt|TGDOM2_297800C fouo|TGFOU_297800B maso|TGMAS_416870 pena|TGP89_297800C prct|TGPRC2_362560 tari|TGARI_297800D tcof|TGCTCO5_362560 trub|TGRUB_431480 vand|TGVAND_297800B pena|TGP89_297800A ctbf|TGBR5_297800A ctbn|TGBR9_297800A trub|TGRUB_431460 maso|TGMAS_359880 tcof|TGCTCO5_359880
OG6_400109: cast|TGCAST_305890 coug|TGCOUG_363450 ctbf|TGBR5_305890 ctbn|TGBR9_305890 domt|TGDOM2_356390 fouo|TGFOU_305890 maso|TGMAS_305890 pena|TGP89_305890 prct|TGPRC2_305890 tari|TGARI_363450 tcof|TGCTCO5_305890 tgaf|TGME49_305890 tggt|TGGT1_305890 tggt|TGGT1_410730 trub|TGRUB_305890 tveg|TGVEG_441710 vand|TGVAND_305890 cast|TGCAST_363710 coug|TGCOUG_305890 ctbf|TGBR5_363170 ctbn|TGBR9_383820 domt|TGDOM2_305890 fouo|TGFOU_363710 hham|HHA_305890 maso|TGMAS_363170 ncan|NCLIV_070260 pena|TGP89_363710 prct|TGPRC2_363710 tari|TGARI_363710 tcof|TGCTCO5_363710 trub|TGRUB_363170 tveg|TGVEG_305890B vand|TGVAND_363710 ctbn|TGBR9_383800 hham|HHA_451870 prct|TGPRC2_426260 tcof|TGCTCO5_356390
OG6_400110: cast|TGCAST_313140 coug|TGCOUG_313140B ctbf|TGBR5_313140 ctbn|TGBR9_313140 domt|TGDOM2_313140 fouo|TGFOU_313140 hham|HHA_313150 maso|TGMAS_313140 ncan|NCLIV_056480 pena|TGP89_313140A prct|TGPRC2_313140 tari|TGARI_313140 tcof|TGCTCO5_313140 tgaf|TGME49_313140 tggt|TGGT1_313140 trub|TGRUB_313140 tveg|TGVEG_313140 vand|TGVAND_313140 cast|TGCAST_313150 coug|TGCOUG_313150 ctbf|TGBR5_313150 ctbn|TGBR9_313150 domt|TGDOM2_313150 fouo|TGFOU_313150 maso|TGMAS_313150 ncan|NCLIV_056490 pena|TGP89_313150 prct|TGPRC2_313150 tari|TGARI_313150 tcof|TGCTCO5_313150 tgaf|TGME49_313150 tggt|TGGT1_313150 trub|TGRUB_313150 tveg|TGVEG_313150 vand|TGVAND_313150 coug|TGCOUG_313140A pena|TGP89_313140B
OG6_400111: cast|TGCAST_313590A coug|TGCOUG_393500 ctbf|TGBR5_313590C ctbn|TGBR9_313590A ctbn|TGBR9_313590B domt|TGDOM2_313590A fouo|TGFOU_313590A hham|HHA_313590 maso|TGMAS_313590A maso|TGMAS_313590B pena|TGP89_313590A prct|TGPRC2_313590A tari|TGARI_313590B tcof|TGCTCO5_313590 tgaf|TGME49_313590 tggt|TGGT1_313590A trub|TGRUB_313590 tveg|TGVEG_313590A vand|TGVAND_313590A cast|TGCAST_313590B coug|TGCOUG_313590 ctbf|TGBR5_313590D ctbn|TGBR9_313590C domt|TGDOM2_313590B fouo|TGFOU_313590B maso|TGMAS_313590C ncan|NCLIV_056860 pena|TGP89_313590C prct|TGPRC2_313590B tari|TGARI_313590C tcof|TGCTCO5_444670 tggt|TGGT1_313590B tveg|TGVEG_313590B vand|TGVAND_313590B ctbf|TGBR5_313590A ncan|NCLIV_056870 tari|TGARI_313590A
OG6_400112: cast|TGCAST_315210 cast|TGCAST_315220 coug|TGCOUG_315210 coug|TGCOUG_315220A coug|TGCOUG_315220B ctbf|TGBR5_315210 ctbf|TGBR5_315220 ctbn|TGBR9_315210 ctbn|TGBR9_315220 domt|TGDOM2_315210 domt|TGDOM2_315220 fouo|TGFOU_315210 fouo|TGFOU_315220 hham|HHA_315210 hham|HHA_315220 maso|TGMAS_315210 maso|TGMAS_315220 ncan|NCLIV_057950 ncan|NCLIV_057960 pena|TGP89_315210 pena|TGP89_315220 prct|TGPRC2_315210 prct|TGPRC2_315220 tari|TGARI_315210 tari|TGARI_315220 tcof|TGCTCO5_315210 tcof|TGCTCO5_315220B tgaf|TGME49_315210 tgaf|TGME49_315220 tggt|TGGT1_315210 tggt|TGGT1_315220 trub|TGRUB_315210 trub|TGRUB_315220 tveg|TGVEG_315210 tveg|TGVEG_315220 vand|TGVAND_315210 vand|TGVAND_315220
OG6_400113: cast|TGCAST_358970 coug|TGCOUG_358970 domt|TGDOM2_358970 maso|TGMAS_233120 pena|TGP89_358970 tari|TGARI_368850 tcof|TGCTCO5_358970 tgaf|TGME49_233120 tggt|TGGT1_233120 tveg|TGVEG_233120 vand|TGVAND_358970 cast|TGCAST_386860 coug|TGCOUG_233120B ctbf|TGBR5_364670 ctbn|TGBR9_380550 domt|TGDOM2_233120 fouo|TGFOU_402930 hham|HHA_233120 maso|TGMAS_233120A maso|TGMAS_233120B ncan|NCLIV_032930 pena|TGP89_233120 prct|TGPRC2_364670 tari|TGARI_233120A tcof|TGCTCO5_233120 trub|TGRUB_233120 vand|TGVAND_233120 coug|TGCOUG_233120A ctbn|TGBR9_385350 fouo|TGFOU_407270 tari|TGARI_233120B coug|TGCOUG_233120C ctbn|TGBR9_356680 maso|TGMAS_233120C pena|TGP89_356680 prct|TGPRC2_426820 tcof|TGCTCO5_356680
OG6_400114: cast|TGCAST_204130 cast|TGCAST_272430 coug|TGCOUG_204130 coug|TGCOUG_272430 ctbf|TGBR5_204130 ctbf|TGBR5_272430 ctbn|TGBR9_204130 ctbn|TGBR9_272430 domt|TGDOM2_204130 domt|TGDOM2_272430 fouo|TGFOU_204130 fouo|TGFOU_272430 hham|HHA_204130 hham|HHA_272430 maso|TGMAS_204130 maso|TGMAS_272430 ncan|NCLIV_020990 ncan|NCLIV_034870 pena|TGP89_204130 pena|TGP89_272430 prct|TGPRC2_204130 prct|TGPRC2_272430 tari|TGARI_204130 tari|TGARI_272430 tcof|TGCTCO5_204130 tcof|TGCTCO5_272430 tgaf|TGME49_204130 tgaf|TGME49_272430 tggt|TGGT1_204130 tggt|TGGT1_272430 trub|TGRUB_204130 trub|TGRUB_272430 tveg|TGVEG_204130 tveg|TGVEG_272430 vand|TGVAND_204130 vand|TGVAND_272430
OG6_400115: cast|TGCAST_210260 coug|TGCOUG_210260 ctbf|TGBR5_210260 ctbn|TGBR9_210260 domt|TGDOM2_210260 fouo|TGFOU_210260 hham|HHA_210260 maso|TGMAS_210260 ncan|NCLIV_043550 pena|TGP89_210260A prct|TGPRC2_210260 tari|TGARI_210260A tcof|TGCTCO5_210260 tgaf|TGME49_210260 tgaf|TGME49_307570 tggt|TGGT1_210260 tggt|TGGT1_307570 trub|TGRUB_210260 tveg|TGVEG_210260 vand|TGVAND_210260 cast|TGCAST_307570 coug|TGCOUG_307570A ctbf|TGBR5_307570 ctbn|TGBR9_307570 domt|TGDOM2_307570 fouo|TGFOU_307570 hham|HHA_307570 maso|TGMAS_307570 ncan|NCLIV_001180 pena|TGP89_307570 prct|TGPRC2_307570 tari|TGARI_307570A tcof|TGCTCO5_307570 trub|TGRUB_307570A tveg|TGVEG_307570 vand|TGVAND_307570A
OG6_400116: cast|TGCAST_211150A coug|TGCOUG_211150 coug|TGCOUG_395100 ctbf|TGBR5_211150A ctbf|TGBR5_211150B ctbn|TGBR9_211150A domt|TGDOM2_211150A fouo|TGFOU_211150A fouo|TGFOU_211150B hham|HHA_211150 maso|TGMAS_211150A maso|TGMAS_211150B ncan|NCLIV_011780 pena|TGP89_211150 prct|TGPRC2_211150A tari|TGARI_211150A tari|TGARI_371840 tcof|TGCTCO5_211150 tgaf|TGME49_211150 tggt|TGGT1_410450 trub|TGRUB_211150A tveg|TGVEG_211150 vand|TGVAND_211150 cast|TGCAST_211150B coug|TGCOUG_366170 ctbf|TGBR5_211150D ctbn|TGBR9_211150D domt|TGDOM2_211150B fouo|TGFOU_211150D maso|TGMAS_211150C prct|TGPRC2_211150B tari|TGARI_211150B tggt|TGGT1_211150 trub|TGRUB_211150B vand|TGVAND_366170 ctbn|TGBR9_211150B
OG6_400117: cast|TGCAST_214610A coug|TGCOUG_214610A ctbf|TGBR5_375790 ctbn|TGBR9_214610B domt|TGDOM2_214610A fouo|TGFOU_214610A hham|HHA_214610 maso|TGMAS_413410 ncan|NCLIV_051760 pena|TGP89_214610A prct|TGPRC2_214610A tari|TGARI_214610A tcof|TGCTCO5_214610A tgaf|TGME49_214610 tggt|TGGT1_214610 trub|TGRUB_214610 tveg|TGVEG_214610 vand|TGVAND_214610 cast|TGCAST_214610B ctbf|TGBR5_214610C ctbn|TGBR9_214610C fouo|TGFOU_214610B maso|TGMAS_214610A pena|TGP89_214610B tari|TGARI_214610B tcof|TGCTCO5_214610B cast|TGCAST_214610C coug|TGCOUG_214610B ctbn|TGBR9_214610D domt|TGDOM2_214610B fouo|TGFOU_214610C maso|TGMAS_214610B prct|TGPRC2_214610B tari|TGARI_214610C ctbf|TGBR5_214610B ctbn|TGBR9_385640
OG6_400118: cast|TGCAST_219790 coug|TGCOUG_219790A ctbf|TGBR5_219790A ctbn|TGBR9_219790A fouo|TGFOU_219790A hham|HHA_219790 maso|TGMAS_219790A ncan|NCLIV_060830 pena|TGP89_419850 tari|TGARI_219790A tcof|TGCTCO5_219790 tgaf|TGME49_219790 tggt|TGGT1_219790A trub|TGRUB_219790A tveg|TGVEG_219790A vand|TGVAND_219790A cast|TGCAST_388190 coug|TGCOUG_219790B ctbf|TGBR5_219790B domt|TGDOM2_219790 fouo|TGFOU_219790B maso|TGMAS_219790B pena|TGP89_419840 prct|TGPRC2_219790 tari|TGARI_219790B tggt|TGGT1_219790B tveg|TGVEG_219790B coug|TGCOUG_219790C ctbf|TGBR5_219790C ctbn|TGBR9_219790B fouo|TGFOU_219790C maso|TGMAS_219790C pena|TGP89_421980 tari|TGARI_219790C trub|TGRUB_219790B vand|TGVAND_219790B
OG6_400119: cast|TGCAST_223700 cast|TGCAST_264070 coug|TGCOUG_223700 coug|TGCOUG_264070 ctbf|TGBR5_223700 ctbf|TGBR5_264070 ctbn|TGBR9_223700 ctbn|TGBR9_264070 domt|TGDOM2_223700 domt|TGDOM2_264070 fouo|TGFOU_223700 fouo|TGFOU_264070 hham|HHA_223700 hham|HHA_264070 maso|TGMAS_223700 maso|TGMAS_264070 ncan|NCLIV_024000 ncan|NCLIV_048780 pena|TGP89_223700 pena|TGP89_264070 prct|TGPRC2_223700 prct|TGPRC2_264070 tari|TGARI_223700 tari|TGARI_264070 tcof|TGCTCO5_223700 tcof|TGCTCO5_264070 tgaf|TGME49_223700 tgaf|TGME49_264070 tggt|TGGT1_223700 tggt|TGGT1_264070 trub|TGRUB_223700 trub|TGRUB_264070 tveg|TGVEG_223700 tveg|TGVEG_264070 vand|TGVAND_223700 vand|TGVAND_264070
OG6_400120: cast|TGCAST_224870A coug|TGCOUG_224870 ctbf|TGBR5_224870A ctbn|TGBR9_224870A domt|TGDOM2_224870 fouo|TGFOU_224870A hham|HHA_224870 maso|TGMAS_224870 ncan|NCLIV_047840 pena|TGP89_224870A prct|TGPRC2_224870A tari|TGARI_224870A tcof|TGCTCO5_224870A tgaf|TGME49_224870 tggt|TGGT1_224870 trub|TGRUB_224870 tveg|TGVEG_224870 vand|TGVAND_224870A cast|TGCAST_224870B ctbn|TGBR9_224870B fouo|TGFOU_403040 cast|TGCAST_224870C ctbf|TGBR5_224870B ctbf|TGBR5_224870C ctbn|TGBR9_224870C fouo|TGFOU_224870B pena|TGP89_224870B pena|TGP89_224870C tari|TGARI_224870B cast|TGCAST_224870D ctbf|TGBR5_224870D pena|TGP89_224870D prct|TGPRC2_224870B tari|TGARI_224870C tcof|TGCTCO5_224870B vand|TGVAND_224870B
OG6_400121: cast|TGCAST_228160 cast|TGCAST_228170 coug|TGCOUG_228160 coug|TGCOUG_228170 ctbf|TGBR5_228160 ctbf|TGBR5_228170 ctbn|TGBR9_228160 ctbn|TGBR9_228170 domt|TGDOM2_228160 domt|TGDOM2_228170 fouo|TGFOU_228160 fouo|TGFOU_228170 hham|HHA_228160 hham|HHA_228170 maso|TGMAS_228160 maso|TGMAS_228170 ncan|NCLIV_045260 ncan|NCLIV_045270 pena|TGP89_228160 pena|TGP89_228170 prct|TGPRC2_228160 prct|TGPRC2_228170 tari|TGARI_228160 tari|TGARI_228170 tcof|TGCTCO5_228160 tcof|TGCTCO5_228170 tgaf|TGME49_228160 tgaf|TGME49_228170 tggt|TGGT1_228160 tggt|TGGT1_228170 trub|TGRUB_228160 trub|TGRUB_228170 tveg|TGVEG_228160 tveg|TGVEG_228170 vand|TGVAND_228160 vand|TGVAND_228170
OG6_400122: cast|TGCAST_230000 coug|TGCOUG_230000 coug|TGCOUG_392190 ctbf|TGBR5_377380 ctbf|TGBR5_377390 ctbf|TGBR5_377420 ctbf|TGBR5_377440 ctbf|TGBR5_377450 ctbn|TGBR9_230000A ctbn|TGBR9_230000B domt|TGDOM2_230000A domt|TGDOM2_230000B fouo|TGFOU_230000A fouo|TGFOU_230000B fouo|TGFOU_402870 hham|HHA_230000 maso|TGMAS_230000A maso|TGMAS_230000B maso|TGMAS_230000C maso|TGMAS_412950 ncan|NCLIV_030670 pena|TGP89_230000A pena|TGP89_230000B prct|TGPRC2_230000 prct|TGPRC2_424910 tari|TGARI_230000A tari|TGARI_230000B tcof|TGCTCO5_230000 tgaf|TGME49_230000 tggt|TGGT1_230000 trub|TGRUB_230000 trub|TGRUB_429980 trub|TGRUB_429990 tveg|TGVEG_230000 vand|TGVAND_230000A vand|TGVAND_230000B
OG6_400123: cast|TGCAST_230080A coug|TGCOUG_230080A ctbf|TGBR5_230080A ctbn|TGBR9_230080A domt|TGDOM2_230080 fouo|TGFOU_230080A hham|HHA_230080 maso|TGMAS_230080A ncan|NCLIV_030750 pena|TGP89_230080A prct|TGPRC2_230080A tari|TGARI_368910 tcof|TGCTCO5_230080A tgaf|TGME49_230080 tggt|TGGT1_230080 trub|TGRUB_230080A tveg|TGVEG_230080 vand|TGVAND_230080A cast|TGCAST_230080B coug|TGCOUG_230080B ctbf|TGBR5_230080B ctbn|TGBR9_230080B domt|TGDOM2_397740 fouo|TGFOU_230080B maso|TGMAS_230080B maso|TGMAS_230080C pena|TGP89_230080B pena|TGP89_230080C prct|TGPRC2_230080B tari|TGARI_368890 tari|TGARI_368900 tcof|TGCTCO5_230080B trub|TGRUB_230080B trub|TGRUB_230080C vand|TGVAND_230080B vand|TGVAND_230080C
OG6_400124: cast|TGCAST_230660 coug|TGCOUG_230660 ctbf|TGBR5_230660 ctbn|TGBR9_230660 domt|TGDOM2_230660 fouo|TGFOU_230660 hham|HHA_230663 maso|TGMAS_230660 pena|TGP89_230660 prct|TGPRC2_230660 tari|TGARI_230660 tcof|TGCTCO5_446080 tgaf|TGME49_230660 tggt|TGGT1_230660 trub|TGRUB_230660 tveg|TGVEG_230660 vand|TGVAND_230660B cast|TGCAST_230663 coug|TGCOUG_230663 ctbf|TGBR5_230663 ctbn|TGBR9_230663 domt|TGDOM2_230663 fouo|TGFOU_230663 maso|TGMAS_230663 ncan|NCLIV_031160 pena|TGP89_230663 prct|TGPRC2_230663 tari|TGARI_230663 tcof|TGCTCO5_230663 tgaf|TGME49_230663 tggt|TGGT1_230663 trub|TGRUB_230663 tveg|TGVEG_230663 vand|TGVAND_230663 tcof|TGCTCO5_230660 vand|TGVAND_230660A
OG6_400125: cast|TGCAST_231770 cast|TGCAST_316400 coug|TGCOUG_231770 coug|TGCOUG_316400 ctbf|TGBR5_231770 ctbf|TGBR5_316400 ctbn|TGBR9_231770 ctbn|TGBR9_316400 domt|TGDOM2_231770 domt|TGDOM2_316400 fouo|TGFOU_231770 fouo|TGFOU_316400 hham|HHA_231770 hham|HHA_316400 maso|TGMAS_231770 maso|TGMAS_316400 ncan|NCLIV_058890 pena|TGP89_231770B pena|TGP89_316400 prct|TGPRC2_316400 tari|TGARI_316400 tcof|TGCTCO5_231770 tcof|TGCTCO5_316400 tgaf|TGME49_231770 tgaf|TGME49_316400 tggt|TGGT1_231770 tggt|TGGT1_316400B trub|TGRUB_231770B trub|TGRUB_316400 tveg|TGVEG_231770 tveg|TGVEG_316400 vand|TGVAND_231770A vand|TGVAND_316400 ncan|NCLIV_031800 prct|TGPRC2_231770B tari|TGARI_231770B
OG6_400126: cast|TGCAST_233050 coug|TGCOUG_233050 ctbf|TGBR5_233050 ctbn|TGBR9_233050 domt|TGDOM2_233065A fouo|TGFOU_233065A hham|HHA_233050 maso|TGMAS_233050 ncan|NCLIV_032870 pena|TGP89_233050 prct|TGPRC2_233050 tari|TGARI_233050 tcof|TGCTCO5_233050 tgaf|TGME49_233050 tggt|TGGT1_233050 trub|TGRUB_233050 tveg|TGVEG_233050 vand|TGVAND_233050 cast|TGCAST_233065B coug|TGCOUG_233065A ctbf|TGBR5_233065 ctbn|TGBR9_233065 fouo|TGFOU_233065B hham|HHA_233065 pena|TGP89_233065B prct|TGPRC2_233065A tari|TGARI_233065 tcof|TGCTCO5_233065A tgaf|TGME49_233065 tggt|TGGT1_233065 trub|TGRUB_429800 tveg|TGVEG_233065 vand|TGVAND_233065 maso|TGMAS_233065A trub|TGRUB_233065 pena|TGP89_233065A
OG6_400127: cast|TGCAST_234930 coug|TGCOUG_234930 ctbf|TGBR5_234930 ctbn|TGBR9_234930 domt|TGDOM2_234930 fouo|TGFOU_234930 hham|HHA_234930 maso|TGMAS_234930 ncan|NCLIV_020080 ncan|NCLIV_020090 ncan|NCLIV_020091 ncan|NCLIV_020092 ncan|NCLIV_020093 ncan|NCLIV_020100 ncan|NCLIV_020110 ncan|NCLIV_042290 ncan|NCLIV_042291 ncan|NCLIV_042292 ncan|NCLIV_042293 ncan|NCLIV_042294 ncan|NCLIV_042295 ncan|NCLIV_042296 ncan|NCLIV_049620 ncan|NCLIV_049630 ncan|NCLIV_049640 ncan|NCLIV_070281 pena|TGP89_234930 prct|TGPRC2_234930 tari|TGARI_234930 tcof|TGCTCO5_234930 tgaf|TGME49_234930 tggt|TGGT1_234930 trub|TGRUB_234930 tveg|TGVEG_234930 vand|TGVAND_234930 ncan|NCLIV_049610
OG6_400128: cast|TGCAST_236975 cast|TGCAST_277572 coug|TGCOUG_236975 coug|TGCOUG_277572 ctbf|TGBR5_236975 ctbf|TGBR5_277572 ctbn|TGBR9_236975 ctbn|TGBR9_277572 domt|TGDOM2_236975 domt|TGDOM2_277572 fouo|TGFOU_236975 fouo|TGFOU_277572 hham|HHA_236975 hham|HHA_277572 maso|TGMAS_236975 maso|TGMAS_277572 ncan|NCLIV_050880 ncan|NCLIV_068290 pena|TGP89_236975 pena|TGP89_277572 prct|TGPRC2_236975 prct|TGPRC2_277572 tari|TGARI_236975 tari|TGARI_277572 tcof|TGCTCO5_236975 tcof|TGCTCO5_277572 tgaf|TGME49_236975 tgaf|TGME49_277572 tggt|TGGT1_236975 tggt|TGGT1_277572 trub|TGRUB_236975 trub|TGRUB_277572 tveg|TGVEG_236975 tveg|TGVEG_277572 vand|TGVAND_236975 vand|TGVAND_277572
OG6_400129: cast|TGCAST_242260 coug|TGCOUG_242260 ctbf|TGBR5_242260 ctbn|TGBR9_242260 domt|TGDOM2_242260 fouo|TGFOU_242260 hham|HHA_242260 maso|TGMAS_242260 ncan|NCLIV_017450 pena|TGP89_242260 prct|TGPRC2_242260 tari|TGARI_242260 tcof|TGCTCO5_242260 tgaf|TGME49_242260 tggt|TGGT1_242260 trub|TGRUB_242260 tveg|TGVEG_242260 vand|TGVAND_242260 cast|TGCAST_322030 coug|TGCOUG_322030 ctbf|TGBR5_322110 ctbn|TGBR9_322030 domt|TGDOM2_323310 fouo|TGFOU_323310 maso|TGMAS_357010 pena|TGP89_322110 prct|TGPRC2_357010 tari|TGARI_322110 tcof|TGCTCO5_444860 tgaf|TGME49_322030 tgaf|TGME49_323310 trub|TGRUB_322030 tveg|TGVEG_323310 tggt|TGGT1_322110 tggt|TGGT1_323310 tgaf|TGME49_322110
OG6_400130: cast|TGCAST_245730 coug|TGCOUG_245730A coug|TGCOUG_245730B ctbf|TGBR5_245730A ctbf|TGBR5_245730B ctbf|TGBR5_245730C ctbn|TGBR9_245730 ctbn|TGBR9_245730A ctbn|TGBR9_245730B domt|TGDOM2_245730A domt|TGDOM2_245730B fouo|TGFOU_245730A fouo|TGFOU_245730B fouo|TGFOU_245730C fouo|TGFOU_406260 hham|HHA_245730 maso|TGMAS_245730A maso|TGMAS_245730B ncan|NCLIV_062980 pena|TGP89_245730A pena|TGP89_245730B prct|TGPRC2_245730A prct|TGPRC2_245730B prct|TGPRC2_245730C tari|TGARI_245730A tari|TGARI_245730B tari|TGARI_245730C tcof|TGCTCO5_245730A tcof|TGCTCO5_245730B tcof|TGCTCO5_444160 tgaf|TGME49_245730 tggt|TGGT1_245730 trub|TGRUB_245730A tveg|TGVEG_245730 vand|TGVAND_245730B vand|TGVAND_245730A
OG6_400131: cast|TGCAST_246040 coug|TGCOUG_391470 ctbf|TGBR5_375100 ctbn|TGBR9_381390 domt|TGDOM2_246040B fouo|TGFOU_406670 hham|HHA_246040 maso|TGMAS_413510 pena|TGP89_246040C prct|TGPRC2_358710 tari|TGARI_358710 tcof|TGCTCO5_444180 tgaf|TGME49_246040 tggt|TGGT1_246040 trub|TGRUB_429390 tveg|TGVEG_246040 vand|TGVAND_246040B cast|TGCAST_388050 coug|TGCOUG_246040 ctbf|TGBR5_375090 ctbn|TGBR9_364650 domt|TGDOM2_246040A fouo|TGFOU_246040 maso|TGMAS_364650 ncan|NCLIV_063060 pena|TGP89_246040A prct|TGPRC2_424590 tari|TGARI_246040 trub|TGRUB_429380 vand|TGVAND_246040A ctbf|TGBR5_365550 fouo|TGFOU_403580 trub|TGRUB_365550 pena|TGP89_246040B tcof|TGCTCO5_444170 domt|TGDOM2_398000
OG6_400132: cast|TGCAST_251958 coug|TGCOUG_395940 domt|TGDOM2_251958 domt|TGDOM2_251962 fouo|TGFOU_251958 pena|TGP89_251958 prct|TGPRC2_251958 tari|TGARI_371370 tcof|TGCTCO5_251958 tgaf|TGME49_251958 tgaf|TGME49_251962 tggt|TGGT1_251958 tggt|TGGT1_251962 tggt|TGGT1_408740 trub|TGRUB_251958 trub|TGRUB_251962 trub|TGRUB_432900 tveg|TGVEG_251958 tveg|TGVEG_251962 tveg|TGVEG_442250 vand|TGVAND_251958 vand|TGVAND_251962 cast|TGCAST_251962 coug|TGCOUG_251962 ctbf|TGBR5_251962 ctbn|TGBR9_251962 fouo|TGFOU_251962 hham|HHA_251962 maso|TGMAS_251962 ncan|NCLIV_067000 pena|TGP89_251962 prct|TGPRC2_251962 tcof|TGCTCO5_448240 maso|TGMAS_416480 tari|TGARI_251962 vand|TGVAND_436170
OG6_400133: ncan|NCLIV_002020 cast|TGCAST_292375 coug|TGCOUG_292375 ctbf|TGBR5_292390 ctbn|TGBR9_292390 fouo|TGFOU_292375 hham|HHA_292375 maso|TGMAS_292375 pena|TGP89_292375 prct|TGPRC2_292375 tari|TGARI_369300 tcof|TGCTCO5_292375 tgaf|TGME49_210600 tgaf|TGME49_292375 tgaf|TGME49_292390 tggt|TGGT1_292375 trub|TGRUB_292375 tveg|TGVEG_210600 tveg|TGVEG_292375 vand|TGVAND_292375 cast|TGCAST_390130 domt|TGDOM2_401670 hham|HHA_454350 tari|TGARI_372230 tcof|TGCTCO5_448400 tggt|TGGT1_411320 tveg|TGVEG_441940 coug|TGCOUG_210600 hham|HHA_456310 tggt|TGGT1_411280 trub|TGRUB_430370 tveg|TGVEG_440310 prct|TGPRC2_427740 tggt|TGGT1_409970 tggt|TGGT1_411370 tggt|TGGT1_411620
OG6_400134: cast|TGCAST_263410 cast|TGCAST_267410 coug|TGCOUG_263410 coug|TGCOUG_267410 ctbf|TGBR5_263410 ctbf|TGBR5_267410 ctbn|TGBR9_263410 ctbn|TGBR9_267410 domt|TGDOM2_263410 domt|TGDOM2_267410 fouo|TGFOU_263410 fouo|TGFOU_267410 hham|HHA_263410 hham|HHA_267410 maso|TGMAS_263410 maso|TGMAS_267410 ncan|NCLIV_024520 ncan|NCLIV_038770 pena|TGP89_263410 pena|TGP89_267410 prct|TGPRC2_263410 prct|TGPRC2_267410 tari|TGARI_263410 tari|TGARI_267410 tcof|TGCTCO5_263410 tcof|TGCTCO5_267410 tgaf|TGME49_263410 tgaf|TGME49_267410 tggt|TGGT1_263410 tggt|TGGT1_267410 trub|TGRUB_263410 trub|TGRUB_267410 tveg|TGVEG_263410 tveg|TGVEG_267410 vand|TGVAND_263410 vand|TGVAND_267410
OG6_400135: cast|TGCAST_268850 cast|TGCAST_268860 coug|TGCOUG_268850 coug|TGCOUG_268860 ctbf|TGBR5_268850 ctbf|TGBR5_268860 ctbn|TGBR9_268850 ctbn|TGBR9_268860 domt|TGDOM2_268850 domt|TGDOM2_268860 fouo|TGFOU_268850 fouo|TGFOU_268860 hham|HHA_268850 hham|HHA_268860 maso|TGMAS_268850 maso|TGMAS_268860 ncan|NCLIV_037490 ncan|NCLIV_037500 pena|TGP89_268850 pena|TGP89_268860 prct|TGPRC2_268850 prct|TGPRC2_268860 tari|TGARI_268850 tari|TGARI_268860 tcof|TGCTCO5_268850 tcof|TGCTCO5_268860 tgaf|TGME49_268850 tgaf|TGME49_268860 tggt|TGGT1_268850 tggt|TGGT1_268860 trub|TGRUB_268850 trub|TGRUB_268860 tveg|TGVEG_268850 tveg|TGVEG_268860 vand|TGVAND_268850 vand|TGVAND_268860
OG6_400136: cast|TGCAST_269710 coug|TGCOUG_269710 ctbf|TGBR5_269710 ctbn|TGBR9_269710 domt|TGDOM2_269710 fouo|TGFOU_269710 hham|HHA_269710 maso|TGMAS_269710A maso|TGMAS_269710B ncan|NCLIV_036810 pena|TGP89_269710 prct|TGPRC2_269710 tari|TGARI_269710 tcof|TGCTCO5_269710 tgaf|TGME49_269710 tggt|TGGT1_269710 trub|TGRUB_269710 tveg|TGVEG_269710 vand|TGVAND_269710 cast|TGCAST_269720 coug|TGCOUG_269720 ctbf|TGBR5_269720 ctbn|TGBR9_269720 domt|TGDOM2_269720 fouo|TGFOU_269720 hham|HHA_269720 maso|TGMAS_269720 pena|TGP89_269720 prct|TGPRC2_269720 tari|TGARI_269720 tcof|TGCTCO5_269720 tgaf|TGME49_269720 tggt|TGGT1_269720 trub|TGRUB_269720 tveg|TGVEG_269720 vand|TGVAND_269720
OG6_400137: cast|TGCAST_273760 cast|TGCAST_311720 coug|TGCOUG_273760 coug|TGCOUG_311720 ctbf|TGBR5_273760 ctbf|TGBR5_311720 ctbn|TGBR9_273760 ctbn|TGBR9_311720 domt|TGDOM2_273760 domt|TGDOM2_311720 fouo|TGFOU_273760 fouo|TGFOU_311720 hham|HHA_273760 hham|HHA_311720 maso|TGMAS_273760 maso|TGMAS_311720 ncan|NCLIV_033950 ncan|NCLIV_055490 pena|TGP89_273760 pena|TGP89_311720 prct|TGPRC2_273760 prct|TGPRC2_311720 tari|TGARI_273760 tari|TGARI_311720 tcof|TGCTCO5_273760 tcof|TGCTCO5_311720 tgaf|TGME49_273760 tgaf|TGME49_311720 tggt|TGGT1_273760 tggt|TGGT1_311720 trub|TGRUB_273760 trub|TGRUB_311720 tveg|TGVEG_273760 tveg|TGVEG_311720 vand|TGVAND_273760 vand|TGVAND_311720
OG6_400138: cast|TGCAST_290960A coug|TGCOUG_290960 ctbf|TGBR5_290960B ctbf|TGBR5_290960C ctbn|TGBR9_290960B domt|TGDOM2_290960A fouo|TGFOU_290960A fouo|TGFOU_290960B hham|HHA_290960 maso|TGMAS_290960B ncan|NCLIV_042830 pena|TGP89_290960B pena|TGP89_290960C prct|TGPRC2_290960B tari|TGARI_290960B tari|TGARI_290960D tcof|TGCTCO5_290960 tgaf|TGME49_290960 tggt|TGGT1_290960 trub|TGRUB_290960 tveg|TGVEG_290960 vand|TGVAND_290960A vand|TGVAND_290960B cast|TGCAST_290960B ctbf|TGBR5_290960D ctbn|TGBR9_290960C domt|TGDOM2_290960B fouo|TGFOU_290960C maso|TGMAS_290960C pena|TGP89_290960D prct|TGPRC2_290960D tari|TGARI_290960F vand|TGVAND_290960D prct|TGPRC2_290960C tari|TGARI_290960E vand|TGVAND_290960C
OG6_400139: cast|TGCAST_290970 cast|TGCAST_290980 coug|TGCOUG_290970 coug|TGCOUG_290980 ctbf|TGBR5_290970 ctbf|TGBR5_290980 ctbn|TGBR9_290970 ctbn|TGBR9_290980 domt|TGDOM2_290970 domt|TGDOM2_290980 fouo|TGFOU_290970 fouo|TGFOU_290980 hham|HHA_290970 hham|HHA_290980 maso|TGMAS_290970 maso|TGMAS_290980 ncan|NCLIV_042840 ncan|NCLIV_042850 pena|TGP89_290970 pena|TGP89_290980 prct|TGPRC2_290970 prct|TGPRC2_290980 tari|TGARI_290970 tari|TGARI_290980 tcof|TGCTCO5_290970 tcof|TGCTCO5_290980 tgaf|TGME49_290970 tgaf|TGME49_290980 tggt|TGGT1_290970 tggt|TGGT1_290980 trub|TGRUB_290970 trub|TGRUB_290980 tveg|TGVEG_290970 tveg|TGVEG_290980 vand|TGVAND_290970 vand|TGVAND_290980
OG6_400140: cast|TGCAST_310080 cast|TGCAST_310150 coug|TGCOUG_310080 coug|TGCOUG_310150 ctbf|TGBR5_310080B ctbf|TGBR5_310150 ctbn|TGBR9_310080 ctbn|TGBR9_310150 domt|TGDOM2_310080B domt|TGDOM2_310150 fouo|TGFOU_310080 fouo|TGFOU_310150 hham|HHA_310080 hham|HHA_310150 maso|TGMAS_310080 maso|TGMAS_310150 ncan|NCLIV_054200 ncan|NCLIV_054250 pena|TGP89_310080 pena|TGP89_310150 prct|TGPRC2_310080 prct|TGPRC2_310150 tari|TGARI_310080 tari|TGARI_310150 tcof|TGCTCO5_310080 tcof|TGCTCO5_310150B tgaf|TGME49_310080 tgaf|TGME49_310150 tggt|TGGT1_310080 tggt|TGGT1_310150 trub|TGRUB_310080B trub|TGRUB_310150 tveg|TGVEG_310080 tveg|TGVEG_310150 vand|TGVAND_310080 vand|TGVAND_310150
OG6_400141: cast|TGCAST_312630B coug|TGCOUG_312630A ctbf|TGBR5_312630B ctbn|TGBR9_312630A domt|TGDOM2_312630 fouo|TGFOU_312630A hham|HHA_312630 maso|TGMAS_312630B ncan|NCLIV_056140 pena|TGP89_312630A prct|TGPRC2_312630 tari|TGARI_312630A tcof|TGCTCO5_312630A tgaf|TGME49_312630 tggt|TGGT1_312630 trub|TGRUB_312630A tveg|TGVEG_312630 vand|TGVAND_312630A cast|TGCAST_312630C ctbf|TGBR5_312630C ctbn|TGBR9_312630B domt|TGDOM2_398500 fouo|TGFOU_312630B pena|TGP89_312630B tari|TGARI_312630B tcof|TGCTCO5_312630B vand|TGVAND_312630B cast|TGCAST_312630D coug|TGCOUG_312630B ctbf|TGBR5_312630D ctbn|TGBR9_312630C fouo|TGFOU_312630C maso|TGMAS_312630C tcof|TGCTCO5_312630C trub|TGRUB_312630B vand|TGVAND_312630C
OG6_400142: cast|TGCAST_314780A coug|TGCOUG_314780A ctbf|TGBR5_314780A ctbn|TGBR9_314780A domt|TGDOM2_314780A fouo|TGFOU_314780A hham|HHA_314780 maso|TGMAS_314780A maso|TGMAS_314780B pena|TGP89_314780A prct|TGPRC2_314780A tari|TGARI_314780A tcof|TGCTCO5_314780A tgaf|TGME49_314780 tggt|TGGT1_314780 trub|TGRUB_314780A tveg|TGVEG_314780 vand|TGVAND_314780 cast|TGCAST_314780C coug|TGCOUG_314780C ctbf|TGBR5_314780C ctbf|TGBR5_314780D ctbn|TGBR9_314780B ctbn|TGBR9_314780C fouo|TGFOU_314780B maso|TGMAS_314780C ncan|NCLIV_057670 pena|TGP89_314780B prct|TGPRC2_314780C prct|TGPRC2_314780D tari|TGARI_314780B tcof|TGCTCO5_314780B tcof|TGCTCO5_314780C trub|TGRUB_314780C coug|TGCOUG_314780B ctbf|TGBR5_314780B
OG6_400143: cast|TGCAST_214260A coug|TGCOUG_214260A ctbf|TGBR5_214260 ctbn|TGBR9_214260 domt|TGDOM2_214260A fouo|TGFOU_214260A maso|TGMAS_214260 pena|TGP89_214260A prct|TGPRC2_214260A tari|TGARI_214260A tcof|TGCTCO5_214260A tgaf|TGME49_214260 tggt|TGGT1_214260 trub|TGRUB_214260A tveg|TGVEG_214260A vand|TGVAND_214260A cast|TGCAST_214260B ctbn|TGBR9_383520 fouo|TGFOU_214260B hham|HHA_214260 ncan|NCLIV_051500 pena|TGP89_214260B prct|TGPRC2_214260B cast|TGCAST_214260C coug|TGCOUG_214260B ctbn|TGBR9_214260B fouo|TGFOU_214260D prct|TGPRC2_214260C tari|TGARI_214260B tcof|TGCTCO5_214260B trub|TGRUB_214260B vand|TGVAND_214260B domt|TGDOM2_214260B tveg|TGVEG_214260B vand|TGVAND_214260C
OG6_400144: cast|TGCAST_214300 coug|TGCOUG_214300B ctbf|TGBR5_214300C ctbn|TGBR9_214300C domt|TGDOM2_214300 fouo|TGFOU_214300C hham|HHA_214300 maso|TGMAS_214300B ncan|NCLIV_051540 pena|TGP89_214300B prct|TGPRC2_214300C tari|TGARI_214300B tcof|TGCTCO5_214300D tgaf|TGME49_214300 tggt|TGGT1_214300 trub|TGRUB_214300 tveg|TGVEG_214300B vand|TGVAND_214300B cast|TGCAST_390370 coug|TGCOUG_214300A fouo|TGFOU_214300B maso|TGMAS_214300A prct|TGPRC2_214300B tcof|TGCTCO5_214300A trub|TGRUB_430870 tveg|TGVEG_214300A vand|TGVAND_436540 ctbf|TGBR5_214300B ctbn|TGBR9_214300B pena|TGP89_214300A tari|TGARI_214300A vand|TGVAND_214300A fouo|TGFOU_214300A ctbn|TGBR9_385740 tcof|TGCTCO5_214300B
OG6_400145: cast|TGCAST_219540A coug|TGCOUG_395490 ctbf|TGBR5_219540B ctbn|TGBR9_219540A domt|TGDOM2_219540 fouo|TGFOU_364200 hham|HHA_219540 maso|TGMAS_219540B ncan|NCLIV_061050 pena|TGP89_219540A prct|TGPRC2_219540A tcof|TGCTCO5_219540A tgaf|TGME49_219540 tggt|TGGT1_219540 trub|TGRUB_219540A tveg|TGVEG_219540 vand|TGVAND_219540A cast|TGCAST_219540B coug|TGCOUG_395500 ctbf|TGBR5_219540C ctbn|TGBR9_219540B fouo|TGFOU_404400 maso|TGMAS_219540C pena|TGP89_219540B prct|TGPRC2_219540B tari|TGARI_219540A tcof|TGCTCO5_219540D trub|TGRUB_219540B vand|TGVAND_219540B coug|TGCOUG_395480 ctbf|TGBR5_219540A maso|TGMAS_219540A tari|TGARI_368320 tcof|TGCTCO5_219540C ctbn|TGBR9_364200
OG6_400146: cast|TGCAST_224260A coug|TGCOUG_224260 ctbf|TGBR5_224260A ctbf|TGBR5_224260B ctbf|TGBR5_224260C ctbn|TGBR9_224260A domt|TGDOM2_224260A fouo|TGFOU_224260A hham|HHA_224260 maso|TGMAS_224260A ncan|NCLIV_048300 pena|TGP89_224260A prct|TGPRC2_224260A prct|TGPRC2_224260B prct|TGPRC2_224260C tari|TGARI_224260A tcof|TGCTCO5_224260A tgaf|TGME49_224260 tggt|TGGT1_224260 trub|TGRUB_224260 trub|TGRUB_433060 trub|TGRUB_433070 tveg|TGVEG_224260 vand|TGVAND_224260A cast|TGCAST_224260B ctbf|TGBR5_224260D ctbn|TGBR9_224260B domt|TGDOM2_224260B fouo|TGFOU_224260B maso|TGMAS_224260B pena|TGP89_224260B tari|TGARI_224260C tcof|TGCTCO5_224260B trub|TGRUB_433080 vand|TGVAND_224260B
OG6_400147: cast|TGCAST_227780A coug|TGCOUG_227780A ctbf|TGBR5_227780A ctbn|TGBR9_358420 ctbn|TGBR9_381140 domt|TGDOM2_358420 fouo|TGFOU_227780A fouo|TGFOU_227780B hham|HHA_227780 maso|TGMAS_227780A pena|TGP89_227780A prct|TGPRC2_358420 prct|TGPRC2_426120 tari|TGARI_227780A tari|TGARI_227780B tcof|TGCTCO5_227780 tgaf|TGME49_227780 tggt|TGGT1_227780 trub|TGRUB_227780A tveg|TGVEG_227780 vand|TGVAND_227780A cast|TGCAST_227780B coug|TGCOUG_227780B ctbf|TGBR5_227780B domt|TGDOM2_227780A domt|TGDOM2_227780B fouo|TGFOU_227780C maso|TGMAS_227780B ncan|NCLIV_045610 pena|TGP89_227780B pena|TGP89_227780C prct|TGPRC2_227780 tari|TGARI_227780C trub|TGRUB_227780B vand|TGVAND_227780B
OG6_400148: cast|TGCAST_246970A coug|TGCOUG_246970A ctbf|TGBR5_246970A ctbn|TGBR9_246970 domt|TGDOM2_246970A fouo|TGFOU_246970 hham|HHA_246970 maso|TGMAS_246970A ncan|NCLIV_063640 pena|TGP89_246970A prct|TGPRC2_246970A tari|TGARI_246970A tcof|TGCTCO5_246970A tgaf|TGME49_246970 tggt|TGGT1_246970 trub|TGRUB_246970A trub|TGRUB_246970B tveg|TGVEG_246970 vand|TGVAND_246970A cast|TGCAST_246970B coug|TGCOUG_246970B ctbf|TGBR5_246970C ctbn|TGBR9_381350 domt|TGDOM2_246970B maso|TGMAS_246970C pena|TGP89_246970B prct|TGPRC2_246970B tari|TGARI_246970C tcof|TGCTCO5_246970B trub|TGRUB_246970D vand|TGVAND_246970C maso|TGMAS_246970B ctbf|TGBR5_246970B trub|TGRUB_246970C vand|TGVAND_246970B
OG6_400149: cast|TGCAST_254160A coug|TGCOUG_254160A coug|TGCOUG_254160B ctbf|TGBR5_254160A domt|TGDOM2_254160 fouo|TGFOU_254160A hham|HHA_254160 maso|TGMAS_254160A ncan|NCLIV_008440 pena|TGP89_254160A prct|TGPRC2_254160A prct|TGPRC2_254160B tari|TGARI_254160A tari|TGARI_254160B tcof|TGCTCO5_254160A tcof|TGCTCO5_254160B tgaf|TGME49_254160 tggt|TGGT1_254160 trub|TGRUB_254160A tveg|TGVEG_254160 vand|TGVAND_254160A vand|TGVAND_254160B cast|TGCAST_254160B coug|TGCOUG_254160C ctbf|TGBR5_254160B ctbn|TGBR9_254160 fouo|TGFOU_254160B hham|HHA_462240 maso|TGMAS_254160B pena|TGP89_254160B tari|TGARI_254160C tcof|TGCTCO5_254160C tggt|TGGT1_462971 trub|TGRUB_254160B vand|TGVAND_254160C
OG6_400150: cast|TGCAST_256040 cast|TGCAST_258400 coug|TGCOUG_256040 coug|TGCOUG_258400 ctbf|TGBR5_256040 ctbf|TGBR5_258400 ctbn|TGBR9_256040 ctbn|TGBR9_258400 domt|TGDOM2_256040 domt|TGDOM2_258400 fouo|TGFOU_256040 fouo|TGFOU_258400 hham|HHA_256040 hham|HHA_258400 maso|TGMAS_256040 maso|TGMAS_258400 ncan|NCLIV_028100 pena|TGP89_256040 pena|TGP89_258400 prct|TGPRC2_256040 prct|TGPRC2_258400 tari|TGARI_256040 tari|TGARI_258400 tcof|TGCTCO5_256040 tcof|TGCTCO5_258400 tgaf|TGME49_256040 tgaf|TGME49_258400 tggt|TGGT1_256040 tggt|TGGT1_258400 trub|TGRUB_256040 trub|TGRUB_258400 tveg|TGVEG_256040 tveg|TGVEG_258400 vand|TGVAND_256040 vand|TGVAND_258400
OG6_400151: cast|TGCAST_256650 coug|TGCOUG_256650 ctbf|TGBR5_358360 ctbn|TGBR9_385590 domt|TGDOM2_256650 fouo|TGFOU_256700 hham|HHA_454500 maso|TGMAS_361100 pena|TGP89_361100 prct|TGPRC2_256650 tari|TGARI_256700 tcof|TGCTCO5_256650 tgaf|TGME49_256700 tggt|TGGT1_256650 tggt|TGGT1_256700 trub|TGRUB_429210 tveg|TGVEG_256700 tveg|TGVEG_442070 vand|TGVAND_358360 fouo|TGFOU_407050 tgaf|TGME49_256650 trub|TGRUB_433350 ctbf|TGBR5_362660 ctbn|TGBR9_385150 fouo|TGFOU_256650 pena|TGP89_362660 vand|TGVAND_362660 ctbf|TGBR5_366560 domt|TGDOM2_401850 maso|TGMAS_366560 pena|TGP89_366560 prct|TGPRC2_366560 vand|TGVAND_256700 domt|TGDOM2_401610 hham|HHA_284310
OG6_400152: cast|TGCAST_258508 coug|TGCOUG_258508 ctbf|TGBR5_258508 ctbn|TGBR9_258508 domt|TGDOM2_258508 fouo|TGFOU_258508 hham|HHA_258508 maso|TGMAS_258508 ncan|NCLIV_028010 pena|TGP89_258508 prct|TGPRC2_258508 tari|TGARI_258508 tcof|TGCTCO5_258508 tgaf|TGME49_258508 tggt|TGGT1_258508 trub|TGRUB_258508 tveg|TGVEG_258508 vand|TGVAND_258508 cast|TGCAST_258512 coug|TGCOUG_258512 ctbf|TGBR5_258512 ctbn|TGBR9_258512 domt|TGDOM2_258512 fouo|TGFOU_258512 hham|HHA_258512 maso|TGMAS_258512 pena|TGP89_258512 prct|TGPRC2_258512 tari|TGARI_258512 tcof|TGCTCO5_258512 tgaf|TGME49_258512 tggt|TGGT1_258512 trub|TGRUB_258512 tveg|TGVEG_258512 vand|TGVAND_258512
OG6_400153: cast|TGCAST_263610A coug|TGCOUG_263610A ctbf|TGBR5_263610A ctbn|TGBR9_263610A domt|TGDOM2_263610A fouo|TGFOU_263610 hham|HHA_263610 maso|TGMAS_263610A ncan|NCLIV_024330 pena|TGP89_263610A prct|TGPRC2_263610A tari|TGARI_263610B tcof|TGCTCO5_263610A tgaf|TGME49_263610 tggt|TGGT1_263610 trub|TGRUB_263610A vand|TGVAND_263610A cast|TGCAST_263610B coug|TGCOUG_263610B ctbf|TGBR5_263610B ctbn|TGBR9_263610B domt|TGDOM2_263610B hham|HHA_453960 maso|TGMAS_263610B maso|TGMAS_263610C pena|TGP89_263610B prct|TGPRC2_263610B prct|TGPRC2_263610C tari|TGARI_263610C tari|TGARI_263610D tcof|TGCTCO5_263610B trub|TGRUB_263610B prct|TGPRC2_263610D trub|TGRUB_263610C vand|TGVAND_263610B
OG6_400154: cast|TGCAST_264460A coug|TGCOUG_264460A ctbf|TGBR5_264460A ctbn|TGBR9_264460A domt|TGDOM2_264460A fouo|TGFOU_264460A hham|HHA_264460 maso|TGMAS_264460A pena|TGP89_264460A prct|TGPRC2_264460 tari|TGARI_264460A tcof|TGCTCO5_264460A tgaf|TGME49_264460 tggt|TGGT1_264460 trub|TGRUB_264460A tveg|TGVEG_264460 vand|TGVAND_264460A cast|TGCAST_264460C coug|TGCOUG_264460B ctbf|TGBR5_264460B ctbn|TGBR9_264460B domt|TGDOM2_264460B fouo|TGFOU_264460B maso|TGMAS_264460B ncan|NCLIV_040580 tari|TGARI_264460B tcof|TGCTCO5_264460B trub|TGRUB_264460B vand|TGVAND_264460B cast|TGCAST_264460D coug|TGCOUG_264460C ctbf|TGBR5_264460C ctbn|TGBR9_264460C maso|TGMAS_264460C pena|TGP89_264460B
OG6_400155: cast|TGCAST_272360 coug|TGCOUG_272360 ctbf|TGBR5_272360 ctbn|TGBR9_272360 domt|TGDOM2_272360 fouo|TGFOU_272360 hham|HHA_272360 maso|TGMAS_272360 ncan|NCLIV_034940 pena|TGP89_272360 prct|TGPRC2_272360 tari|TGARI_272360 tcof|TGCTCO5_272360 tgaf|TGME49_272360 tggt|TGGT1_272360 trub|TGRUB_272360 tveg|TGVEG_272360 vand|TGVAND_272360 cast|TGCAST_272370 coug|TGCOUG_272370 ctbf|TGBR5_272370 ctbn|TGBR9_272370 domt|TGDOM2_272370 fouo|TGFOU_272370 hham|HHA_272370 maso|TGMAS_272370 pena|TGP89_272370 prct|TGPRC2_272370 tari|TGARI_272370 tcof|TGCTCO5_272370 tgaf|TGME49_272370 tggt|TGGT1_272370 trub|TGRUB_272370 tveg|TGVEG_272370 vand|TGVAND_272370
OG6_400156: cast|TGCAST_277070A coug|TGCOUG_277070 ctbf|TGBR5_277070 ctbn|TGBR9_277070 domt|TGDOM2_277070A fouo|TGFOU_277070A hham|HHA_454890 maso|TGMAS_277070A maso|TGMAS_277070B ncan|NCLIV_068530 pena|TGP89_277070A prct|TGPRC2_277070 tari|TGARI_277070 tcof|TGCTCO5_277070A tgaf|TGME49_277070 tggt|TGGT1_277070 trub|TGRUB_277070 tveg|TGVEG_277070 vand|TGVAND_277070 cast|TGCAST_277070B coug|TGCOUG_356370 ctbf|TGBR5_356370 ctbn|TGBR9_357380 domt|TGDOM2_277070B fouo|TGFOU_356370 hham|HHA_277070 prct|TGPRC2_356370 tari|TGARI_357380 tcof|TGCTCO5_277070B trub|TGRUB_357380 vand|TGVAND_356370 pena|TGP89_422360 ctbf|TGBR5_378620 fouo|TGFOU_277070B pena|TGP89_277070B
OG6_400157: cast|TGCAST_289027 coug|TGCOUG_289027 ctbf|TGBR5_289027 ctbn|TGBR9_289027 domt|TGDOM2_289027 fouo|TGFOU_289027 hham|HHA_289027 maso|TGMAS_289027 ncan|NCLIV_041410 pena|TGP89_289027 prct|TGPRC2_289027 tari|TGARI_289027 tcof|TGCTCO5_289027 tgaf|TGME49_289027 tggt|TGGT1_289027 trub|TGRUB_289027 tveg|TGVEG_289027 vand|TGVAND_289027 cast|TGCAST_289040 coug|TGCOUG_289040 ctbf|TGBR5_289040 ctbn|TGBR9_289040 domt|TGDOM2_289040 fouo|TGFOU_289040 hham|HHA_289040 maso|TGMAS_289040 pena|TGP89_289040 prct|TGPRC2_289040 tari|TGARI_289040 tcof|TGCTCO5_289040 tgaf|TGME49_289040 tggt|TGGT1_289040 trub|TGRUB_289040 tveg|TGVEG_289040 vand|TGVAND_289040
OG6_400158: cast|TGCAST_307780 coug|TGCOUG_307780 ctbf|TGBR5_307780 ctbn|TGBR9_307780 ctbn|TGBR9_307790 domt|TGDOM2_307780 domt|TGDOM2_307790 fouo|TGFOU_307780 hham|HHA_307780 maso|TGMAS_307780 ncan|NCLIV_060540 pena|TGP89_307780 prct|TGPRC2_307780 tari|TGARI_307780 tcof|TGCTCO5_307780 tgaf|TGME49_307780 tggt|TGGT1_307780 trub|TGRUB_307780 tveg|TGVEG_307780 vand|TGVAND_307780 cast|TGCAST_307790 coug|TGCOUG_307790 ctbf|TGBR5_307790 fouo|TGFOU_307790 hham|HHA_307790 maso|TGMAS_307790 pena|TGP89_307790 prct|TGPRC2_307790 tari|TGARI_307790 tcof|TGCTCO5_307790 tgaf|TGME49_307790 tggt|TGGT1_307790 trub|TGRUB_307790 tveg|TGVEG_307790 vand|TGVAND_307790
OG6_400159: cast|TGCAST_308810A coug|TGCOUG_308810A ctbf|TGBR5_308810A ctbn|TGBR9_308810A domt|TGDOM2_308810A fouo|TGFOU_308810A maso|TGMAS_308810A pena|TGP89_308810A prct|TGPRC2_308810A tari|TGARI_308810A tcof|TGCTCO5_308810A tgaf|TGME49_308810 tggt|TGGT1_308810A trub|TGRUB_308810A tveg|TGVEG_308810A vand|TGVAND_308810A cast|TGCAST_308810B coug|TGCOUG_308810B ctbf|TGBR5_308810B ctbn|TGBR9_308810B domt|TGDOM2_308810B fouo|TGFOU_308810B hham|HHA_308810 maso|TGMAS_308810B ncan|NCLIV_053290 pena|TGP89_308810B prct|TGPRC2_308810B tari|TGARI_308810B tcof|TGCTCO5_308810B tggt|TGGT1_308810B trub|TGRUB_308810B trub|TGRUB_308810C tveg|TGVEG_308810B vand|TGVAND_308810B tcof|TGCTCO5_308810C
OG6_400160: cast|TGCAST_315958 coug|TGCOUG_315958 ctbf|TGBR5_315958 ctbn|TGBR9_315958 domt|TGDOM2_315958 fouo|TGFOU_315958 hham|HHA_315962 maso|TGMAS_315958 ncan|NCLIV_058580 pena|TGP89_315958 prct|TGPRC2_315958 tari|TGARI_315958 tcof|TGCTCO5_315958 tgaf|TGME49_315958 tggt|TGGT1_315958 trub|TGRUB_315958 tveg|TGVEG_315958 vand|TGVAND_315958 cast|TGCAST_315962 coug|TGCOUG_315962 ctbf|TGBR5_315962 ctbn|TGBR9_315962 domt|TGDOM2_315962 fouo|TGFOU_315962 maso|TGMAS_315962 ncan|NCLIV_058590 pena|TGP89_315962 prct|TGPRC2_315962 tari|TGARI_315962 tcof|TGCTCO5_315962 tgaf|TGME49_315962 tggt|TGGT1_315962 trub|TGRUB_315962 tveg|TGVEG_315962 vand|TGVAND_315962
OG6_400161: cast|TGCAST_318440A coug|TGCOUG_318440A ctbf|TGBR5_318440A ctbn|TGBR9_318440A domt|TGDOM2_318440A fouo|TGFOU_318440A hham|HHA_318440 maso|TGMAS_318440A ncan|NCLIV_011110 pena|TGP89_318440A prct|TGPRC2_318440A tari|TGARI_318440 tcof|TGCTCO5_318440A tgaf|TGME49_318440 tggt|TGGT1_318440 trub|TGRUB_318440A tveg|TGVEG_318440 vand|TGVAND_318440A cast|TGCAST_318440B ctbf|TGBR5_318440B ctbn|TGBR9_318440B domt|TGDOM2_318440B fouo|TGFOU_318440B pena|TGP89_318440B tcof|TGCTCO5_318440B cast|TGCAST_318440C coug|TGCOUG_318440B ctbf|TGBR5_318440C fouo|TGFOU_318440C maso|TGMAS_318440B prct|TGPRC2_318440B tcof|TGCTCO5_318440C trub|TGRUB_318440C vand|TGVAND_318440B trub|TGRUB_318440B
OG6_400162: cast|TGCAST_203570 coug|TGCOUG_203570 ctbf|TGBR5_203570 ctbn|TGBR9_203570 domt|TGDOM2_203570 fouo|TGFOU_203570 hham|HHA_203570 maso|TGMAS_203570 ncan|NCLIV_021430 pena|TGP89_203570 prct|TGPRC2_203570 tari|TGARI_203570 tcof|TGCTCO5_203570 tgaf|TGME49_203570 tggt|TGGT1_203570 trub|TGRUB_203570 tveg|TGVEG_203570 vand|TGVAND_203570 cast|TGCAST_203580 coug|TGCOUG_203580 ctbf|TGBR5_203580 ctbn|TGBR9_203580 domt|TGDOM2_203580 fouo|TGFOU_203580 maso|TGMAS_203580 pena|TGP89_203580 prct|TGPRC2_203580 tari|TGARI_203580A tcof|TGCTCO5_203580 tgaf|TGME49_203580 tggt|TGGT1_203580 trub|TGRUB_203580 tveg|TGVEG_203580 vand|TGVAND_203580
OG6_400163: cast|TGCAST_206415A coug|TGCOUG_206415A ctbf|TGBR5_206415A ctbn|TGBR9_206415A fouo|TGFOU_206415A hham|HHA_206415 maso|TGMAS_206415A pena|TGP89_206415A prct|TGPRC2_206415A tari|TGARI_206415A tcof|TGCTCO5_206415A tgaf|TGME49_206415 tggt|TGGT1_206415 trub|TGRUB_206415A tveg|TGVEG_206415 vand|TGVAND_206415A cast|TGCAST_206415B coug|TGCOUG_206415B ctbf|TGBR5_206415B ctbn|TGBR9_206415B domt|TGDOM2_206415 fouo|TGFOU_206415C fouo|TGFOU_206415D maso|TGMAS_206415B maso|TGMAS_206415C pena|TGP89_206415B prct|TGPRC2_206415C tari|TGARI_206415B tcof|TGCTCO5_206415B trub|TGRUB_206415B vand|TGVAND_206415B ncan|NCLIV_044170 fouo|TGFOU_206415B tcof|TGCTCO5_443680
OG6_400164: cast|TGCAST_211400A coug|TGCOUG_211400A coug|TGCOUG_211400B ctbf|TGBR5_211400B ctbn|TGBR9_357620 domt|TGDOM2_211400A domt|TGDOM2_211400B fouo|TGFOU_211400A fouo|TGFOU_211400B hham|HHA_211400 maso|TGMAS_211400C ncan|NCLIV_011580 pena|TGP89_357620 prct|TGPRC2_211400B tari|TGARI_211400A tari|TGARI_211400B tcof|TGCTCO5_211400B tgaf|TGME49_211400 tggt|TGGT1_211400 trub|TGRUB_211400 tveg|TGVEG_211400 vand|TGVAND_211400B vand|TGVAND_211400C ctbn|TGBR9_384410 maso|TGMAS_211400A pena|TGP89_211400 tcof|TGCTCO5_211400A ctbf|TGBR5_211400C prct|TGPRC2_211400C tcof|TGCTCO5_211400C ctbf|TGBR5_211400A prct|TGPRC2_211400A vand|TGVAND_211400A maso|TGMAS_211400B
OG6_400165: cast|TGCAST_215775 coug|TGCOUG_394340 ctbf|TGBR5_215775 ctbn|TGBR9_383670 fouo|TGFOU_215775 fouo|TGFOU_406680 hham|HHA_215775 maso|TGMAS_215775 maso|TGMAS_362770 ncan|NCLIV_001970 pena|TGP89_215775 prct|TGPRC2_215775A tari|TGARI_372590 tcof|TGCTCO5_446230 tgaf|TGME49_215775 tgaf|TGME49_215785 tggt|TGGT1_215775 tggt|TGGT1_363030 trub|TGRUB_215775 trub|TGRUB_363030 tveg|TGVEG_215775 tveg|TGVEG_363030 vand|TGVAND_215775 cast|TGCAST_215785 ctbf|TGBR5_215785 ctbn|TGBR9_385290 pena|TGP89_215785 tcof|TGCTCO5_215785 vand|TGVAND_362770 prct|TGPRC2_427780 coug|TGCOUG_396180 prct|TGPRC2_215785 tari|TGARI_215785 tari|TGARI_215775
OG6_400166: cast|TGCAST_216335A coug|TGCOUG_216335 ctbf|TGBR5_216335A ctbn|TGBR9_216335A domt|TGDOM2_216335A fouo|TGFOU_216335A maso|TGMAS_216335A pena|TGP89_216335A prct|TGPRC2_216335 tari|TGARI_216335A tcof|TGCTCO5_216335 tgaf|TGME49_216335 tggt|TGGT1_216335 trub|TGRUB_216335A tveg|TGVEG_216335 vand|TGVAND_216335 cast|TGCAST_216335B ctbf|TGBR5_216335C ctbn|TGBR9_216335C ctbn|TGBR9_216335D domt|TGDOM2_216335B fouo|TGFOU_216335C fouo|TGFOU_216335D hham|HHA_453100 maso|TGMAS_216335C maso|TGMAS_216335D ncan|NCLIV_059880 pena|TGP89_216335B pena|TGP89_216335C tari|TGARI_216335B trub|TGRUB_216335B ctbn|TGBR9_216335B fouo|TGFOU_216335B maso|TGMAS_216335B
OG6_400167: cast|TGCAST_217920 coug|TGCOUG_217920 ctbf|TGBR5_217920 ctbn|TGBR9_217920 domt|TGDOM2_217920 fouo|TGFOU_217920 hham|HHA_217920 maso|TGMAS_217920 pena|TGP89_217920 prct|TGPRC2_217920 tari|TGARI_217920 tcof|TGCTCO5_217920 tgaf|TGME49_217920 tggt|TGGT1_217920 trub|TGRUB_217920 tveg|TGVEG_217920 vand|TGVAND_217920 cast|TGCAST_217930 coug|TGCOUG_217930 ctbf|TGBR5_217930 ctbn|TGBR9_217930 domt|TGDOM2_217930 fouo|TGFOU_217930 hham|HHA_217930 maso|TGMAS_217930 pena|TGP89_217930 prct|TGPRC2_217930 tari|TGARI_217930 tcof|TGCTCO5_217930 tgaf|TGME49_217930 tggt|TGGT1_217930 trub|TGRUB_217930 tveg|TGVEG_217930 vand|TGVAND_217930
OG6_400168: cast|TGCAST_218310 coug|TGCOUG_218310 ctbf|TGBR5_218310 ctbn|TGBR9_218310 domt|TGDOM2_218310 fouo|TGFOU_218310 hham|HHA_218310 maso|TGMAS_218310 ncan|NCLIV_061910 pena|TGP89_218310 prct|TGPRC2_218310 tari|TGARI_218310 tcof|TGCTCO5_218310 tgaf|TGME49_218310 tggt|TGGT1_218310 trub|TGRUB_218310 tveg|TGVEG_218310 vand|TGVAND_218310 cast|TGCAST_218340 coug|TGCOUG_218340 ctbf|TGBR5_218340 ctbn|TGBR9_218340 domt|TGDOM2_218340 fouo|TGFOU_218340 maso|TGMAS_218340 pena|TGP89_218340 prct|TGPRC2_218340 tari|TGARI_218340 tcof|TGCTCO5_218340B tgaf|TGME49_218340 tggt|TGGT1_218340 trub|TGRUB_218340 tveg|TGVEG_218340 vand|TGVAND_218340
OG6_400169: cast|TGCAST_220290A coug|TGCOUG_220290A ctbf|TGBR5_220290 ctbn|TGBR9_220290A domt|TGDOM2_401340 fouo|TGFOU_220290B maso|TGMAS_220290A ncan|NCLIV_012420 pena|TGP89_220290 prct|TGPRC2_220290B tari|TGARI_220290B tcof|TGCTCO5_220290A tgaf|TGME49_220290 tggt|TGGT1_220290 trub|TGRUB_430350 tveg|TGVEG_220290 vand|TGVAND_220290 cast|TGCAST_220290B coug|TGCOUG_220290B ctbf|TGBR5_362060 ctbn|TGBR9_220290B domt|TGDOM2_362060 fouo|TGFOU_220290C hham|HHA_220290 maso|TGMAS_220290B tari|TGARI_220290C tcof|TGCTCO5_220290B trub|TGRUB_220290 vand|TGVAND_362060 domt|TGDOM2_220290 fouo|TGFOU_220290A prct|TGPRC2_220290A tari|TGARI_220290A trub|TGRUB_430360
OG6_400170: cast|TGCAST_223150 coug|TGCOUG_223150 ctbf|TGBR5_223150 ctbn|TGBR9_223150 domt|TGDOM2_223150 fouo|TGFOU_223150 hham|HHA_296950 maso|TGMAS_223150 ncan|NCLIV_006160 pena|TGP89_223150 prct|TGPRC2_223150 tari|TGARI_296950B tcof|TGCTCO5_223150 tgaf|TGME49_223150 tggt|TGGT1_223150 trub|TGRUB_223150 tveg|TGVEG_223150 vand|TGVAND_223150 cast|TGCAST_296950 coug|TGCOUG_296950 ctbf|TGBR5_296950 ctbn|TGBR9_296950 domt|TGDOM2_296950 fouo|TGFOU_296950 maso|TGMAS_296950 pena|TGP89_296950 prct|TGPRC2_296950 tari|TGARI_296950A tcof|TGCTCO5_296950 tgaf|TGME49_296950 tggt|TGGT1_296950 trub|TGRUB_296950 tveg|TGVEG_296950 vand|TGVAND_296950
OG6_400171: cast|TGCAST_224540 coug|TGCOUG_224540 ctbf|TGBR5_224540 ctbn|TGBR9_224540B domt|TGDOM2_224540 fouo|TGFOU_224540 hham|HHA_224540 maso|TGMAS_224540 ncan|NCLIV_048160 pena|TGP89_224540 prct|TGPRC2_224540 tari|TGARI_224540B tcof|TGCTCO5_224540 tgaf|TGME49_224540 tggt|TGGT1_224540A trub|TGRUB_224540 tveg|TGVEG_224540B vand|TGVAND_224540B cast|TGCAST_365390 coug|TGCOUG_391840 ctbf|TGBR5_365390 ctbn|TGBR9_224540A fouo|TGFOU_363410 maso|TGMAS_363410 pena|TGP89_365390 prct|TGPRC2_423030 tari|TGARI_224540A tcof|TGCTCO5_365390 tggt|TGGT1_224540 trub|TGRUB_363410 tveg|TGVEG_224540A vand|TGVAND_224540A tggt|TGGT1_224540B tggt|TGGT1_409080
OG6_400172: cast|TGCAST_226100 cast|TGCAST_226110 coug|TGCOUG_226100 coug|TGCOUG_226110 ctbf|TGBR5_226100 ctbf|TGBR5_226110 ctbn|TGBR9_226110 domt|TGDOM2_226100A domt|TGDOM2_226100B domt|TGDOM2_226110 fouo|TGFOU_226100 hham|HHA_226100 maso|TGMAS_226100A maso|TGMAS_226110A ncan|NCLIV_046730 pena|TGP89_226100 pena|TGP89_226110 prct|TGPRC2_226100 prct|TGPRC2_226110 tari|TGARI_226100 tari|TGARI_226110 tcof|TGCTCO5_226100A tcof|TGCTCO5_226100B tcof|TGCTCO5_226110 tgaf|TGME49_226100 tgaf|TGME49_226110 tggt|TGGT1_226100 tggt|TGGT1_226110 trub|TGRUB_226100 trub|TGRUB_226110A tveg|TGVEG_226100 tveg|TGVEG_226110 vand|TGVAND_226100 vand|TGVAND_226110
OG6_400173: cast|TGCAST_228390 coug|TGCOUG_228390 ctbf|TGBR5_228390 ctbn|TGBR9_228390 domt|TGDOM2_228390 fouo|TGFOU_228390 hham|HHA_228390 maso|TGMAS_228390 ncan|NCLIV_045070 pena|TGP89_228390 prct|TGPRC2_228390 tari|TGARI_228390A tcof|TGCTCO5_228390A tgaf|TGME49_228390 tggt|TGGT1_228390 trub|TGRUB_228390 tveg|TGVEG_228390 vand|TGVAND_228390 cast|TGCAST_228395 coug|TGCOUG_228395 ctbf|TGBR5_228395 ctbn|TGBR9_228395 domt|TGDOM2_228395 fouo|TGFOU_228395 maso|TGMAS_228395 pena|TGP89_228395 prct|TGPRC2_228395 tari|TGARI_228395 tcof|TGCTCO5_228395 tgaf|TGME49_228395 tggt|TGGT1_228395 trub|TGRUB_228395 tveg|TGVEG_228395 vand|TGVAND_228395
OG6_400174: cast|TGCAST_231480A coug|TGCOUG_231480A ctbf|TGBR5_231480A ctbf|TGBR5_231480B ctbn|TGBR9_231480A domt|TGDOM2_231480A fouo|TGFOU_231480A hham|HHA_231480 maso|TGMAS_231480A ncan|NCLIV_031730 pena|TGP89_231480A prct|TGPRC2_231480A tari|TGARI_231480A tcof|TGCTCO5_231480A tcof|TGCTCO5_231480B tgaf|TGME49_231480 tggt|TGGT1_231480 trub|TGRUB_231480A tveg|TGVEG_231480 vand|TGVAND_231480 cast|TGCAST_231480B coug|TGCOUG_231480B ctbf|TGBR5_231480C ctbn|TGBR9_231480B domt|TGDOM2_231480B fouo|TGFOU_231480B fouo|TGFOU_231480C maso|TGMAS_231480B pena|TGP89_231480B prct|TGPRC2_231480B tari|TGARI_231480B tcof|TGCTCO5_231480C trub|TGRUB_231480B trub|TGRUB_231480C
OG6_400175: cast|TGCAST_233280 cast|TGCAST_233290 coug|TGCOUG_233280 ctbf|TGBR5_233280 ctbf|TGBR5_233290 ctbn|TGBR9_233280 domt|TGDOM2_233280 fouo|TGFOU_233280 hham|HHA_233280 maso|TGMAS_233280 ncan|NCLIV_033080 pena|TGP89_233280 prct|TGPRC2_233280 prct|TGPRC2_233290 tari|TGARI_233280 tcof|TGCTCO5_233280 tcof|TGCTCO5_233290 tgaf|TGME49_233280 tggt|TGGT1_233280 trub|TGRUB_233290 tveg|TGVEG_233280 vand|TGVAND_233280 coug|TGCOUG_233290 ctbn|TGBR9_233290 domt|TGDOM2_233290 fouo|TGFOU_233290 maso|TGMAS_233290 pena|TGP89_233290 tari|TGARI_233290 tggt|TGGT1_233290 vand|TGVAND_233290 hham|HHA_233290 tgaf|TGME49_233290 tveg|TGVEG_233290
OG6_400176: cast|TGCAST_236160 coug|TGCOUG_236160 fouo|TGFOU_236160 ncan|NCLIV_050450 pena|TGP89_236160 prct|TGPRC2_236160B tari|TGARI_236160C tcof|TGCTCO5_236160C trub|TGRUB_236160B vand|TGVAND_236160C cast|TGCAST_359240 coug|TGCOUG_394160 ctbf|TGBR5_236160 domt|TGDOM2_236160A fouo|TGFOU_236160A hham|HHA_236160 maso|TGMAS_236160A pena|TGP89_359240 prct|TGPRC2_236160A tari|TGARI_236160A tcof|TGCTCO5_236160A tgaf|TGME49_236160 tggt|TGGT1_236160 trub|TGRUB_236160A tveg|TGVEG_236160 vand|TGVAND_236160A coug|TGCOUG_357690 ctbf|TGBR5_377290 ctbn|TGBR9_357690 domt|TGDOM2_236160B fouo|TGFOU_236160B maso|TGMAS_236160B tcof|TGCTCO5_236160B vand|TGVAND_236160B
OG6_400177: cast|TGCAST_238850 domt|TGDOM2_238850 tggt|TGGT1_238850 cast|TGCAST_361050 coug|TGCOUG_396450 coug|TGCOUG_396610 ctbf|TGBR5_238850 domt|TGDOM2_361050 fouo|TGFOU_238850 hham|HHA_238530 hham|HHA_454130 maso|TGMAS_238520 prct|TGPRC2_238850 tari|TGARI_372750 tgaf|TGME49_238850 tggt|TGGT1_361050 tveg|TGVEG_442610 cast|TGCAST_363790 pena|TGP89_419760 tcof|TGCTCO5_238850 tggt|TGGT1_363790 tveg|TGVEG_442630 coug|TGCOUG_396140 tggt|TGGT1_411250 coug|TGCOUG_396430 prct|TGPRC2_427960 tari|TGARI_238530 tveg|TGVEG_440930 coug|TGCOUG_396540 tggt|TGGT1_411600 trub|TGRUB_432360 vand|TGVAND_437410 tveg|TGVEG_238850 tcof|TGCTCO5_448670
OG6_400178: cast|TGCAST_240910A coug|TGCOUG_240910 ctbn|TGBR9_240910A domt|TGDOM2_240910 fouo|TGFOU_240910 hham|HHA_240910 maso|TGMAS_240910A pena|TGP89_240910 prct|TGPRC2_240910B tari|TGARI_240910 tcof|TGCTCO5_240910A tgaf|TGME49_240910 tggt|TGGT1_240910 trub|TGRUB_240910A tveg|TGVEG_240910 vand|TGVAND_240910A cast|TGCAST_240910B ctbf|TGBR5_240910B ctbn|TGBR9_240910B ctbn|TGBR9_240910C domt|TGDOM2_366660 domt|TGDOM2_399610 fouo|TGFOU_366660 fouo|TGFOU_404740 maso|TGMAS_240910B maso|TGMAS_240910D ncan|NCLIV_017060 prct|TGPRC2_240910C prct|TGPRC2_240910D tcof|TGCTCO5_240910B trub|TGRUB_240910B trub|TGRUB_240910C vand|TGVAND_240910B ctbf|TGBR5_240910A
OG6_400179: cast|TGCAST_242350A coug|TGCOUG_242350 ctbf|TGBR5_242350 ctbn|TGBR9_242350 domt|TGDOM2_242350 fouo|TGFOU_242350A maso|TGMAS_242350A ncan|NCLIV_017520 pena|TGP89_242350 prct|TGPRC2_242350 tari|TGARI_242350 tcof|TGCTCO5_242350 tgaf|TGME49_242350 tggt|TGGT1_242350 trub|TGRUB_242350 tveg|TGVEG_242350 vand|TGVAND_242350A cast|TGCAST_242360 coug|TGCOUG_242360 ctbf|TGBR5_242360 ctbn|TGBR9_242360 domt|TGDOM2_242360 fouo|TGFOU_242360 hham|HHA_242360 maso|TGMAS_242360 pena|TGP89_242360 prct|TGPRC2_242360 tari|TGARI_242360 tcof|TGCTCO5_242360 tgaf|TGME49_242360 tggt|TGGT1_242360 trub|TGRUB_242360 tveg|TGVEG_242360 vand|TGVAND_242360
OG6_400180: cast|TGCAST_242780A coug|TGCOUG_242780A ctbf|TGBR5_242780A ctbf|TGBR5_242780B ctbn|TGBR9_242780A ctbn|TGBR9_242780B domt|TGDOM2_242780A fouo|TGFOU_242780A hham|HHA_242780 maso|TGMAS_242780A ncan|NCLIV_017770 pena|TGP89_242780A prct|TGPRC2_242780A prct|TGPRC2_242780B prct|TGPRC2_242780C tari|TGARI_242780A tari|TGARI_242780B tari|TGARI_242780C tcof|TGCTCO5_242780 tgaf|TGME49_242780 tggt|TGGT1_242780 trub|TGRUB_242780 tveg|TGVEG_242780 vand|TGVAND_242780A cast|TGCAST_242780B coug|TGCOUG_242780B ctbf|TGBR5_242780C domt|TGDOM2_400850 fouo|TGFOU_242780B maso|TGMAS_242780B pena|TGP89_242780B prct|TGPRC2_242780D tari|TGARI_242780D vand|TGVAND_242780B
OG6_400181: cast|TGCAST_244850A coug|TGCOUG_244850A ctbf|TGBR5_244850A domt|TGDOM2_244850 fouo|TGFOU_244850 hham|HHA_244850 maso|TGMAS_244850A pena|TGP89_244850 prct|TGPRC2_244850A tari|TGARI_244850A tcof|TGCTCO5_244850A tgaf|TGME49_244850 tggt|TGGT1_244850 trub|TGRUB_244850A tveg|TGVEG_244850 vand|TGVAND_244850A cast|TGCAST_244850B coug|TGCOUG_244850B ctbn|TGBR9_382980 maso|TGMAS_244850C ncan|NCLIV_019310 prct|TGPRC2_244850B tari|TGARI_244850B trub|TGRUB_244850B cast|TGCAST_244850C coug|TGCOUG_244850D ctbf|TGBR5_244850B ctbn|TGBR9_382970 maso|TGMAS_244850D prct|TGPRC2_244850C tari|TGARI_244850C tcof|TGCTCO5_244850B trub|TGRUB_244850D vand|TGVAND_244850C
OG6_400182: cast|TGCAST_258030A coug|TGCOUG_395630 ctbf|TGBR5_258030A ctbn|TGBR9_258030A domt|TGDOM2_258030A fouo|TGFOU_258030A fouo|TGFOU_258030B hham|HHA_258030 maso|TGMAS_258030A ncan|NCLIV_028330 pena|TGP89_258030A pena|TGP89_258030B prct|TGPRC2_258030B tari|TGARI_258030A tari|TGARI_258030B tcof|TGCTCO5_258030A tgaf|TGME49_258030 tggt|TGGT1_258030 trub|TGRUB_258030 tveg|TGVEG_258030 vand|TGVAND_258030 cast|TGCAST_258030B ctbf|TGBR5_258030C ctbn|TGBR9_258030C domt|TGDOM2_258030B fouo|TGFOU_258030C maso|TGMAS_258030C tari|TGARI_258030C tcof|TGCTCO5_258030C ctbf|TGBR5_258030B ctbn|TGBR9_258030B maso|TGMAS_258030B tcof|TGCTCO5_258030B prct|TGPRC2_258030A
OG6_400183: cast|TGCAST_266270A coug|TGCOUG_266270A ctbf|TGBR5_266270B ctbn|TGBR9_266270A domt|TGDOM2_266270 fouo|TGFOU_405470 hham|HHA_266270 maso|TGMAS_366860 pena|TGP89_266270 tari|TGARI_266270A tcof|TGCTCO5_266270A tgaf|TGME49_266270 tggt|TGGT1_266270 trub|TGRUB_266270A tveg|TGVEG_266270 cast|TGCAST_266270B coug|TGCOUG_266270B ctbf|TGBR5_266270C ctbn|TGBR9_266270B domt|TGDOM2_361150 fouo|TGFOU_405480 maso|TGMAS_361150 ncan|NCLIV_048110 pena|TGP89_420500 prct|TGPRC2_361150 tari|TGARI_266270B tcof|TGCTCO5_266270B trub|TGRUB_266270B vand|TGVAND_266270 ctbf|TGBR5_266270A fouo|TGFOU_356510 ctbn|TGBR9_386070 prct|TGPRC2_356510 fouo|TGFOU_366860
OG6_400184: cast|TGCAST_267660A coug|TGCOUG_267660A ctbf|TGBR5_267660A ctbn|TGBR9_267660 domt|TGDOM2_267660A fouo|TGFOU_267660A hham|HHA_267660 maso|TGMAS_267660A pena|TGP89_267660 prct|TGPRC2_267660 tari|TGARI_267660A tcof|TGCTCO5_267660A tgaf|TGME49_267660 tggt|TGGT1_267660 trub|TGRUB_267660A tveg|TGVEG_267660 vand|TGVAND_267660A cast|TGCAST_267660B fouo|TGFOU_267660B maso|TGMAS_267660B ncan|NCLIV_069290 cast|TGCAST_267660C coug|TGCOUG_267660B ctbf|TGBR5_267660C domt|TGDOM2_267660B fouo|TGFOU_267660C prct|TGPRC2_426200 tari|TGARI_267660C pena|TGP89_420960 tcof|TGCTCO5_267660B trub|TGRUB_267660B vand|TGVAND_267660B ctbf|TGBR5_267660B tari|TGARI_267660B
OG6_400185: cast|TGCAST_272550A coug|TGCOUG_272550A ctbf|TGBR5_272550A ctbn|TGBR9_272550A domt|TGDOM2_272550A fouo|TGFOU_272550A hham|HHA_272550 maso|TGMAS_272550A ncan|NCLIV_034760 pena|TGP89_272550A prct|TGPRC2_272550A tari|TGARI_272550A tcof|TGCTCO5_272550 tgaf|TGME49_272550 tggt|TGGT1_272550 trub|TGRUB_272550A tveg|TGVEG_272550 vand|TGVAND_272550 cast|TGCAST_272550B coug|TGCOUG_272550B ctbf|TGBR5_272550B ctbn|TGBR9_272550B ctbn|TGBR9_272550C domt|TGDOM2_272550B fouo|TGFOU_272550B maso|TGMAS_272550B ncan|NCLIV_034770 pena|TGP89_272550B prct|TGPRC2_272550B tari|TGARI_272550B tari|TGARI_272550E trub|TGRUB_272550B maso|TGMAS_358720 pena|TGP89_358720
OG6_400186: cast|TGCAST_286100 coug|TGCOUG_286100 ctbf|TGBR5_286100 ctbn|TGBR9_286100 domt|TGDOM2_286100 fouo|TGFOU_286100 hham|HHA_286100 maso|TGMAS_286100 ncan|NCLIV_014340 pena|TGP89_286100 prct|TGPRC2_286100 tari|TGARI_286100 tcof|TGCTCO5_286100 tgaf|TGME49_286100 tggt|TGGT1_286100 trub|TGRUB_286100C tveg|TGVEG_286100 vand|TGVAND_286100 cast|TGCAST_286110 coug|TGCOUG_286110 ctbf|TGBR5_286110 ctbn|TGBR9_286110 domt|TGDOM2_286110 fouo|TGFOU_286110 maso|TGMAS_286110 pena|TGP89_286110 prct|TGPRC2_286110 tari|TGARI_286110 tcof|TGCTCO5_286110 tgaf|TGME49_286110 tggt|TGGT1_286110 trub|TGRUB_286110 tveg|TGVEG_286110 vand|TGVAND_286110
OG6_400187: cast|TGCAST_289520A coug|TGCOUG_289520A coug|TGCOUG_289520B ctbf|TGBR5_289520A ctbf|TGBR5_289520B ctbn|TGBR9_289520A fouo|TGFOU_289520A fouo|TGFOU_289520B hham|HHA_289520 maso|TGMAS_289520A maso|TGMAS_289520B ncan|NCLIV_041770 pena|TGP89_289520B prct|TGPRC2_289520A tari|TGARI_289520A tcof|TGCTCO5_289520 tcof|TGCTCO5_445680 tgaf|TGME49_289520 tggt|TGGT1_289520 trub|TGRUB_289520A tveg|TGVEG_289520 vand|TGVAND_289520A cast|TGCAST_289520B ctbf|TGBR5_289520C ctbn|TGBR9_289520B domt|TGDOM2_357910 fouo|TGFOU_289520C maso|TGMAS_289520C prct|TGPRC2_289520B tari|TGARI_289520B tcof|TGCTCO5_357910 trub|TGRUB_289520B vand|TGVAND_289520B pena|TGP89_289520A
OG6_400188: cast|TGCAST_295468 coug|TGCOUG_295468 ctbf|TGBR5_295468 ctbn|TGBR9_295468 domt|TGDOM2_295468 fouo|TGFOU_295468 hham|HHA_295468 maso|TGMAS_295468 ncan|NCLIV_002280 pena|TGP89_295468 prct|TGPRC2_295468 prct|TGPRC2_295472 tari|TGARI_295468 tcof|TGCTCO5_295468 tgaf|TGME49_295468 tggt|TGGT1_295468 trub|TGRUB_295468 tveg|TGVEG_295468 vand|TGVAND_295468 cast|TGCAST_295472 coug|TGCOUG_295472 ctbf|TGBR5_295472 ctbn|TGBR9_295472 domt|TGDOM2_295472 fouo|TGFOU_295472 maso|TGMAS_295472 pena|TGP89_295472 tari|TGARI_295472 tcof|TGCTCO5_295472 tgaf|TGME49_295472 tggt|TGGT1_295472 trub|TGRUB_295472 tveg|TGVEG_295472 vand|TGVAND_295472
OG6_400189: cast|TGCAST_297380 coug|TGCOUG_297380 ctbf|TGBR5_297380 ctbn|TGBR9_297380 domt|TGDOM2_297380 fouo|TGFOU_297380 hham|HHA_297390 maso|TGMAS_297380 pena|TGP89_297380 prct|TGPRC2_297380 tari|TGARI_297380 tcof|TGCTCO5_297380 tgaf|TGME49_297380 tggt|TGGT1_297380 trub|TGRUB_297380 tveg|TGVEG_297380 vand|TGVAND_297380 cast|TGCAST_297390 coug|TGCOUG_297390 ctbf|TGBR5_297390B ctbn|TGBR9_297390A domt|TGDOM2_297390 fouo|TGFOU_297390B maso|TGMAS_297390 ncan|NCLIV_006430 pena|TGP89_297390 prct|TGPRC2_297390 tari|TGARI_297390 tcof|TGCTCO5_297390A tgaf|TGME49_297390 tggt|TGGT1_297390 trub|TGRUB_297390B tveg|TGVEG_297390 vand|TGVAND_297390A
OG6_400190: cast|TGCAST_304650A coug|TGCOUG_304650A ctbf|TGBR5_363270 ctbn|TGBR9_304650B domt|TGDOM2_304650 fouo|TGFOU_304650A hham|HHA_304650 maso|TGMAS_304650A ncan|NCLIV_019880 pena|TGP89_304650A prct|TGPRC2_363270 tcof|TGCTCO5_304650B tgaf|TGME49_304650 tggt|TGGT1_304650 trub|TGRUB_304650B tveg|TGVEG_304650 vand|TGVAND_304650A cast|TGCAST_304650B coug|TGCOUG_392640 ctbf|TGBR5_377680 ctbn|TGBR9_304650C fouo|TGFOU_304650B maso|TGMAS_304650D pena|TGP89_304650B prct|TGPRC2_426530 prct|TGPRC2_426540 tari|TGARI_369600 tcof|TGCTCO5_304650C trub|TGRUB_304650D vand|TGVAND_304650C coug|TGCOUG_304650D ctbn|TGBR9_304650D tcof|TGCTCO5_304650D ctbf|TGBR5_377670
OG6_400191: cast|TGCAST_305750A ctbf|TGBR5_305750A ctbn|TGBR9_383830 domt|TGDOM2_305750A fouo|TGFOU_407030 maso|TGMAS_415860 pena|TGP89_305750A prct|TGPRC2_305750A tari|TGARI_305750A tcof|TGCTCO5_305750A trub|TGRUB_305750A vand|TGVAND_305750A cast|TGCAST_305750B coug|TGCOUG_305750 ctbf|TGBR5_305750C ctbn|TGBR9_305750 domt|TGDOM2_305750B fouo|TGFOU_405170 hham|HHA_305750 maso|TGMAS_415520 ncan|NCLIV_070120 pena|TGP89_305750B prct|TGPRC2_305750D tari|TGARI_305750B tcof|TGCTCO5_305750B tgaf|TGME49_305750 tggt|TGGT1_305750 trub|TGRUB_305750B tveg|TGVEG_305750 vand|TGVAND_305750B fouo|TGFOU_405160 ctbf|TGBR5_305750B maso|TGMAS_415530 prct|TGPRC2_305750C
OG6_400192: cast|TGCAST_319860A coug|TGCOUG_319860A ctbf|TGBR5_319860A ctbn|TGBR9_319860 domt|TGDOM2_401220 fouo|TGFOU_319860A hham|HHA_319860 maso|TGMAS_319860A ncan|NCLIV_010380 pena|TGP89_419390 prct|TGPRC2_319860A tari|TGARI_319860A tcof|TGCTCO5_319860A tgaf|TGME49_319860 tggt|TGGT1_319860 trub|TGRUB_432770 tveg|TGVEG_319860 vand|TGVAND_319860A cast|TGCAST_319860B coug|TGCOUG_319860B ctbf|TGBR5_319860C ctbf|TGBR5_319860D ctbn|TGBR9_357610 domt|TGDOM2_357610 fouo|TGFOU_319860B maso|TGMAS_319860C pena|TGP89_357610 prct|TGPRC2_319860B tari|TGARI_319860B tcof|TGCTCO5_319860B trub|TGRUB_319860 vand|TGVAND_319860B maso|TGMAS_415010 pena|TGP89_419380
OG6_400193: cast|TGCAST_201520 coug|TGCOUG_201520 ctbf|TGBR5_374610 ctbn|TGBR9_201520 domt|TGDOM2_201520B fouo|TGFOU_201520 maso|TGMAS_201520 pena|TGP89_201520 prct|TGPRC2_201520 tcof|TGCTCO5_201520 tggt|TGGT1_201520 trub|TGRUB_430970 tveg|TGVEG_201520 vand|TGVAND_201520 cast|TGCAST_387630 coug|TGCOUG_359050 ctbf|TGBR5_363060 ctbn|TGBR9_363060 domt|TGDOM2_201520A fouo|TGFOU_356770 maso|TGMAS_356770 ncan|NCLIV_023090 pena|TGP89_356770 prct|TGPRC2_359050 tari|TGARI_201630A tcof|TGCTCO5_443880 tgaf|TGME49_201520 tgaf|TGME49_201630 tggt|TGGT1_201630B trub|TGRUB_359050 tveg|TGVEG_201630B vand|TGVAND_356770 tari|TGARI_201630B
OG6_400194: cast|TGCAST_202120 coug|TGCOUG_202120C ctbf|TGBR5_365000 ctbn|TGBR9_381910 domt|TGDOM2_202120C fouo|TGFOU_202120E hham|HHA_202120 maso|TGMAS_202120D ncan|NCLIV_022750 pena|TGP89_202120D prct|TGPRC2_202120 tari|TGARI_202120 tcof|TGCTCO5_202120D tgaf|TGME49_202120 tggt|TGGT1_202120 tveg|TGVEG_202120 vand|TGVAND_202120C coug|TGCOUG_202120A ctbf|TGBR5_202120 ctbn|TGBR9_202120 domt|TGDOM2_202120A fouo|TGFOU_202120A maso|TGMAS_202120A pena|TGP89_202120A prct|TGPRC2_360270 tari|TGARI_360270 tcof|TGCTCO5_202120B trub|TGRUB_431000 vand|TGVAND_202120A ctbn|TGBR9_365000 tcof|TGCTCO5_202120A fouo|TGFOU_202120D pena|TGP89_202120C
OG6_400195: cast|TGCAST_203980A coug|TGCOUG_203980A ctbf|TGBR5_203980A ctbn|TGBR9_203980A domt|TGDOM2_203980 fouo|TGFOU_203980A hham|HHA_203980 maso|TGMAS_203980A ncan|NCLIV_021110 pena|TGP89_203980 prct|TGPRC2_203980A tari|TGARI_203980A tcof|TGCTCO5_203980 tgaf|TGME49_203980 tggt|TGGT1_203980 trub|TGRUB_203980A tveg|TGVEG_203980 vand|TGVAND_203980A cast|TGCAST_203980B coug|TGCOUG_203980B coug|TGCOUG_394080 ctbf|TGBR5_203980B ctbf|TGBR5_374770 ctbn|TGBR9_203980B fouo|TGFOU_203980B fouo|TGFOU_405750 maso|TGMAS_203980B pena|TGP89_421940 prct|TGPRC2_203980B tari|TGARI_203980B tari|TGARI_203980C trub|TGRUB_203980B vand|TGVAND_203980B
OG6_400196: cast|TGCAST_216380 coug|TGCOUG_216380A ctbf|TGBR5_216380B ctbf|TGBR5_216380C ctbn|TGBR9_216380A ctbn|TGBR9_216380B domt|TGDOM2_216380A domt|TGDOM2_216380B fouo|TGFOU_216380A fouo|TGFOU_216380B hham|HHA_216380 maso|TGMAS_216380A maso|TGMAS_216380B ncan|NCLIV_059860 pena|TGP89_216380A pena|TGP89_216380B prct|TGPRC2_216380 tari|TGARI_216380A tari|TGARI_216380B tcof|TGCTCO5_216380 tgaf|TGME49_216380 tggt|TGGT1_216380 trub|TGRUB_216380A trub|TGRUB_216380B tveg|TGVEG_216380 vand|TGVAND_216380A coug|TGCOUG_216380B pena|TGP89_216380D tari|TGARI_216380C trub|TGRUB_216380C vand|TGVAND_216380B coug|TGCOUG_395620 ctbf|TGBR5_216380A
OG6_400197: cast|TGCAST_224190A coug|TGCOUG_224190A ctbf|TGBR5_224190A ctbf|TGBR5_224190B ctbn|TGBR9_224190C domt|TGDOM2_224190 fouo|TGFOU_224190B hham|HHA_224190 maso|TGMAS_224190B ncan|NCLIV_048370 pena|TGP89_224190A prct|TGPRC2_224190 tari|TGARI_224190A tari|TGARI_224190B tcof|TGCTCO5_224190B tgaf|TGME49_224190 tggt|TGGT1_224190 trub|TGRUB_224190A tveg|TGVEG_224190 vand|TGVAND_224190A cast|TGCAST_224190B coug|TGCOUG_224190B ctbn|TGBR9_224190D pena|TGP89_224190C tcof|TGCTCO5_224190C trub|TGRUB_224190B pena|TGP89_224190B vand|TGVAND_224190B ctbn|TGBR9_224190A fouo|TGFOU_224190A maso|TGMAS_224190A tcof|TGCTCO5_224190A ctbf|TGBR5_224190C
OG6_400198: cast|TGCAST_225200A coug|TGCOUG_225200A ctbf|TGBR5_225200A ctbn|TGBR9_225200 domt|TGDOM2_225200 fouo|TGFOU_225200 hham|HHA_225200 maso|TGMAS_225200A ncan|NCLIV_047500 pena|TGP89_225200 prct|TGPRC2_225200A tari|TGARI_225200 tcof|TGCTCO5_225200A tgaf|TGME49_225200 tggt|TGGT1_225200 trub|TGRUB_225200A tveg|TGVEG_225200 vand|TGVAND_225200A cast|TGCAST_225200B ctbf|TGBR5_225200C ctbn|TGBR9_225200A fouo|TGFOU_403010 maso|TGMAS_225200B prct|TGPRC2_225200B tcof|TGCTCO5_225200B cast|TGCAST_225200C ctbn|TGBR9_225200B fouo|TGFOU_403020 prct|TGPRC2_225200C tcof|TGCTCO5_225200C trub|TGRUB_225200B vand|TGVAND_225200B ctbf|TGBR5_225200D
OG6_400199: cast|TGCAST_226910A coug|TGCOUG_226910A ctbf|TGBR5_226910A domt|TGDOM2_226910A fouo|TGFOU_226910A maso|TGMAS_226910A tcof|TGCTCO5_226910A trub|TGRUB_431660 vand|TGVAND_226910A cast|TGCAST_226910B coug|TGCOUG_226910B ctbf|TGBR5_226910B ctbn|TGBR9_226910B domt|TGDOM2_226910B fouo|TGFOU_226910C hham|HHA_226910 maso|TGMAS_226910B ncan|NCLIV_046100 pena|TGP89_226910B prct|TGPRC2_226910A prct|TGPRC2_226910B tari|TGARI_226910 tcof|TGCTCO5_226910B tgaf|TGME49_226910 tggt|TGGT1_226910 trub|TGRUB_226910 trub|TGRUB_431640 tveg|TGVEG_226910 vand|TGVAND_226910B ctbn|TGBR9_226910A pena|TGP89_226910A ctbf|TGBR5_374210 fouo|TGFOU_226910B
OG6_400200: cast|TGCAST_231970 coug|TGCOUG_231970A coug|TGCOUG_392290 ctbf|TGBR5_231970B ctbf|TGBR5_231970C ctbn|TGBR9_231970A domt|TGDOM2_231970 fouo|TGFOU_231970A fouo|TGFOU_231970B fouo|TGFOU_231970C hham|HHA_231970 maso|TGMAS_231970A maso|TGMAS_231970B maso|TGMAS_231970C ncan|NCLIV_031970 pena|TGP89_231970A pena|TGP89_231970C prct|TGPRC2_231970A prct|TGPRC2_231970B prct|TGPRC2_231970C prct|TGPRC2_231970D tari|TGARI_231970A tari|TGARI_231970B tcof|TGCTCO5_231970A tgaf|TGME49_231970 tggt|TGGT1_231970 trub|TGRUB_231970A trub|TGRUB_231970B trub|TGRUB_231970C trub|TGRUB_231970D tveg|TGVEG_231970 vand|TGVAND_231970 ctbn|TGBR9_385490
OG6_400201: cast|TGCAST_235020A coug|TGCOUG_235020 ctbf|TGBR5_235020B ctbn|TGBR9_235020B domt|TGDOM2_235020B fouo|TGFOU_235020B hham|HHA_235020 maso|TGMAS_235020B ncan|NCLIV_049710 pena|TGP89_235020B prct|TGPRC2_235020A tari|TGARI_235020B tcof|TGCTCO5_235020A tgaf|TGME49_235020 tggt|TGGT1_235020 trub|TGRUB_235020B tveg|TGVEG_235020 vand|TGVAND_235020A cast|TGCAST_235020B ctbf|TGBR5_235020C domt|TGDOM2_235020C maso|TGMAS_235020C pena|TGP89_235020C prct|TGPRC2_235020B tari|TGARI_235020C tcof|TGCTCO5_235020B trub|TGRUB_235020C vand|TGVAND_235020B ctbn|TGBR9_235020A domt|TGDOM2_235020A maso|TGMAS_235020A tari|TGARI_235020A trub|TGRUB_235020A
OG6_400202: cast|TGCAST_235180 cast|TGCAST_235183 coug|TGCOUG_235180 coug|TGCOUG_235183 ctbf|TGBR5_235180 ctbf|TGBR5_235183 ctbn|TGBR9_235180 ctbn|TGBR9_235183 domt|TGDOM2_235180 fouo|TGFOU_235183 hham|HHA_235180 maso|TGMAS_235183 pena|TGP89_235183 prct|TGPRC2_235180 tari|TGARI_235180 tcof|TGCTCO5_235180 tgaf|TGME49_235180 tggt|TGGT1_235180 tggt|TGGT1_235183 trub|TGRUB_235180 tveg|TGVEG_235180 tveg|TGVEG_235183 vand|TGVAND_235180 domt|TGDOM2_235183A domt|TGDOM2_235183B prct|TGPRC2_235183 tari|TGARI_235183 tcof|TGCTCO5_235183A tcof|TGCTCO5_235183B tgaf|TGME49_235183 trub|TGRUB_235183A trub|TGRUB_235183B vand|TGVAND_235183
OG6_400203: cast|TGCAST_238880A coug|TGCOUG_238880A ctbn|TGBR9_238880A domt|TGDOM2_238880A fouo|TGFOU_238880A hham|HHA_238880 maso|TGMAS_238880A ncan|NCLIV_015740 pena|TGP89_238880A prct|TGPRC2_238880A tari|TGARI_238880 tcof|TGCTCO5_238880A tgaf|TGME49_238880 tggt|TGGT1_238880 trub|TGRUB_238880A tveg|TGVEG_238880 vand|TGVAND_238880A cast|TGCAST_238880B coug|TGCOUG_238880B ctbf|TGBR5_238880B ctbn|TGBR9_238880B domt|TGDOM2_238880B fouo|TGFOU_238880B maso|TGMAS_238880B pena|TGP89_238880B prct|TGPRC2_238880B tcof|TGCTCO5_238880B trub|TGRUB_238880B vand|TGVAND_238880B cast|TGCAST_388400 ctbf|TGBR5_238880A ctbn|TGBR9_383270 tcof|TGCTCO5_446780
OG6_400204: cast|TGCAST_240220A coug|TGCOUG_240220A ctbf|TGBR5_240220A ctbn|TGBR9_240220A domt|TGDOM2_240220A fouo|TGFOU_240220A hham|HHA_240220 maso|TGMAS_240220A pena|TGP89_364160 prct|TGPRC2_364160 tari|TGARI_240220A tcof|TGCTCO5_240220A tgaf|TGME49_240220 tggt|TGGT1_240220 trub|TGRUB_240220A tveg|TGVEG_240220 vand|TGVAND_240220A cast|TGCAST_240220B coug|TGCOUG_240220B ctbf|TGBR5_240220C ctbn|TGBR9_240220B domt|TGDOM2_240220B fouo|TGFOU_240220B maso|TGMAS_240220B pena|TGP89_240220 prct|TGPRC2_240220 tari|TGARI_240220B tcof|TGCTCO5_240220B trub|TGRUB_240220B vand|TGVAND_240220B ncan|NCLIV_016490 prct|TGPRC2_425660 pena|TGP89_421950
OG6_400205: cast|TGCAST_245720A coug|TGCOUG_245720A ctbf|TGBR5_245720A ctbn|TGBR9_245720A domt|TGDOM2_245720A fouo|TGFOU_245720A hham|HHA_245720 maso|TGMAS_245720A ncan|NCLIV_062970 pena|TGP89_245720A prct|TGPRC2_245720A tari|TGARI_245720A tcof|TGCTCO5_447010 tgaf|TGME49_245720 tggt|TGGT1_245720 trub|TGRUB_245720 tveg|TGVEG_245720 vand|TGVAND_245720A cast|TGCAST_245720B coug|TGCOUG_245720B ctbf|TGBR5_245720B ctbn|TGBR9_245720 ctbn|TGBR9_245720B domt|TGDOM2_245720B fouo|TGFOU_245720B maso|TGMAS_245720B maso|TGMAS_245720C pena|TGP89_245720B prct|TGPRC2_245720B prct|TGPRC2_245720C tari|TGARI_245720B tcof|TGCTCO5_245720 vand|TGVAND_245720B
OG6_400206: cast|TGCAST_248150 coug|TGCOUG_248150 ctbf|TGBR5_248150A ctbf|TGBR5_248150C ctbn|TGBR9_248150B ctbn|TGBR9_248150C domt|TGDOM2_248150B fouo|TGFOU_248150C fouo|TGFOU_406700 hham|HHA_248150 maso|TGMAS_248150A maso|TGMAS_248150C ncan|NCLIV_064140 pena|TGP89_248150B prct|TGPRC2_248150 tari|TGARI_248150A tari|TGARI_248150B tcof|TGCTCO5_248150B tgaf|TGME49_248150 tggt|TGGT1_248150 trub|TGRUB_248150A trub|TGRUB_248150B tveg|TGVEG_248150 vand|TGVAND_248150B domt|TGDOM2_248150A pena|TGP89_248150A ctbf|TGBR5_248150B maso|TGMAS_248150B ctbn|TGBR9_248150A fouo|TGFOU_248150B maso|TGMAS_417300 tcof|TGCTCO5_248150A vand|TGVAND_248150A
OG6_400207: cast|TGCAST_252065 coug|TGCOUG_252065 ctbf|TGBR5_252065 ctbn|TGBR9_252065 fouo|TGFOU_252065 maso|TGMAS_252065 pena|TGP89_252065 prct|TGPRC2_252065 tari|TGARI_252065 tcof|TGCTCO5_445700 tgaf|TGME49_252065 tgaf|TGME49_252190 tggt|TGGT1_411050 trub|TGRUB_252065 tveg|TGVEG_252065 tveg|TGVEG_252190 vand|TGVAND_252065 cast|TGCAST_252190 coug|TGCOUG_252190 ctbf|TGBR5_252190 ctbn|TGBR9_252190 fouo|TGFOU_252190 hham|HHA_252190 maso|TGMAS_252190A pena|TGP89_252190 prct|TGPRC2_252190 tari|TGARI_252190 tcof|TGCTCO5_252190 tggt|TGGT1_252190 trub|TGRUB_252190 vand|TGVAND_252190 domt|TGDOM2_401690 tcof|TGCTCO5_445690
OG6_400208: cast|TGCAST_260650A coug|TGCOUG_260650A ctbf|TGBR5_260650A domt|TGDOM2_397500 fouo|TGFOU_260650A hham|HHA_260650 maso|TGMAS_260650A pena|TGP89_260650 prct|TGPRC2_260650A tari|TGARI_260650A tcof|TGCTCO5_260650A tgaf|TGME49_260650 tggt|TGGT1_260650 trub|TGRUB_260650A tveg|TGVEG_260650 vand|TGVAND_435870 cast|TGCAST_260650B coug|TGCOUG_260650B ctbf|TGBR5_260650B ctbf|TGBR5_260650C ctbn|TGBR9_381880 domt|TGDOM2_397520 fouo|TGFOU_260650B fouo|TGFOU_260650C maso|TGMAS_260650B maso|TGMAS_260650C prct|TGPRC2_260650B tari|TGARI_260650B tcof|TGCTCO5_260650B tcof|TGCTCO5_260650C trub|TGRUB_260650B vand|TGVAND_260650 ncan|NCLIV_026410
OG6_400209: cast|TGCAST_271780A coug|TGCOUG_271780 ctbf|TGBR5_271780A ctbn|TGBR9_271780A domt|TGDOM2_271780A fouo|TGFOU_271780A hham|HHA_271780 maso|TGMAS_271780A ncan|NCLIV_035340 pena|TGP89_271780A prct|TGPRC2_271780B tari|TGARI_368720 tcof|TGCTCO5_271780B tggt|TGGT1_271780 trub|TGRUB_271780A trub|TGRUB_271780B tveg|TGVEG_271780 vand|TGVAND_271780A cast|TGCAST_271780B coug|TGCOUG_393090 ctbf|TGBR5_271780B ctbn|TGBR9_271780C domt|TGDOM2_271780B fouo|TGFOU_271780B maso|TGMAS_271780B pena|TGP89_271780C prct|TGPRC2_271780C tari|TGARI_368710 tcof|TGCTCO5_271780 tgaf|TGME49_271780 trub|TGRUB_434230 vand|TGVAND_271780B ctbn|TGBR9_380710
OG6_400210: cast|TGCAST_273870A coug|TGCOUG_273870A ctbf|TGBR5_373810 ctbn|TGBR9_273870B domt|TGDOM2_273870B fouo|TGFOU_273870B hham|HHA_273870 maso|TGMAS_273870B ncan|NCLIV_033850 pena|TGP89_273870A prct|TGPRC2_273870C tari|TGARI_273870A tcof|TGCTCO5_273870B tgaf|TGME49_273870 tggt|TGGT1_273870 trub|TGRUB_273870A tveg|TGVEG_273870 vand|TGVAND_273870B cast|TGCAST_273870B coug|TGCOUG_273870B ctbf|TGBR5_373790 ctbn|TGBR9_273870C fouo|TGFOU_273870C maso|TGMAS_273870D pena|TGP89_273870C prct|TGPRC2_273870D tari|TGARI_273870C tcof|TGCTCO5_273870D trub|TGRUB_273870B vand|TGVAND_273870C domt|TGDOM2_273870C ctbf|TGBR5_379240 prct|TGPRC2_273870B
OG6_400211: cast|TGCAST_289120A coug|TGCOUG_392930 ctbf|TGBR5_289120A ctbn|TGBR9_289120A domt|TGDOM2_289120A fouo|TGFOU_289120 hham|HHA_289120 maso|TGMAS_289120A ncan|NCLIV_041500 pena|TGP89_289120A prct|TGPRC2_289120A tari|TGARI_289120A tcof|TGCTCO5_289120 tgaf|TGME49_289120 tggt|TGGT1_289120 trub|TGRUB_289120A tveg|TGVEG_289120 vand|TGVAND_289120 cast|TGCAST_289120B coug|TGCOUG_289120 ctbf|TGBR5_289120B ctbn|TGBR9_289120B domt|TGDOM2_289120B fouo|TGFOU_289120A maso|TGMAS_289120B pena|TGP89_289120B prct|TGPRC2_289120B tari|TGARI_289120B cast|TGCAST_289120C fouo|TGFOU_289120B pena|TGP89_289120C tari|TGARI_289120C trub|TGRUB_289120B
OG6_400212: cast|TGCAST_290660 coug|TGCOUG_290660 ctbn|TGBR9_290660 fouo|TGFOU_290660 maso|TGMAS_290660 pena|TGP89_290660 prct|TGPRC2_290660 tari|TGARI_290660A cast|TGCAST_359110 coug|TGCOUG_362040 ctbf|TGBR5_362040 ctbn|TGBR9_359110 domt|TGDOM2_290660A fouo|TGFOU_358760 hham|HHA_290660 maso|TGMAS_358760 ncan|NCLIV_042650 pena|TGP89_422210 prct|TGPRC2_364010 tari|TGARI_290660B tcof|TGCTCO5_290660 tgaf|TGME49_290660 tggt|TGGT1_290660 trub|TGRUB_290660A tveg|TGVEG_290660 vand|TGVAND_290660 cast|TGCAST_363910 ctbn|TGBR9_363910 domt|TGDOM2_290660B maso|TGMAS_363910 prct|TGPRC2_423960 trub|TGRUB_290660B pena|TGP89_364010
OG6_400213: cast|TGCAST_295330A coug|TGCOUG_295330A ctbf|TGBR5_295330A ctbn|TGBR9_295330A domt|TGDOM2_295330B fouo|TGFOU_295330A hham|HHA_295330 maso|TGMAS_295330A ncan|NCLIV_002420 pena|TGP89_295330A prct|TGPRC2_295330A tari|TGARI_295330A tgaf|TGME49_295330 tggt|TGGT1_295330 trub|TGRUB_295330A tveg|TGVEG_295330 vand|TGVAND_295330A cast|TGCAST_295330B coug|TGCOUG_295330B ctbf|TGBR5_295330B ctbn|TGBR9_295330B fouo|TGFOU_295330B fouo|TGFOU_295330C maso|TGMAS_295330B pena|TGP89_295330B prct|TGPRC2_295330B tari|TGARI_295330B tcof|TGCTCO5_295330A tcof|TGCTCO5_295330B trub|TGRUB_295330B trub|TGRUB_295330C vand|TGVAND_295330B vand|TGVAND_295330C
OG6_400214: cast|TGCAST_295658 coug|TGCOUG_295658A coug|TGCOUG_295658B ctbf|TGBR5_295658A ctbf|TGBR5_295658B ctbf|TGBR5_295658C ctbn|TGBR9_295658A ctbn|TGBR9_295658B domt|TGDOM2_295658 fouo|TGFOU_295658A fouo|TGFOU_295658B hham|HHA_295658 maso|TGMAS_295658 ncan|NCLIV_002160 pena|TGP89_295658A pena|TGP89_295658B prct|TGPRC2_295658A prct|TGPRC2_295658B prct|TGPRC2_295658C tari|TGARI_295658A tari|TGARI_295658B tari|TGARI_295658C tcof|TGCTCO5_295658A tcof|TGCTCO5_295658B tcof|TGCTCO5_295658C tgaf|TGME49_295658 tggt|TGGT1_295658 trub|TGRUB_295658A trub|TGRUB_295658B trub|TGRUB_295658C tveg|TGVEG_295658 vand|TGVAND_295658A vand|TGVAND_295658B
OG6_400215: cast|TGCAST_301890 ctbf|TGBR5_379540 ctbn|TGBR9_385690 domt|TGDOM2_366430 maso|TGMAS_417320 pena|TGP89_360210 prct|TGPRC2_301890 tcof|TGCTCO5_301890 tgaf|TGME49_301890 tggt|TGGT1_361230 trub|TGRUB_434540 tveg|TGVEG_361230 cast|TGCAST_364100 coug|TGCOUG_301890 ctbf|TGBR5_379550 fouo|TGFOU_366080 maso|TGMAS_301890 pena|TGP89_366080 tari|TGARI_301890 tcof|TGCTCO5_364100 tggt|TGGT1_301890 trub|TGRUB_434420 tveg|TGVEG_364100 vand|TGVAND_301890 coug|TGCOUG_396030 ctbn|TGBR9_301890 tggt|TGGT1_410710 fouo|TGFOU_366430 tari|TGARI_372250 tggt|TGGT1_360210 tveg|TGVEG_301890 tggt|TGGT1_411240 tggt|TGGT1_409880
OG6_400216: cast|TGCAST_308890A coug|TGCOUG_308890 ctbf|TGBR5_308890A ctbf|TGBR5_308890B ctbn|TGBR9_308890A ctbn|TGBR9_308890B domt|TGDOM2_308890A domt|TGDOM2_308890B fouo|TGFOU_308890A fouo|TGFOU_308890B hham|HHA_308890 maso|TGMAS_308890A maso|TGMAS_308890B ncan|NCLIV_053360 pena|TGP89_308890A prct|TGPRC2_308890 tari|TGARI_308890 tcof|TGCTCO5_308890A tcof|TGCTCO5_308890B tgaf|TGME49_308890 tggt|TGGT1_308890 trub|TGRUB_308890A trub|TGRUB_308890B tveg|TGVEG_308890 vand|TGVAND_308890A cast|TGCAST_308890B ctbf|TGBR5_308890D ctbn|TGBR9_308890C fouo|TGFOU_308890C maso|TGMAS_308890C pena|TGP89_308890B vand|TGVAND_308890B ctbf|TGBR5_308890C
OG6_400217: cast|TGCAST_314358 coug|TGCOUG_314358 ctbf|TGBR5_314358 domt|TGDOM2_314358 fouo|TGFOU_314358 maso|TGMAS_314358 prct|TGPRC2_314358 tari|TGARI_314358 tcof|TGCTCO5_314358 tgaf|TGME49_314358 trub|TGRUB_314358 tveg|TGVEG_314358 cast|TGCAST_314362 coug|TGCOUG_314362 ctbf|TGBR5_314362 ctbn|TGBR9_314362 domt|TGDOM2_314362 fouo|TGFOU_314362 hham|HHA_314362 maso|TGMAS_314362A maso|TGMAS_314362B pena|TGP89_314362A pena|TGP89_314362B prct|TGPRC2_314362 tari|TGARI_314362A tari|TGARI_314362B tcof|TGCTCO5_314362 tgaf|TGME49_314362 tggt|TGGT1_314362 trub|TGRUB_314362A tveg|TGVEG_314362 vand|TGVAND_314362 tggt|TGGT1_314358
OG6_400218: cast|TGCAST_319610 coug|TGCOUG_319610A coug|TGCOUG_319610B ctbf|TGBR5_319610 ctbf|TGBR5_375400 ctbn|TGBR9_319610A ctbn|TGBR9_319610B domt|TGDOM2_319610A domt|TGDOM2_319610B fouo|TGFOU_319610A fouo|TGFOU_319610B fouo|TGFOU_319610C hham|HHA_319610 maso|TGMAS_319610A maso|TGMAS_319610B ncan|NCLIV_010550 pena|TGP89_319610A pena|TGP89_319610B prct|TGPRC2_319610 prct|TGPRC2_425330 tari|TGARI_319610A tari|TGARI_319610B tari|TGARI_319610C tari|TGARI_319610D tcof|TGCTCO5_319610 tcof|TGCTCO5_447540 tgaf|TGME49_319610 tggt|TGGT1_319610 trub|TGRUB_319610A trub|TGRUB_319610B trub|TGRUB_319610C tveg|TGVEG_319610 vand|TGVAND_319610
OG6_400219: cast|TGCAST_390030 coug|TGCOUG_323700 ctbf|TGBR5_210678 ctbn|TGBR9_210678 domt|TGDOM2_210678 fouo|TGFOU_207650 fouo|TGFOU_210678 hham|HHA_287235 maso|TGMAS_237893 pena|TGP89_210678 prct|TGPRC2_237893 tari|TGARI_372200 tcof|TGCTCO5_323200 tgaf|TGME49_210678 tgaf|TGME49_237900 tgaf|TGME49_323200 tgaf|TGME49_323600 tgaf|TGME49_323700 tgaf|TGME49_323800 tggt|TGGT1_323200 trub|TGRUB_434040 tveg|TGVEG_210678 vand|TGVAND_210678 cast|TGCAST_390560 coug|TGCOUG_207650 hham|HHA_207650 maso|TGMAS_237894 ncan|NCLIV_012110 prct|TGPRC2_237894 tari|TGARI_207650A tcof|TGCTCO5_237894 coug|TGCOUG_237894 tari|TGARI_207650B
OG6_400220: cast|TGCAST_204160A coug|TGCOUG_204160A ctbf|TGBR5_204160 ctbn|TGBR9_204160A ctbn|TGBR9_204160B domt|TGDOM2_204160A fouo|TGFOU_204160A fouo|TGFOU_204160B hham|HHA_204160 maso|TGMAS_204160A ncan|NCLIV_020970 pena|TGP89_204160A prct|TGPRC2_204160A tari|TGARI_204160A tcof|TGCTCO5_204160 tgaf|TGME49_204160 tggt|TGGT1_204160 trub|TGRUB_204160 tveg|TGVEG_204160 vand|TGVAND_204160A cast|TGCAST_204160B coug|TGCOUG_204160B ctbf|TGBR5_379340 ctbn|TGBR9_204160C domt|TGDOM2_204160B fouo|TGFOU_406890 maso|TGMAS_204160B pena|TGP89_204160B prct|TGPRC2_204160B tari|TGARI_204160B trub|TGRUB_434390 vand|TGVAND_204160B
OG6_400221: cast|TGCAST_206510A coug|TGCOUG_206510A ctbf|TGBR5_206510A ctbf|TGBR5_206510B ctbn|TGBR9_206510A domt|TGDOM2_206510 fouo|TGFOU_206510A hham|HHA_206510 maso|TGMAS_206510A ncan|NCLIV_044230 pena|TGP89_206510A pena|TGP89_206510B prct|TGPRC2_206510 tari|TGARI_206510A tcof|TGCTCO5_206510 tgaf|TGME49_206510 tggt|TGGT1_206510 trub|TGRUB_206510 tveg|TGVEG_206510 vand|TGVAND_206510 cast|TGCAST_206510B coug|TGCOUG_206510B ctbf|TGBR5_206510C ctbf|TGBR5_206510D ctbn|TGBR9_206510B fouo|TGFOU_206510B fouo|TGFOU_364080 maso|TGMAS_206510B maso|TGMAS_364080 pena|TGP89_206510C prct|TGPRC2_426520 tari|TGARI_206510B
OG6_400222: cast|TGCAST_209755A ctbf|TGBR5_209755 domt|TGDOM2_209755A fouo|TGFOU_209755 hham|HHA_462480 maso|TGMAS_209755 pena|TGP89_209755 prct|TGPRC2_209755A tari|TGARI_209755A tcof|TGCTCO5_209755 tgaf|TGME49_209755 tggt|TGGT1_209755A trub|TGRUB_209755 tveg|TGVEG_209755 vand|TGVAND_209755 cast|TGCAST_209755D coug|TGCOUG_359220 ctbf|TGBR5_365230 ctbn|TGBR9_365230 domt|TGDOM2_209755B fouo|TGFOU_404630 hham|HHA_209755 maso|TGMAS_365880 ncan|NCLIV_004020 pena|TGP89_421070 prct|TGPRC2_209755C tari|TGARI_209755B tcof|TGCTCO5_365230 tggt|TGGT1_209755B trub|TGRUB_359220 vand|TGVAND_365880 coug|TGCOUG_396730
OG6_400223: cast|TGCAST_214990 coug|TGCOUG_214990A coug|TGCOUG_214990B ctbf|TGBR5_214990B ctbf|TGBR5_375810 ctbn|TGBR9_214990 ctbn|TGBR9_383620 domt|TGDOM2_214990 fouo|TGFOU_214990B hham|HHA_214990 maso|TGMAS_214990B pena|TGP89_214990 prct|TGPRC2_214990 prct|TGPRC2_363100 prct|TGPRC2_424740 tari|TGARI_214990 tari|TGARI_363100 tcof|TGCTCO5_214990 tgaf|TGME49_214990 tggt|TGGT1_214990 trub|TGRUB_214990 tveg|TGVEG_214990 vand|TGVAND_214990 cast|TGCAST_364580 ctbf|TGBR5_214990A ctbn|TGBR9_364580 fouo|TGFOU_214990A maso|TGMAS_214990A pena|TGP89_364580 prct|TGPRC2_364580 tari|TGARI_370380 ncan|NCLIV_052020
OG6_400224: cast|TGCAST_215080A coug|TGCOUG_215080A coug|TGCOUG_215080B ctbf|TGBR5_215080A ctbn|TGBR9_215080A domt|TGDOM2_215080 hham|HHA_215080 maso|TGMAS_215080A pena|TGP89_215080A prct|TGPRC2_215080 tari|TGARI_215080A tari|TGARI_370390 tcof|TGCTCO5_215080A tgaf|TGME49_215080 tggt|TGGT1_215080 trub|TGRUB_215080 tveg|TGVEG_215080 vand|TGVAND_215080A cast|TGCAST_215080B coug|TGCOUG_215080C ctbf|TGBR5_215080B ctbn|TGBR9_215080B domt|TGDOM2_400160 domt|TGDOM2_400180 fouo|TGFOU_215080 maso|TGMAS_215080B ncan|NCLIV_052090 pena|TGP89_215080B tari|TGARI_215080B tcof|TGCTCO5_215080B tcof|TGCTCO5_446940 vand|TGVAND_215080B
OG6_400225: cast|TGCAST_217790A coug|TGCOUG_217790A ctbf|TGBR5_217790A ctbf|TGBR5_217790B ctbn|TGBR9_217790A domt|TGDOM2_217790A fouo|TGFOU_217790A hham|HHA_217790 maso|TGMAS_217790A ncan|NCLIV_062560 pena|TGP89_217790A prct|TGPRC2_217790A tari|TGARI_217790A tcof|TGCTCO5_217790A tgaf|TGME49_217790 tggt|TGGT1_217790 trub|TGRUB_217790A tveg|TGVEG_217790 cast|TGCAST_217790B coug|TGCOUG_217790B ctbf|TGBR5_217790C ctbn|TGBR9_217790B domt|TGDOM2_217790B fouo|TGFOU_217790B hham|HHA_461750 maso|TGMAS_217790B pena|TGP89_217790B prct|TGPRC2_217790B tari|TGARI_217790B tcof|TGCTCO5_217790B trub|TGRUB_217790B vand|TGVAND_437110
OG6_400226: cast|TGCAST_221200A coug|TGCOUG_221200 ctbf|TGBR5_221200A ctbn|TGBR9_221200 domt|TGDOM2_221200A fouo|TGFOU_221200 fouo|TGFOU_404950 hham|HHA_221200 maso|TGMAS_221200 ncan|NCLIV_004780 pena|TGP89_221200A prct|TGPRC2_221200A tari|TGARI_221200 tcof|TGCTCO5_221200A tcof|TGCTCO5_221200B tgaf|TGME49_221200 tggt|TGGT1_221200A trub|TGRUB_221200 tveg|TGVEG_221200A vand|TGVAND_221200A cast|TGCAST_221200B ctbf|TGBR5_221200B domt|TGDOM2_221200B fouo|TGFOU_356460 maso|TGMAS_356460 pena|TGP89_221200B prct|TGPRC2_221200B tari|TGARI_370490 tcof|TGCTCO5_221200C tggt|TGGT1_221200B tveg|TGVEG_221200B vand|TGVAND_221200B
OG6_400227: cast|TGCAST_226090 coug|TGCOUG_226090B ctbf|TGBR5_374290 ctbn|TGBR9_226090A domt|TGDOM2_226090 fouo|TGFOU_226090 hham|HHA_226090 maso|TGMAS_226090A ncan|NCLIV_046740 pena|TGP89_226090A prct|TGPRC2_226090 tari|TGARI_226090A tari|TGARI_226090B tcof|TGCTCO5_226090 tgaf|TGME49_226090 tggt|TGGT1_226090 trub|TGRUB_226090A tveg|TGVEG_226090B vand|TGVAND_435420 coug|TGCOUG_226090A tveg|TGVEG_226090A ctbf|TGBR5_374280 ctbn|TGBR9_226090B maso|TGMAS_226090B pena|TGP89_226090B trub|TGRUB_226090B vand|TGVAND_226090 ctbf|TGBR5_374270 vand|TGVAND_435430 maso|TGMAS_226090D pena|TGP89_226090C trub|TGRUB_226090C
OG6_400228: cast|TGCAST_232360 coug|TGCOUG_232360B ctbf|TGBR5_232360B ctbn|TGBR9_232360B ctbn|TGBR9_232360C domt|TGDOM2_232360 fouo|TGFOU_402900 fouo|TGFOU_402910 hham|HHA_232360 maso|TGMAS_232360B ncan|NCLIV_032340 pena|TGP89_232360 prct|TGPRC2_232360B tari|TGARI_232360B tcof|TGCTCO5_232360B tgaf|TGME49_232360 tggt|TGGT1_232360 trub|TGRUB_232360 tveg|TGVEG_232360B vand|TGVAND_232360B cast|TGCAST_365790 coug|TGCOUG_232360A ctbf|TGBR5_232360A domt|TGDOM2_365790 fouo|TGFOU_365790 maso|TGMAS_232360A prct|TGPRC2_232360A tari|TGARI_232360A tcof|TGCTCO5_232360A trub|TGRUB_429840 tveg|TGVEG_232360A vand|TGVAND_232360A
OG6_400229: cast|TGCAST_233760 coug|TGCOUG_233760A ctbf|TGBR5_233760C ctbn|TGBR9_233760B domt|TGDOM2_397610 fouo|TGFOU_233760B hham|HHA_233760 maso|TGMAS_356420 ncan|NCLIV_033370 pena|TGP89_233760A prct|TGPRC2_423220 prct|TGPRC2_423230 tari|TGARI_233760 tcof|TGCTCO5_233760B tgaf|TGME49_233760 tggt|TGGT1_233760 trub|TGRUB_356420 tveg|TGVEG_233760 vand|TGVAND_233760C ctbf|TGBR5_233760A fouo|TGFOU_233760A vand|TGVAND_233760A coug|TGCOUG_233760B ctbn|TGBR9_233760C maso|TGMAS_363080 trub|TGRUB_363080 ctbn|TGBR9_233760A prct|TGPRC2_423240 tcof|TGCTCO5_233760A ctbf|TGBR5_233760B maso|TGMAS_413040 vand|TGVAND_233760B
OG6_400230: cast|TGCAST_239050 coug|TGCOUG_239050 ctbf|TGBR5_239050A ctbf|TGBR5_239050B ctbn|TGBR9_239050A domt|TGDOM2_239050A domt|TGDOM2_239050B fouo|TGFOU_239050A hham|HHA_239050 maso|TGMAS_239050 ncan|NCLIV_068930 pena|TGP89_239050A pena|TGP89_239050B prct|TGPRC2_239050A prct|TGPRC2_239050B tari|TGARI_239050A tari|TGARI_239050B tcof|TGCTCO5_239050A tgaf|TGME49_239050 tggt|TGGT1_239050 trub|TGRUB_239050A trub|TGRUB_239050B tveg|TGVEG_239050 vand|TGVAND_239050A ncan|NCLIV_015840 ctbn|TGBR9_239050B fouo|TGFOU_239050C pena|TGP89_239050C tcof|TGCTCO5_239050B vand|TGVAND_239050C fouo|TGFOU_239050B prct|TGPRC2_425620
OG6_400231: cast|TGCAST_240380 coug|TGCOUG_240380 ctbf|TGBR5_240380A ctbf|TGBR5_240380B ctbn|TGBR9_240380A ctbn|TGBR9_240380B domt|TGDOM2_240380A domt|TGDOM2_240380B domt|TGDOM2_399600 fouo|TGFOU_240380A fouo|TGFOU_240380B hham|HHA_240380 maso|TGMAS_240380A maso|TGMAS_240380B maso|TGMAS_240380C ncan|NCLIV_016590 pena|TGP89_240380A pena|TGP89_240380B prct|TGPRC2_240380A prct|TGPRC2_240380B prct|TGPRC2_240380C tari|TGARI_240380 tcof|TGCTCO5_240380 tcof|TGCTCO5_447870 tgaf|TGME49_240380 tggt|TGGT1_240380 trub|TGRUB_240380A trub|TGRUB_240380B tveg|TGVEG_240380 vand|TGVAND_240380A vand|TGVAND_240380B vand|TGVAND_240380C
OG6_400232: cast|TGCAST_247195A coug|TGCOUG_247195 ctbf|TGBR5_247195A ctbf|TGBR5_247195B ctbn|TGBR9_247195A domt|TGDOM2_247195 fouo|TGFOU_247195A hham|HHA_247195 maso|TGMAS_247195A ncan|NCLIV_063730 pena|TGP89_247195A prct|TGPRC2_247195A tari|TGARI_247195A tcof|TGCTCO5_247195A tgaf|TGME49_247195 tggt|TGGT1_247195 trub|TGRUB_247195 tveg|TGVEG_247195 vand|TGVAND_247195 cast|TGCAST_247195B ctbf|TGBR5_247195C ctbf|TGBR5_247195D ctbn|TGBR9_247195C ctbn|TGBR9_247195D fouo|TGFOU_247195B maso|TGMAS_247195B pena|TGP89_247195B prct|TGPRC2_247195B tari|TGARI_247195B tari|TGARI_247195C tcof|TGCTCO5_247195B tcof|TGCTCO5_247195C
OG6_400233: cast|TGCAST_247850A coug|TGCOUG_247850 ctbf|TGBR5_247850A ctbn|TGBR9_247850A domt|TGDOM2_247850 fouo|TGFOU_247850A hham|HHA_247850 maso|TGMAS_247850A ncan|NCLIV_064010 pena|TGP89_247850A prct|TGPRC2_247850A tari|TGARI_247850A tcof|TGCTCO5_247850A tgaf|TGME49_247850 tggt|TGGT1_247850 trub|TGRUB_247850A tveg|TGVEG_247850 vand|TGVAND_247850A cast|TGCAST_247850B ctbf|TGBR5_247850C ctbn|TGBR9_247850C maso|TGMAS_247850C pena|TGP89_247850C prct|TGPRC2_247850C tcof|TGCTCO5_247850B vand|TGVAND_247850B ctbn|TGBR9_247850B fouo|TGFOU_247850B ctbf|TGBR5_362300 maso|TGMAS_362300 pena|TGP89_247850B prct|TGPRC2_247850B
OG6_400234: cast|TGCAST_248160A coug|TGCOUG_248160A ctbf|TGBR5_248160A domt|TGDOM2_398050 fouo|TGFOU_248160A hham|HHA_248160 ncan|NCLIV_064150 pena|TGP89_248160A prct|TGPRC2_248160 tari|TGARI_248160A tcof|TGCTCO5_248160A tgaf|TGME49_248160 tggt|TGGT1_248160 trub|TGRUB_429410 tveg|TGVEG_248160 vand|TGVAND_248160A cast|TGCAST_248160B coug|TGCOUG_248160B ctbf|TGBR5_248160C fouo|TGFOU_248160B maso|TGMAS_413570 tcof|TGCTCO5_248160C vand|TGVAND_248160B ctbn|TGBR9_381270 pena|TGP89_248160B prct|TGPRC2_365600 tari|TGARI_248160B trub|TGRUB_429420 ctbf|TGBR5_248160B fouo|TGFOU_403530 maso|TGMAS_365600 tcof|TGCTCO5_248160B
OG6_400235: cast|TGCAST_254555A coug|TGCOUG_254555A ctbf|TGBR5_254555A ctbn|TGBR9_254555A domt|TGDOM2_254555 fouo|TGFOU_254555A hham|HHA_254555 maso|TGMAS_254555A pena|TGP89_254555A prct|TGPRC2_254555A tari|TGARI_370760 tcof|TGCTCO5_254555A tgaf|TGME49_254555 tggt|TGGT1_254555 trub|TGRUB_254555A tveg|TGVEG_254555 vand|TGVAND_254555 cast|TGCAST_254555B coug|TGCOUG_254555B ctbf|TGBR5_254555B ctbn|TGBR9_254555B domt|TGDOM2_400320 fouo|TGFOU_254555B maso|TGMAS_254555B ncan|NCLIV_008840 pena|TGP89_254555B prct|TGPRC2_254555B tari|TGARI_365040 tcof|TGCTCO5_254555B trub|TGRUB_254555B vand|TGVAND_365040 coug|TGCOUG_394930
OG6_400236: cast|TGCAST_258970A coug|TGCOUG_258970A ctbf|TGBR5_258970A ctbn|TGBR9_258970A domt|TGDOM2_258970 fouo|TGFOU_258970A hham|HHA_258970 maso|TGMAS_258970A pena|TGP89_258970A prct|TGPRC2_258970A tari|TGARI_258970A tcof|TGCTCO5_258970 tgaf|TGME49_258970 tggt|TGGT1_258970 trub|TGRUB_258970A tveg|TGVEG_258970 vand|TGVAND_258970A cast|TGCAST_258970B coug|TGCOUG_258970B ctbf|TGBR5_258970B ctbn|TGBR9_258970B maso|TGMAS_258970B maso|TGMAS_258970C ncan|NCLIV_027520 pena|TGP89_258970B prct|TGPRC2_258970B tari|TGARI_258970B vand|TGVAND_258970C ctbn|TGBR9_258970C fouo|TGFOU_258970B fouo|TGFOU_406980 vand|TGVAND_258970B
OG6_400237: cast|TGCAST_259290 coug|TGCOUG_365960 ctbf|TGBR5_259290 ctbn|TGBR9_259290 domt|TGDOM2_365960 fouo|TGFOU_259290 maso|TGMAS_259290 pena|TGP89_259290 prct|TGPRC2_361900 tari|TGARI_259290 tcof|TGCTCO5_259410 tgaf|TGME49_259290 tgaf|TGME49_259410 tggt|TGGT1_259290 tggt|TGGT1_408950 trub|TGRUB_259290 tveg|TGVEG_259290 vand|TGVAND_361900 cast|TGCAST_259410 ctbn|TGBR9_259410 domt|TGDOM2_259410 pena|TGP89_419670 tari|TGARI_259410 tggt|TGGT1_259410 trub|TGRUB_259410 tveg|TGVEG_259410 vand|TGVAND_259410 ctbf|TGBR5_259300A fouo|TGFOU_259410 maso|TGMAS_259410 prct|TGPRC2_259410 tggt|TGGT1_408960
OG6_400238: cast|TGCAST_261080A coug|TGCOUG_261080A coug|TGCOUG_261080C ctbf|TGBR5_261080A ctbf|TGBR5_261080B ctbn|TGBR9_261080A domt|TGDOM2_261080A fouo|TGFOU_261080A hham|HHA_261080 maso|TGMAS_261080A ncan|NCLIV_026200 pena|TGP89_419690 prct|TGPRC2_261080A tari|TGARI_261080A tcof|TGCTCO5_261080A tgaf|TGME49_261080 tggt|TGGT1_261080 trub|TGRUB_261080 tveg|TGVEG_261080 vand|TGVAND_261080 cast|TGCAST_261080B coug|TGCOUG_261080D ctbf|TGBR5_261080C ctbn|TGBR9_261080B domt|TGDOM2_261080B fouo|TGFOU_261080B maso|TGMAS_261080B pena|TGP89_261080 prct|TGPRC2_261080B tari|TGARI_261080B tcof|TGCTCO5_261080B pena|TGP89_419700
OG6_400239: cast|TGCAST_262880A coug|TGCOUG_262880A coug|TGCOUG_262880B coug|TGCOUG_262880C ctbf|TGBR5_262880 ctbn|TGBR9_262880A ctbn|TGBR9_262880B ctbn|TGBR9_262880C domt|TGDOM2_262880A domt|TGDOM2_262880B fouo|TGFOU_404230 hham|HHA_262880 ncan|NCLIV_025030 pena|TGP89_262880A pena|TGP89_262880B pena|TGP89_262880C prct|TGPRC2_262880 tari|TGARI_262880A tcof|TGCTCO5_262880 tgaf|TGME49_262880 tggt|TGGT1_262880 trub|TGRUB_262880A trub|TGRUB_262880B tveg|TGVEG_262880 vand|TGVAND_262880A vand|TGVAND_262880B cast|TGCAST_262880B ctbn|TGBR9_262880D fouo|TGFOU_262880 pena|TGP89_262880D tari|TGARI_262880B trub|TGRUB_262880C
OG6_400240: cast|TGCAST_263710A coug|TGCOUG_263710A ctbf|TGBR5_263710A ctbn|TGBR9_381710 domt|TGDOM2_263710 fouo|TGFOU_263710A maso|TGMAS_263710A pena|TGP89_263710A prct|TGPRC2_263710A tari|TGARI_263710A tcof|TGCTCO5_263710A tggt|TGGT1_263710 trub|TGRUB_433580 tveg|TGVEG_263710 vand|TGVAND_263710A cast|TGCAST_263710B coug|TGCOUG_263710B ctbf|TGBR5_263710B ctbn|TGBR9_263710 fouo|TGFOU_263710B hham|HHA_263710 maso|TGMAS_263710B ncan|NCLIV_024240 pena|TGP89_263710B prct|TGPRC2_263710B tari|TGARI_263710B tcof|TGCTCO5_263710B tgaf|TGME49_263710 trub|TGRUB_433590 vand|TGVAND_263710B ctbf|TGBR5_263710C fouo|TGFOU_263710C
OG6_400241: cast|TGCAST_267800A coug|TGCOUG_267800B ctbf|TGBR5_376530 ctbn|TGBR9_267800A fouo|TGFOU_406610 hham|HHA_267800 ncan|NCLIV_038550 pena|TGP89_267800B prct|TGPRC2_267800A tari|TGARI_267800A trub|TGRUB_267800B vand|TGVAND_267800B cast|TGCAST_267800B coug|TGCOUG_267800D ctbf|TGBR5_376540 ctbn|TGBR9_267800B domt|TGDOM2_267800B fouo|TGFOU_267800A maso|TGMAS_414610 pena|TGP89_267800C prct|TGPRC2_267800B tari|TGARI_267800C tcof|TGCTCO5_267800B tgaf|TGME49_267800 tggt|TGGT1_267800 trub|TGRUB_267800C tveg|TGVEG_267800 vand|TGVAND_267800C tcof|TGCTCO5_267800A vand|TGVAND_267800D domt|TGDOM2_267800A pena|TGP89_267800D
OG6_400242: cast|TGCAST_271625A coug|TGCOUG_271625A ctbf|TGBR5_271625A ctbn|TGBR9_271625A domt|TGDOM2_271625A fouo|TGFOU_271625A maso|TGMAS_271625A pena|TGP89_271625A prct|TGPRC2_271625A tari|TGARI_271625A tcof|TGCTCO5_271625A tgaf|TGME49_271625 tggt|TGGT1_271625A trub|TGRUB_271625 tveg|TGVEG_271625A vand|TGVAND_271625A cast|TGCAST_271625B coug|TGCOUG_271625C ctbf|TGBR5_271625B ctbn|TGBR9_271625B domt|TGDOM2_271625B fouo|TGFOU_271625B hham|HHA_271625 maso|TGMAS_271625B ncan|NCLIV_035390 pena|TGP89_271625B prct|TGPRC2_271625B tari|TGARI_271625B tcof|TGCTCO5_271625B tggt|TGGT1_271625B tveg|TGVEG_271625B vand|TGVAND_271625B
OG6_400243: cast|TGCAST_277030 coug|TGCOUG_277030A coug|TGCOUG_277030B ctbf|TGBR5_277030A ctbf|TGBR5_277030B ctbn|TGBR9_328600 ctbn|TGBR9_385050 domt|TGDOM2_277030 fouo|TGFOU_277030 hham|HHA_277030 maso|TGMAS_277030 maso|TGMAS_328600 maso|TGMAS_416990 ncan|NCLIV_068560 pena|TGP89_277030A pena|TGP89_277030B prct|TGPRC2_277030A prct|TGPRC2_277030B prct|TGPRC2_277030C tari|TGARI_277030 tari|TGARI_328600 tcof|TGCTCO5_277030 tgaf|TGME49_277030 tggt|TGGT1_277030 trub|TGRUB_433750 trub|TGRUB_433760 tveg|TGVEG_277030 vand|TGVAND_277030 vand|TGVAND_328600 trub|TGRUB_277030 coug|TGCOUG_328600 ctbf|TGBR5_328600
OG6_400244: cast|TGCAST_290850A coug|TGCOUG_290850A ctbf|TGBR5_290850B ctbn|TGBR9_290850B domt|TGDOM2_290850A fouo|TGFOU_290850 hham|HHA_290850 maso|TGMAS_290850B ncan|NCLIV_042720 pena|TGP89_290850A prct|TGPRC2_290850 tari|TGARI_290850 tcof|TGCTCO5_290850B tgaf|TGME49_290850 tggt|TGGT1_290850 trub|TGRUB_290850A tveg|TGVEG_290850 vand|TGVAND_290850A cast|TGCAST_290850B coug|TGCOUG_290850B ctbf|TGBR5_290850C ctbn|TGBR9_290850C domt|TGDOM2_290850B maso|TGMAS_290850C pena|TGP89_290850B tcof|TGCTCO5_290850C trub|TGRUB_290850B vand|TGVAND_290850B ctbf|TGBR5_290850A ctbn|TGBR9_290850A maso|TGMAS_290850A tcof|TGCTCO5_290850A
OG6_400245: cast|TGCAST_294190A ctbn|TGBR9_294190A fouo|TGFOU_294190A maso|TGMAS_294190A prct|TGPRC2_294190A tari|TGARI_294190A tcof|TGCTCO5_294190A vand|TGVAND_294190A cast|TGCAST_294190B coug|TGCOUG_294190 ctbf|TGBR5_294190A ctbn|TGBR9_294190B domt|TGDOM2_294190A fouo|TGFOU_294190B hham|HHA_294190 maso|TGMAS_294190B ncan|NCLIV_000930 pena|TGP89_294190 prct|TGPRC2_294190B tari|TGARI_294190B tcof|TGCTCO5_294190C tgaf|TGME49_294190 tggt|TGGT1_294190 trub|TGRUB_294190A tveg|TGVEG_294190 vand|TGVAND_294190B ctbf|TGBR5_294190B ctbn|TGBR9_294190C domt|TGDOM2_294190B maso|TGMAS_294190C prct|TGPRC2_294190C trub|TGRUB_294190B
OG6_400246: cast|TGCAST_295710A coug|TGCOUG_295710A ctbf|TGBR5_377830 ctbn|TGBR9_295710 domt|TGDOM2_295710A fouo|TGFOU_295710A hham|HHA_295710 maso|TGMAS_295710A ncan|NCLIV_002120 pena|TGP89_295710 tari|TGARI_295710 tcof|TGCTCO5_295710A tgaf|TGME49_295710 tggt|TGGT1_295710 trub|TGRUB_295710A tveg|TGVEG_295710 vand|TGVAND_295710 cast|TGCAST_295710B coug|TGCOUG_295710B coug|TGCOUG_295710C ctbf|TGBR5_295710A ctbf|TGBR5_295710B fouo|TGFOU_295710B fouo|TGFOU_295710C fouo|TGFOU_295710D maso|TGMAS_295710B prct|TGPRC2_295710A prct|TGPRC2_295710B prct|TGPRC2_427410 domt|TGDOM2_295710B tcof|TGCTCO5_295710B trub|TGRUB_295710B
OG6_400247: cast|TGCAST_297780B coug|TGCOUG_297780 ctbf|TGBR5_297780B ctbn|TGBR9_297780 domt|TGDOM2_297780 fouo|TGFOU_297780 maso|TGMAS_297780B pena|TGP89_297780 prct|TGPRC2_297780 tari|TGARI_297780 tcof|TGCTCO5_297780 tgaf|TGME49_297780 tggt|TGGT1_297780 tveg|TGVEG_297780 vand|TGVAND_297780B cast|TGCAST_358780 coug|TGCOUG_358780 ctbf|TGBR5_297780C ctbn|TGBR9_384370 hham|HHA_297780 maso|TGMAS_358780 ncan|NCLIV_006680 prct|TGPRC2_361170 tari|TGARI_370540 trub|TGRUB_358780 vand|TGVAND_297780 domt|TGDOM2_358140 fouo|TGFOU_358140 pena|TGP89_358140 tari|TGARI_361170 vand|TGVAND_361170 trub|TGRUB_297780B
OG6_400248: cast|TGCAST_300020 coug|TGCOUG_300020 ctbf|TGBR5_300020A ctbf|TGBR5_300020B ctbn|TGBR9_300020C domt|TGDOM2_300020A domt|TGDOM2_300020B fouo|TGFOU_300020A hham|HHA_300020 maso|TGMAS_300020A maso|TGMAS_300020B ncan|NCLIV_064680 pena|TGP89_300020A pena|TGP89_300020C prct|TGPRC2_300020A prct|TGPRC2_300020B tari|TGARI_300020A tari|TGARI_300020C tcof|TGCTCO5_300020 tgaf|TGME49_300020 tggt|TGGT1_300020 trub|TGRUB_300020A trub|TGRUB_300020C tveg|TGVEG_300020 vand|TGVAND_300020A vand|TGVAND_300020B ctbn|TGBR9_300020A fouo|TGFOU_300020C tcof|TGCTCO5_448060 ctbn|TGBR9_300020B fouo|TGFOU_406940 tcof|TGCTCO5_448070
OG6_400249: cast|TGCAST_309400 maso|TGMAS_414750 pena|TGP89_309400B tari|TGARI_309400C tcof|TGCTCO5_309400B cast|TGCAST_309400A coug|TGCOUG_309400 ctbf|TGBR5_309400A ctbn|TGBR9_309400 domt|TGDOM2_309400 fouo|TGFOU_309400 hham|HHA_309400 maso|TGMAS_309400 ncan|NCLIV_053750 pena|TGP89_309400A prct|TGPRC2_309400 tari|TGARI_309400A tcof|TGCTCO5_309400A tgaf|TGME49_309400 tggt|TGGT1_309400 trub|TGRUB_309400 tveg|TGVEG_309400 vand|TGVAND_309400 cast|TGCAST_309400B ctbf|TGBR5_309400B tari|TGARI_309400B ctbn|TGBR9_366150 fouo|TGFOU_402700 trub|TGRUB_366150 vand|TGVAND_437780 ctbn|TGBR9_380770 fouo|TGFOU_402690
OG6_400250: cast|TGCAST_310430A coug|TGCOUG_310430A ctbf|TGBR5_310430A ctbn|TGBR9_310430A domt|TGDOM2_310430A fouo|TGFOU_310430 hham|HHA_310430 maso|TGMAS_310430A pena|TGP89_310430A prct|TGPRC2_310430A tari|TGARI_310430A tcof|TGCTCO5_310430A tgaf|TGME49_310430 tggt|TGGT1_310430A trub|TGRUB_310430A tveg|TGVEG_310430A vand|TGVAND_310430A cast|TGCAST_310430B coug|TGCOUG_310430B ctbf|TGBR5_310430B ctbn|TGBR9_310430B domt|TGDOM2_310430B maso|TGMAS_310430B ncan|NCLIV_054510 pena|TGP89_310430B prct|TGPRC2_310430B tari|TGARI_310430B tcof|TGCTCO5_310430B tggt|TGGT1_310430B trub|TGRUB_310430B tveg|TGVEG_310430B vand|TGVAND_310430B
OG6_400251: cast|TGCAST_312330 coug|TGCOUG_312330A coug|TGCOUG_312330B ctbf|TGBR5_312330A ctbf|TGBR5_312330B ctbf|TGBR5_373500 ctbn|TGBR9_312330A ctbn|TGBR9_312330B domt|TGDOM2_312330A domt|TGDOM2_312330B fouo|TGFOU_312330A fouo|TGFOU_312330B fouo|TGFOU_312330C hham|HHA_312330 maso|TGMAS_312330A maso|TGMAS_312330B ncan|NCLIV_055890 pena|TGP89_312330A pena|TGP89_312330B pena|TGP89_312330C prct|TGPRC2_312330 tari|TGARI_312330A tari|TGARI_312330B tcof|TGCTCO5_312330A tcof|TGCTCO5_312330B tgaf|TGME49_312330 tggt|TGGT1_312330 trub|TGRUB_312330A trub|TGRUB_312330B trub|TGRUB_312330C tveg|TGVEG_312330 vand|TGVAND_312330
OG6_400252: cast|TGCAST_320300A coug|TGCOUG_320300A ctbn|TGBR9_320300A domt|TGDOM2_320300 fouo|TGFOU_320300A hham|HHA_320300 maso|TGMAS_320300B ncan|NCLIV_009850 pena|TGP89_320300A prct|TGPRC2_320300B tari|TGARI_320300 tcof|TGCTCO5_320300A tgaf|TGME49_320300 tggt|TGGT1_320300 trub|TGRUB_320300A tveg|TGVEG_320300 vand|TGVAND_320300A cast|TGCAST_320300B coug|TGCOUG_320300B ctbf|TGBR5_375420 ctbn|TGBR9_320300B fouo|TGFOU_320300B maso|TGMAS_320300C pena|TGP89_320300B tcof|TGCTCO5_320300B tcof|TGCTCO5_447620 trub|TGRUB_320300C vand|TGVAND_320300B vand|TGVAND_320300C trub|TGRUB_320300B maso|TGMAS_320300A prct|TGPRC2_320300A
OG6_400253: cast|TGCAST_320440A coug|TGCOUG_320440A ctbf|TGBR5_320440A ctbn|TGBR9_320440A domt|TGDOM2_320440A fouo|TGFOU_320440A maso|TGMAS_320440A pena|TGP89_320440A prct|TGPRC2_320440A tari|TGARI_320440A tcof|TGCTCO5_320440A tgaf|TGME49_320440 tggt|TGGT1_320440A trub|TGRUB_320440A tveg|TGVEG_320440A vand|TGVAND_320440 cast|TGCAST_320440B coug|TGCOUG_320440D ctbf|TGBR5_320440B ctbn|TGBR9_320440C domt|TGDOM2_320440B fouo|TGFOU_320440B hham|HHA_320440 maso|TGMAS_320440B ncan|NCLIV_009830 pena|TGP89_320440B prct|TGPRC2_320440B tari|TGARI_320440B tcof|TGCTCO5_320440B tggt|TGGT1_320440B trub|TGRUB_320440B tveg|TGVEG_320440B
OG6_400254: cast|TGCAST_358540 ctbn|TGBR9_227850B domt|TGDOM2_227850B fouo|TGFOU_358540 maso|TGMAS_358540 tari|TGARI_227850B tcof|TGCTCO5_227850B cast|TGCAST_364730 coug|TGCOUG_227850 ctbf|TGBR5_227850A ctbn|TGBR9_227850A domt|TGDOM2_227850A fouo|TGFOU_364730 hham|HHA_227850 maso|TGMAS_364730 ncan|NCLIV_045550 pena|TGP89_227850A prct|TGPRC2_227850 tari|TGARI_227850A tcof|TGCTCO5_227850A tgaf|TGME49_227850 tggt|TGGT1_227850 trub|TGRUB_227850A tveg|TGVEG_227850 vand|TGVAND_227850A ctbf|TGBR5_227850B ctbn|TGBR9_227850C domt|TGDOM2_227850C fouo|TGFOU_407290 pena|TGP89_227850B trub|TGRUB_227850B vand|TGVAND_227850B
OG6_400255: cast|TGCAST_387450 coug|TGCOUG_288050A ctbf|TGBR5_288050A domt|TGDOM2_398730 fouo|TGFOU_403930 hham|HHA_288050 maso|TGMAS_288050A pena|TGP89_421230 pena|TGP89_421240 prct|TGPRC2_288050A tari|TGARI_288050 tcof|TGCTCO5_288050A tgaf|TGME49_288050 trub|TGRUB_430690 tveg|TGVEG_288050 vand|TGVAND_288050A coug|TGCOUG_288050B ctbf|TGBR5_288050B ctbn|TGBR9_288050 domt|TGDOM2_288050 maso|TGMAS_288050B ncan|NCLIV_040690 pena|TGP89_288050 tari|TGARI_369120 tcof|TGCTCO5_288050B tcof|TGCTCO5_288050C trub|TGRUB_430700 vand|TGVAND_288050B prct|TGPRC2_288050C trub|TGRUB_288050 prct|TGPRC2_288050D trub|TGRUB_430680
OG6_400256: cast|TGCAST_207430B coug|TGCOUG_207430A ctbf|TGBR5_207430A ctbn|TGBR9_207430 domt|TGDOM2_207430A fouo|TGFOU_207430A maso|TGMAS_207430B pena|TGP89_207430B prct|TGPRC2_207430B tari|TGARI_207430A vand|TGVAND_207430B cast|TGCAST_207430C ctbf|TGBR5_207430B domt|TGDOM2_207430C fouo|TGFOU_207430C hham|HHA_207430 maso|TGMAS_207430C ncan|NCLIV_002510 pena|TGP89_207430C prct|TGPRC2_207430D tari|TGARI_207430B tcof|TGCTCO5_207430 tgaf|TGME49_207430 tggt|TGGT1_207430 trub|TGRUB_207430 tveg|TGVEG_207430 vand|TGVAND_207430C domt|TGDOM2_207430B fouo|TGFOU_207430B coug|TGCOUG_207430B tari|TGARI_207430C
OG6_400257: cast|TGCAST_209130A coug|TGCOUG_209130A ctbf|TGBR5_209130 ctbn|TGBR9_209130A fouo|TGFOU_209130A pena|TGP89_209130A prct|TGPRC2_209130A trub|TGRUB_209130A vand|TGVAND_209130A cast|TGCAST_209130B coug|TGCOUG_209130B ctbf|TGBR5_377890 ctbn|TGBR9_209130C domt|TGDOM2_209130 fouo|TGFOU_209130B hham|HHA_209130 maso|TGMAS_209130 ncan|NCLIV_003540 pena|TGP89_209130B prct|TGPRC2_209130B tari|TGARI_209130B tcof|TGCTCO5_209130 tgaf|TGME49_209130 tggt|TGGT1_209130 trub|TGRUB_434120 tveg|TGVEG_209130 vand|TGVAND_209130B tari|TGARI_209130A prct|TGPRC2_209130C ctbn|TGBR9_209130B trub|TGRUB_209130B
OG6_400258: cast|TGCAST_209650 coug|TGCOUG_209650 ctbf|TGBR5_209650A ctbf|TGBR5_209650B ctbn|TGBR9_209650A ctbn|TGBR9_209650B ctbn|TGBR9_209650C domt|TGDOM2_209650A domt|TGDOM2_209650B fouo|TGFOU_209650A fouo|TGFOU_209650B hham|HHA_209650 maso|TGMAS_209650 pena|TGP89_209650 pena|TGP89_421050 pena|TGP89_421060 prct|TGPRC2_209650A prct|TGPRC2_209650B tari|TGARI_209650A tari|TGARI_209650B tari|TGARI_371080 tcof|TGCTCO5_209650 tgaf|TGME49_209650 tggt|TGGT1_209650A tggt|TGGT1_209650B trub|TGRUB_209650A trub|TGRUB_209650B tveg|TGVEG_209650 vand|TGVAND_209650A vand|TGVAND_209650B ncan|NCLIV_003940
OG6_400259: cast|TGCAST_212880A ctbf|TGBR5_212880A ctbn|TGBR9_212880A domt|TGDOM2_362250 fouo|TGFOU_212880A hham|HHA_212880 maso|TGMAS_362250 ncan|NCLIV_012990 pena|TGP89_212880A prct|TGPRC2_212880A tari|TGARI_212880 tgaf|TGME49_212880 tggt|TGGT1_212880 tveg|TGVEG_212880 vand|TGVAND_212880A cast|TGCAST_212880B coug|TGCOUG_212880 ctbf|TGBR5_212880B ctbn|TGBR9_212880B domt|TGDOM2_212880 domt|TGDOM2_399350 fouo|TGFOU_212880B fouo|TGFOU_212880C maso|TGMAS_212880 pena|TGP89_212880B pena|TGP89_212880C prct|TGPRC2_212880B tcof|TGCTCO5_212880 tcof|TGCTCO5_446400 trub|TGRUB_212880 vand|TGVAND_212880B
OG6_400260: cast|TGCAST_214090A coug|TGCOUG_214090A ctbf|TGBR5_214090A ctbn|TGBR9_214090A domt|TGDOM2_214090 fouo|TGFOU_214090A hham|HHA_214090 maso|TGMAS_214090A ncan|NCLIV_051350 pena|TGP89_214090A prct|TGPRC2_214090A tari|TGARI_214090A tcof|TGCTCO5_214090 tgaf|TGME49_214090 tggt|TGGT1_214090 trub|TGRUB_214090 tveg|TGVEG_214090 vand|TGVAND_214090 cast|TGCAST_214090B coug|TGCOUG_214090B ctbf|TGBR5_214090B ctbn|TGBR9_214090B ctbn|TGBR9_214090C fouo|TGFOU_214090B fouo|TGFOU_214090C maso|TGMAS_214090B maso|TGMAS_214090C pena|TGP89_214090B prct|TGPRC2_214090B tari|TGARI_214090B tari|TGARI_214090C
OG6_400261: cast|TGCAST_219260A coug|TGCOUG_219260A ctbf|TGBR5_219260A ctbn|TGBR9_382230 domt|TGDOM2_219260A fouo|TGFOU_219260A hham|HHA_219260 maso|TGMAS_219260A pena|TGP89_219260A prct|TGPRC2_219260A tari|TGARI_219260 tcof|TGCTCO5_219260A tgaf|TGME49_219260 tggt|TGGT1_219260A trub|TGRUB_429250 tveg|TGVEG_219260 vand|TGVAND_219260A cast|TGCAST_219260B coug|TGCOUG_219260B ctbf|TGBR5_219260B ctbn|TGBR9_219260 domt|TGDOM2_219260B fouo|TGFOU_219260B maso|TGMAS_219260B maso|TGMAS_219260C pena|TGP89_219260B tcof|TGCTCO5_219260B tggt|TGGT1_219260B trub|TGRUB_219260A vand|TGVAND_219260B ncan|NCLIV_061220
OG6_400262: cast|TGCAST_219660 coug|TGCOUG_219660 ctbf|TGBR5_219660B ctbn|TGBR9_219660 domt|TGDOM2_219660B fouo|TGFOU_219660 hham|HHA_219660 maso|TGMAS_219660 ncan|NCLIV_060960 pena|TGP89_219660 prct|TGPRC2_219660 tari|TGARI_219660 tcof|TGCTCO5_447350 tgaf|TGME49_219660 tggt|TGGT1_219660 trub|TGRUB_219660 tveg|TGVEG_325100 vand|TGVAND_219660 cast|TGCAST_325100 ctbf|TGBR5_219660A ctbn|TGBR9_364710 domt|TGDOM2_219660A fouo|TGFOU_325100 maso|TGMAS_325100 pena|TGP89_325100 prct|TGPRC2_364710 tari|TGARI_325100 tcof|TGCTCO5_364710 tgaf|TGME49_325100 trub|TGRUB_364710 vand|TGVAND_325100
OG6_400263: cast|TGCAST_221220 coug|TGCOUG_394530 ctbf|TGBR5_221220A domt|TGDOM2_221220 fouo|TGFOU_221220 hham|HHA_221220 maso|TGMAS_221220A ncan|NCLIV_004800 pena|TGP89_221220 prct|TGPRC2_424270 tari|TGARI_221220A tcof|TGCTCO5_221220 tgaf|TGME49_221220 tggt|TGGT1_221220 trub|TGRUB_221220A tveg|TGVEG_221220 vand|TGVAND_221220 cast|TGCAST_365240 coug|TGCOUG_221220 ctbf|TGBR5_221220C ctbn|TGBR9_382890 domt|TGDOM2_399160 fouo|TGFOU_365240 maso|TGMAS_221220B prct|TGPRC2_424260 tari|TGARI_221220B tcof|TGCTCO5_444610 trub|TGRUB_221220B ctbf|TGBR5_221220B ctbn|TGBR9_382880 domt|TGDOM2_399170
OG6_400264: cast|TGCAST_221440A coug|TGCOUG_221440A coug|TGCOUG_221440B ctbf|TGBR5_221440A ctbn|TGBR9_221440 domt|TGDOM2_221440 fouo|TGFOU_221440 hham|HHA_221440 maso|TGMAS_221440A pena|TGP89_221440A prct|TGPRC2_221440A tari|TGARI_221440A tcof|TGCTCO5_221440A tgaf|TGME49_221440 tggt|TGGT1_221440 trub|TGRUB_221440A tveg|TGVEG_221440 vand|TGVAND_221440A cast|TGCAST_221440B coug|TGCOUG_221440C ctbf|TGBR5_221440B domt|TGDOM2_359330 fouo|TGFOU_359330 maso|TGMAS_221440B pena|TGP89_221440B prct|TGPRC2_221440B tari|TGARI_221440B tcof|TGCTCO5_221440B trub|TGRUB_221440B vand|TGVAND_221440B ncan|NCLIV_004980
OG6_400265: cast|TGCAST_224280 coug|TGCOUG_224280A coug|TGCOUG_224280B ctbf|TGBR5_224280A ctbf|TGBR5_224280B ctbn|TGBR9_224280 domt|TGDOM2_224280 fouo|TGFOU_224280 hham|HHA_224280 maso|TGMAS_224280A maso|TGMAS_224280B ncan|NCLIV_068440 pena|TGP89_224280A prct|TGPRC2_224280A prct|TGPRC2_224280B tari|TGARI_224280A tari|TGARI_224280B tcof|TGCTCO5_224280 tcof|TGCTCO5_445000 tgaf|TGME49_224280 tggt|TGGT1_224280 trub|TGRUB_224280A trub|TGRUB_224280B trub|TGRUB_224280C tveg|TGVEG_224280 vand|TGVAND_224280A vand|TGVAND_224280C ctbf|TGBR5_224280C fouo|TGFOU_406360 pena|TGP89_224280B tari|TGARI_370680
OG6_400266: cast|TGCAST_229310A coug|TGCOUG_229310A coug|TGCOUG_229310B ctbf|TGBR5_229310A ctbn|TGBR9_229310A domt|TGDOM2_229310A fouo|TGFOU_229310A hham|HHA_229310 maso|TGMAS_229310A ncan|NCLIV_030230 pena|TGP89_229310 prct|TGPRC2_229310A tari|TGARI_229310A tari|TGARI_229310B tcof|TGCTCO5_229310 tgaf|TGME49_229310 tggt|TGGT1_229310 trub|TGRUB_229310A tveg|TGVEG_229310 vand|TGVAND_229310A cast|TGCAST_229310B coug|TGCOUG_229310C ctbf|TGBR5_229310B ctbn|TGBR9_229310B domt|TGDOM2_229310B fouo|TGFOU_229310B fouo|TGFOU_229310C maso|TGMAS_229310B prct|TGPRC2_229310B trub|TGRUB_229310B vand|TGVAND_229310B
OG6_400267: cast|TGCAST_230420 coug|TGCOUG_230420A ctbf|TGBR5_230420 ctbn|TGBR9_230420B domt|TGDOM2_230420 fouo|TGFOU_230420A hham|HHA_230420 maso|TGMAS_230420 ncan|NCLIV_030940 pena|TGP89_230420 prct|TGPRC2_230420A tari|TGARI_230420A tari|TGARI_230420B tcof|TGCTCO5_230420 tgaf|TGME49_230420 tggt|TGGT1_230420 trub|TGRUB_230420A trub|TGRUB_230420B tveg|TGVEG_230420 vand|TGVAND_230420 cast|TGCAST_387230 coug|TGCOUG_230420B ctbn|TGBR9_230420D fouo|TGFOU_230420B maso|TGMAS_412970 pena|TGP89_418530 prct|TGPRC2_230420B tari|TGARI_230420C trub|TGRUB_230420C coug|TGCOUG_392220 ctbn|TGBR9_230420A
OG6_400268: cast|TGCAST_236080 coug|TGCOUG_236080B ctbf|TGBR5_236080C ctbn|TGBR9_236080B fouo|TGFOU_236080 hham|HHA_236080 maso|TGMAS_236080B ncan|NCLIV_050400 prct|TGPRC2_426450 tari|TGARI_236080 tcof|TGCTCO5_236080B tgaf|TGME49_236080 tggt|TGGT1_236080 trub|TGRUB_236080B tveg|TGVEG_236080 vand|TGVAND_236080B coug|TGCOUG_236080A ctbf|TGBR5_236080B ctbn|TGBR9_236080A maso|TGMAS_236080A pena|TGP89_236080A trub|TGRUB_236080A vand|TGVAND_236080A pena|TGP89_422030 ctbf|TGBR5_236080A fouo|TGFOU_358200 hham|HHA_452390 tcof|TGCTCO5_236080A vand|TGVAND_358200 domt|TGDOM2_236080 pena|TGP89_236080B
OG6_400269: cast|TGCAST_237480A coug|TGCOUG_237480A ctbf|TGBR5_237480A ctbn|TGBR9_237480A ctbn|TGBR9_237480B domt|TGDOM2_237480 fouo|TGFOU_237480A fouo|TGFOU_237480B hham|HHA_237480 maso|TGMAS_237480A ncan|NCLIV_051220 pena|TGP89_237480 prct|TGPRC2_237480A tari|TGARI_237480A tcof|TGCTCO5_237480 tgaf|TGME49_237480 tggt|TGGT1_237480 trub|TGRUB_237480 tveg|TGVEG_237480A vand|TGVAND_237480A vand|TGVAND_436550 cast|TGCAST_237480B coug|TGCOUG_237480B ctbf|TGBR5_237480B ctbn|TGBR9_237480C fouo|TGFOU_237480C maso|TGMAS_237480B prct|TGPRC2_237480B tari|TGARI_237480B tveg|TGVEG_237480B vand|TGVAND_237480B
OG6_400270: cast|TGCAST_239480A coug|TGCOUG_239480 ctbf|TGBR5_376120 ctbn|TGBR9_383190 domt|TGDOM2_239480A maso|TGMAS_414140 pena|TGP89_239480A prct|TGPRC2_239480 tari|TGARI_239480 tgaf|TGME49_239480 tggt|TGGT1_239480 trub|TGRUB_239480 tveg|TGVEG_239480 cast|TGCAST_239480B ctbf|TGBR5_376110 ctbn|TGBR9_383200 domt|TGDOM2_239480B fouo|TGFOU_239480A hham|HHA_239480 maso|TGMAS_414150 ncan|NCLIV_016100 pena|TGP89_239480B tari|TGARI_371570 tcof|TGCTCO5_239480 vand|TGVAND_239480 cast|TGCAST_239480C ctbn|TGBR9_239480 domt|TGDOM2_239480C fouo|TGFOU_239480C pena|TGP89_239480C domt|TGDOM2_399560
OG6_400271: cast|TGCAST_241870A coug|TGCOUG_241870A ctbf|TGBR5_241870A ctbn|TGBR9_241870A domt|TGDOM2_241870 fouo|TGFOU_241870A maso|TGMAS_241870A pena|TGP89_241870A prct|TGPRC2_427120 tari|TGARI_241870A tcof|TGCTCO5_241870A tgaf|TGME49_241870 tggt|TGGT1_241870 trub|TGRUB_241870A tveg|TGVEG_241870 vand|TGVAND_241870A cast|TGCAST_241870B coug|TGCOUG_241870B ctbf|TGBR5_241870B ctbn|TGBR9_241870B domt|TGDOM2_400870 fouo|TGFOU_241870B hham|HHA_241870 maso|TGMAS_241870B pena|TGP89_241870B prct|TGPRC2_422910 tari|TGARI_241870B tcof|TGCTCO5_241870B trub|TGRUB_241870B vand|TGVAND_241870B ncan|NCLIV_017290
OG6_400272: cast|TGCAST_244570A ctbf|TGBR5_244570A ctbn|TGBR9_244570 domt|TGDOM2_244570A fouo|TGFOU_244570A maso|TGMAS_244570 prct|TGPRC2_244570A tari|TGARI_244570A tcof|TGCTCO5_244570A trub|TGRUB_244570A cast|TGCAST_244570B coug|TGCOUG_244570 hham|HHA_244570 pena|TGP89_244570 prct|TGPRC2_244570B tcof|TGCTCO5_244570B tgaf|TGME49_244570 tggt|TGGT1_244570 trub|TGRUB_244570B tveg|TGVEG_244570 vand|TGVAND_244570 cast|TGCAST_244570C ctbf|TGBR5_244570B domt|TGDOM2_244570B fouo|TGFOU_244570B ncan|NCLIV_019120 prct|TGPRC2_244570C tari|TGARI_244570B trub|TGRUB_244570C ctbn|TGBR9_383000 maso|TGMAS_416970
OG6_400273: cast|TGCAST_244880A fouo|TGFOU_244880A maso|TGMAS_244880A pena|TGP89_244880A prct|TGPRC2_244880A tari|TGARI_244880 tcof|TGCTCO5_244880A tgaf|TGME49_244880 tggt|TGGT1_244880 trub|TGRUB_244880A tveg|TGVEG_244880 vand|TGVAND_244880A cast|TGCAST_244880B coug|TGCOUG_244880A coug|TGCOUG_244880B ctbf|TGBR5_244880A ctbf|TGBR5_244880B ctbn|TGBR9_244880A ctbn|TGBR9_244880B domt|TGDOM2_244880B domt|TGDOM2_244880C fouo|TGFOU_244880B hham|HHA_244880 maso|TGMAS_244880B ncan|NCLIV_019340 pena|TGP89_244880B prct|TGPRC2_244880B tcof|TGCTCO5_244880B trub|TGRUB_244880B trub|TGRUB_244880C vand|TGVAND_244880B
OG6_400274: cast|TGCAST_254570A coug|TGCOUG_254570A coug|TGCOUG_254570B ctbf|TGBR5_254570A ctbn|TGBR9_254570A domt|TGDOM2_254570 fouo|TGFOU_254570A hham|HHA_254570 maso|TGMAS_254570B ncan|NCLIV_008850 pena|TGP89_254570A prct|TGPRC2_254570 tari|TGARI_254570A tcof|TGCTCO5_254570A tgaf|TGME49_254570 tggt|TGGT1_254570 trub|TGRUB_254570B tveg|TGVEG_254570 vand|TGVAND_254570A cast|TGCAST_254570B ctbf|TGBR5_254570B ctbn|TGBR9_254570B fouo|TGFOU_254570B maso|TGMAS_254570C pena|TGP89_254570B tari|TGARI_254570B tcof|TGCTCO5_254570B trub|TGRUB_254570C vand|TGVAND_254570B maso|TGMAS_254570A trub|TGRUB_254570A
OG6_400275: cast|TGCAST_263360A coug|TGCOUG_263360A ctbf|TGBR5_263360A ctbn|TGBR9_381730 domt|TGDOM2_263360 fouo|TGFOU_263360A hham|HHA_263360 maso|TGMAS_263360 ncan|NCLIV_024560 pena|TGP89_263360 prct|TGPRC2_263360A tari|TGARI_263360A tcof|TGCTCO5_263360A tgaf|TGME49_263360 tggt|TGGT1_263360 trub|TGRUB_263360A tveg|TGVEG_263360 vand|TGVAND_263360 cast|TGCAST_263360B coug|TGCOUG_263360B ctbf|TGBR5_263360C ctbn|TGBR9_263360 fouo|TGFOU_263360C prct|TGPRC2_263360B tari|TGARI_263360C tcof|TGCTCO5_263360C trub|TGRUB_263360B ctbf|TGBR5_263360B fouo|TGFOU_263360B tari|TGARI_263360B tcof|TGCTCO5_263360B
OG6_400276: cast|TGCAST_264840A coug|TGCOUG_264840A ctbf|TGBR5_264840A ctbn|TGBR9_264840A domt|TGDOM2_264840A fouo|TGFOU_264850 hham|HHA_264840 maso|TGMAS_264850 pena|TGP89_264840A prct|TGPRC2_264840A tari|TGARI_264840A tcof|TGCTCO5_264840A tgaf|TGME49_264840 tggt|TGGT1_264840 tggt|TGGT1_264850 trub|TGRUB_264840A tveg|TGVEG_264840 vand|TGVAND_264840A cast|TGCAST_264840B coug|TGCOUG_264840B ctbf|TGBR5_264840B ctbn|TGBR9_264840B domt|TGDOM2_264840B fouo|TGFOU_405450 ncan|NCLIV_040350 pena|TGP89_264840C prct|TGPRC2_264840D tari|TGARI_264840B tcof|TGCTCO5_264840B trub|TGRUB_264840C vand|TGVAND_264840B
OG6_400277: cast|TGCAST_265250A ctbf|TGBR5_265250A ctbn|TGBR9_265250 domt|TGDOM2_265250 fouo|TGFOU_265250A hham|HHA_265250 maso|TGMAS_265250A pena|TGP89_265250A prct|TGPRC2_265250A tari|TGARI_265250A tcof|TGCTCO5_265250 tgaf|TGME49_265250 tggt|TGGT1_265250 trub|TGRUB_265250A tveg|TGVEG_265250 vand|TGVAND_265250 cast|TGCAST_265250B coug|TGCOUG_265250A coug|TGCOUG_265250B ctbf|TGBR5_265250B ctbf|TGBR5_265250C fouo|TGFOU_265250B fouo|TGFOU_265250C maso|TGMAS_265250B ncan|NCLIV_040010 pena|TGP89_265250C prct|TGPRC2_265250B prct|TGPRC2_265250C tari|TGARI_265250B trub|TGRUB_265250B pena|TGP89_265250B
OG6_400278: cast|TGCAST_266280A coug|TGCOUG_266280 ctbf|TGBR5_266280A ctbn|TGBR9_266280 fouo|TGFOU_266280A hham|HHA_266280 maso|TGMAS_266280A ncan|NCLIV_039630 pena|TGP89_266280A prct|TGPRC2_266280A tari|TGARI_266280A tcof|TGCTCO5_266280A tgaf|TGME49_266280 tggt|TGGT1_266280 trub|TGRUB_433690 tveg|TGVEG_266280 vand|TGVAND_266280A cast|TGCAST_266280B ctbf|TGBR5_266280B ctbn|TGBR9_384100 domt|TGDOM2_399700 fouo|TGFOU_266280B maso|TGMAS_266280B pena|TGP89_266280B prct|TGPRC2_266280B tari|TGARI_266280C tcof|TGCTCO5_266280B trub|TGRUB_433700 vand|TGVAND_266280B maso|TGMAS_266280C pena|TGP89_266280C
OG6_400279: cast|TGCAST_266990A coug|TGCOUG_266990A ctbf|TGBR5_266990A ctbn|TGBR9_266990 domt|TGDOM2_266990 fouo|TGFOU_405410 hham|HHA_266990 ncan|NCLIV_039080 pena|TGP89_266990A prct|TGPRC2_266990A tari|TGARI_266990A tcof|TGCTCO5_266990A tgaf|TGME49_266990 tggt|TGGT1_266990 trub|TGRUB_266990A tveg|TGVEG_266990 vand|TGVAND_266990A cast|TGCAST_266990B coug|TGCOUG_266990B ctbf|TGBR5_266990B fouo|TGFOU_266990B maso|TGMAS_266990B pena|TGP89_266990B prct|TGPRC2_266990D tari|TGARI_266990B tcof|TGCTCO5_266990B trub|TGRUB_266990B vand|TGVAND_266990B fouo|TGFOU_266990A maso|TGMAS_266990A coug|TGCOUG_392750
OG6_400280: cast|TGCAST_268370A coug|TGCOUG_268370A ctbf|TGBR5_268370A ctbn|TGBR9_268370 domt|TGDOM2_268370 fouo|TGFOU_268370B hham|HHA_268370 maso|TGMAS_268370A ncan|NCLIV_037840 pena|TGP89_268370 prct|TGPRC2_268370A tari|TGARI_268370A tcof|TGCTCO5_268370A tcof|TGCTCO5_268370B tgaf|TGME49_268370 tggt|TGGT1_268370 trub|TGRUB_268370A tveg|TGVEG_268370 vand|TGVAND_268370A cast|TGCAST_268370B coug|TGCOUG_268370B ctbf|TGBR5_268370B ctbf|TGBR5_268370C fouo|TGFOU_268370C maso|TGMAS_268370B maso|TGMAS_268370C prct|TGPRC2_268370B tari|TGARI_268370B tcof|TGCTCO5_268370C trub|TGRUB_268370B vand|TGVAND_268370B
OG6_400281: cast|TGCAST_270865A coug|TGCOUG_270865 ctbf|TGBR5_270865A ctbn|TGBR9_270865A domt|TGDOM2_270865A fouo|TGFOU_270865A hham|HHA_270865 maso|TGMAS_270865A ncan|NCLIV_035920 pena|TGP89_270865A prct|TGPRC2_270865A tari|TGARI_270865A tcof|TGCTCO5_445190 tgaf|TGME49_270865 tggt|TGGT1_270865 trub|TGRUB_270865A tveg|TGVEG_270865 vand|TGVAND_270865A cast|TGCAST_270865B ctbf|TGBR5_270865C ctbn|TGBR9_270865B domt|TGDOM2_270865B fouo|TGFOU_270865C maso|TGMAS_270865B pena|TGP89_270865B pena|TGP89_270865C prct|TGPRC2_270865B tari|TGARI_270865B tcof|TGCTCO5_270865B trub|TGRUB_270865B vand|TGVAND_270865B
OG6_400282: cast|TGCAST_272720 coug|TGCOUG_272720A ctbf|TGBR5_272720 ctbn|TGBR9_272720 domt|TGDOM2_272720 fouo|TGFOU_272720 hham|HHA_272720 maso|TGMAS_272720A ncan|NCLIV_034600 pena|TGP89_272720 prct|TGPRC2_272720A prct|TGPRC2_272720B tari|TGARI_272720A tcof|TGCTCO5_272720 tgaf|TGME49_272720 tggt|TGGT1_272720 trub|TGRUB_272720A tveg|TGVEG_272720 vand|TGVAND_272720A vand|TGVAND_272720B coug|TGCOUG_272720B ctbf|TGBR5_360200 ctbn|TGBR9_360200 maso|TGMAS_272720C pena|TGP89_422190 tari|TGARI_272720C trub|TGRUB_272720B ctbf|TGBR5_361550 ctbn|TGBR9_361550 maso|TGMAS_272720B tari|TGARI_272720B
OG6_400283: cast|TGCAST_277150A coug|TGCOUG_277150A ctbf|TGBR5_277150A ctbn|TGBR9_277150A domt|TGDOM2_277150A fouo|TGFOU_277150A maso|TGMAS_277150A pena|TGP89_421660 prct|TGPRC2_277150A tari|TGARI_277150A tcof|TGCTCO5_277150A tgaf|TGME49_277150 tggt|TGGT1_277150 trub|TGRUB_277150A tveg|TGVEG_277150A vand|TGVAND_277150 cast|TGCAST_277150B coug|TGCOUG_277150B ctbf|TGBR5_277150B ctbn|TGBR9_277150B domt|TGDOM2_277150B fouo|TGFOU_277150B hham|HHA_277150 maso|TGMAS_277150B ncan|NCLIV_068500 pena|TGP89_277150 prct|TGPRC2_277150B tari|TGARI_277150B tcof|TGCTCO5_277150B trub|TGRUB_277150B tveg|TGVEG_277150B
OG6_400284: cast|TGCAST_278660A coug|TGCOUG_278660A ctbf|TGBR5_278660A ctbn|TGBR9_278660A domt|TGDOM2_278660 fouo|TGFOU_278660A hham|HHA_278660 maso|TGMAS_278660A ncan|NCLIV_067350 pena|TGP89_278660A prct|TGPRC2_278660A tari|TGARI_278660A tcof|TGCTCO5_278660A tgaf|TGME49_278660 tggt|TGGT1_278660 trub|TGRUB_278660 tveg|TGVEG_278660 vand|TGVAND_278660 cast|TGCAST_278660B ctbf|TGBR5_278660B ctbn|TGBR9_278660C fouo|TGFOU_278660B maso|TGMAS_278660C pena|TGP89_278660C prct|TGPRC2_278660B tari|TGARI_278660C tcof|TGCTCO5_278660B maso|TGMAS_278660B pena|TGP89_278660B coug|TGCOUG_278660B ctbn|TGBR9_278660B
OG6_400285: cast|TGCAST_285540A coug|TGCOUG_285540A ctbf|TGBR5_285540A ctbn|TGBR9_285540A domt|TGDOM2_285540A fouo|TGFOU_285540A hham|HHA_285540 maso|TGMAS_285540A ncan|NCLIV_014730 pena|TGP89_285540A prct|TGPRC2_285540A tari|TGARI_285540A tcof|TGCTCO5_285540A tgaf|TGME49_285540 tggt|TGGT1_285540 trub|TGRUB_285540A tveg|TGVEG_285540 vand|TGVAND_285540A cast|TGCAST_285540B coug|TGCOUG_285540B ctbf|TGBR5_285540B ctbn|TGBR9_285540B domt|TGDOM2_285540C fouo|TGFOU_285540B maso|TGMAS_285540B pena|TGP89_285540B prct|TGPRC2_285540B tari|TGARI_285540B tcof|TGCTCO5_285540C trub|TGRUB_285540B vand|TGVAND_285540B
OG6_400286: cast|TGCAST_286080 coug|TGCOUG_327000 coug|TGCOUG_393720 ctbf|TGBR5_286080 ctbn|TGBR9_286080 domt|TGDOM2_286080 fouo|TGFOU_286080 fouo|TGFOU_327000 hham|HHA_286080 maso|TGMAS_286080 maso|TGMAS_415600 ncan|NCLIV_014360 pena|TGP89_286080 prct|TGPRC2_286080 tari|TGARI_286080 tari|TGARI_327000 tcof|TGCTCO5_286080 tgaf|TGME49_286080 tggt|TGGT1_286080 trub|TGRUB_327000 tveg|TGVEG_286080 vand|TGVAND_286080 tcof|TGCTCO5_327000 coug|TGCOUG_327100 ctbf|TGBR5_327100 domt|TGDOM2_327100 maso|TGMAS_327100 pena|TGP89_327100 tcof|TGCTCO5_327100 trub|TGRUB_327100 tveg|TGVEG_327100
OG6_400287: cast|TGCAST_287980A coug|TGCOUG_287980 ctbf|TGBR5_374350 ctbn|TGBR9_287980A domt|TGDOM2_287980A fouo|TGFOU_287980A fouo|TGFOU_287980B hham|HHA_287980 maso|TGMAS_287980A maso|TGMAS_287980B ncan|NCLIV_040640 pena|TGP89_287980A prct|TGPRC2_287980A tari|TGARI_287980A tcof|TGCTCO5_287980A tgaf|TGME49_287980 tggt|TGGT1_287980 trub|TGRUB_287980A tveg|TGVEG_287980 vand|TGVAND_287980A cast|TGCAST_287980B ctbn|TGBR9_287980B domt|TGDOM2_287980B maso|TGMAS_287980C pena|TGP89_287980B prct|TGPRC2_287980C tari|TGARI_287980B tcof|TGCTCO5_287980B trub|TGRUB_287980B vand|TGVAND_287980B prct|TGPRC2_287980B
OG6_400288: cast|TGCAST_288400A ctbf|TGBR5_288400A domt|TGDOM2_288400A fouo|TGFOU_288400A hham|HHA_288400 maso|TGMAS_288400 ncan|NCLIV_040900 pena|TGP89_288400A prct|TGPRC2_288400A tari|TGARI_288400A tcof|TGCTCO5_288400 tgaf|TGME49_288400 tggt|TGGT1_288400 trub|TGRUB_288400A tveg|TGVEG_288400 vand|TGVAND_288400A cast|TGCAST_288400B coug|TGCOUG_288400B ctbf|TGBR5_288400B ctbn|TGBR9_381630 domt|TGDOM2_288400B fouo|TGFOU_403900 pena|TGP89_288400C prct|TGPRC2_288400B tari|TGARI_288400B trub|TGRUB_288400B vand|TGVAND_288400B coug|TGCOUG_288400A tari|TGARI_288400C fouo|TGFOU_288400B pena|TGP89_288400B
OG6_400289: cast|TGCAST_288440 coug|TGCOUG_288440 ctbf|TGBR5_288440A ctbf|TGBR5_288440B ctbf|TGBR5_288440C ctbn|TGBR9_288440A ctbn|TGBR9_288440B domt|TGDOM2_288440 fouo|TGFOU_288440A fouo|TGFOU_288440B hham|HHA_288440 maso|TGMAS_288440A maso|TGMAS_288440B ncan|NCLIV_040930 pena|TGP89_288440A pena|TGP89_288440B prct|TGPRC2_288440 tari|TGARI_288440A tari|TGARI_288440B tari|TGARI_288440C tcof|TGCTCO5_288440A tcof|TGCTCO5_288440B tcof|TGCTCO5_288440C tgaf|TGME49_288440 tggt|TGGT1_288440 trub|TGRUB_288440A trub|TGRUB_288440B tveg|TGVEG_288440 vand|TGVAND_288440A vand|TGVAND_288440B ncan|NCLIV_040920
OG6_400290: hham|HHA_289280 cast|TGCAST_289280A coug|TGCOUG_289280C ctbf|TGBR5_374430 domt|TGDOM2_357850 fouo|TGFOU_289280A maso|TGMAS_289280B pena|TGP89_289280A prct|TGPRC2_289280D tcof|TGCTCO5_357850 trub|TGRUB_430520 vand|TGVAND_289280A cast|TGCAST_289280B coug|TGCOUG_289280D ctbf|TGBR5_358320 ctbn|TGBR9_358320 fouo|TGFOU_289280B maso|TGMAS_289280C ncan|NCLIV_041630 pena|TGP89_289280B prct|TGPRC2_289280F tari|TGARI_369220 tcof|TGCTCO5_447220 tgaf|TGME49_289280 tggt|TGGT1_289280 trub|TGRUB_430530 tveg|TGVEG_289280 vand|TGVAND_289280B coug|TGCOUG_289280B maso|TGMAS_289280A prct|TGPRC2_289280C
OG6_400291: cast|TGCAST_289310 coug|TGCOUG_289310A coug|TGCOUG_289310B ctbf|TGBR5_289310B ctbn|TGBR9_289310B domt|TGDOM2_289310 fouo|TGFOU_289310B hham|HHA_289310 maso|TGMAS_289310B ncan|NCLIV_041660 pena|TGP89_289310C prct|TGPRC2_289310B tari|TGARI_289310D tcof|TGCTCO5_289310C tgaf|TGME49_289310 tggt|TGGT1_289310 trub|TGRUB_430490 trub|TGRUB_430510 tveg|TGVEG_289310 vand|TGVAND_289310B ctbn|TGBR9_289310A fouo|TGFOU_289310A maso|TGMAS_289310A prct|TGPRC2_289310A tari|TGARI_289310B tcof|TGCTCO5_289310A ctbf|TGBR5_289310A pena|TGP89_289310A tari|TGARI_289310A vand|TGVAND_289310A pena|TGP89_422250
OG6_400292: cast|TGCAST_290950A coug|TGCOUG_290950A ctbf|TGBR5_290950A ctbn|TGBR9_290950A domt|TGDOM2_290950A fouo|TGFOU_290950A hham|HHA_290950 maso|TGMAS_290950 ncan|NCLIV_042820 pena|TGP89_290950A prct|TGPRC2_290950 tari|TGARI_290950A tcof|TGCTCO5_290950A tgaf|TGME49_290950 tggt|TGGT1_290950 trub|TGRUB_290950A tveg|TGVEG_290950 vand|TGVAND_290950 cast|TGCAST_290950B coug|TGCOUG_290950B ctbf|TGBR5_290950B ctbf|TGBR5_290950C ctbn|TGBR9_290950B ctbn|TGBR9_290950C domt|TGDOM2_290950B fouo|TGFOU_290950C pena|TGP89_290950B tari|TGARI_290950B tcof|TGCTCO5_290950B trub|TGRUB_290950B fouo|TGFOU_290950B
OG6_400293: cast|TGCAST_297960A coug|TGCOUG_297960A ctbf|TGBR5_297960A ctbn|TGBR9_297960A domt|TGDOM2_297960A fouo|TGFOU_297960A hham|HHA_297960 maso|TGMAS_360850 pena|TGP89_297960A prct|TGPRC2_360850 tari|TGARI_297960 tcof|TGCTCO5_360850 tgaf|TGME49_297960 tggt|TGGT1_297960A trub|TGRUB_297960A tveg|TGVEG_297960A vand|TGVAND_297960A cast|TGCAST_297960C coug|TGCOUG_297960B ctbf|TGBR5_297960B ctbn|TGBR9_297960B domt|TGDOM2_297960C fouo|TGFOU_297960B hham|HHA_462370 maso|TGMAS_297960 ncan|NCLIV_006850 pena|TGP89_297960B tggt|TGGT1_297960B trub|TGRUB_297960B tveg|TGVEG_297960B vand|TGVAND_297960B
OG6_400294: cast|TGCAST_304990 coug|TGCOUG_304990A coug|TGCOUG_304990B ctbf|TGBR5_304990A ctbf|TGBR5_304990B ctbf|TGBR5_304990D ctbn|TGBR9_304990A ctbn|TGBR9_304990B ctbn|TGBR9_304990D domt|TGDOM2_304990A domt|TGDOM2_304990B fouo|TGFOU_304990A fouo|TGFOU_304990B hham|HHA_304990 maso|TGMAS_304990A maso|TGMAS_304990B maso|TGMAS_304990C ncan|NCLIV_001250 pena|TGP89_304990 prct|TGPRC2_304990A prct|TGPRC2_304990B tari|TGARI_304990A tari|TGARI_304990B tari|TGARI_304990C tcof|TGCTCO5_304990 tgaf|TGME49_304990 tggt|TGGT1_304990 trub|TGRUB_304990A trub|TGRUB_304990C tveg|TGVEG_304990 vand|TGVAND_304990
OG6_400295: cast|TGCAST_305150 coug|TGCOUG_305150A coug|TGCOUG_305150B ctbf|TGBR5_378560 ctbf|TGBR5_378570 ctbn|TGBR9_305150A ctbn|TGBR9_305150B domt|TGDOM2_305150 fouo|TGFOU_305150A fouo|TGFOU_305150B hham|HHA_305150 maso|TGMAS_415910 ncan|NCLIV_001060 pena|TGP89_305150B pena|TGP89_305150C prct|TGPRC2_305150A prct|TGPRC2_305150B prct|TGPRC2_305150C tari|TGARI_305150B tari|TGARI_305150D tcof|TGCTCO5_305150 tgaf|TGME49_305150 tggt|TGGT1_305150 trub|TGRUB_305150A trub|TGRUB_305150B tveg|TGVEG_305150 vand|TGVAND_305150A vand|TGVAND_305150B maso|TGMAS_415920 tari|TGARI_305150C ctbn|TGBR9_385780
OG6_400296: cast|TGCAST_309250A coug|TGCOUG_309250A ctbf|TGBR5_309250B ctbf|TGBR5_309250C ctbf|TGBR5_309250D ctbn|TGBR9_309250A domt|TGDOM2_309250 fouo|TGFOU_309250A hham|HHA_309250 maso|TGMAS_309250A pena|TGP89_309250A prct|TGPRC2_309250A tari|TGARI_309250A tcof|TGCTCO5_309250 tgaf|TGME49_309250 tggt|TGGT1_309250 trub|TGRUB_309250 tveg|TGVEG_309250 vand|TGVAND_309250A cast|TGCAST_309250B coug|TGCOUG_309250B ctbf|TGBR5_309250E ctbn|TGBR9_309250B fouo|TGFOU_309250B maso|TGMAS_309250B pena|TGP89_309250B prct|TGPRC2_309250B tari|TGARI_309250B vand|TGVAND_309250B maso|TGMAS_414780 ncan|NCLIV_053670
OG6_400297: cast|TGCAST_309380A coug|TGCOUG_309380A ctbf|TGBR5_309380A ctbn|TGBR9_309380A fouo|TGFOU_309380A maso|TGMAS_309380A pena|TGP89_309380A prct|TGPRC2_309380A trub|TGRUB_309380A tveg|TGVEG_309380A cast|TGCAST_309380B coug|TGCOUG_309380B ctbf|TGBR5_309380B ctbn|TGBR9_309380C domt|TGDOM2_309380 fouo|TGFOU_309380C hham|HHA_309380 maso|TGMAS_309380B ncan|NCLIV_053730 pena|TGP89_309380B prct|TGPRC2_309380B tari|TGARI_309380 tcof|TGCTCO5_309380 tgaf|TGME49_309380 tggt|TGGT1_309380 trub|TGRUB_309380B tveg|TGVEG_309380B vand|TGVAND_309380 maso|TGMAS_309380C ctbn|TGBR9_309380B fouo|TGFOU_309380B
OG6_400298: cast|TGCAST_314900A coug|TGCOUG_314900A ctbn|TGBR9_314900A domt|TGDOM2_314900A fouo|TGFOU_314900A pena|TGP89_359230 prct|TGPRC2_314900 tari|TGARI_314900A trub|TGRUB_428630 vand|TGVAND_359230 cast|TGCAST_314900B coug|TGCOUG_314900B ctbf|TGBR5_314900 ctbn|TGBR9_314900B domt|TGDOM2_314900C fouo|TGFOU_314900B hham|HHA_314900 maso|TGMAS_314900B ncan|NCLIV_057780 pena|TGP89_314900 tari|TGARI_314900C tcof|TGCTCO5_314900 tgaf|TGME49_314900 tggt|TGGT1_314900 trub|TGRUB_314900 tveg|TGVEG_314900 vand|TGVAND_314900 maso|TGMAS_314900A pena|TGP89_360310 prct|TGPRC2_360310 vand|TGVAND_360310
OG6_400299: cast|TGCAST_389530 domt|TGDOM2_297530B tcof|TGCTCO5_297530A trub|TGRUB_297530B vand|TGVAND_297530B cast|TGCAST_389540 coug|TGCOUG_297530C ctbf|TGBR5_297530B ctbn|TGBR9_384380 domt|TGDOM2_297530D fouo|TGFOU_405710 hham|HHA_297530 maso|TGMAS_297530 ncan|NCLIV_006540 pena|TGP89_297530B prct|TGPRC2_297530B tari|TGARI_297530 tcof|TGCTCO5_297530B tgaf|TGME49_297530 tggt|TGGT1_297530 trub|TGRUB_297530C tveg|TGVEG_297530B vand|TGVAND_297530C coug|TGCOUG_297530B ctbf|TGBR5_297530A ctbn|TGBR9_384390 fouo|TGFOU_405720 pena|TGP89_297530A prct|TGPRC2_297530A vand|TGVAND_297530A vand|TGVAND_297530D
OG6_400300: cast|TGCAST_202070A ctbf|TGBR5_202070A ctbf|TGBR5_202070B ctbf|TGBR5_202070C ctbn|TGBR9_202070A ctbn|TGBR9_202070B ctbn|TGBR9_202070C hham|HHA_202070 maso|TGMAS_202070 ncan|NCLIV_022800 pena|TGP89_202070A pena|TGP89_202070B prct|TGPRC2_202070A prct|TGPRC2_202070B tari|TGARI_202070A tari|TGARI_202070B tari|TGARI_202070C tcof|TGCTCO5_202070 tcof|TGCTCO5_443870 tgaf|TGME49_202070 tggt|TGGT1_202070 trub|TGRUB_202070A trub|TGRUB_202070B trub|TGRUB_202070C trub|TGRUB_430980 tveg|TGVEG_202070 coug|TGCOUG_202070 domt|TGDOM2_202070 fouo|TGFOU_202070 vand|TGVAND_202070A
OG6_400301: cast|TGCAST_204410A coug|TGCOUG_394090 ctbf|TGBR5_361120 ctbn|TGBR9_204410A domt|TGDOM2_204410A fouo|TGFOU_204410A maso|TGMAS_204410A pena|TGP89_361120 prct|TGPRC2_204410A tari|TGARI_204410A tcof|TGCTCO5_204410B tgaf|TGME49_204410 tggt|TGGT1_204410 trub|TGRUB_204410A tveg|TGVEG_204410 vand|TGVAND_204410A cast|TGCAST_204410B coug|TGCOUG_204410 ctbn|TGBR9_204410B fouo|TGFOU_204410B hham|HHA_204410 maso|TGMAS_204410C ncan|NCLIV_020830 pena|TGP89_421170 prct|TGPRC2_204410B tari|TGARI_204410B tcof|TGCTCO5_204410C trub|TGRUB_204410B vand|TGVAND_204410B ctbf|TGBR5_374800
OG6_400302: cast|TGCAST_205562 coug|TGCOUG_205562A coug|TGCOUG_205562B ctbf|TGBR5_205562A ctbf|TGBR5_205562B ctbf|TGBR5_205562C ctbf|TGBR5_205562D ctbn|TGBR9_205562A ctbn|TGBR9_205562B domt|TGDOM2_205562 fouo|TGFOU_205562 hham|HHA_205562 maso|TGMAS_205562A maso|TGMAS_205562B ncan|NCLIV_020130 pena|TGP89_205562A pena|TGP89_205562B prct|TGPRC2_205562A prct|TGPRC2_205562B tari|TGARI_205562A tari|TGARI_205562B tari|TGARI_205562C tcof|TGCTCO5_205562A tcof|TGCTCO5_205562B tgaf|TGME49_205562 tggt|TGGT1_205562 trub|TGRUB_205562A trub|TGRUB_205562B tveg|TGVEG_205562 vand|TGVAND_205562
OG6_400303: cast|TGCAST_206430A coug|TGCOUG_206430B ctbf|TGBR5_206430A ctbf|TGBR5_206430B ctbn|TGBR9_206430B domt|TGDOM2_206430 fouo|TGFOU_206430A hham|HHA_206430 maso|TGMAS_415680 maso|TGMAS_415690 pena|TGP89_206430A prct|TGPRC2_426500 tari|TGARI_206430A tcof|TGCTCO5_206430A tgaf|TGME49_206430 tggt|TGGT1_462965 trub|TGRUB_206430 tveg|TGVEG_206430 vand|TGVAND_206430 cast|TGCAST_206430B coug|TGCOUG_206430C ctbf|TGBR5_206430C fouo|TGFOU_206430B maso|TGMAS_206430 ncan|NCLIV_044180 pena|TGP89_206430B prct|TGPRC2_206430 tari|TGARI_206430B tcof|TGCTCO5_206430B ctbn|TGBR9_206430A
OG6_400304: cast|TGCAST_207150 ctbf|TGBR5_207150 fouo|TGFOU_207150 maso|TGMAS_207150 tari|TGARI_370450 tcof|TGCTCO5_207150 vand|TGVAND_439240 cast|TGCAST_207160 coug|TGCOUG_207160 ncan|NCLIV_053030 prct|TGPRC2_427870 tari|TGARI_372650 tcof|TGCTCO5_207160 tgaf|TGME49_207160 tggt|TGGT1_207160 trub|TGRUB_207160 tveg|TGVEG_207160 vand|TGVAND_207160 cast|TGCAST_390230 ctbn|TGBR9_364280 prct|TGPRC2_427990 coug|TGCOUG_395860 fouo|TGFOU_364280 tari|TGARI_370460 tggt|TGGT1_207150 tveg|TGVEG_441980 trub|TGRUB_433600 tari|TGARI_370480 tgaf|TGME49_207150 hham|HHA_455070
OG6_400305: cast|TGCAST_213920A coug|TGCOUG_213920A ctbf|TGBR5_213920A ctbn|TGBR9_213920A domt|TGDOM2_213920A fouo|TGFOU_213920A hham|HHA_213920 maso|TGMAS_213920 ncan|NCLIV_013680 pena|TGP89_213920A prct|TGPRC2_213920A tari|TGARI_213920A tcof|TGCTCO5_213920A tgaf|TGME49_213920 tggt|TGGT1_213920 trub|TGRUB_213920A tveg|TGVEG_213920 vand|TGVAND_213920A cast|TGCAST_213920B coug|TGCOUG_213920B ctbf|TGBR5_213920B ctbn|TGBR9_213920B domt|TGDOM2_213920B fouo|TGFOU_213920B pena|TGP89_213920B prct|TGPRC2_213920B tari|TGARI_213920B tcof|TGCTCO5_213920B trub|TGRUB_213920B vand|TGVAND_213920B
OG6_400306: cast|TGCAST_214200A coug|TGCOUG_362050 ctbf|TGBR5_362050 ctbn|TGBR9_214200A domt|TGDOM2_214200A fouo|TGFOU_361790 hham|HHA_214200 maso|TGMAS_361790 ncan|NCLIV_051440 pena|TGP89_214200A prct|TGPRC2_362050 tari|TGARI_362050 tcof|TGCTCO5_214200A tgaf|TGME49_214200 tggt|TGGT1_214200 trub|TGRUB_214200A tveg|TGVEG_214200 vand|TGVAND_214200A cast|TGCAST_214200B ctbf|TGBR5_375750 ctbn|TGBR9_214200B domt|TGDOM2_214200B fouo|TGFOU_214200 maso|TGMAS_214200 pena|TGP89_214200B prct|TGPRC2_424800 tari|TGARI_214200 tcof|TGCTCO5_214200B trub|TGRUB_214200B vand|TGVAND_214200B
OG6_400307: cast|TGCAST_217830A coug|TGCOUG_217830A ctbf|TGBR5_217830A ctbn|TGBR9_217830A domt|TGDOM2_217830A fouo|TGFOU_217830A hham|HHA_217830 maso|TGMAS_217830 ncan|NCLIV_062580 pena|TGP89_217830A prct|TGPRC2_217830A tari|TGARI_217830A tcof|TGCTCO5_217830A tgaf|TGME49_217830 tggt|TGGT1_217830 trub|TGRUB_217830A tveg|TGVEG_217830 vand|TGVAND_217830A cast|TGCAST_217830B coug|TGCOUG_217830B ctbf|TGBR5_217830B ctbn|TGBR9_217830B domt|TGDOM2_217830C fouo|TGFOU_217830B pena|TGP89_217830B prct|TGPRC2_217830B tari|TGARI_217830B tcof|TGCTCO5_217830C trub|TGRUB_217830B vand|TGVAND_217830B
OG6_400308: cast|TGCAST_222410A coug|TGCOUG_222410A ctbf|TGBR5_375640 ctbn|TGBR9_222410A fouo|TGFOU_222410A maso|TGMAS_222410A pena|TGP89_222410A prct|TGPRC2_222410A tari|TGARI_222410A tcof|TGCTCO5_222410 tgaf|TGME49_222410 tggt|TGGT1_222410 trub|TGRUB_222410A tveg|TGVEG_222410 vand|TGVAND_222410A cast|TGCAST_222410C coug|TGCOUG_222410B ctbf|TGBR5_375650 ctbn|TGBR9_222410C domt|TGDOM2_399070 fouo|TGFOU_222410C hham|HHA_222410 maso|TGMAS_222410C ncan|NCLIV_005800 pena|TGP89_222410B prct|TGPRC2_222410B tari|TGARI_222410B tcof|TGCTCO5_445040 trub|TGRUB_222410C vand|TGVAND_222410B
OG6_400309: cast|TGCAST_223725A coug|TGCOUG_223725A ctbf|TGBR5_223725A ctbn|TGBR9_223725 domt|TGDOM2_223725 fouo|TGFOU_223725A hham|HHA_223725 maso|TGMAS_223725A ncan|NCLIV_048760 pena|TGP89_223725 prct|TGPRC2_223725A tari|TGARI_223725A tcof|TGCTCO5_223725A tgaf|TGME49_223725 tggt|TGGT1_223725 trub|TGRUB_223725A tveg|TGVEG_223725 vand|TGVAND_223725A cast|TGCAST_223725B coug|TGCOUG_223725B ctbf|TGBR5_223725B ctbn|TGBR9_381010 fouo|TGFOU_223725B maso|TGMAS_223725B maso|TGMAS_412710 prct|TGPRC2_223725B tari|TGARI_223725B tcof|TGCTCO5_223725B trub|TGRUB_223725B vand|TGVAND_223725B
OG6_400310: cast|TGCAST_223880A coug|TGCOUG_223880 ctbf|TGBR5_223880B ctbn|TGBR9_223880A domt|TGDOM2_223880A fouo|TGFOU_223880A hham|HHA_223880 maso|TGMAS_223880A pena|TGP89_223880A prct|TGPRC2_223880A tari|TGARI_223880 tcof|TGCTCO5_223880A tgaf|TGME49_223880 tggt|TGGT1_223880 trub|TGRUB_223880A tveg|TGVEG_223880 vand|TGVAND_223880A cast|TGCAST_223880B ctbf|TGBR5_223880C ctbf|TGBR5_223880D fouo|TGFOU_223880B ncan|NCLIV_048620 pena|TGP89_223880B prct|TGPRC2_223880B prct|TGPRC2_423070 tcof|TGCTCO5_223880B trub|TGRUB_223880B trub|TGRUB_223880C vand|TGVAND_223880B ctbf|TGBR5_376940
OG6_400311: cast|TGCAST_224240A coug|TGCOUG_224240A ctbf|TGBR5_224240A ctbn|TGBR9_224240B domt|TGDOM2_224240 fouo|TGFOU_224240A hham|HHA_224240 maso|TGMAS_224240A maso|TGMAS_224240B pena|TGP89_224240 prct|TGPRC2_224240B tari|TGARI_224240 tcof|TGCTCO5_224240B tgaf|TGME49_224240 tggt|TGGT1_224240 trub|TGRUB_224240 tveg|TGVEG_224240 vand|TGVAND_224240 cast|TGCAST_224240B coug|TGCOUG_224240B ctbf|TGBR5_224240B ctbn|TGBR9_224240C fouo|TGFOU_224240B maso|TGMAS_224240C ncan|NCLIV_048310 prct|TGPRC2_224240C tcof|TGCTCO5_224240C ctbn|TGBR9_224240A prct|TGPRC2_224240A tcof|TGCTCO5_224240A
OG6_400312: cast|TGCAST_228330 coug|TGCOUG_392400 ctbf|TGBR5_228330 ctbn|TGBR9_228330A domt|TGDOM2_228330A fouo|TGFOU_228330A fouo|TGFOU_228330B hham|HHA_228330 maso|TGMAS_228330A pena|TGP89_228330B prct|TGPRC2_228330A tari|TGARI_370190 tcof|TGCTCO5_228330B tgaf|TGME49_228330 tggt|TGGT1_228330 trub|TGRUB_228330 tveg|TGVEG_228330 vand|TGVAND_228330 cast|TGCAST_387360 ctbn|TGBR9_228330B domt|TGDOM2_228330C fouo|TGFOU_228330C maso|TGMAS_228330B prct|TGPRC2_228330B tari|TGARI_370180 tcof|TGCTCO5_228330C ncan|NCLIV_045130 pena|TGP89_228330A domt|TGDOM2_228330B tcof|TGCTCO5_228330A
OG6_400313: cast|TGCAST_231960A coug|TGCOUG_231960A ctbf|TGBR5_373990 ctbn|TGBR9_380450 domt|TGDOM2_397680 fouo|TGFOU_231960A hham|HHA_462330 maso|TGMAS_231960A pena|TGP89_231960A prct|TGPRC2_231960A tari|TGARI_231960A tcof|TGCTCO5_231960A tgaf|TGME49_231960 tggt|TGGT1_231960 trub|TGRUB_231960A tveg|TGVEG_231960A vand|TGVAND_231960A cast|TGCAST_231960B coug|TGCOUG_231960B ctbf|TGBR5_231960 fouo|TGFOU_231960B hham|HHA_231960 maso|TGMAS_231960B pena|TGP89_231960B prct|TGPRC2_231960B tari|TGARI_231960B tcof|TGCTCO5_231960B trub|TGRUB_231960B tveg|TGVEG_231960B vand|TGVAND_231960B
OG6_400314: cast|TGCAST_232190A coug|TGCOUG_232190 ctbf|TGBR5_232190A ctbf|TGBR5_232190B ctbn|TGBR9_232190A ctbn|TGBR9_232190B domt|TGDOM2_232190 fouo|TGFOU_232190A fouo|TGFOU_232190B hham|HHA_232190 maso|TGMAS_232190A maso|TGMAS_232190B ncan|NCLIV_032180 pena|TGP89_232190A pena|TGP89_232190B prct|TGPRC2_232190A prct|TGPRC2_232190B tari|TGARI_232190A tari|TGARI_232190B tcof|TGCTCO5_232190 tgaf|TGME49_232190 tggt|TGGT1_232190 trub|TGRUB_232190A trub|TGRUB_232190B tveg|TGVEG_232190 vand|TGVAND_232190 cast|TGCAST_232190B coug|TGCOUG_392310 ctbf|TGBR5_232190C maso|TGMAS_232190C
OG6_400315: cast|TGCAST_233710A coug|TGCOUG_233710 ctbf|TGBR5_233710A ctbf|TGBR5_233710B ctbn|TGBR9_233710B ctbn|TGBR9_233710C domt|TGDOM2_233710 fouo|TGFOU_233710A fouo|TGFOU_233710B hham|HHA_233710 maso|TGMAS_233710A maso|TGMAS_233710B ncan|NCLIV_033340 pena|TGP89_233710A prct|TGPRC2_233710 tari|TGARI_233710A tcof|TGCTCO5_233710 tgaf|TGME49_233710 tggt|TGGT1_233710 trub|TGRUB_233710A trub|TGRUB_233710B tveg|TGVEG_233710 vand|TGVAND_233710 cast|TGCAST_233710B ctbf|TGBR5_233710C ctbn|TGBR9_233710D fouo|TGFOU_402970 maso|TGMAS_233710C pena|TGP89_233710B tari|TGARI_233710B
OG6_400316: cast|TGCAST_234250A coug|TGCOUG_234250 ctbf|TGBR5_234250A ctbn|TGBR9_234250A domt|TGDOM2_234250 fouo|TGFOU_234250A hham|HHA_234250 maso|TGMAS_234250A pena|TGP89_234250A prct|TGPRC2_234250 tari|TGARI_234250 tcof|TGCTCO5_234250A tgaf|TGME49_234250 tggt|TGGT1_234250 trub|TGRUB_234250A tveg|TGVEG_234250 vand|TGVAND_234250A cast|TGCAST_234250B coug|TGCOUG_391930 ctbf|TGBR5_234250B ctbn|TGBR9_234250B ctbn|TGBR9_234250C fouo|TGFOU_234250B fouo|TGFOU_234250C maso|TGMAS_234250B ncan|NCLIV_049440 pena|TGP89_234250B tcof|TGCTCO5_234250B trub|TGRUB_234250B vand|TGVAND_234250B
OG6_400317: cast|TGCAST_235490A coug|TGCOUG_235490A ctbf|TGBR5_235490A ctbn|TGBR9_235490 domt|TGDOM2_235490B fouo|TGFOU_235490B hham|HHA_235490 maso|TGMAS_235490A ncan|NCLIV_049920 pena|TGP89_235490B prct|TGPRC2_235490B tari|TGARI_235490B tcof|TGCTCO5_235490A tgaf|TGME49_235490 tggt|TGGT1_235490 trub|TGRUB_235490B tveg|TGVEG_235490 vand|TGVAND_235490A vand|TGVAND_235490B fouo|TGFOU_235490A pena|TGP89_235490A prct|TGPRC2_235490A tari|TGARI_235490A trub|TGRUB_235490A coug|TGCOUG_235490B ctbf|TGBR5_235490B ctbn|TGBR9_384160 domt|TGDOM2_235490C maso|TGMAS_235490B tcof|TGCTCO5_235490B
OG6_400318: cast|TGCAST_237470A coug|TGCOUG_237470 ctbf|TGBR5_237470 ctbn|TGBR9_383580 domt|TGDOM2_237470A fouo|TGFOU_237470A hham|HHA_237470 maso|TGMAS_237470 pena|TGP89_237470A prct|TGPRC2_237470A tari|TGARI_237470A tcof|TGCTCO5_237470A tgaf|TGME49_237470 tggt|TGGT1_237470 trub|TGRUB_237470A tveg|TGVEG_237470 vand|TGVAND_237470A cast|TGCAST_237470B ctbf|TGBR5_375700 ctbn|TGBR9_383570 fouo|TGFOU_237470B ncan|NCLIV_051210 pena|TGP89_237470B prct|TGPRC2_237470B tari|TGARI_370330 vand|TGVAND_237470B tari|TGARI_237470B vand|TGVAND_438740 ctbn|TGBR9_385580 tcof|TGCTCO5_237470B
OG6_400319: cast|TGCAST_239910A coug|TGCOUG_239910A ctbf|TGBR5_239910 ctbn|TGBR9_239910 domt|TGDOM2_239910 fouo|TGFOU_239910A hham|HHA_239910 maso|TGMAS_239910A ncan|NCLIV_000700 pena|TGP89_239910 prct|TGPRC2_239910A tari|TGARI_239910 tcof|TGCTCO5_239910A tgaf|TGME49_239910 tggt|TGGT1_239910 trub|TGRUB_239910A tveg|TGVEG_239910 vand|TGVAND_239910A cast|TGCAST_239910B coug|TGCOUG_239910B ctbf|TGBR5_357160 ctbn|TGBR9_383180 fouo|TGFOU_239910B hham|HHA_462610 maso|TGMAS_239910B pena|TGP89_357160 prct|TGPRC2_239910B tcof|TGCTCO5_239910B trub|TGRUB_239910B vand|TGVAND_239910B
OG6_400320: cast|TGCAST_240740A ctbf|TGBR5_240740A ctbn|TGBR9_240740A domt|TGDOM2_240740A fouo|TGFOU_240740A maso|TGMAS_414120 prct|TGPRC2_240740A tari|TGARI_240740A tcof|TGCTCO5_447910 trub|TGRUB_240740A cast|TGCAST_240740B coug|TGCOUG_240740 ctbf|TGBR5_240740B ctbn|TGBR9_240740C domt|TGDOM2_240740B fouo|TGFOU_240740C hham|HHA_240740 ncan|NCLIV_016920 pena|TGP89_240740 prct|TGPRC2_240740B tari|TGARI_240740B tgaf|TGME49_240740 tggt|TGGT1_240740 trub|TGRUB_240740B tveg|TGVEG_240740 vand|TGVAND_240740 tcof|TGCTCO5_447920 ctbn|TGBR9_240740B fouo|TGFOU_240740B tari|TGARI_240740C
OG6_400321: cast|TGCAST_242055A coug|TGCOUG_242055A ctbf|TGBR5_242055A ctbn|TGBR9_242055 ctbn|TGBR9_242055A domt|TGDOM2_242055 fouo|TGFOU_242055A hham|HHA_451600 maso|TGMAS_242055 ncan|NCLIV_017360 prct|TGPRC2_242055A tari|TGARI_242055A tcof|TGCTCO5_242055 tgaf|TGME49_242055 tggt|TGGT1_242055 trub|TGRUB_242055A tveg|TGVEG_242055 vand|TGVAND_242055A cast|TGCAST_242055B coug|TGCOUG_242055B ctbf|TGBR5_242055B ctbn|TGBR9_242055B fouo|TGFOU_242055B hham|HHA_242055 pena|TGP89_242055 prct|TGPRC2_242055B tari|TGARI_242055B tcof|TGCTCO5_444870 trub|TGRUB_242055B ctbf|TGBR5_378700
OG6_400322: cast|TGCAST_242830 coug|TGCOUG_242830A coug|TGCOUG_242830B ctbf|TGBR5_242830B ctbf|TGBR5_242830C ctbn|TGBR9_242830B ctbn|TGBR9_242830C domt|TGDOM2_242830 fouo|TGFOU_242830B fouo|TGFOU_242830C hham|HHA_242830 maso|TGMAS_242830B ncan|NCLIV_017830 pena|TGP89_421190 prct|TGPRC2_242830B prct|TGPRC2_242830C tari|TGARI_242830B tari|TGARI_242830C tcof|TGCTCO5_242830A tcof|TGCTCO5_242830B tgaf|TGME49_242830 tggt|TGGT1_242830 trub|TGRUB_242830B trub|TGRUB_242830C trub|TGRUB_242830D tveg|TGVEG_242830 vand|TGVAND_242830B vand|TGVAND_242830C maso|TGMAS_242830C maso|TGMAS_242830D
OG6_400323: cast|TGCAST_246170A coug|TGCOUG_246170A ctbf|TGBR5_246170B ctbn|TGBR9_246170A domt|TGDOM2_246170A fouo|TGFOU_246170A hham|HHA_246170 maso|TGMAS_246170A ncan|NCLIV_063180 pena|TGP89_246170 prct|TGPRC2_246170A tari|TGARI_246170 tcof|TGCTCO5_246170A tcof|TGCTCO5_444190 tgaf|TGME49_246170 tggt|TGGT1_246170 trub|TGRUB_246170 tveg|TGVEG_246170 vand|TGVAND_246170 cast|TGCAST_246170B coug|TGCOUG_246170B ctbf|TGBR5_246170C ctbn|TGBR9_246170B domt|TGDOM2_246170B fouo|TGFOU_246170B maso|TGMAS_246170B prct|TGPRC2_246170B tari|TGARI_368150 tcof|TGCTCO5_246170B ctbf|TGBR5_246170A
OG6_400324: cast|TGCAST_247920A coug|TGCOUG_247920A ctbf|TGBR5_247920A ctbn|TGBR9_247920A hham|HHA_247920 maso|TGMAS_413560 ncan|NCLIV_064020 pena|TGP89_247920A prct|TGPRC2_247920A tcof|TGCTCO5_247920A tgaf|TGME49_247920 tggt|TGGT1_247920 trub|TGRUB_247920A tveg|TGVEG_247920 vand|TGVAND_247920 cast|TGCAST_247920B coug|TGCOUG_247920B ctbf|TGBR5_247920B ctbn|TGBR9_247920B domt|TGDOM2_358550 fouo|TGFOU_403550 maso|TGMAS_358550 pena|TGP89_247920B prct|TGPRC2_247920B tari|TGARI_247920B tcof|TGCTCO5_247920B trub|TGRUB_247920B vand|TGVAND_358550 domt|TGDOM2_398030 tari|TGARI_247920A
OG6_400325: cast|TGCAST_249360A coug|TGCOUG_249360A ctbf|TGBR5_249360A ctbn|TGBR9_249360A domt|TGDOM2_249360A fouo|TGFOU_249360A hham|HHA_249360 maso|TGMAS_249360A ncan|NCLIV_065560 pena|TGP89_249360A prct|TGPRC2_249360A tcof|TGCTCO5_249360A trub|TGRUB_249360A vand|TGVAND_249360A cast|TGCAST_249360C coug|TGCOUG_249360B ctbf|TGBR5_249360B ctbn|TGBR9_249360B domt|TGDOM2_249360D fouo|TGFOU_249360B maso|TGMAS_249360B pena|TGP89_249360C prct|TGPRC2_249360B tari|TGARI_249360 tcof|TGCTCO5_249360D tgaf|TGME49_249360 tggt|TGGT1_249360 trub|TGRUB_249360B tveg|TGVEG_249360 vand|TGVAND_249360B
OG6_400326: cast|TGCAST_250010 coug|TGCOUG_250010A ctbf|TGBR5_250010A ctbn|TGBR9_381160 domt|TGDOM2_250010B hham|HHA_250010 maso|TGMAS_250010A ncan|NCLIV_066110 pena|TGP89_250010C tari|TGARI_250010 tcof|TGCTCO5_250010B tgaf|TGME49_250010 tggt|TGGT1_250010 trub|TGRUB_250010A tveg|TGVEG_250010 vand|TGVAND_250010A fouo|TGFOU_250010A coug|TGCOUG_250010B ctbf|TGBR5_250010B ctbn|TGBR9_250010 fouo|TGFOU_250010B maso|TGMAS_250010B prct|TGPRC2_250010B tcof|TGCTCO5_250010C trub|TGRUB_250010B vand|TGVAND_250010B domt|TGDOM2_250010A prct|TGPRC2_250010A tcof|TGCTCO5_250010A pena|TGP89_250010B
OG6_400327: cast|TGCAST_253030A coug|TGCOUG_253030A ctbf|TGBR5_253030A ctbn|TGBR9_253030A domt|TGDOM2_253030A fouo|TGFOU_406480 hham|HHA_253030 maso|TGMAS_253030A ncan|NCLIV_007580 pena|TGP89_253030A prct|TGPRC2_253030 tari|TGARI_253030A tcof|TGCTCO5_253030A tgaf|TGME49_253030 tggt|TGGT1_253030 trub|TGRUB_253030A tveg|TGVEG_253030 vand|TGVAND_253030 cast|TGCAST_253030B ctbf|TGBR5_253030C ctbn|TGBR9_253030B domt|TGDOM2_253030B fouo|TGFOU_404060 maso|TGMAS_253030B pena|TGP89_253030C prct|TGPRC2_425020 tari|TGARI_253030B tcof|TGCTCO5_253030B coug|TGCOUG_253030B trub|TGRUB_253030B
OG6_400328: cast|TGCAST_271100A ctbf|TGBR5_271100A ctbn|TGBR9_271100A fouo|TGFOU_271100A maso|TGMAS_271100 ncan|NCLIV_035720 pena|TGP89_271100A tcof|TGCTCO5_271100A tggt|TGGT1_271100 tveg|TGVEG_271100 cast|TGCAST_271100B coug|TGCOUG_271100 ctbf|TGBR5_271100C ctbn|TGBR9_271100C domt|TGDOM2_271100 fouo|TGFOU_271100C hham|HHA_271100 pena|TGP89_271100B prct|TGPRC2_271100B tari|TGARI_271100 tcof|TGCTCO5_271100B tgaf|TGME49_271100 trub|TGRUB_271100B vand|TGVAND_271100B ctbn|TGBR9_271100B fouo|TGFOU_271100B prct|TGPRC2_271100A ctbf|TGBR5_271100D pena|TGP89_271100C trub|TGRUB_271100A
OG6_400329: cast|TGCAST_271145A coug|TGCOUG_271145 ctbf|TGBR5_271145A ctbn|TGBR9_271145A domt|TGDOM2_271145A fouo|TGFOU_271145A hham|HHA_271145 maso|TGMAS_271145A pena|TGP89_271145 prct|TGPRC2_271145A tari|TGARI_271145A tcof|TGCTCO5_271145A tgaf|TGME49_271145 tggt|TGGT1_271145 trub|TGRUB_271145A trub|TGRUB_271145B tveg|TGVEG_271145 vand|TGVAND_271145 cast|TGCAST_271145B ctbf|TGBR5_271145B ctbn|TGBR9_271145B domt|TGDOM2_271145B fouo|TGFOU_271145B maso|TGMAS_271145B ncan|NCLIV_035690 prct|TGPRC2_271145C tari|TGARI_271145B tcof|TGCTCO5_271145B trub|TGRUB_271145C prct|TGPRC2_271145B
OG6_400330: cast|TGCAST_272155A coug|TGCOUG_272155 ctbf|TGBR5_272155A ctbf|TGBR5_272155B ctbf|TGBR5_378920 ctbn|TGBR9_272155A ctbn|TGBR9_272155B domt|TGDOM2_272155 fouo|TGFOU_272155A fouo|TGFOU_272155B hham|HHA_272155 maso|TGMAS_272155A ncan|NCLIV_035100 pena|TGP89_272155 prct|TGPRC2_272155A prct|TGPRC2_272155B tari|TGARI_272155 tcof|TGCTCO5_272155A tcof|TGCTCO5_272155B tgaf|TGME49_272155 tggt|TGGT1_272155 trub|TGRUB_272155 tveg|TGVEG_272155 vand|TGVAND_272155A vand|TGVAND_272155B cast|TGCAST_272155B ctbf|TGBR5_272155C ctbn|TGBR9_272155C maso|TGMAS_272155B prct|TGPRC2_272155C
OG6_400331: cast|TGCAST_277850 coug|TGCOUG_277850B ctbf|TGBR5_277850A ctbf|TGBR5_277850B ctbn|TGBR9_277850A ctbn|TGBR9_277850B domt|TGDOM2_277850 fouo|TGFOU_277850A hham|HHA_277850 maso|TGMAS_277850A maso|TGMAS_277850B ncan|NCLIV_068150 pena|TGP89_277850A prct|TGPRC2_277850 tari|TGARI_277850B tcof|TGCTCO5_277850A tcof|TGCTCO5_277850B tgaf|TGME49_277850 tggt|TGGT1_277850 trub|TGRUB_277850A tveg|TGVEG_277850 vand|TGVAND_277850 coug|TGCOUG_277850A tari|TGARI_277850A fouo|TGFOU_277850B pena|TGP89_422090 trub|TGRUB_277850B fouo|TGFOU_277850C pena|TGP89_277850B prct|TGPRC2_426040
OG6_400332: cast|TGCAST_283900A coug|TGCOUG_283900A ctbf|TGBR5_283900A ctbn|TGBR9_283900A domt|TGDOM2_283900A fouo|TGFOU_283900A maso|TGMAS_283900A pena|TGP89_283900A prct|TGPRC2_283900 tari|TGARI_283900A tcof|TGCTCO5_283900A tgaf|TGME49_283900 tggt|TGGT1_283900 trub|TGRUB_283900 tveg|TGVEG_283900A vand|TGVAND_283900 cast|TGCAST_283900B coug|TGCOUG_283900B ctbf|TGBR5_283900B ctbn|TGBR9_283900B domt|TGDOM2_283900B fouo|TGFOU_283900B hham|HHA_283900 maso|TGMAS_283900B ncan|NCLIV_028910 pena|TGP89_283900B tari|TGARI_283900B tcof|TGCTCO5_283900C tveg|TGVEG_283900B tcof|TGCTCO5_283900B
OG6_400333: cast|TGCAST_284598A cast|TGCAST_284602 coug|TGCOUG_284598 ctbf|TGBR5_284598 ctbf|TGBR5_284602 ctbn|TGBR9_284598A ctbn|TGBR9_284602 domt|TGDOM2_284602 fouo|TGFOU_284602 hham|HHA_284598 maso|TGMAS_284602 ncan|NCLIV_015120 pena|TGP89_284602 prct|TGPRC2_284598 tari|TGARI_284598 tcof|TGCTCO5_284598 tgaf|TGME49_284598 tggt|TGGT1_284598 tggt|TGGT1_284602 trub|TGRUB_284598B tveg|TGVEG_284598 tveg|TGVEG_284602 vand|TGVAND_284598 coug|TGCOUG_284602 prct|TGPRC2_284602 tari|TGARI_284602 tcof|TGCTCO5_284602 tgaf|TGME49_284602 trub|TGRUB_284602 vand|TGVAND_284602
OG6_400334: cast|TGCAST_285830A coug|TGCOUG_285830A coug|TGCOUG_285830B ctbf|TGBR5_285830 ctbn|TGBR9_285830A fouo|TGFOU_285830A hham|HHA_285830 maso|TGMAS_285830 pena|TGP89_285830A pena|TGP89_285830B prct|TGPRC2_285830A tari|TGARI_285830 tcof|TGCTCO5_285830 tgaf|TGME49_285830 tggt|TGGT1_285830 trub|TGRUB_285830A trub|TGRUB_285830B tveg|TGVEG_285830 vand|TGVAND_285830A cast|TGCAST_285830B coug|TGCOUG_285830C ctbn|TGBR9_285830B ctbn|TGBR9_285830C domt|TGDOM2_285830 fouo|TGFOU_285830B ncan|NCLIV_014560 pena|TGP89_285830C prct|TGPRC2_285830B prct|TGPRC2_424290 vand|TGVAND_285830B
OG6_400335: cast|TGCAST_286270A coug|TGCOUG_286270 ctbf|TGBR5_286270A ctbn|TGBR9_286270A ctbn|TGBR9_286270B fouo|TGFOU_286270A fouo|TGFOU_286270B hham|HHA_451310 maso|TGMAS_286270 pena|TGP89_286270A pena|TGP89_286270B pena|TGP89_419240 tari|TGARI_286270A tari|TGARI_286270B tcof|TGCTCO5_286270A tcof|TGCTCO5_286270B tgaf|TGME49_286270 trub|TGRUB_286270A trub|TGRUB_286270B cast|TGCAST_286270B ctbf|TGBR5_286270B ctbn|TGBR9_286270 domt|TGDOM2_286270 hham|HHA_286270 prct|TGPRC2_286270B tggt|TGGT1_286270 tveg|TGVEG_286270 vand|TGVAND_286270 ncan|NCLIV_014200 prct|TGPRC2_286270A
OG6_400336: cast|TGCAST_290460A coug|TGCOUG_290460A ctbf|TGBR5_290460A ctbn|TGBR9_290460A domt|TGDOM2_290460A fouo|TGFOU_290460A maso|TGMAS_290460A pena|TGP89_421890 prct|TGPRC2_290460A tari|TGARI_290460A tcof|TGCTCO5_290460A trub|TGRUB_290460A cast|TGCAST_290460B coug|TGCOUG_290460B ctbf|TGBR5_290460C ctbn|TGBR9_290460B domt|TGDOM2_290460B fouo|TGFOU_290460B hham|HHA_290460 maso|TGMAS_290460B ncan|NCLIV_042550 pena|TGP89_290460 prct|TGPRC2_290460B tari|TGARI_290460C tcof|TGCTCO5_290460B tgaf|TGME49_290460 tggt|TGGT1_290460 trub|TGRUB_290460B tveg|TGVEG_290460 vand|TGVAND_290460
OG6_400337: cast|TGCAST_290650A coug|TGCOUG_290650A ctbf|TGBR5_290650A ctbn|TGBR9_290650A domt|TGDOM2_290650A fouo|TGFOU_290650A hham|HHA_290650 maso|TGMAS_290650A ncan|NCLIV_042640 pena|TGP89_290650A prct|TGPRC2_290650A tari|TGARI_290650A tcof|TGCTCO5_290650 tgaf|TGME49_290650 tggt|TGGT1_290650 trub|TGRUB_290650A tveg|TGVEG_290650 vand|TGVAND_290650A cast|TGCAST_290650B coug|TGCOUG_290650B ctbf|TGBR5_290650B ctbn|TGBR9_290650C domt|TGDOM2_290650B fouo|TGFOU_290650B maso|TGMAS_290650B pena|TGP89_290650B prct|TGPRC2_290650B tari|TGARI_290650B trub|TGRUB_290650C vand|TGVAND_290650B
OG6_400338: cast|TGCAST_291120A coug|TGCOUG_291120 ctbf|TGBR5_291120A ctbn|TGBR9_291120A domt|TGDOM2_291120A fouo|TGFOU_291120A hham|HHA_291120 maso|TGMAS_291120 pena|TGP89_291120A prct|TGPRC2_291120A tari|TGARI_291120A tcof|TGCTCO5_291120 tgaf|TGME49_291120 tggt|TGGT1_291120 trub|TGRUB_291120A tveg|TGVEG_291120 vand|TGVAND_291120A cast|TGCAST_291120B ctbf|TGBR5_291120B ctbn|TGBR9_291120B domt|TGDOM2_291120B fouo|TGFOU_291120B maso|TGMAS_359930 ncan|NCLIV_042960 pena|TGP89_291120B prct|TGPRC2_291120B tari|TGARI_291120B tcof|TGCTCO5_359930 trub|TGRUB_291120B vand|TGVAND_291120B
OG6_400339: cast|TGCAST_294440A coug|TGCOUG_294440A ctbf|TGBR5_294440A ctbn|TGBR9_294440A domt|TGDOM2_294440A fouo|TGFOU_294440A hham|HHA_294440 maso|TGMAS_294440A ncan|NCLIV_001440 pena|TGP89_294440A prct|TGPRC2_294440A tcof|TGCTCO5_294440A tgaf|TGME49_294440 tggt|TGGT1_294440 trub|TGRUB_294440A tveg|TGVEG_294440 vand|TGVAND_294440B cast|TGCAST_294440B coug|TGCOUG_294440B ctbf|TGBR5_294440C ctbn|TGBR9_294440B domt|TGDOM2_294440B fouo|TGFOU_294440B maso|TGMAS_294440B pena|TGP89_294440B tari|TGARI_294440D tcof|TGCTCO5_294440B trub|TGRUB_294440B tari|TGARI_294440A vand|TGVAND_294440A
OG6_400340: cast|TGCAST_297220A coug|TGCOUG_297220A ctbf|TGBR5_297220A ctbn|TGBR9_297220A fouo|TGFOU_297220A hham|HHA_297220 maso|TGMAS_416510 ncan|NCLIV_006300 pena|TGP89_297220A prct|TGPRC2_297220A tari|TGARI_297220A tcof|TGCTCO5_297220A tgaf|TGME49_297220 tggt|TGGT1_297220 trub|TGRUB_297220A tveg|TGVEG_297220 vand|TGVAND_297220 cast|TGCAST_297220B coug|TGCOUG_297220B ctbf|TGBR5_297220B ctbn|TGBR9_297220B domt|TGDOM2_398970 fouo|TGFOU_297220B pena|TGP89_297220B prct|TGPRC2_297220B tari|TGARI_297220B tcof|TGCTCO5_297220B trub|TGRUB_297220C maso|TGMAS_417790 trub|TGRUB_297220B
OG6_400341: cast|TGCAST_301216 coug|TGCOUG_301216C ctbf|TGBR5_301216B ctbn|TGBR9_301216 domt|TGDOM2_301216 fouo|TGFOU_301216B hham|HHA_301216 maso|TGMAS_416810 ncan|NCLIV_012730 pena|TGP89_301216A prct|TGPRC2_301216B tari|TGARI_301216C tcof|TGCTCO5_447950 tgaf|TGME49_301216 tggt|TGGT1_301216 trub|TGRUB_301216B tveg|TGVEG_301216 vand|TGVAND_301216 coug|TGCOUG_301216A ctbf|TGBR5_301216A fouo|TGFOU_301216A maso|TGMAS_360640 prct|TGPRC2_301216A tari|TGARI_301216B tcof|TGCTCO5_360640 trub|TGRUB_301216A tari|TGARI_301216D tcof|TGCTCO5_301216 trub|TGRUB_301216C pena|TGP89_301216C
OG6_400342: cast|TGCAST_305640A coug|TGCOUG_305640 ctbn|TGBR9_305640A domt|TGDOM2_305640 fouo|TGFOU_305640A hham|HHA_305640 maso|TGMAS_305640A ncan|NCLIV_070125 pena|TGP89_305640A prct|TGPRC2_305640A tcof|TGCTCO5_305640 tgaf|TGME49_305640 tggt|TGGT1_305640 trub|TGRUB_305640A tveg|TGVEG_305640 vand|TGVAND_305640B cast|TGCAST_305640B fouo|TGFOU_305640B pena|TGP89_305640C prct|TGPRC2_305640D tari|TGARI_369430 trub|TGRUB_305640B ctbf|TGBR5_305640C ctbn|TGBR9_305640C maso|TGMAS_305640B ctbf|TGBR5_305640A tari|TGARI_369450 vand|TGVAND_305640A prct|TGPRC2_305640C trub|TGRUB_434730
OG6_400343: cast|TGCAST_306410 coug|TGCOUG_306410A coug|TGCOUG_306410B ctbf|TGBR5_306410 ctbf|TGBR5_360060 ctbn|TGBR9_306410 ctbn|TGBR9_360060 domt|TGDOM2_306410A domt|TGDOM2_306410B fouo|TGFOU_306410A fouo|TGFOU_306410B hham|HHA_306410 maso|TGMAS_306410A maso|TGMAS_306410B ncan|NCLIV_044620 pena|TGP89_306410A pena|TGP89_306410B prct|TGPRC2_306410A prct|TGPRC2_306410B tari|TGARI_306410A tari|TGARI_306410B tcof|TGCTCO5_306410A tcof|TGCTCO5_306410B tgaf|TGME49_306410 tggt|TGGT1_306410 trub|TGRUB_306410A trub|TGRUB_306410B tveg|TGVEG_306410 vand|TGVAND_306410A vand|TGVAND_306410B
OG6_400344: cast|TGCAST_310010 coug|TGCOUG_310010A coug|TGCOUG_310010B ctbf|TGBR5_310010A ctbf|TGBR5_310010B ctbn|TGBR9_310010A ctbn|TGBR9_310010B domt|TGDOM2_310010A fouo|TGFOU_310010A hham|HHA_310010 maso|TGMAS_310010A maso|TGMAS_310010B ncan|NCLIV_054120 pena|TGP89_310010A prct|TGPRC2_310010 tari|TGARI_310010A tari|TGARI_310010B tcof|TGCTCO5_310010A tcof|TGCTCO5_310010B tgaf|TGME49_310010 tggt|TGGT1_310010 trub|TGRUB_310010A trub|TGRUB_310010B tveg|TGVEG_310010A vand|TGVAND_310010A vand|TGVAND_310010B domt|TGDOM2_310010B fouo|TGFOU_310010B pena|TGP89_310010B tveg|TGVEG_310010B
OG6_400345: cast|TGCAST_314955A coug|TGCOUG_314955A ctbf|TGBR5_314955A ctbn|TGBR9_314955 domt|TGDOM2_314955A fouo|TGFOU_314955A hham|HHA_450960 maso|TGMAS_314955A pena|TGP89_314955 prct|TGPRC2_314955 tari|TGARI_314955A tcof|TGCTCO5_314955A tgaf|TGME49_314955 tggt|TGGT1_314955 trub|TGRUB_314955 tveg|TGVEG_314955 vand|TGVAND_314955 cast|TGCAST_314955B coug|TGCOUG_314955B ctbf|TGBR5_314955B ctbn|TGBR9_383510 domt|TGDOM2_314955B fouo|TGFOU_314955B hham|HHA_314955 maso|TGMAS_314955B tari|TGARI_314955B tcof|TGCTCO5_314955B hham|HHA_450940 ncan|NCLIV_057810 tcof|TGCTCO5_314955
OG6_400346: cast|TGCAST_362470 coug|TGCOUG_357030 ctbn|TGBR9_385180 domt|TGDOM2_250670B fouo|TGFOU_406590 hham|HHA_220640 maso|TGMAS_362470 pena|TGP89_421840 prct|TGPRC2_250670B tari|TGARI_372510 tcof|TGCTCO5_250670 tgaf|TGME49_250670 tggt|TGGT1_411170 tveg|TGVEG_357030 vand|TGVAND_438720 cast|TGCAST_390180 domt|TGDOM2_250670A hham|HHA_250500 prct|TGPRC2_250670A tari|TGARI_250500B tcof|TGCTCO5_445480 tggt|TGGT1_250670 tveg|TGVEG_250500 coug|TGCOUG_396330 domt|TGDOM2_401780 tari|TGARI_372340 tgaf|TGME49_250500 tggt|TGGT1_250500 vand|TGVAND_250670 domt|TGDOM2_250670
OG6_400347: cast|TGCAST_211410A coug|TGCOUG_395110 ctbf|TGBR5_211410B ctbn|TGBR9_211410A domt|TGDOM2_211410A fouo|TGFOU_211410 hham|HHA_211410 maso|TGMAS_211410A ncan|NCLIV_011560 pena|TGP89_211410A prct|TGPRC2_211410B tari|TGARI_371820 tcof|TGCTCO5_211410A tgaf|TGME49_211410 tggt|TGGT1_211410 trub|TGRUB_211410A tveg|TGVEG_211410 vand|TGVAND_211410A cast|TGCAST_211410B domt|TGDOM2_211410C tcof|TGCTCO5_211410B ctbf|TGBR5_211410C ctbn|TGBR9_211410B domt|TGDOM2_211410B fouo|TGFOU_406730 maso|TGMAS_211410C pena|TGP89_211410B vand|TGVAND_211410B prct|TGPRC2_211410A
OG6_400348: cast|TGCAST_212150A coug|TGCOUG_212150B ctbf|TGBR5_212150B ctbn|TGBR9_212150D domt|TGDOM2_212150 fouo|TGFOU_212150A hham|HHA_212150 maso|TGMAS_417040 ncan|NCLIV_049220 pena|TGP89_420700 prct|TGPRC2_212150B tari|TGARI_212150 tcof|TGCTCO5_212150C tgaf|TGME49_212150 tggt|TGGT1_212150 trub|TGRUB_212150 tveg|TGVEG_212150 vand|TGVAND_212150A coug|TGCOUG_212150A ctbf|TGBR5_212150A ctbn|TGBR9_212150A pena|TGP89_420720 ctbn|TGBR9_212150B tcof|TGCTCO5_212150A pena|TGP89_420710 ctbn|TGBR9_212150C tcof|TGCTCO5_212150B fouo|TGFOU_212150B vand|TGVAND_212150B
OG6_400349: cast|TGCAST_215040B coug|TGCOUG_215040A coug|TGCOUG_215040B ctbf|TGBR5_215040A ctbf|TGBR5_215040B ctbn|TGBR9_215040 domt|TGDOM2_215040A fouo|TGFOU_215040C hham|HHA_215040 maso|TGMAS_215040 ncan|NCLIV_052060 pena|TGP89_215040C pena|TGP89_215040D prct|TGPRC2_215040B tari|TGARI_215040B tcof|TGCTCO5_215040A tgaf|TGME49_215040 tggt|TGGT1_215040 trub|TGRUB_215040A trub|TGRUB_215040B trub|TGRUB_215040C tveg|TGVEG_215040 vand|TGVAND_215040A vand|TGVAND_215040B ctbf|TGBR5_379100 domt|TGDOM2_215040B fouo|TGFOU_215040D tari|TGARI_215040D tcof|TGCTCO5_215040B
OG6_400350: cast|TGCAST_216600A coug|TGCOUG_216600A ctbf|TGBR5_216600A ctbn|TGBR9_361070 domt|TGDOM2_216600A fouo|TGFOU_361070 maso|TGMAS_216600 pena|TGP89_216600 prct|TGPRC2_216600A tari|TGARI_216600A tcof|TGCTCO5_216600A tgaf|TGME49_216600 tggt|TGGT1_216600 trub|TGRUB_216600A tveg|TGVEG_216600 cast|TGCAST_216600B coug|TGCOUG_216600C ctbf|TGBR5_216600B ctbn|TGBR9_359870 domt|TGDOM2_216600B fouo|TGFOU_405550 hham|HHA_216600 maso|TGMAS_359870 ncan|NCLIV_059670 prct|TGPRC2_216600B tari|TGARI_216600C tcof|TGCTCO5_216600B vand|TGVAND_216600 trub|TGRUB_216600B
OG6_400351: cast|TGCAST_219200A coug|TGCOUG_219200A ctbf|TGBR5_219200A ctbn|TGBR9_219200A domt|TGDOM2_219200A fouo|TGFOU_219200A maso|TGMAS_219200A pena|TGP89_219200A prct|TGPRC2_219200 tari|TGARI_219200A tcof|TGCTCO5_219200A tgaf|TGME49_219200 tggt|TGGT1_219200 trub|TGRUB_219200A tveg|TGVEG_219200 vand|TGVAND_219200 cast|TGCAST_219200B coug|TGCOUG_219200B ctbf|TGBR5_219200B ctbn|TGBR9_219200B domt|TGDOM2_219200B fouo|TGFOU_219200B hham|HHA_219200 maso|TGMAS_219200B ncan|NCLIV_061290 pena|TGP89_219200B tari|TGARI_219200B tcof|TGCTCO5_219200B trub|TGRUB_219200B
OG6_400352: cast|TGCAST_226660 coug|TGCOUG_226660A coug|TGCOUG_226660B coug|TGCOUG_226660C ctbf|TGBR5_374220 ctbf|TGBR5_374230 ctbn|TGBR9_226660A domt|TGDOM2_226660 fouo|TGFOU_226660A fouo|TGFOU_226660B fouo|TGFOU_226660C hham|HHA_226660 maso|TGMAS_415340 maso|TGMAS_415350 ncan|NCLIV_046340 pena|TGP89_226660 prct|TGPRC2_226660A prct|TGPRC2_226660B tari|TGARI_226660A tari|TGARI_226660B tcof|TGCTCO5_226660 tgaf|TGME49_226660 tggt|TGGT1_226660 trub|TGRUB_226660 tveg|TGVEG_226660 vand|TGVAND_226660 ctbn|TGBR9_226660C maso|TGMAS_415360 prct|TGPRC2_226660
OG6_400353: cast|TGCAST_228350A coug|TGCOUG_228350A ctbf|TGBR5_228350A ctbn|TGBR9_228350A ctbn|TGBR9_228350B fouo|TGFOU_228350 hham|HHA_228350 maso|TGMAS_228350A pena|TGP89_228350A prct|TGPRC2_228350A tari|TGARI_228350A tcof|TGCTCO5_228350A tgaf|TGME49_228350 tggt|TGGT1_228350 trub|TGRUB_228350A tveg|TGVEG_228350 vand|TGVAND_228350A cast|TGCAST_228350B coug|TGCOUG_228350B ctbf|TGBR5_228350B ctbn|TGBR9_228350C maso|TGMAS_228350B ncan|NCLIV_045110 pena|TGP89_228350B prct|TGPRC2_228350B tari|TGARI_228350B tcof|TGCTCO5_228350B trub|TGRUB_228350B vand|TGVAND_228350B
OG6_400354: cast|TGCAST_229170A coug|TGCOUG_229170A ctbf|TGBR5_229170 ctbn|TGBR9_229170A domt|TGDOM2_229170A fouo|TGFOU_229170A hham|HHA_229170 maso|TGMAS_229170 ncan|NCLIV_030110 pena|TGP89_229170A prct|TGPRC2_229170A tari|TGARI_229170A tcof|TGCTCO5_229170A trub|TGRUB_229170 vand|TGVAND_229170A cast|TGCAST_229170B ctbf|TGBR5_379040 ctbn|TGBR9_229170B domt|TGDOM2_229170B fouo|TGFOU_229170B pena|TGP89_229170B prct|TGPRC2_229170B tari|TGARI_229170B tcof|TGCTCO5_229170B tgaf|TGME49_229170 tggt|TGGT1_229170 trub|TGRUB_434290 tveg|TGVEG_229170 vand|TGVAND_229170B
OG6_400355: cast|TGCAST_229440 coug|TGCOUG_229440B ctbf|TGBR5_229440B ctbn|TGBR9_380310 domt|TGDOM2_229440 fouo|TGFOU_229440 hham|HHA_229440 maso|TGMAS_412850 pena|TGP89_229440 prct|TGPRC2_229440B tari|TGARI_229440B tcof|TGCTCO5_229440 tgaf|TGME49_229440 tggt|TGGT1_229440 trub|TGRUB_229440 tveg|TGVEG_229440 vand|TGVAND_437700 cast|TGCAST_387280 coug|TGCOUG_229440A domt|TGDOM2_397780 ncan|NCLIV_030370 prct|TGPRC2_229440A cast|TGCAST_387300 ctbf|TGBR5_229440A fouo|TGFOU_402820 tari|TGARI_229440A fouo|TGFOU_402830 maso|TGMAS_412860 ncan|NCLIV_030350
OG6_400356: cast|TGCAST_230010A maso|TGMAS_230010A vand|TGVAND_230010A cast|TGCAST_230010B coug|TGCOUG_230010 ctbf|TGBR5_230010A ctbf|TGBR5_230010B ctbn|TGBR9_230010B domt|TGDOM2_230010B fouo|TGFOU_230010B hham|HHA_230010 maso|TGMAS_230010B ncan|NCLIV_030680 ncan|NCLIV_030690 pena|TGP89_230010B prct|TGPRC2_230010B tari|TGARI_230010 tcof|TGCTCO5_230010B tgaf|TGME49_230010 tggt|TGGT1_230010 trub|TGRUB_230010A tveg|TGVEG_230010 vand|TGVAND_230010B ctbn|TGBR9_230010A domt|TGDOM2_230010A fouo|TGFOU_230010A prct|TGPRC2_230010A tcof|TGCTCO5_230010A pena|TGP89_230010A
OG6_400357: cast|TGCAST_231210A ctbf|TGBR5_231210A ctbn|TGBR9_231210 domt|TGDOM2_231210A fouo|TGFOU_231210 hham|HHA_231210 maso|TGMAS_231210A ncan|NCLIV_031580 pena|TGP89_231210A prct|TGPRC2_231210 tari|TGARI_231210 tcof|TGCTCO5_231210 tgaf|TGME49_231210 tggt|TGGT1_231210 trub|TGRUB_231210A tveg|TGVEG_231210 vand|TGVAND_231210A cast|TGCAST_231210B ctbn|TGBR9_386090 maso|TGMAS_417530 cast|TGCAST_231210C ctbf|TGBR5_231210B domt|TGDOM2_231210B maso|TGMAS_231210B pena|TGP89_231210B trub|TGRUB_231210B coug|TGCOUG_392260 fouo|TGFOU_402880 vand|TGVAND_231210B
OG6_400358: cast|TGCAST_233000A coug|TGCOUG_233000 ctbf|TGBR5_233000A ctbn|TGBR9_233000A domt|TGDOM2_233000 fouo|TGFOU_233000A hham|HHA_233000 maso|TGMAS_233000A pena|TGP89_233000A prct|TGPRC2_233000A tari|TGARI_233000A tcof|TGCTCO5_233000A tgaf|TGME49_233000 tggt|TGGT1_233000 trub|TGRUB_233000A tveg|TGVEG_233000 vand|TGVAND_233000A cast|TGCAST_233000B ctbf|TGBR5_233000B ctbn|TGBR9_233000B fouo|TGFOU_233000B maso|TGMAS_233000C ncan|NCLIV_032830 pena|TGP89_233000B prct|TGPRC2_233000B tari|TGARI_233000C tcof|TGCTCO5_233000B trub|TGRUB_233000B vand|TGVAND_233000B
OG6_400359: cast|TGCAST_234360A coug|TGCOUG_234360A ctbf|TGBR5_234360A ctbn|TGBR9_234360A domt|TGDOM2_234360 fouo|TGFOU_234360A hham|HHA_234360 maso|TGMAS_234360A pena|TGP89_234360A prct|TGPRC2_234360A tari|TGARI_234360A tcof|TGCTCO5_234360A tgaf|TGME49_234360 tggt|TGGT1_234360 trub|TGRUB_234360A tveg|TGVEG_234360 vand|TGVAND_234360 cast|TGCAST_234360B coug|TGCOUG_234360B ctbf|TGBR5_234360C ctbn|TGBR9_234360B fouo|TGFOU_234360C maso|TGMAS_234360B ncan|NCLIV_049500 pena|TGP89_234360B prct|TGPRC2_234360B tari|TGARI_234360B tcof|TGCTCO5_234360C trub|TGRUB_433130
OG6_400360: cast|TGCAST_235170 coug|TGCOUG_235170A coug|TGCOUG_235170B ctbf|TGBR5_235170A ctbf|TGBR5_235170B ctbn|TGBR9_235170A ctbn|TGBR9_235170C domt|TGDOM2_235170A domt|TGDOM2_235170B fouo|TGFOU_235170A fouo|TGFOU_235170B hham|HHA_235170 maso|TGMAS_235170A maso|TGMAS_235170B ncan|NCLIV_049750 pena|TGP89_235170A pena|TGP89_235170B prct|TGPRC2_235170A prct|TGPRC2_235170B tari|TGARI_235170A tcof|TGCTCO5_235170A tcof|TGCTCO5_235170B tgaf|TGME49_235170 tggt|TGGT1_235170 trub|TGRUB_235170A trub|TGRUB_235170B tveg|TGVEG_235170 vand|TGVAND_235170A vand|TGVAND_235170B
OG6_400361: cast|TGCAST_235990A coug|TGCOUG_235990 ctbf|TGBR5_235990A ctbn|TGBR9_235990A domt|TGDOM2_235990 fouo|TGFOU_235990A hham|HHA_235990 maso|TGMAS_235990B pena|TGP89_235990A prct|TGPRC2_235990 tari|TGARI_235990B tgaf|TGME49_235990 tggt|TGGT1_235990 tveg|TGVEG_235990A tveg|TGVEG_235990B vand|TGVAND_235990 cast|TGCAST_235990B ctbf|TGBR5_235990B ctbn|TGBR9_235990B fouo|TGFOU_235990B maso|TGMAS_235990C ncan|NCLIV_050320 pena|TGP89_235990B tcof|TGCTCO5_235990B trub|TGRUB_235990B maso|TGMAS_235990A tari|TGARI_235990A tcof|TGCTCO5_235990A trub|TGRUB_235990A
OG6_400362: cast|TGCAST_239475A coug|TGCOUG_239475A ctbf|TGBR5_239475A ctbn|TGBR9_239475 domt|TGDOM2_239475 fouo|TGFOU_239475A hham|HHA_239475 maso|TGMAS_239475A ncan|NCLIV_016090 pena|TGP89_239475A prct|TGPRC2_239475A tari|TGARI_239475A tcof|TGCTCO5_239475 tgaf|TGME49_239475 tggt|TGGT1_239475 trub|TGRUB_239475A tveg|TGVEG_239475 vand|TGVAND_239475A cast|TGCAST_239475B coug|TGCOUG_239475B ctbf|TGBR5_239475B ctbn|TGBR9_383210 fouo|TGFOU_239475B maso|TGMAS_239475B pena|TGP89_239475B prct|TGPRC2_239475B tari|TGARI_239475B trub|TGRUB_239475B vand|TGVAND_239475B
OG6_400363: cast|TGCAST_242030 coug|TGCOUG_242030A ctbf|TGBR5_242030A ctbf|TGBR5_242030B ctbf|TGBR5_242030C ctbn|TGBR9_242030A domt|TGDOM2_242030 fouo|TGFOU_242030 hham|HHA_242030 maso|TGMAS_242030A ncan|NCLIV_017350 pena|TGP89_242030A pena|TGP89_242030B prct|TGPRC2_242030A prct|TGPRC2_242030B tari|TGARI_242030 tcof|TGCTCO5_242030 tgaf|TGME49_242030 tggt|TGGT1_242030 trub|TGRUB_242030A tveg|TGVEG_242030 vand|TGVAND_242030A vand|TGVAND_242030B vand|TGVAND_242030C coug|TGCOUG_242030C ctbn|TGBR9_242030C maso|TGMAS_242030B trub|TGRUB_242030B ctbn|TGBR9_242030B
OG6_400364: cast|TGCAST_242890A coug|TGCOUG_242890A ctbf|TGBR5_242890A ctbf|TGBR5_242890B ctbn|TGBR9_242890 domt|TGDOM2_242890A domt|TGDOM2_242890B fouo|TGFOU_242890A hham|HHA_242890 maso|TGMAS_242890A maso|TGMAS_242890B ncan|NCLIV_017880 pena|TGP89_242890 prct|TGPRC2_242890 tari|TGARI_242890 tcof|TGCTCO5_242890 tgaf|TGME49_242890 tggt|TGGT1_242890 trub|TGRUB_242890 tveg|TGVEG_242890 vand|TGVAND_242890A vand|TGVAND_242890B cast|TGCAST_242890B coug|TGCOUG_242890B ctbf|TGBR5_242890C domt|TGDOM2_242890C fouo|TGFOU_242890B maso|TGMAS_242890C pena|TGP89_420360
OG6_400365: cast|TGCAST_245510A coug|TGCOUG_245510A ctbf|TGBR5_245510A ctbn|TGBR9_245510A domt|TGDOM2_245510A fouo|TGFOU_245510 hham|HHA_245510 maso|TGMAS_245510A ncan|NCLIV_062790 pena|TGP89_245510A prct|TGPRC2_245510A tari|TGARI_245510A tcof|TGCTCO5_245510 tgaf|TGME49_245510 tggt|TGGT1_245510 trub|TGRUB_245510 tveg|TGVEG_245510 vand|TGVAND_245510 cast|TGCAST_245510B ctbn|TGBR9_245510B cast|TGCAST_245510C coug|TGCOUG_245510B ctbf|TGBR5_245510C ctbn|TGBR9_245510C domt|TGDOM2_245510B maso|TGMAS_245510B pena|TGP89_245510B prct|TGPRC2_245510B tari|TGARI_245510B
OG6_400366: cast|TGCAST_248550A coug|TGCOUG_391530 ctbf|TGBR5_248550 ctbn|TGBR9_248550 domt|TGDOM2_398070 fouo|TGFOU_403490 maso|TGMAS_248550 ncan|NCLIV_069005 pena|TGP89_248550A prct|TGPRC2_248550A tari|TGARI_248550A tcof|TGCTCO5_248550A trub|TGRUB_248550A vand|TGVAND_248550A cast|TGCAST_248550B hham|HHA_248550 ncan|NCLIV_064730 prct|TGPRC2_248550B tari|TGARI_248550C tgaf|TGME49_248550 tggt|TGGT1_248550 trub|TGRUB_248550B tveg|TGVEG_248550 tcof|TGCTCO5_248550B pena|TGP89_248550B tcof|TGCTCO5_248550C trub|TGRUB_248550C vand|TGVAND_248550B tari|TGARI_248550B
OG6_400367: coug|TGCOUG_392740 domt|TGDOM2_267030B fouo|TGFOU_267030B pena|TGP89_267030B tcof|TGCTCO5_267030B trub|TGRUB_267030B cast|TGCAST_267030A coug|TGCOUG_392710 coug|TGCOUG_392720 coug|TGCOUG_392730 ctbf|TGBR5_267030 ctbn|TGBR9_267030 domt|TGDOM2_267030A fouo|TGFOU_267030A hham|HHA_267030 maso|TGMAS_267030 pena|TGP89_267030A prct|TGPRC2_426150 tari|TGARI_369080 tari|TGARI_369090 tcof|TGCTCO5_267030A tgaf|TGME49_267030 tggt|TGGT1_267030 trub|TGRUB_267030A tveg|TGVEG_267030 vand|TGVAND_267030 ncan|NCLIV_039060 prct|TGPRC2_267030 hham|HHA_454820
OG6_400368: cast|TGCAST_258010A coug|TGCOUG_362390 ctbf|TGBR5_362390 ctbn|TGBR9_362390 fouo|TGFOU_362390 maso|TGMAS_258010A prct|TGPRC2_258010A tcof|TGCTCO5_258010A trub|TGRUB_258010A cast|TGCAST_258010B coug|TGCOUG_258010 ctbf|TGBR5_258010B domt|TGDOM2_258010 fouo|TGFOU_258010 hham|HHA_258010 maso|TGMAS_258010C ncan|NCLIV_028350 pena|TGP89_258010 prct|TGPRC2_258010B tari|TGARI_258010 tcof|TGCTCO5_258010C tgaf|TGME49_258010 tggt|TGGT1_258010 trub|TGRUB_258010B tveg|TGVEG_258010 vand|TGVAND_258010 ctbf|TGBR5_258010A maso|TGMAS_258010B tcof|TGCTCO5_258010B
OG6_400369: cast|TGCAST_260210A ctbf|TGBR5_260210A ctbn|TGBR9_260210A domt|TGDOM2_260210A fouo|TGFOU_260210B hham|HHA_260210 maso|TGMAS_260210 ncan|NCLIV_026790 pena|TGP89_260210B prct|TGPRC2_260210A tari|TGARI_260210 tcof|TGCTCO5_260210B tgaf|TGME49_260210 tggt|TGGT1_260210 tveg|TGVEG_260210 cast|TGCAST_260210B coug|TGCOUG_260210B ctbf|TGBR5_260210B ctbn|TGBR9_260210B domt|TGDOM2_260210B maso|TGMAS_464989 prct|TGPRC2_260210B tcof|TGCTCO5_260210C trub|TGRUB_429080 vand|TGVAND_260210 coug|TGCOUG_260210A fouo|TGFOU_260210A pena|TGP89_260210A tcof|TGCTCO5_260210A
OG6_400370: cast|TGCAST_260270A coug|TGCOUG_260270A coug|TGCOUG_260270B ctbf|TGBR5_260270 ctbn|TGBR9_260270 domt|TGDOM2_260270 fouo|TGFOU_260270B hham|HHA_260270 maso|TGMAS_260270A ncan|NCLIV_026740 pena|TGP89_260270A pena|TGP89_260270B prct|TGPRC2_260270 tari|TGARI_260270B tcof|TGCTCO5_260270 tgaf|TGME49_260270 tggt|TGGT1_260270 trub|TGRUB_260270A tveg|TGVEG_260270 vand|TGVAND_260270A cast|TGCAST_260270B ctbf|TGBR5_374080 ctbn|TGBR9_384440 fouo|TGFOU_260270C hham|HHA_450650 maso|TGMAS_260270B pena|TGP89_260270C trub|TGRUB_260270B vand|TGVAND_260270B
OG6_400371: cast|TGCAST_261260 coug|TGCOUG_261260A ctbf|TGBR5_261260A ctbn|TGBR9_261260A domt|TGDOM2_261260A fouo|TGFOU_261260A hham|HHA_261260 maso|TGMAS_261260A ncan|NCLIV_026130 pena|TGP89_261260 prct|TGPRC2_261260 tari|TGARI_261260A tcof|TGCTCO5_261260A tcof|TGCTCO5_261260B tgaf|TGME49_261260 tggt|TGGT1_261260A trub|TGRUB_261260A tveg|TGVEG_261260 vand|TGVAND_261260B prct|TGPRC2_423610 coug|TGCOUG_261260B ctbf|TGBR5_261260B ctbn|TGBR9_261260B domt|TGDOM2_261260B fouo|TGFOU_261260B maso|TGMAS_261260B tari|TGARI_261260B tggt|TGGT1_261260B trub|TGRUB_261260B
OG6_400372: cast|TGCAST_262460A coug|TGCOUG_262460A ctbf|TGBR5_262460A ctbn|TGBR9_262460A domt|TGDOM2_262460A fouo|TGFOU_262460 hham|HHA_262460 maso|TGMAS_262460A ncan|NCLIV_025370 pena|TGP89_262460A prct|TGPRC2_262460A tari|TGARI_262460A tcof|TGCTCO5_262460 tgaf|TGME49_262460 tggt|TGGT1_262460 trub|TGRUB_262460 tveg|TGVEG_262460 vand|TGVAND_262460A cast|TGCAST_262460B coug|TGCOUG_262460B ctbf|TGBR5_262460B ctbn|TGBR9_262460B domt|TGDOM2_262460C maso|TGMAS_262460B pena|TGP89_262460B prct|TGPRC2_262460B tari|TGARI_262460B tcof|TGCTCO5_445600 vand|TGVAND_262460B
OG6_400373: cast|TGCAST_264000A coug|TGCOUG_264000A ctbf|TGBR5_264000A domt|TGDOM2_264000A fouo|TGFOU_264000A maso|TGMAS_264000A pena|TGP89_264000A prct|TGPRC2_264000A tcof|TGCTCO5_264000A trub|TGRUB_264000A vand|TGVAND_264000A cast|TGCAST_264000C coug|TGCOUG_264000B ctbf|TGBR5_264000C ctbn|TGBR9_264000 domt|TGDOM2_264000B fouo|TGFOU_264000B hham|HHA_264000 maso|TGMAS_264000C ncan|NCLIV_024060 pena|TGP89_264000C prct|TGPRC2_264000B tari|TGARI_264000 tcof|TGCTCO5_264000B tgaf|TGME49_264000 tggt|TGGT1_264000 trub|TGRUB_264000B tveg|TGVEG_264000 vand|TGVAND_264000C
OG6_400374: cast|TGCAST_264760A coug|TGCOUG_264760B coug|TGCOUG_264760C ctbf|TGBR5_264760 ctbn|TGBR9_264760 fouo|TGFOU_264760B hham|HHA_264760 maso|TGMAS_264760B ncan|NCLIV_040420 pena|TGP89_264760B pena|TGP89_264760C prct|TGPRC2_264760A tari|TGARI_264760B tcof|TGCTCO5_264760 tgaf|TGME49_264760 tggt|TGGT1_264760 trub|TGRUB_264760A tveg|TGVEG_264760 vand|TGVAND_264760 cast|TGCAST_264760B domt|TGDOM2_264760 fouo|TGFOU_264760C maso|TGMAS_264760C prct|TGPRC2_264760B tari|TGARI_264760D trub|TGRUB_264760B vand|TGVAND_438050 tari|TGARI_264760C vand|TGVAND_438040
OG6_400375: cast|TGCAST_266400A coug|TGCOUG_266400 ctbf|TGBR5_266400 ctbf|TGBR5_376570 ctbn|TGBR9_266400 domt|TGDOM2_266400 fouo|TGFOU_266400A fouo|TGFOU_266400B hham|HHA_266400 maso|TGMAS_266400A ncan|NCLIV_039520 pena|TGP89_266400 prct|TGPRC2_266400A tari|TGARI_266400 tcof|TGCTCO5_266400A tcof|TGCTCO5_266400B tgaf|TGME49_266400 tggt|TGGT1_266400 trub|TGRUB_266400A tveg|TGVEG_266400 vand|TGVAND_266400A cast|TGCAST_266400B coug|TGCOUG_392760 fouo|TGFOU_266400C maso|TGMAS_266400B prct|TGPRC2_266400B tcof|TGCTCO5_266400C trub|TGRUB_266400B vand|TGVAND_266400B
OG6_400376: cast|TGCAST_267840A coug|TGCOUG_267840A ctbf|TGBR5_267840A ctbn|TGBR9_267840A domt|TGDOM2_267840A fouo|TGFOU_267840A maso|TGMAS_267830 ncan|NCLIV_038510 pena|TGP89_267840A prct|TGPRC2_267840A tari|TGARI_267840 tcof|TGCTCO5_267840A vand|TGVAND_267840A cast|TGCAST_267840B coug|TGCOUG_267840B ctbf|TGBR5_267840B ctbn|TGBR9_267840B domt|TGDOM2_267840B fouo|TGFOU_267840B hham|HHA_267840 maso|TGMAS_414620 pena|TGP89_267840B prct|TGPRC2_267840B tcof|TGCTCO5_267840B tgaf|TGME49_267840 tggt|TGGT1_267840 trub|TGRUB_267840B tveg|TGVEG_267840 vand|TGVAND_267840B
OG6_400377: cast|TGCAST_270930A coug|TGCOUG_270930 ctbf|TGBR5_270930A ctbn|TGBR9_270930A domt|TGDOM2_270930 fouo|TGFOU_270930A hham|HHA_270930 maso|TGMAS_270930 ncan|NCLIV_035850 pena|TGP89_270930A prct|TGPRC2_270930A tari|TGARI_270930A tcof|TGCTCO5_270930A tgaf|TGME49_270930 tggt|TGGT1_270930 trub|TGRUB_270930A tveg|TGVEG_270930 vand|TGVAND_270930 cast|TGCAST_270930B ctbf|TGBR5_375010 prct|TGPRC2_270930B cast|TGCAST_270930C ctbf|TGBR5_270930C ctbn|TGBR9_270930B fouo|TGFOU_270930C pena|TGP89_270930C tari|TGARI_270930B tcof|TGCTCO5_270930C trub|TGRUB_270930C
OG6_400378: cast|TGCAST_271440A coug|TGCOUG_271440A ctbf|TGBR5_271440B ctbn|TGBR9_271440A fouo|TGFOU_271440A maso|TGMAS_271440B pena|TGP89_271440A prct|TGPRC2_271440A tcof|TGCTCO5_271440A trub|TGRUB_271440A vand|TGVAND_271440A cast|TGCAST_271440B coug|TGCOUG_271440C ctbf|TGBR5_271440C ctbn|TGBR9_271440B domt|TGDOM2_271440 fouo|TGFOU_271440C hham|HHA_271440 maso|TGMAS_271440C ncan|NCLIV_035470 pena|TGP89_271440B prct|TGPRC2_271440C tari|TGARI_271440 tcof|TGCTCO5_271440C tgaf|TGME49_271440 tggt|TGGT1_271440 trub|TGRUB_271440C tveg|TGVEG_271440 vand|TGVAND_271440B
OG6_400379: cast|TGCAST_274000 coug|TGCOUG_274000A coug|TGCOUG_274000B ctbf|TGBR5_274000A ctbf|TGBR5_274000B ctbf|TGBR5_274000C ctbn|TGBR9_274000A ctbn|TGBR9_274000B ctbn|TGBR9_274000C domt|TGDOM2_274000 fouo|TGFOU_274000A fouo|TGFOU_274000B hham|HHA_274000 maso|TGMAS_274000 ncan|NCLIV_033740 pena|TGP89_274000A pena|TGP89_274000B prct|TGPRC2_274000A prct|TGPRC2_274000C prct|TGPRC2_274000D tari|TGARI_274000A tari|TGARI_274000B tcof|TGCTCO5_274000 tgaf|TGME49_274000 tggt|TGGT1_274000 trub|TGRUB_274000 tveg|TGVEG_274000 vand|TGVAND_274000A vand|TGVAND_274000B
OG6_400380: cast|TGCAST_275430 coug|TGCOUG_275430 ctbf|TGBR5_275430A ctbf|TGBR5_275430B ctbf|TGBR5_275430C ctbn|TGBR9_275430 domt|TGDOM2_275430A domt|TGDOM2_275430B fouo|TGFOU_275430A fouo|TGFOU_275430B hham|HHA_275430 maso|TGMAS_275430A maso|TGMAS_275430B ncan|NCLIV_052870 pena|TGP89_275430A pena|TGP89_275430B pena|TGP89_275430C prct|TGPRC2_275430A prct|TGPRC2_275430B tari|TGARI_275430A tari|TGARI_275430B tcof|TGCTCO5_275430A tcof|TGCTCO5_275430B tgaf|TGME49_275430 tggt|TGGT1_275430 trub|TGRUB_275430 tveg|TGVEG_275430 vand|TGVAND_275430 ctbn|TGBR9_385090
OG6_400381: cast|TGCAST_276155 coug|TGCOUG_276155C ctbf|TGBR5_276155B ctbn|TGBR9_276155 domt|TGDOM2_276155B fouo|TGFOU_276155B maso|TGMAS_276155B ncan|NCLIV_006990 pena|TGP89_276155 prct|TGPRC2_276155 tari|TGARI_276155C tcof|TGCTCO5_276155B tgaf|TGME49_276155 tggt|TGGT1_276155 trub|TGRUB_276155C tveg|TGVEG_276155 vand|TGVAND_276155 cast|TGCAST_389860 coug|TGCOUG_276155A ctbf|TGBR5_276155A domt|TGDOM2_276155A fouo|TGFOU_276155A hham|HHA_276155 maso|TGMAS_276155A tari|TGARI_276155A tcof|TGCTCO5_276155A trub|TGRUB_276155A coug|TGCOUG_276155B pena|TGP89_418950
OG6_400382: cast|TGCAST_278440A coug|TGCOUG_278440 ctbf|TGBR5_278440A ctbn|TGBR9_278440A domt|TGDOM2_278440A fouo|TGFOU_278440A hham|HHA_278440 maso|TGMAS_278440A ncan|NCLIV_067550 pena|TGP89_278440A prct|TGPRC2_278440A tari|TGARI_278440A tcof|TGCTCO5_278440 tgaf|TGME49_278440 tggt|TGGT1_278440 trub|TGRUB_278440A tveg|TGVEG_278440 vand|TGVAND_278440A cast|TGCAST_278440B ctbf|TGBR5_278440B ctbn|TGBR9_278440B domt|TGDOM2_278440B fouo|TGFOU_278440B maso|TGMAS_278440B pena|TGP89_278440B prct|TGPRC2_278440B tari|TGARI_278440B trub|TGRUB_278440B vand|TGVAND_278440B
OG6_400383: cast|TGCAST_283702A coug|TGCOUG_283702 ctbf|TGBR5_283702A ctbn|TGBR9_283702A domt|TGDOM2_283702 fouo|TGFOU_283702A hham|HHA_283702 maso|TGMAS_283702A ncan|NCLIV_0153 pena|TGP89_283702A prct|TGPRC2_283702 tari|TGARI_283702 tcof|TGCTCO5_283702 tgaf|TGME49_283702 tggt|TGGT1_283702 trub|TGRUB_283702A trub|TGRUB_283702B tveg|TGVEG_283702 vand|TGVAND_283702 cast|TGCAST_283702B fouo|TGFOU_283702B pena|TGP89_283702B cast|TGCAST_283702C ctbf|TGBR5_283702B ctbn|TGBR9_283702B fouo|TGFOU_283702C maso|TGMAS_283702B pena|TGP89_283702C ncan|NCLIV_015330
OG6_400384: cast|TGCAST_284580A coug|TGCOUG_284580 ctbf|TGBR5_359710 ctbn|TGBR9_284580A domt|TGDOM2_284580A fouo|TGFOU_284580A hham|HHA_284580 maso|TGMAS_359710 ncan|NCLIV_015140 pena|TGP89_284580A prct|TGPRC2_284580A tari|TGARI_284580A tcof|TGCTCO5_284580A tgaf|TGME49_284580 tggt|TGGT1_284580 trub|TGRUB_284580A tveg|TGVEG_284580 vand|TGVAND_284580 cast|TGCAST_284580C ctbf|TGBR5_284580 ctbn|TGBR9_284580B domt|TGDOM2_284580B fouo|TGFOU_284580B maso|TGMAS_284580 pena|TGP89_284580B prct|TGPRC2_284580B tari|TGARI_284580B tcof|TGCTCO5_284580B trub|TGRUB_284580B
OG6_400385: cast|TGCAST_293020 coug|TGCOUG_293020 ctbf|TGBR5_293020 ctbn|TGBR9_293020 domt|TGDOM2_293020 fouo|TGFOU_293020 hham|HHA_293030 maso|TGMAS_293020 pena|TGP89_293020 prct|TGPRC2_293020 tari|TGARI_293020 tcof|TGCTCO5_293020 tgaf|TGME49_293020 tggt|TGGT1_293020 trub|TGRUB_293030 tveg|TGVEG_293020 vand|TGVAND_293020 cast|TGCAST_293030 coug|TGCOUG_293030 ctbf|TGBR5_293030 ctbn|TGBR9_293030 maso|TGMAS_293030 pena|TGP89_293030 prct|TGPRC2_293030 tari|TGARI_293030 tcof|TGCTCO5_293030 tgaf|TGME49_293030 tggt|TGGT1_293030 tveg|TGVEG_293030
OG6_400386: cast|TGCAST_300310 coug|TGCOUG_300310B ctbf|TGBR5_378340 ctbn|TGBR9_358460 domt|TGDOM2_397800 fouo|TGFOU_300310B hham|HHA_300310 maso|TGMAS_300310 ncan|NCLIV_060380 pena|TGP89_300310A prct|TGPRC2_300310B tari|TGARI_300310A tcof|TGCTCO5_300310 tgaf|TGME49_300310 tggt|TGGT1_300310 trub|TGRUB_300310B tveg|TGVEG_300310 vand|TGVAND_300310 coug|TGCOUG_300310A domt|TGDOM2_300310 fouo|TGFOU_300310A maso|TGMAS_358460 prct|TGPRC2_300310A trub|TGRUB_300310A tari|TGARI_300310B ctbn|TGBR9_384990 pena|TGP89_300310B fouo|TGFOU_300310C pena|TGP89_300310C
OG6_400387: cast|TGCAST_306235 cast|TGCAST_306240 coug|TGCOUG_306235 coug|TGCOUG_306240A ctbf|TGBR5_306235 ctbf|TGBR5_306240 ctbn|TGBR9_306235 ctbn|TGBR9_306240 domt|TGDOM2_306235 fouo|TGFOU_306235 hham|HHA_306240 maso|TGMAS_306235 maso|TGMAS_306240 pena|TGP89_306235 prct|TGPRC2_306235 prct|TGPRC2_306240 tari|TGARI_306235 tari|TGARI_306240 tcof|TGCTCO5_306235 tcof|TGCTCO5_306240 tgaf|TGME49_306235 tgaf|TGME49_306240 tggt|TGGT1_306235 tggt|TGGT1_306240 trub|TGRUB_306235 trub|TGRUB_306240 tveg|TGVEG_306235 tveg|TGVEG_306240 vand|TGVAND_306235
OG6_400388: cast|TGCAST_310300A coug|TGCOUG_310300A ctbf|TGBR5_373620 ctbn|TGBR9_310300A fouo|TGFOU_310300A maso|TGMAS_310300A pena|TGP89_310300A prct|TGPRC2_310300A tari|TGARI_310300A tcof|TGCTCO5_310300A trub|TGRUB_310300A cast|TGCAST_310300B coug|TGCOUG_310300C ctbf|TGBR5_373600 ctbn|TGBR9_310300B domt|TGDOM2_310300 fouo|TGFOU_310300B hham|HHA_310300 maso|TGMAS_310300B ncan|NCLIV_054390 pena|TGP89_310300B prct|TGPRC2_310300C tari|TGARI_310300C tcof|TGCTCO5_310300B tgaf|TGME49_310300 tggt|TGGT1_310300 trub|TGRUB_310300C tveg|TGVEG_310300A vand|TGVAND_310300C
OG6_400389: cast|TGCAST_313900A coug|TGCOUG_313900A ctbf|TGBR5_313900A ctbn|TGBR9_313900 domt|TGDOM2_313900A fouo|TGFOU_313900A hham|HHA_461890 maso|TGMAS_313900A ncan|NCLIV_057110 pena|TGP89_313900A prct|TGPRC2_313900A tari|TGARI_313900 tcof|TGCTCO5_313900A tgaf|TGME49_313900 tggt|TGGT1_313900 trub|TGRUB_313900A tveg|TGVEG_313900 vand|TGVAND_313900 cast|TGCAST_313900B coug|TGCOUG_313900B ctbf|TGBR5_313900B domt|TGDOM2_313900B fouo|TGFOU_313900B hham|HHA_313900 maso|TGMAS_313900B pena|TGP89_313900B prct|TGPRC2_313900B tcof|TGCTCO5_313900B trub|TGRUB_313900B
OG6_400390: cast|TGCAST_314240 coug|TGCOUG_314240A coug|TGCOUG_314240B ctbf|TGBR5_314240A ctbf|TGBR5_314240B ctbn|TGBR9_314240B domt|TGDOM2_314240 fouo|TGFOU_314240 hham|HHA_314240 maso|TGMAS_314240A maso|TGMAS_314240B maso|TGMAS_314240C ncan|NCLIV_057320 pena|TGP89_314240B prct|TGPRC2_314240 tari|TGARI_314240 tcof|TGCTCO5_314240 tcof|TGCTCO5_444720 tgaf|TGME49_314240 tggt|TGGT1_314240 trub|TGRUB_314240A trub|TGRUB_314240C tveg|TGVEG_314240 vand|TGVAND_314240 prct|TGPRC2_356450 tcof|TGCTCO5_356450 ctbn|TGBR9_314240A pena|TGP89_314240A prct|TGPRC2_425910
OG6_400391: cast|TGCAST_315170A coug|TGCOUG_315170A ctbf|TGBR5_315170A domt|TGDOM2_315170B ncan|NCLIV_057930 pena|TGP89_315170A prct|TGPRC2_315170A tari|TGARI_315170A trub|TGRUB_315170A vand|TGVAND_315170A cast|TGCAST_315170B coug|TGCOUG_315170B ctbf|TGBR5_315170B ctbn|TGBR9_315170 domt|TGDOM2_315170C fouo|TGFOU_402470 hham|HHA_315170 maso|TGMAS_412610 pena|TGP89_315170C prct|TGPRC2_315170B tari|TGARI_315170B tcof|TGCTCO5_315165 tcof|TGCTCO5_315170 tgaf|TGME49_315170 tggt|TGGT1_315170 trub|TGRUB_315170C tveg|TGVEG_315170 vand|TGVAND_315170B domt|TGDOM2_315170A
OG6_400392: cast|TGCAST_315600A ctbf|TGBR5_315600A ctbn|TGBR9_315600A domt|TGDOM2_315600A fouo|TGFOU_315600A maso|TGMAS_315600A pena|TGP89_315600 prct|TGPRC2_315600A tari|TGARI_315600A tcof|TGCTCO5_315600A tgaf|TGME49_315600 tggt|TGGT1_315600 trub|TGRUB_315600A tveg|TGVEG_315600 vand|TGVAND_315600A cast|TGCAST_315600B coug|TGCOUG_315600 ctbf|TGBR5_315600B ctbn|TGBR9_315600B domt|TGDOM2_315600B fouo|TGFOU_315600B hham|HHA_315600 maso|TGMAS_315600B ncan|NCLIV_058290 prct|TGPRC2_315600C tari|TGARI_315600B tcof|TGCTCO5_315600B trub|TGRUB_315600C vand|TGVAND_315600B
OG6_400393: cast|TGCAST_315860 coug|TGCOUG_315860 ctbf|TGBR5_315860A ctbn|TGBR9_315860A domt|TGDOM2_315860 fouo|TGFOU_315860A hham|HHA_315860 maso|TGMAS_315860A ncan|NCLIV_058500 pena|TGP89_315860 prct|TGPRC2_315860A tari|TGARI_315860A tcof|TGCTCO5_315860 tgaf|TGME49_315860 tggt|TGGT1_315860 trub|TGRUB_315860A tveg|TGVEG_315860 vand|TGVAND_315860A cast|TGCAST_315860A ctbf|TGBR5_315860B trub|TGRUB_315860B cast|TGCAST_315860B ctbf|TGBR5_315860C ctbn|TGBR9_315860B fouo|TGFOU_315860B maso|TGMAS_315860B prct|TGPRC2_315860B tari|TGARI_315860B vand|TGVAND_315860B
OG6_400394: cast|TGCAST_319710A coug|TGCOUG_319710A ctbf|TGBR5_319710A ctbn|TGBR9_319710 domt|TGDOM2_319710 fouo|TGFOU_319710A hham|HHA_319710 maso|TGMAS_319710A ncan|NCLIV_010430 pena|TGP89_319710 prct|TGPRC2_319710A tari|TGARI_319710 tcof|TGCTCO5_319710A tgaf|TGME49_319710 tggt|TGGT1_319710 trub|TGRUB_319710A tveg|TGVEG_319710 vand|TGVAND_319710A cast|TGCAST_319710B coug|TGCOUG_319710B ctbf|TGBR5_319710B ctbf|TGBR5_319710C fouo|TGFOU_319710B maso|TGMAS_319710B prct|TGPRC2_319710B tari|TGARI_371980 tcof|TGCTCO5_319710B trub|TGRUB_319710B vand|TGVAND_319710B
OG6_400395: cast|TGCAST_320430 coug|TGCOUG_320430 ctbf|TGBR5_320430A ctbn|TGBR9_320430A domt|TGDOM2_320430A domt|TGDOM2_320430B fouo|TGFOU_320430 hham|HHA_320430 maso|TGMAS_320430A maso|TGMAS_320430B ncan|NCLIV_009840 pena|TGP89_320430A prct|TGPRC2_320430 tari|TGARI_320430A tari|TGARI_320430B tcof|TGCTCO5_320430A tgaf|TGME49_320430 tggt|TGGT1_320430 trub|TGRUB_320430 tveg|TGVEG_320430 vand|TGVAND_320430A vand|TGVAND_320430B ctbf|TGBR5_320430B ctbn|TGBR9_320430B pena|TGP89_320430B tcof|TGCTCO5_320430B ctbf|TGBR5_320430C ctbn|TGBR9_320430C tcof|TGCTCO5_320430C
OG6_400396: cast|TGCAST_321450A coug|TGCOUG_321450A ctbf|TGBR5_321450A ctbf|TGBR5_321450B ctbn|TGBR9_321450A domt|TGDOM2_321450 fouo|TGFOU_321450 hham|HHA_321450 maso|TGMAS_321450A maso|TGMAS_321450B ncan|NCLIV_004480 pena|TGP89_321450A prct|TGPRC2_321450A tari|TGARI_321450A tcof|TGCTCO5_321450 tgaf|TGME49_321450 tggt|TGGT1_321450 trub|TGRUB_321450A tveg|TGVEG_321450 vand|TGVAND_321450 cast|TGCAST_321450B coug|TGCOUG_321450B ctbf|TGBR5_321450C ctbn|TGBR9_321450B maso|TGMAS_321450C pena|TGP89_321450B prct|TGPRC2_321450B tari|TGARI_321450B trub|TGRUB_321450B
OG6_400397: cast|TGCAST_202490 coug|TGCOUG_202490A coug|TGCOUG_202490B ctbf|TGBR5_202490 ctbf|TGBR5_374630 ctbn|TGBR9_202490A ctbn|TGBR9_202490B domt|TGDOM2_202490A domt|TGDOM2_202490B fouo|TGFOU_202490A fouo|TGFOU_202490B hham|HHA_202490 maso|TGMAS_202490 pena|TGP89_202490A pena|TGP89_202490B prct|TGPRC2_202490A prct|TGPRC2_202490B tari|TGARI_202490A tari|TGARI_202490B tcof|TGCTCO5_202490A tcof|TGCTCO5_202490B tcof|TGCTCO5_202490C tgaf|TGME49_202490 tggt|TGGT1_202490 trub|TGRUB_202490 tveg|TGVEG_202490 vand|TGVAND_202490 ncan|NCLIV_022440
OG6_400398: cast|TGCAST_202840A coug|TGCOUG_202840A ctbf|TGBR5_202840A ctbn|TGBR9_202840A domt|TGDOM2_202840 fouo|TGFOU_202840A hham|HHA_202840 maso|TGMAS_202840A ncan|NCLIV_0220 pena|TGP89_202840A prct|TGPRC2_202840A tari|TGARI_202840A tcof|TGCTCO5_202840A tgaf|TGME49_202840 tggt|TGGT1_202840 trub|TGRUB_202840 tveg|TGVEG_202840 vand|TGVAND_202840 cast|TGCAST_202840B coug|TGCOUG_202840C ctbf|TGBR5_202840B ctbn|TGBR9_202840B fouo|TGFOU_407380 maso|TGMAS_202840B pena|TGP89_202840B prct|TGPRC2_202840B tari|TGARI_202840B tcof|TGCTCO5_202840B
OG6_400399: cast|TGCAST_203480A coug|TGCOUG_203480A ctbf|TGBR5_203480A ctbn|TGBR9_203480A domt|TGDOM2_203480A fouo|TGFOU_203480A hham|HHA_203480 maso|TGMAS_203480 pena|TGP89_203480A prct|TGPRC2_203480 tari|TGARI_203480A tcof|TGCTCO5_203480A tgaf|TGME49_203480 tggt|TGGT1_203480 trub|TGRUB_203480A tveg|TGVEG_203480 vand|TGVAND_203480 cast|TGCAST_203480B coug|TGCOUG_203480C domt|TGDOM2_203480B fouo|TGFOU_203480B ncan|NCLIV_021500 pena|TGP89_203480B tari|TGARI_203480B tcof|TGCTCO5_203480B tcof|TGCTCO5_203480C trub|TGRUB_203480B coug|TGCOUG_203480B
OG6_400400: cast|TGCAST_205510A coug|TGCOUG_205510A ctbf|TGBR5_205510A ctbn|TGBR9_205510A domt|TGDOM2_205510 fouo|TGFOU_205510A hham|HHA_205510 maso|TGMAS_205510A ncan|NCLIV_020180 pena|TGP89_205510A prct|TGPRC2_205510A tari|TGARI_205510A tcof|TGCTCO5_205510A tgaf|TGME49_205510 tggt|TGGT1_205510 trub|TGRUB_205510A tveg|TGVEG_205510 vand|TGVAND_205510A coug|TGCOUG_205510B ctbf|TGBR5_205510B ctbn|TGBR9_205510B fouo|TGFOU_205510B maso|TGMAS_205510B pena|TGP89_205510B prct|TGPRC2_205510B tari|TGARI_205510B tcof|TGCTCO5_205510B trub|TGRUB_205510B
OG6_400401: cast|TGCAST_206490A coug|TGCOUG_206490B ctbf|TGBR5_206490A ctbn|TGBR9_206490A domt|TGDOM2_206490A fouo|TGFOU_206490A hham|HHA_206490 maso|TGMAS_206490A pena|TGP89_206490A prct|TGPRC2_206490A tari|TGARI_206490 tcof|TGCTCO5_206490A tgaf|TGME49_206490 tggt|TGGT1_206490 trub|TGRUB_206490 tveg|TGVEG_206490 vand|TGVAND_206490 cast|TGCAST_206490B coug|TGCOUG_206490C ctbf|TGBR5_206490B ctbn|TGBR9_206490C domt|TGDOM2_206490B fouo|TGFOU_206490B maso|TGMAS_206490B ncan|NCLIV_044210 pena|TGP89_206490B prct|TGPRC2_206490B tcof|TGCTCO5_206490B
OG6_400402: cast|TGCAST_213392A coug|TGCOUG_213392A ctbf|TGBR5_213392A ctbn|TGBR9_213392A domt|TGDOM2_213392A fouo|TGFOU_213392A hham|HHA_213392 maso|TGMAS_213392A ncan|NCLIV_013360 pena|TGP89_213392A prct|TGPRC2_213392A tari|TGARI_213392 tcof|TGCTCO5_213392 tgaf|TGME49_213392 tggt|TGGT1_213392 trub|TGRUB_213392A tveg|TGVEG_213392 vand|TGVAND_213392 cast|TGCAST_213392B coug|TGCOUG_213392B ctbf|TGBR5_213392B ctbn|TGBR9_213392B domt|TGDOM2_213392B fouo|TGFOU_213392B maso|TGMAS_213392B pena|TGP89_213392B prct|TGPRC2_213392B trub|TGRUB_213392B
OG6_400403: cast|TGCAST_215700 coug|TGCOUG_215700A ctbf|TGBR5_215700A ctbn|TGBR9_215700A ctbn|TGBR9_215700B domt|TGDOM2_215700 fouo|TGFOU_215700 hham|HHA_215700 maso|TGMAS_215700A ncan|NCLIV_052580 pena|TGP89_215700A prct|TGPRC2_215700A tari|TGARI_215700A tcof|TGCTCO5_215700A tcof|TGCTCO5_215700B tgaf|TGME49_215700 tggt|TGGT1_215700 trub|TGRUB_215700A tveg|TGVEG_215700 vand|TGVAND_215700A coug|TGCOUG_215700B ctbf|TGBR5_215700B maso|TGMAS_215700B pena|TGP89_215700B prct|TGPRC2_215700B tari|TGARI_215700B trub|TGRUB_215700B vand|TGVAND_215700B
OG6_400404: cast|TGCAST_216250 coug|TGCOUG_216250B coug|TGCOUG_216250C ctbf|TGBR5_216250B ctbn|TGBR9_216250B domt|TGDOM2_216250A domt|TGDOM2_216250B fouo|TGFOU_216250 hham|HHA_216250 maso|TGMAS_216250 ncan|NCLIV_059930 pena|TGP89_216250A pena|TGP89_216250B prct|TGPRC2_216250B tari|TGARI_216250 tcof|TGCTCO5_216250 tgaf|TGME49_216250 tggt|TGGT1_216250 trub|TGRUB_216250 tveg|TGVEG_216250 vand|TGVAND_216250B coug|TGCOUG_216250A ctbf|TGBR5_216250A ctbn|TGBR9_216250A prct|TGPRC2_216250A vand|TGVAND_216250A maso|TGMAS_415960 tcof|TGCTCO5_447280
OG6_400405: cast|TGCAST_217050 coug|TGCOUG_217050A ctbf|TGBR5_376770 ctbn|TGBR9_217050A ctbn|TGBR9_217050C domt|TGDOM2_217050 fouo|TGFOU_217050A fouo|TGFOU_217050C hham|HHA_217050 maso|TGMAS_217050 ncan|NCLIV_059260 pena|TGP89_217050 prct|TGPRC2_217050A prct|TGPRC2_217050B tari|TGARI_217050A tari|TGARI_217050B tcof|TGCTCO5_217050A tcof|TGCTCO5_217050B tgaf|TGME49_217050 tggt|TGGT1_217050 trub|TGRUB_217050A trub|TGRUB_217050B tveg|TGVEG_217050 vand|TGVAND_217050A coug|TGCOUG_217050B ctbf|TGBR5_217050 maso|TGMAS_415130 vand|TGVAND_217050B
OG6_400406: cast|TGCAST_217780 coug|TGCOUG_217780B ctbf|TGBR5_376420 ctbn|TGBR9_382320 domt|TGDOM2_397960 fouo|TGFOU_217780A hham|HHA_217780 maso|TGMAS_217780A ncan|NCLIV_062550 pena|TGP89_217780A prct|TGPRC2_425250 tari|TGARI_217780B tcof|TGCTCO5_217780A tgaf|TGME49_217780 tggt|TGGT1_217780 trub|TGRUB_217780A tveg|TGVEG_217780 vand|TGVAND_437140 prct|TGPRC2_425260 vand|TGVAND_437120 coug|TGCOUG_217780C ctbf|TGBR5_376410 fouo|TGFOU_217780B maso|TGMAS_217780B pena|TGP89_217780B tari|TGARI_217780C tcof|TGCTCO5_217780B trub|TGRUB_217780B
OG6_400407: cast|TGCAST_218490 coug|TGCOUG_218490A coug|TGCOUG_218490B coug|TGCOUG_359340 ctbf|TGBR5_218490A ctbf|TGBR5_218490B ctbf|TGBR5_218490C ctbn|TGBR9_218490 domt|TGDOM2_218490A domt|TGDOM2_218490B fouo|TGFOU_218490A fouo|TGFOU_218490B hham|HHA_218490 maso|TGMAS_218490A maso|TGMAS_218490B ncan|NCLIV_061790 pena|TGP89_218490 prct|TGPRC2_218490 tari|TGARI_218490A tari|TGARI_218490B tari|TGARI_359340 tcof|TGCTCO5_218490 tgaf|TGME49_218490 tggt|TGGT1_218490 trub|TGRUB_218490A trub|TGRUB_218490B tveg|TGVEG_218490 vand|TGVAND_218490
OG6_400408: cast|TGCAST_219700 coug|TGCOUG_219700A coug|TGCOUG_219700B ctbf|TGBR5_219700A ctbf|TGBR5_219700B ctbn|TGBR9_219700A ctbn|TGBR9_219700B domt|TGDOM2_219700 fouo|TGFOU_219700A fouo|TGFOU_219700B hham|HHA_219700 maso|TGMAS_219700B maso|TGMAS_219700C ncan|NCLIV_060910 pena|TGP89_219700 prct|TGPRC2_219700A tari|TGARI_219700 tcof|TGCTCO5_219700A tgaf|TGME49_219700 tggt|TGGT1_219700 trub|TGRUB_219700A trub|TGRUB_219700B tveg|TGVEG_219700 vand|TGVAND_219700A vand|TGVAND_219700B tcof|TGCTCO5_219700B prct|TGPRC2_219700B tcof|TGCTCO5_447340
OG6_400409: cast|TGCAST_229290A coug|TGCOUG_229290A ctbf|TGBR5_375690 ctbn|TGBR9_229290A domt|TGDOM2_229290A fouo|TGFOU_229290A hham|HHA_229290 maso|TGMAS_229290B ncan|NCLIV_030210 pena|TGP89_229290 prct|TGPRC2_229290 tari|TGARI_229290A tcof|TGCTCO5_229290A tgaf|TGME49_229290 tggt|TGGT1_229290 trub|TGRUB_229290B tveg|TGVEG_229290 vand|TGVAND_229290 cast|TGCAST_229290C coug|TGCOUG_229290B ctbf|TGBR5_229290 ctbn|TGBR9_229290B domt|TGDOM2_229290B fouo|TGFOU_229290B maso|TGMAS_229290D tari|TGARI_229290C tcof|TGCTCO5_229290B maso|TGMAS_412820
OG6_400410: cast|TGCAST_231360A coug|TGCOUG_231360 ctbf|TGBR5_231360 ctbn|TGBR9_231360A domt|TGDOM2_231360 fouo|TGFOU_231360A hham|HHA_231360 maso|TGMAS_231360A pena|TGP89_231360A prct|TGPRC2_231360 tari|TGARI_231360A tcof|TGCTCO5_231360 tgaf|TGME49_231360 tggt|TGGT1_231360 trub|TGRUB_231360A tveg|TGVEG_231360 vand|TGVAND_231360A cast|TGCAST_231360B coug|TGCOUG_392270 ctbn|TGBR9_231360B fouo|TGFOU_231360B maso|TGMAS_231360B pena|TGP89_231360B tari|TGARI_231360D trub|TGRUB_231360B vand|TGVAND_231360B ncan|NCLIV_031620 tari|TGARI_231360C
OG6_400411: cast|TGCAST_232150A coug|TGCOUG_232150A ctbf|TGBR5_232150B ctbn|TGBR9_232150A domt|TGDOM2_232150 fouo|TGFOU_232150A hham|HHA_232150 pena|TGP89_232150B prct|TGPRC2_232150 tari|TGARI_232150B tcof|TGCTCO5_232150 tgaf|TGME49_232150 tggt|TGGT1_232150 trub|TGRUB_232150A tveg|TGVEG_232150 vand|TGVAND_232150 cast|TGCAST_232150B coug|TGCOUG_232150B ctbn|TGBR9_232150B fouo|TGFOU_232150B maso|TGMAS_232150B ncan|NCLIV_032130 pena|TGP89_232150C tari|TGARI_232150C trub|TGRUB_232150B coug|TGCOUG_232150C ctbf|TGBR5_232150C maso|TGMAS_232150C
OG6_400412: cast|TGCAST_234670 coug|TGCOUG_234670 ctbf|TGBR5_234670 ctbn|TGBR9_365760 domt|TGDOM2_234670 fouo|TGFOU_234670 hham|HHA_234670 maso|TGMAS_234670B ncan|NCLIV_042180 pena|TGP89_234670C prct|TGPRC2_234670D tari|TGARI_365760 tcof|TGCTCO5_234670A tgaf|TGME49_234670 tggt|TGGT1_234670 trub|TGRUB_234670C tveg|TGVEG_234670 vand|TGVAND_234670 tcof|TGCTCO5_234670B ctbf|TGBR5_378050 pena|TGP89_234670B prct|TGPRC2_234670C ctbn|TGBR9_384210 maso|TGMAS_234670A pena|TGP89_234670A prct|TGPRC2_234670A trub|TGRUB_234670A prct|TGPRC2_234670B
OG6_400413: cast|TGCAST_235160A coug|TGCOUG_235160A ctbf|TGBR5_235160A ctbn|TGBR9_235160A domt|TGDOM2_235160 fouo|TGFOU_235160A hham|HHA_235160 maso|TGMAS_235160A ncan|NCLIV_049740 pena|TGP89_235160A prct|TGPRC2_235160A tari|TGARI_235160 tcof|TGCTCO5_235160 tgaf|TGME49_235160 tggt|TGGT1_235160 trub|TGRUB_235160A tveg|TGVEG_235160 vand|TGVAND_235160A cast|TGCAST_235160B coug|TGCOUG_235160B ctbf|TGBR5_235160B ctbn|TGBR9_235160C fouo|TGFOU_235160C maso|TGMAS_235160B pena|TGP89_235160B prct|TGPRC2_235160B trub|TGRUB_235160B vand|TGVAND_235160B
OG6_400414: cast|TGCAST_235478A coug|TGCOUG_235478A ctbf|TGBR5_235478A ctbn|TGBR9_235478 domt|TGDOM2_235478A fouo|TGFOU_235478A hham|HHA_235478 maso|TGMAS_235478 pena|TGP89_235478A prct|TGPRC2_235478 tari|TGARI_235478A tcof|TGCTCO5_235478A tgaf|TGME49_235478 tggt|TGGT1_235478 trub|TGRUB_235478A tveg|TGVEG_235478 vand|TGVAND_235478 cast|TGCAST_235478B coug|TGCOUG_235478B ctbf|TGBR5_235478B domt|TGDOM2_235478B fouo|TGFOU_235478B pena|TGP89_235478B tari|TGARI_235478B tcof|TGCTCO5_235478B tcof|TGCTCO5_235478C trub|TGRUB_235478B ncan|NCLIV_049910
OG6_400415: cast|TGCAST_235680A coug|TGCOUG_235680A ctbf|TGBR5_235680A ctbn|TGBR9_235680A ctbn|TGBR9_235680B domt|TGDOM2_235680A fouo|TGFOU_235680A hham|HHA_235680 maso|TGMAS_235680 ncan|NCLIV_050050 pena|TGP89_235680A prct|TGPRC2_235680A tari|TGARI_235680 tcof|TGCTCO5_235680 tgaf|TGME49_235680 tggt|TGGT1_235680 trub|TGRUB_235680 tveg|TGVEG_235680 vand|TGVAND_235680A cast|TGCAST_235680B coug|TGCOUG_235680B ctbf|TGBR5_235680B ctbn|TGBR9_235680C domt|TGDOM2_235680B fouo|TGFOU_235680B pena|TGP89_235680B prct|TGPRC2_235680C vand|TGVAND_235680B
OG6_400416: cast|TGCAST_238400A coug|TGCOUG_395710 ctbf|TGBR5_238400 ctbn|TGBR9_238400A domt|TGDOM2_238400A fouo|TGFOU_238400 hham|HHA_238400 maso|TGMAS_238400A ncan|NCLIV_015680 pena|TGP89_238400 prct|TGPRC2_238400A tari|TGARI_238400A tcof|TGCTCO5_238400A tgaf|TGME49_238400 tggt|TGGT1_238400 trub|TGRUB_238400 tveg|TGVEG_238400 vand|TGVAND_238400A cast|TGCAST_238400B coug|TGCOUG_238400 coug|TGCOUG_395700 ctbn|TGBR9_238400B domt|TGDOM2_238400B maso|TGMAS_238400B prct|TGPRC2_238400B tari|TGARI_238400B tcof|TGCTCO5_238400B vand|TGVAND_238400B
OG6_400417: cast|TGCAST_240870A coug|TGCOUG_240870 ctbf|TGBR5_240870A ctbn|TGBR9_240870A domt|TGDOM2_240870A fouo|TGFOU_240870A hham|HHA_240870 maso|TGMAS_240870A ncan|NCLIV_017020 pena|TGP89_240870A prct|TGPRC2_240870A tari|TGARI_371610 tcof|TGCTCO5_240870A tgaf|TGME49_240870 tggt|TGGT1_240870 trub|TGRUB_240870 tveg|TGVEG_240870 vand|TGVAND_240870 cast|TGCAST_240870B ctbf|TGBR5_240870B ctbn|TGBR9_240870B domt|TGDOM2_240870B fouo|TGFOU_240870C maso|TGMAS_240870B pena|TGP89_240870B prct|TGPRC2_240870C tari|TGARI_371620 tcof|TGCTCO5_240870C
OG6_400418: cast|TGCAST_242240A coug|TGCOUG_242240 ctbf|TGBR5_323330 domt|TGDOM2_242240 fouo|TGFOU_323330 hham|HHA_242240 maso|TGMAS_323330 pena|TGP89_323330 prct|TGPRC2_242240 tari|TGARI_372360 tcof|TGCTCO5_323330 tgaf|TGME49_242240 tgaf|TGME49_322010 tggt|TGGT1_242240 tggt|TGGT1_411360 trub|TGRUB_434640 cast|TGCAST_242240B coug|TGCOUG_396530 ctbf|TGBR5_323300 pena|TGP89_422320 tcof|TGCTCO5_448530 trub|TGRUB_242240 tveg|TGVEG_242240 tveg|TGVEG_442710 vand|TGVAND_438860 trub|TGRUB_323330 vand|TGVAND_323330 tveg|TGVEG_440850
OG6_400419: cast|TGCAST_246340A coug|TGCOUG_246340A ctbf|TGBR5_246340A ctbn|TGBR9_246340A domt|TGDOM2_246340A fouo|TGFOU_246340 maso|TGMAS_246340A pena|TGP89_246340A prct|TGPRC2_246340A tari|TGARI_246340A tcof|TGCTCO5_246340 tgaf|TGME49_246340 tggt|TGGT1_246340 trub|TGRUB_246340 vand|TGVAND_246340 cast|TGCAST_246340B coug|TGCOUG_246340C ctbf|TGBR5_246340B ctbn|TGBR9_246340C domt|TGDOM2_246340B hham|HHA_246340 maso|TGMAS_246340B ncan|NCLIV_063240 pena|TGP89_246340B prct|TGPRC2_246340C tari|TGARI_246340C tveg|TGVEG_246340 vand|TGVAND_435580
OG6_400420: cast|TGCAST_246740A coug|TGCOUG_246740 ctbf|TGBR5_246740A ctbn|TGBR9_246740A domt|TGDOM2_246740 fouo|TGFOU_246740A hham|HHA_246740 maso|TGMAS_246740A pena|TGP89_246740A prct|TGPRC2_246740A tari|TGARI_246740A tcof|TGCTCO5_246740A tgaf|TGME49_246740 tggt|TGGT1_246740 trub|TGRUB_246740 tveg|TGVEG_246740 vand|TGVAND_246740A cast|TGCAST_246740B ctbf|TGBR5_246740B ctbn|TGBR9_246740B fouo|TGFOU_246740B maso|TGMAS_246740B ncan|NCLIV_063510 pena|TGP89_246740B prct|TGPRC2_246740B tari|TGARI_246740C tcof|TGCTCO5_246740B vand|TGVAND_246740B
OG6_400421: cast|TGCAST_247470A coug|TGCOUG_247470A ctbf|TGBR5_247470A ctbn|TGBR9_247470A fouo|TGFOU_247470A hham|HHA_247470 ncan|NCLIV_065270 pena|TGP89_247470A prct|TGPRC2_247470A tcof|TGCTCO5_247470A trub|TGRUB_247470A vand|TGVAND_247470A cast|TGCAST_247470B coug|TGCOUG_247470B ctbf|TGBR5_247470B ctbn|TGBR9_247470B domt|TGDOM2_247470 fouo|TGFOU_247470B maso|TGMAS_247470 pena|TGP89_247470B tari|TGARI_247470 tcof|TGCTCO5_247470B tgaf|TGME49_247470 tggt|TGGT1_247470 tveg|TGVEG_247470 vand|TGVAND_247470B prct|TGPRC2_247470B trub|TGRUB_247470B
OG6_400422: cast|TGCAST_248870 coug|TGCOUG_248870B ctbf|TGBR5_376650 ctbn|TGBR9_248870B fouo|TGFOU_403440 pena|TGP89_418830 prct|TGPRC2_248870B tari|TGARI_248870B tcof|TGCTCO5_248870B tgaf|TGME49_248870 trub|TGRUB_248870B tveg|TGVEG_248870 vand|TGVAND_248870 cast|TGCAST_360070 coug|TGCOUG_248870A ctbf|TGBR5_376640 ctbn|TGBR9_248870A domt|TGDOM2_248870 fouo|TGFOU_360070 hham|HHA_248870 maso|TGMAS_248870 pena|TGP89_360070 prct|TGPRC2_248870A tcof|TGCTCO5_248870A tggt|TGGT1_248870 trub|TGRUB_248870A ncan|NCLIV_065000 tari|TGARI_248870A
OG6_400423: cast|TGCAST_249610A coug|TGCOUG_249610A ctbf|TGBR5_249610A ctbn|TGBR9_249610A domt|TGDOM2_249610 fouo|TGFOU_249610A hham|HHA_249610 maso|TGMAS_249610A pena|TGP89_249610 prct|TGPRC2_249610A tari|TGARI_249610A tcof|TGCTCO5_249610A tgaf|TGME49_249610 tggt|TGGT1_249610 trub|TGRUB_249610A tveg|TGVEG_249610 vand|TGVAND_249610 cast|TGCAST_249610B coug|TGCOUG_249610B ctbf|TGBR5_249610B ctbn|TGBR9_249610B fouo|TGFOU_249610B maso|TGMAS_249610C ncan|NCLIV_065770 prct|TGPRC2_249610B tari|TGARI_249610C tcof|TGCTCO5_249610B trub|TGRUB_249610B
OG6_400424: cast|TGCAST_253370A coug|TGCOUG_253370 ctbf|TGBR5_253370A ctbn|TGBR9_253370A domt|TGDOM2_253370 fouo|TGFOU_253370A hham|HHA_253370 maso|TGMAS_253370 ncan|NCLIV_007800 pena|TGP89_253370A prct|TGPRC2_253370 tari|TGARI_253370A tcof|TGCTCO5_253370A tgaf|TGME49_253370 tggt|TGGT1_253370 trub|TGRUB_253370 tveg|TGVEG_253370 vand|TGVAND_253370A cast|TGCAST_253370B ctbf|TGBR5_253370B ctbn|TGBR9_253370B ctbn|TGBR9_253370C fouo|TGFOU_253370B pena|TGP89_253370C tari|TGARI_253370B tcof|TGCTCO5_253370B vand|TGVAND_253370B pena|TGP89_253370B
OG6_400425: cast|TGCAST_256840 coug|TGCOUG_256840 ctbf|TGBR5_256840A ctbf|TGBR5_256840B ctbn|TGBR9_256840 domt|TGDOM2_358850 fouo|TGFOU_358850 hham|HHA_256840 maso|TGMAS_416460 ncan|NCLIV_015260 pena|TGP89_418590 prct|TGPRC2_256840 tari|TGARI_361570 tcof|TGCTCO5_361570 tgaf|TGME49_256840 tggt|TGGT1_256840 trub|TGRUB_327500 tveg|TGVEG_256840 vand|TGVAND_256840 domt|TGDOM2_256840 fouo|TGFOU_256840 tari|TGARI_256840 tcof|TGCTCO5_256840 maso|TGMAS_327500 pena|TGP89_256840 prct|TGPRC2_426860 prct|TGPRC2_426870 tgaf|TGME49_327500
OG6_400426: cast|TGCAST_260170A coug|TGCOUG_260170A ctbf|TGBR5_260170 ctbn|TGBR9_260170A domt|TGDOM2_260170 fouo|TGFOU_260170A hham|HHA_260170 maso|TGMAS_260170A ncan|NCLIV_026830 pena|TGP89_260170A prct|TGPRC2_260170 tari|TGARI_260170A tcof|TGCTCO5_260170A tgaf|TGME49_260170 tggt|TGGT1_260170 trub|TGRUB_260170A tveg|TGVEG_260170 vand|TGVAND_260170A cast|TGCAST_260170B coug|TGCOUG_260170B ctbn|TGBR9_260170B fouo|TGFOU_260170B maso|TGMAS_260170B pena|TGP89_260170C tari|TGARI_260170B tcof|TGCTCO5_260170B trub|TGRUB_260170B vand|TGVAND_260170B
OG6_400427: cast|TGCAST_261000 coug|TGCOUG_261000A ctbf|TGBR5_261000A ctbn|TGBR9_261000A domt|TGDOM2_261000A fouo|TGFOU_404140 hham|HHA_261000 maso|TGMAS_261000A ncan|NCLIV_026280 pena|TGP89_261000A prct|TGPRC2_261000A prct|TGPRC2_261000B tari|TGARI_261000D tcof|TGCTCO5_261000A tgaf|TGME49_261000 tggt|TGGT1_261000 trub|TGRUB_261000A tveg|TGVEG_261000 vand|TGVAND_435890 tari|TGARI_261000C coug|TGCOUG_261000B ctbn|TGBR9_261000B fouo|TGFOU_406430 pena|TGP89_261000B tcof|TGCTCO5_261000B trub|TGRUB_261000B vand|TGVAND_438870 tari|TGARI_261000B
OG6_400428: cast|TGCAST_261955A coug|TGCOUG_391220 ctbf|TGBR5_261955 domt|TGDOM2_261955A fouo|TGFOU_261955A hham|HHA_261955 maso|TGMAS_261955 pena|TGP89_261955 prct|TGPRC2_261955 tari|TGARI_261955A tcof|TGCTCO5_261955A tgaf|TGME49_261955 tggt|TGGT1_261955A trub|TGRUB_261955A tveg|TGVEG_261955 vand|TGVAND_261955 cast|TGCAST_261955B ctbn|TGBR9_381810 ctbn|TGBR9_381820 domt|TGDOM2_261955B fouo|TGFOU_261955B ncan|NCLIV_025660 tcof|TGCTCO5_261955B tggt|TGGT1_261955B trub|TGRUB_429010 trub|TGRUB_261955B tari|TGARI_261955B pena|TGP89_419750
OG6_400429: cast|TGCAST_262060 coug|TGCOUG_262060A coug|TGCOUG_262060B ctbf|TGBR5_366980 ctbn|TGBR9_262060A ctbn|TGBR9_262060B domt|TGDOM2_262060 fouo|TGFOU_262060A fouo|TGFOU_262060B hham|HHA_262060 maso|TGMAS_366980 ncan|NCLIV_025570 pena|TGP89_262060A pena|TGP89_262060B prct|TGPRC2_262060A prct|TGPRC2_262060B tari|TGARI_262060A tari|TGARI_262060C tcof|TGCTCO5_262060 tgaf|TGME49_262060 tggt|TGGT1_262060 trub|TGRUB_262060A trub|TGRUB_262060B tveg|TGVEG_262060 vand|TGVAND_262060A vand|TGVAND_262060B ctbf|TGBR5_262060 maso|TGMAS_262060
OG6_400430: cast|TGCAST_263070 coug|TGCOUG_263070A ctbf|TGBR5_263070A ctbn|TGBR9_263070 domt|TGDOM2_263070B fouo|TGFOU_263070 hham|HHA_263070 maso|TGMAS_263070A ncan|NCLIV_024840 pena|TGP89_263070 prct|TGPRC2_263070 tari|TGARI_263070 tcof|TGCTCO5_263070A tgaf|TGME49_263070 tggt|TGGT1_263070 trub|TGRUB_263070A tveg|TGVEG_263070 vand|TGVAND_263070 domt|TGDOM2_263070A coug|TGCOUG_263070B ctbf|TGBR5_263070B ctbn|TGBR9_361370 fouo|TGFOU_407600 maso|TGMAS_263070C tcof|TGCTCO5_263070B trub|TGRUB_263070B fouo|TGFOU_361370 maso|TGMAS_263070B
OG6_400431: cast|TGCAST_263140 coug|TGCOUG_263140 ctbf|TGBR5_263140A ctbf|TGBR5_263140B ctbn|TGBR9_263140 ctbn|TGBR9_381740 domt|TGDOM2_263140 fouo|TGFOU_263140A fouo|TGFOU_263140B hham|HHA_263140 maso|TGMAS_263140 ncan|NCLIV_024770 pena|TGP89_263140A pena|TGP89_263140B prct|TGPRC2_263140 tari|TGARI_263140 tcof|TGCTCO5_263140 tgaf|TGME49_263140 tggt|TGGT1_263140 trub|TGRUB_263140 tveg|TGVEG_263140 vand|TGVAND_263140A vand|TGVAND_263140B fouo|TGFOU_263140C domt|TGDOM2_358270 prct|TGPRC2_423500 tcof|TGCTCO5_358270 vand|TGVAND_263140C
OG6_400432: cast|TGCAST_263740A coug|TGCOUG_263740A ctbf|TGBR5_263740 ctbn|TGBR9_263740A domt|TGDOM2_263740 fouo|TGFOU_263740A hham|HHA_263740 maso|TGMAS_263740A ncan|NCLIV_024210 pena|TGP89_263740 prct|TGPRC2_263740A tari|TGARI_263740A tcof|TGCTCO5_263740A tgaf|TGME49_263740 tggt|TGGT1_263740 trub|TGRUB_263740A tveg|TGVEG_263740 vand|TGVAND_263740 cast|TGCAST_263740B coug|TGCOUG_263740B ctbn|TGBR9_263740B fouo|TGFOU_263740B maso|TGMAS_263740D prct|TGPRC2_263740B tari|TGARI_263740B tcof|TGCTCO5_263740B trub|TGRUB_263740C maso|TGMAS_263740B
OG6_400433: cast|TGCAST_264820 coug|TGCOUG_264820A ctbf|TGBR5_264820 ctbn|TGBR9_264820A ctbn|TGBR9_264820B domt|TGDOM2_264820A fouo|TGFOU_264820A fouo|TGFOU_264820B hham|HHA_264820 maso|TGMAS_264820A ncan|NCLIV_040370 pena|TGP89_264820 prct|TGPRC2_264820 tari|TGARI_264820A tari|TGARI_264820B tcof|TGCTCO5_264820 tgaf|TGME49_264820 tggt|TGGT1_264820 trub|TGRUB_264820 tveg|TGVEG_264820 vand|TGVAND_264820A coug|TGCOUG_264820B ctbf|TGBR5_376440 domt|TGDOM2_264820C maso|TGMAS_264820C tcof|TGCTCO5_446980 vand|TGVAND_264820B domt|TGDOM2_264820B
OG6_400434: cast|TGCAST_268400A ctbf|TGBR5_268400A ctbn|TGBR9_268400A maso|TGMAS_268400A pena|TGP89_268400A prct|TGPRC2_268400A tari|TGARI_268400A tcof|TGCTCO5_268400A trub|TGRUB_268400A vand|TGVAND_268400A cast|TGCAST_268400B coug|TGCOUG_268400 ctbf|TGBR5_268400B ctbn|TGBR9_268400B domt|TGDOM2_268400 fouo|TGFOU_268400 hham|HHA_268400 maso|TGMAS_268400B ncan|NCLIV_037810 pena|TGP89_268400B prct|TGPRC2_268400B tari|TGARI_268400B tcof|TGCTCO5_268400B tgaf|TGME49_268400 tggt|TGGT1_268400 trub|TGRUB_268400B tveg|TGVEG_268400 vand|TGVAND_268400B
OG6_400435: cast|TGCAST_269035B coug|TGCOUG_269035B ctbf|TGBR5_269035 ctbn|TGBR9_269035B domt|TGDOM2_269050A fouo|TGFOU_269035B hham|HHA_269035 maso|TGMAS_269035A ncan|NCLIV_037320 pena|TGP89_269035A prct|TGPRC2_269035 tari|TGARI_269035C tcof|TGCTCO5_269035D tgaf|TGME49_269035 tggt|TGGT1_269035 trub|TGRUB_269035A tveg|TGVEG_269035 vand|TGVAND_269035B coug|TGCOUG_269035A ctbn|TGBR9_269035A fouo|TGFOU_269035A tari|TGARI_269035A tcof|TGCTCO5_269035B maso|TGMAS_269035B pena|TGP89_269035B trub|TGRUB_269035C vand|TGVAND_269035C trub|TGRUB_269035B
OG6_400436: cast|TGCAST_269200 coug|TGCOUG_269200B ctbf|TGBR5_269200B ctbn|TGBR9_269200C domt|TGDOM2_269200A fouo|TGFOU_269200B hham|HHA_269200 maso|TGMAS_269200 ncan|NCLIV_037180 pena|TGP89_269200B prct|TGPRC2_269200B tari|TGARI_269200B tcof|TGCTCO5_269200A tcof|TGCTCO5_269200B tgaf|TGME49_269200 tggt|TGGT1_269200 trub|TGRUB_269200A tveg|TGVEG_269200 vand|TGVAND_269200 coug|TGCOUG_269200A ctbf|TGBR5_269200A ctbn|TGBR9_269200A fouo|TGFOU_269200A pena|TGP89_269200A prct|TGPRC2_269200A trub|TGRUB_269200B ctbn|TGBR9_269200B tari|TGARI_269200A
OG6_400437: cast|TGCAST_269885A coug|TGCOUG_269885 ctbf|TGBR5_269885A ctbn|TGBR9_269885 domt|TGDOM2_269885A fouo|TGFOU_269885 hham|HHA_269885 maso|TGMAS_269885A ncan|NCLIV_036700 pena|TGP89_269885A prct|TGPRC2_269885A tari|TGARI_269885A tcof|TGCTCO5_269885A tgaf|TGME49_269885 tggt|TGGT1_269885A trub|TGRUB_269885 tveg|TGVEG_269885A vand|TGVAND_269885 cast|TGCAST_269885B ctbf|TGBR5_269885B domt|TGDOM2_269885B maso|TGMAS_269885B pena|TGP89_269885B prct|TGPRC2_269885B tari|TGARI_269885B tcof|TGCTCO5_269885B tggt|TGGT1_269885B tveg|TGVEG_269885B
OG6_400438: cast|TGCAST_270090A coug|TGCOUG_270090 ctbf|TGBR5_270090A ctbn|TGBR9_270090A domt|TGDOM2_270090A fouo|TGFOU_270090A hham|HHA_270090 maso|TGMAS_270090A ncan|NCLIV_036530 pena|TGP89_270090A prct|TGPRC2_270090 tari|TGARI_270090 tcof|TGCTCO5_270090A tgaf|TGME49_270090 tggt|TGGT1_270090 trub|TGRUB_270090A tveg|TGVEG_270090 vand|TGVAND_270090 cast|TGCAST_270090B coug|TGCOUG_393240 ctbf|TGBR5_270090B ctbn|TGBR9_270090B domt|TGDOM2_270090B fouo|TGFOU_270090B maso|TGMAS_270090B pena|TGP89_270090B tcof|TGCTCO5_270090B trub|TGRUB_270090B
OG6_400439: cast|TGCAST_270770A ctbf|TGBR5_270770A ctbn|TGBR9_270770A domt|TGDOM2_270770A fouo|TGFOU_270770A maso|TGMAS_413350 prct|TGPRC2_270770 tari|TGARI_270770A trub|TGRUB_270770A vand|TGVAND_270770A cast|TGCAST_270770C coug|TGCOUG_270770 ctbf|TGBR5_270770B ctbn|TGBR9_270770B domt|TGDOM2_270770B fouo|TGFOU_270770B hham|HHA_270770 maso|TGMAS_417370 ncan|NCLIV_036010 pena|TGP89_270770 prct|TGPRC2_423340 tari|TGARI_270770B tcof|TGCTCO5_270770 tgaf|TGME49_270770 tggt|TGGT1_270770 trub|TGRUB_270770B tveg|TGVEG_270770 vand|TGVAND_270770B
OG6_400440: cast|TGCAST_271380A coug|TGCOUG_393140 ctbf|TGBR5_271380A ctbn|TGBR9_271380A domt|TGDOM2_271380 fouo|TGFOU_271380A maso|TGMAS_271380A pena|TGP89_271380A prct|TGPRC2_271380A tari|TGARI_271380 tcof|TGCTCO5_271380 tgaf|TGME49_271380 tggt|TGGT1_271380 trub|TGRUB_431250 tveg|TGVEG_271380 vand|TGVAND_271380A cast|TGCAST_271380B coug|TGCOUG_393130 ctbf|TGBR5_271380C ctbn|TGBR9_271380B fouo|TGFOU_271380B hham|HHA_271380 ncan|NCLIV_035510 pena|TGP89_271380B prct|TGPRC2_271380B tari|TGARI_368730 trub|TGRUB_431240 ctbf|TGBR5_271380B
OG6_400441: cast|TGCAST_278550 coug|TGCOUG_278550A coug|TGCOUG_278550B ctbf|TGBR5_278550A ctbf|TGBR5_278550B ctbn|TGBR9_278550A ctbn|TGBR9_278550B domt|TGDOM2_278550A domt|TGDOM2_278550B fouo|TGFOU_278550A fouo|TGFOU_278550B hham|HHA_278550 maso|TGMAS_278550A maso|TGMAS_278550B ncan|NCLIV_067450 pena|TGP89_278550A pena|TGP89_278550B prct|TGPRC2_278550 tari|TGARI_278550A tari|TGARI_278550B tcof|TGCTCO5_278550 tgaf|TGME49_278550 tggt|TGGT1_278550 trub|TGRUB_278550A trub|TGRUB_278550B tveg|TGVEG_278550 vand|TGVAND_278550A vand|TGVAND_278550B
OG6_400442: cast|TGCAST_280400 ctbf|TGBR5_280400A fouo|TGFOU_280400A prct|TGPRC2_280400B vand|TGVAND_280400 cast|TGCAST_462935 coug|TGCOUG_280400B ctbf|TGBR5_280400B ctbn|TGBR9_280400B domt|TGDOM2_280400 fouo|TGFOU_280400B hham|HHA_280400 maso|TGMAS_280400B ncan|NCLIV_019750 pena|TGP89_421400 prct|TGPRC2_280400C tari|TGARI_280400E tcof|TGCTCO5_280400B tgaf|TGME49_280400 tggt|TGGT1_280400 trub|TGRUB_280400 tveg|TGVEG_280400 vand|TGVAND_464984 ctbn|TGBR9_280400A maso|TGMAS_280400A tari|TGARI_280400C tcof|TGCTCO5_280400A prct|TGPRC2_280400D
OG6_400443: cast|TGCAST_288210A coug|TGCOUG_288210A ctbf|TGBR5_288210A ctbn|TGBR9_381650 domt|TGDOM2_288210A maso|TGMAS_288210A pena|TGP89_288210A tari|TGARI_288210 tcof|TGCTCO5_288210A tgaf|TGME49_288210 tggt|TGGT1_288210 vand|TGVAND_288210A cast|TGCAST_288210B coug|TGCOUG_288210B ctbf|TGBR5_288210C domt|TGDOM2_288210B fouo|TGFOU_288210 hham|HHA_288210 maso|TGMAS_288210B ncan|NCLIV_040730 pena|TGP89_288210B prct|TGPRC2_288210B tari|TGARI_369130 tcof|TGCTCO5_288210B trub|TGRUB_430670 tveg|TGVEG_288210 vand|TGVAND_288210B prct|TGPRC2_288210A
OG6_400444: cast|TGCAST_288710A coug|TGCOUG_288710 ctbf|TGBR5_288710A ctbn|TGBR9_288710A domt|TGDOM2_288710A fouo|TGFOU_288710 hham|HHA_288710 maso|TGMAS_288710A ncan|NCLIV_041170 pena|TGP89_421270 prct|TGPRC2_288710A tari|TGARI_288710A tcof|TGCTCO5_288710 tgaf|TGME49_288710 tggt|TGGT1_288710 trub|TGRUB_288710A tveg|TGVEG_288710 vand|TGVAND_288710 cast|TGCAST_288710B ctbn|TGBR9_288710C domt|TGDOM2_288710B trub|TGRUB_288710B ctbf|TGBR5_288710B maso|TGMAS_288710B pena|TGP89_421260 prct|TGPRC2_288710B tari|TGARI_288710B ctbn|TGBR9_288710B
OG6_400445: cast|TGCAST_289570 coug|TGCOUG_289570A coug|TGCOUG_289570B ctbf|TGBR5_289570A ctbn|TGBR9_289570A ctbn|TGBR9_289570B domt|TGDOM2_289570A domt|TGDOM2_289570B fouo|TGFOU_289570A fouo|TGFOU_289570B hham|HHA_289570 maso|TGMAS_289570A maso|TGMAS_289570B ncan|NCLIV_041820 pena|TGP89_289570A pena|TGP89_289570B prct|TGPRC2_289570A prct|TGPRC2_289570C tari|TGARI_289570A tari|TGARI_289570B tcof|TGCTCO5_289570 tgaf|TGME49_289570 tggt|TGGT1_289570 trub|TGRUB_289570A trub|TGRUB_289570B tveg|TGVEG_289570 vand|TGVAND_289570A vand|TGVAND_289570B
OG6_400446: cast|TGCAST_289880A coug|TGCOUG_462961 ctbf|TGBR5_289880A ctbn|TGBR9_289880 domt|TGDOM2_289880A fouo|TGFOU_289880A hham|HHA_289880 maso|TGMAS_289880A ncan|NCLIV_042110 pena|TGP89_289880A prct|TGPRC2_289880 tari|TGARI_289880A tcof|TGCTCO5_289880A tgaf|TGME49_289880 tggt|TGGT1_289880 trub|TGRUB_289880A tveg|TGVEG_289880 vand|TGVAND_289880 cast|TGCAST_289880B coug|TGCOUG_289880 ctbf|TGBR5_289880B domt|TGDOM2_289880B fouo|TGFOU_289880B maso|TGMAS_289880B pena|TGP89_289880B tari|TGARI_289880B tcof|TGCTCO5_289880B trub|TGRUB_289880B
OG6_400447: cast|TGCAST_291590 coug|TGCOUG_291590A coug|TGCOUG_291590B ctbf|TGBR5_291590A ctbf|TGBR5_291590B ctbn|TGBR9_291590A ctbn|TGBR9_291590B domt|TGDOM2_291590 fouo|TGFOU_291590A hham|HHA_291590 maso|TGMAS_291590A maso|TGMAS_291590B ncan|NCLIV_043100 pena|TGP89_291590A pena|TGP89_291590B prct|TGPRC2_291590A prct|TGPRC2_291590B tari|TGARI_369270 tari|TGARI_369280 tcof|TGCTCO5_291590A tcof|TGCTCO5_291590B tgaf|TGME49_291590 tggt|TGGT1_291590 trub|TGRUB_291590A trub|TGRUB_291590B tveg|TGVEG_291590 vand|TGVAND_291590 fouo|TGFOU_291590B
OG6_400448: cast|TGCAST_291980 coug|TGCOUG_291980A coug|TGCOUG_291980B ctbf|TGBR5_291980 ctbn|TGBR9_291980A ctbn|TGBR9_291980B ctbn|TGBR9_291980C domt|TGDOM2_291980 fouo|TGFOU_291980B fouo|TGFOU_291980C hham|HHA_291980 maso|TGMAS_291980A maso|TGMAS_291980B ncan|NCLIV_012910 pena|TGP89_291980 prct|TGPRC2_291980 tari|TGARI_291980B tcof|TGCTCO5_291980 tgaf|TGME49_291980 tggt|TGGT1_291980 trub|TGRUB_291980A trub|TGRUB_291980B tveg|TGVEG_291980 vand|TGVAND_291980 ctbf|TGBR5_378280 fouo|TGFOU_291980A coug|TGCOUG_291980C tari|TGARI_291980A
OG6_400449: cast|TGCAST_292200 coug|TGCOUG_393590 ctbf|TGBR5_292200A ctbn|TGBR9_292200A ctbn|TGBR9_292200B domt|TGDOM2_292200 fouo|TGFOU_292200 hham|HHA_292200 maso|TGMAS_292200A maso|TGMAS_416110 pena|TGP89_292200 prct|TGPRC2_328100 prct|TGPRC2_423920 tari|TGARI_328100 tcof|TGCTCO5_328100 tcof|TGCTCO5_447810 tgaf|TGME49_292200 tggt|TGGT1_292200 trub|TGRUB_292200 tveg|TGVEG_292200 vand|TGVAND_292200A vand|TGVAND_292200B vand|TGVAND_328100 coug|TGCOUG_393580 ctbf|TGBR5_292200B maso|TGMAS_292200B ncan|NCLIV_043390 tari|TGARI_292200
OG6_400450: cast|TGCAST_297210A coug|TGCOUG_297210 coug|TGCOUG_394460 ctbf|TGBR5_297210A ctbf|TGBR5_297210B ctbf|TGBR5_297210C ctbn|TGBR9_297210 domt|TGDOM2_297210 fouo|TGFOU_297210 hham|HHA_297210 maso|TGMAS_297210A pena|TGP89_297210 prct|TGPRC2_297210B tari|TGARI_297210 tcof|TGCTCO5_297210A tcof|TGCTCO5_297210B tgaf|TGME49_297210 tggt|TGGT1_297210 trub|TGRUB_297210 tveg|TGVEG_297210 vand|TGVAND_297210 cast|TGCAST_297210B ctbf|TGBR5_297210D maso|TGMAS_297210B ncan|NCLIV_006290 prct|TGPRC2_297210C tari|TGARI_370530 prct|TGPRC2_297210A
OG6_400451: cast|TGCAST_300780 coug|TGCOUG_395910 ctbf|TGBR5_300780 domt|TGDOM2_322500 fouo|TGFOU_300780 hham|HHA_454390 maso|TGMAS_322500 pena|TGP89_422440 prct|TGPRC2_322500 tari|TGARI_372320 tcof|TGCTCO5_300780 tgaf|TGME49_300780 tgaf|TGME49_322500 tggt|TGGT1_410990 trub|TGRUB_322500 tveg|TGVEG_300780 tveg|TGVEG_322500 vand|TGVAND_300780 coug|TGCOUG_322500 domt|TGDOM2_401980 tcof|TGCTCO5_448230 tggt|TGGT1_300780 tveg|TGVEG_442140 maso|TGMAS_362990 pena|TGP89_362990 tcof|TGCTCO5_362990 tggt|TGGT1_220720 vand|TGVAND_362990
OG6_400452: cast|TGCAST_301270 coug|TGCOUG_301270A coug|TGCOUG_301270B coug|TGCOUG_301270C ctbf|TGBR5_301270A ctbf|TGBR5_301270B ctbf|TGBR5_301270C ctbn|TGBR9_301270A ctbn|TGBR9_301270B domt|TGDOM2_301270 fouo|TGFOU_301270 hham|HHA_301270 maso|TGMAS_301270A maso|TGMAS_301270B ncan|NCLIV_012770 pena|TGP89_301270A pena|TGP89_301270B prct|TGPRC2_301270A prct|TGPRC2_301270C tari|TGARI_301270A tari|TGARI_301270B tcof|TGCTCO5_301270 tgaf|TGME49_301270 tggt|TGGT1_301270 trub|TGRUB_301270 tveg|TGVEG_301270 vand|TGVAND_301270A vand|TGVAND_301270B
OG6_400453: cast|TGCAST_301380 coug|TGCOUG_301380A coug|TGCOUG_301380B ctbf|TGBR5_301380 ctbn|TGBR9_301380A domt|TGDOM2_401400 fouo|TGFOU_301380 hham|HHA_301380 maso|TGMAS_301380A maso|TGMAS_301380B pena|TGP89_301380A pena|TGP89_301380B prct|TGPRC2_301380 tari|TGARI_372050 tcof|TGCTCO5_301380A tcof|TGCTCO5_301380B tgaf|TGME49_301380 tggt|TGGT1_301380 trub|TGRUB_301380 tveg|TGVEG_301380 vand|TGVAND_301380A vand|TGVAND_301380B ctbn|TGBR9_301380B ncan|NCLIV_012820 ctbf|TGBR5_378300 fouo|TGFOU_363950 pena|TGP89_363950 hham|HHA_301360
OG6_400454: cast|TGCAST_311140 coug|TGCOUG_311140A ctbn|TGBR9_311140A ctbn|TGBR9_311140B domt|TGDOM2_311140 fouo|TGFOU_311140 hham|HHA_311140 maso|TGMAS_311140A maso|TGMAS_311140B maso|TGMAS_311140C ncan|NCLIV_055100 pena|TGP89_311140A pena|TGP89_311140B prct|TGPRC2_311140A tari|TGARI_311140A tari|TGARI_311140B tcof|TGCTCO5_311140 tgaf|TGME49_311140 trub|TGRUB_311140A trub|TGRUB_311140C tveg|TGVEG_311140 vand|TGVAND_311140 tggt|TGGT1_311140 coug|TGCOUG_311140B vand|TGVAND_437860 ctbf|TGBR5_311140 trub|TGRUB_311140B prct|TGPRC2_311140B
OG6_400455: cast|TGCAST_311920A coug|TGCOUG_311920A coug|TGCOUG_311920B ctbf|TGBR5_365060 ctbf|TGBR5_373520 ctbf|TGBR5_373530 ctbn|TGBR9_311920 domt|TGDOM2_311920 fouo|TGFOU_311920 fouo|TGFOU_365060 hham|HHA_311920 maso|TGMAS_311920 ncan|NCLIV_055680 pena|TGP89_311920 prct|TGPRC2_311920A prct|TGPRC2_311920B tari|TGARI_311920A tcof|TGCTCO5_311920 tgaf|TGME49_311920 tggt|TGGT1_311920 trub|TGRUB_311920A tveg|TGVEG_311920 vand|TGVAND_311920 vand|TGVAND_436050 cast|TGCAST_311920B tari|TGARI_311920B trub|TGRUB_311920B vand|TGVAND_436040
OG6_400456: cast|TGCAST_312230A coug|TGCOUG_312230A ctbf|TGBR5_312230B ctbn|TGBR9_312230B domt|TGDOM2_312230 fouo|TGFOU_312230B hham|HHA_312230 maso|TGMAS_312230 ncan|NCLIV_055820 pena|TGP89_312230A prct|TGPRC2_312230A tari|TGARI_312230 tcof|TGCTCO5_445850 tgaf|TGME49_312230 tggt|TGGT1_312230 trub|TGRUB_312230A tveg|TGVEG_312230 vand|TGVAND_312230A cast|TGCAST_312230B coug|TGCOUG_312230B ctbn|TGBR9_312230C ctbn|TGBR9_312230D fouo|TGFOU_312230C pena|TGP89_312230B prct|TGPRC2_312230B tcof|TGCTCO5_445840 trub|TGRUB_312230B vand|TGVAND_312230B
OG6_400457: cast|TGCAST_313410 coug|TGCOUG_313410A coug|TGCOUG_313410B ctbf|TGBR5_313410A ctbf|TGBR5_313410B ctbn|TGBR9_313410A ctbn|TGBR9_313410B domt|TGDOM2_313410 fouo|TGFOU_313410A fouo|TGFOU_313410B hham|HHA_313410 maso|TGMAS_313410A maso|TGMAS_313410B ncan|NCLIV_056700 pena|TGP89_313410 prct|TGPRC2_313410A prct|TGPRC2_313410B tari|TGARI_313410A tari|TGARI_313410C tcof|TGCTCO5_313410 tgaf|TGME49_313410 tggt|TGGT1_313410 trub|TGRUB_313410A trub|TGRUB_313410B tveg|TGVEG_313410A tveg|TGVEG_313410B vand|TGVAND_313410A vand|TGVAND_313410B
OG6_400458: cast|TGCAST_315670A coug|TGCOUG_315670B ctbf|TGBR5_315670B ctbn|TGBR9_315670A domt|TGDOM2_315670A fouo|TGFOU_315670A hham|HHA_315670 maso|TGMAS_315670A ncan|NCLIV_058340 pena|TGP89_315670B prct|TGPRC2_315670A tari|TGARI_315670A tcof|TGCTCO5_315670A tgaf|TGME49_315670 tggt|TGGT1_315670 trub|TGRUB_315670A tveg|TGVEG_315670 vand|TGVAND_315670B cast|TGCAST_315670B coug|TGCOUG_315670C ctbn|TGBR9_315670B domt|TGDOM2_315670B fouo|TGFOU_315670B maso|TGMAS_315670B prct|TGPRC2_315670B tari|TGARI_315670B tcof|TGCTCO5_315670B trub|TGRUB_315670B
OG6_400459: cast|TGCAST_319900A coug|TGCOUG_319900A ctbf|TGBR5_319900A ctbn|TGBR9_319900A domt|TGDOM2_319900 fouo|TGFOU_319900A hham|HHA_319900 maso|TGMAS_319900A ncan|NCLIV_010340 pena|TGP89_319900A prct|TGPRC2_319900 tari|TGARI_319900A tcof|TGCTCO5_319900 tgaf|TGME49_319900 tggt|TGGT1_319900 trub|TGRUB_319900A tveg|TGVEG_319900 vand|TGVAND_319900A cast|TGCAST_319900B coug|TGCOUG_319900B ctbf|TGBR5_319900B ctbn|TGBR9_319900B fouo|TGFOU_319900B maso|TGMAS_319900B pena|TGP89_319900B tari|TGARI_319900B trub|TGRUB_319900B vand|TGVAND_319900B
OG6_400460: cast|TGCAST_320670A coug|TGCOUG_320670A coug|TGCOUG_320670B ctbf|TGBR5_320670A ctbf|TGBR5_320670B ctbn|TGBR9_320670B domt|TGDOM2_320670 fouo|TGFOU_320670B hham|HHA_320670 maso|TGMAS_320670A ncan|NCLIV_009610 pena|TGP89_320670A pena|TGP89_320670B prct|TGPRC2_320670A tari|TGARI_320670 tcof|TGCTCO5_320670A tgaf|TGME49_320670 tggt|TGGT1_320670 trub|TGRUB_320670A trub|TGRUB_320670C tveg|TGVEG_320670 vand|TGVAND_320670A vand|TGVAND_320670B ctbn|TGBR9_320670A fouo|TGFOU_320670A maso|TGMAS_320670B tari|TGARI_371900 tcof|TGCTCO5_320670C
OG6_400461: cast|TGCAST_357960 coug|TGCOUG_367180 fouo|TGFOU_329100 maso|TGMAS_417830 pena|TGP89_422300 prct|TGPRC2_427670 tari|TGARI_329100 tcof|TGCTCO5_448210 tgaf|TGME49_287280 tgaf|TGME49_329100 tgaf|TGME49_329400 tggt|TGGT1_410920 trub|TGRUB_329100 tveg|TGVEG_287280 tveg|TGVEG_292610 cast|TGCAST_390340 coug|TGCOUG_396500 ctbf|TGBR5_379660 tari|TGARI_367180 tggt|TGGT1_411290 tari|TGARI_329400 pena|TGP89_329100 tggt|TGGT1_329400 hham|HHA_453020 tggt|TGGT1_411160 pena|TGP89_422460 vand|TGVAND_437500 tgaf|TGME49_292610
OG6_400462: cast|TGCAST_387690 coug|TGCOUG_202790 ctbf|TGBR5_202790C ctbn|TGBR9_202790 domt|TGDOM2_202790 fouo|TGFOU_202790B hham|HHA_202790 maso|TGMAS_202790D ncan|NCLIV_0221 pena|TGP89_419120 prct|TGPRC2_202790B tari|TGARI_202790 tcof|TGCTCO5_202790 tgaf|TGME49_202790 tggt|TGGT1_202790 trub|TGRUB_431130 tveg|TGVEG_202790 vand|TGVAND_202790B ctbf|TGBR5_202790B trub|TGRUB_431120 ctbn|TGBR9_381970 maso|TGMAS_202790C pena|TGP89_419130 fouo|TGFOU_202790A maso|TGMAS_202790B prct|TGPRC2_202790A vand|TGVAND_202790A ctbn|TGBR9_385610
OG6_400463: cast|TGCAST_390040 ctbn|TGBR9_359060 maso|TGMAS_417400 tari|TGARI_359060 tcof|TGCTCO5_448330 cast|TGCAST_390360 coug|TGCOUG_396600 ctbf|TGBR5_363990 ctbn|TGBR9_385710 domt|TGDOM2_401730 fouo|TGFOU_363990 hham|HHA_451620 prct|TGPRC2_427610 tcof|TGCTCO5_448480 tgaf|TGME49_241610 tgaf|TGME49_241710 tggt|TGGT1_241610 tggt|TGGT1_241710 trub|TGRUB_241610 tveg|TGVEG_241610 tveg|TGVEG_241710 vand|TGVAND_241610 vand|TGVAND_241710 coug|TGCOUG_396650 trub|TGRUB_241710 domt|TGDOM2_359060 hham|HHA_241710 prct|TGPRC2_359060
OG6_400464: tcof|TGCTCO5_201770A trub|TGRUB_201770A cast|TGCAST_201770B ctbf|TGBR5_201770A ctbn|TGBR9_381900 domt|TGDOM2_399240 fouo|TGFOU_201770A maso|TGMAS_201770B prct|TGPRC2_201770B cast|TGCAST_201770C coug|TGCOUG_201770 ctbf|TGBR5_201770B ctbn|TGBR9_385230 domt|TGDOM2_201770 fouo|TGFOU_201770B hham|HHA_201770 maso|TGMAS_201770C ncan|NCLIV_022980 pena|TGP89_201770 prct|TGPRC2_201770C tari|TGARI_201770 tcof|TGCTCO5_201770B tgaf|TGME49_201770 tggt|TGGT1_201770 trub|TGRUB_201770B tveg|TGVEG_201770 vand|TGVAND_201770B
OG6_400465: cast|TGCAST_203180A coug|TGCOUG_203180A ctbf|TGBR5_203180A ctbn|TGBR9_203180A domt|TGDOM2_203180 fouo|TGFOU_203180A hham|HHA_203180 maso|TGMAS_203180A ncan|NCLIV_021760 pena|TGP89_203180A tcof|TGCTCO5_443760 tggt|TGGT1_203180 trub|TGRUB_203180A tveg|TGVEG_203180 vand|TGVAND_203180 cast|TGCAST_203180B coug|TGCOUG_203180B ctbf|TGBR5_203180B ctbn|TGBR9_203180B fouo|TGFOU_203180B maso|TGMAS_203180C pena|TGP89_203180B prct|TGPRC2_203180 tari|TGARI_203180 tcof|TGCTCO5_203180 tgaf|TGME49_203180 trub|TGRUB_203180B
OG6_400466: cast|TGCAST_203440A coug|TGCOUG_203440 ctbf|TGBR5_203440A ctbn|TGBR9_203440A domt|TGDOM2_203440 fouo|TGFOU_203440A maso|TGMAS_203440A pena|TGP89_203440A prct|TGPRC2_203440 tari|TGARI_203440 tcof|TGCTCO5_203440A tgaf|TGME49_203440 tggt|TGGT1_203440 trub|TGRUB_431220 tveg|TGVEG_203440 vand|TGVAND_203440 cast|TGCAST_203440B ctbf|TGBR5_203440B ctbn|TGBR9_203440B hham|HHA_203440 maso|TGMAS_203440B ncan|NCLIV_021520 cast|TGCAST_203440C fouo|TGFOU_203440B maso|TGMAS_415570 pena|TGP89_203440B tcof|TGCTCO5_203440B
OG6_400467: cast|TGCAST_204070A tcof|TGCTCO5_204070A cast|TGCAST_204070B coug|TGCOUG_204070B ctbf|TGBR5_204070 ctbn|TGBR9_204070 domt|TGDOM2_204070 fouo|TGFOU_204070B hham|HHA_204070 maso|TGMAS_204070B ncan|NCLIV_021030 pena|TGP89_204070 prct|TGPRC2_204070B tari|TGARI_204070 tcof|TGCTCO5_204070E tgaf|TGME49_204070 tggt|TGGT1_204070 trub|TGRUB_204070B tveg|TGVEG_204070 vand|TGVAND_204070A coug|TGCOUG_204070A fouo|TGFOU_204070A maso|TGMAS_204070A prct|TGPRC2_204070A trub|TGRUB_204070A vand|TGVAND_204070B tcof|TGCTCO5_204070D
OG6_400468: cast|TGCAST_207630 coug|TGCOUG_207630 ctbf|TGBR5_379180 ctbn|TGBR9_207630 domt|TGDOM2_207630A fouo|TGFOU_207630A hham|HHA_207630 ncan|NCLIV_002600 pena|TGP89_207630 prct|TGPRC2_207630A tari|TGARI_207630A tcof|TGCTCO5_207630A tgaf|TGME49_207630 tggt|TGGT1_207630 trub|TGRUB_207630A tveg|TGVEG_207630 vand|TGVAND_207630A ctbf|TGBR5_207630B domt|TGDOM2_207630B maso|TGMAS_207630B tcof|TGCTCO5_207630B vand|TGVAND_207630B fouo|TGFOU_207630B prct|TGPRC2_207630B tari|TGARI_207630C trub|TGRUB_207630B maso|TGMAS_207630A
OG6_400469: cast|TGCAST_207640A coug|TGCOUG_207640 ctbf|TGBR5_207640 ctbn|TGBR9_207640A domt|TGDOM2_207640A fouo|TGFOU_207640A hham|HHA_207640 maso|TGMAS_207640 ncan|NCLIV_002610 pena|TGP89_207640A prct|TGPRC2_207640A tari|TGARI_207640 tcof|TGCTCO5_207640 tgaf|TGME49_207640 tggt|TGGT1_207640 trub|TGRUB_207640A tveg|TGVEG_207640 vand|TGVAND_207640 cast|TGCAST_207640B trub|TGRUB_207640B cast|TGCAST_207640C ctbn|TGBR9_207640B domt|TGDOM2_207640B fouo|TGFOU_207640B pena|TGP89_207640B trub|TGRUB_207640C prct|TGPRC2_207640B
OG6_400470: cast|TGCAST_208400 coug|TGCOUG_208400 ctbf|TGBR5_208400B ctbf|TGBR5_208400C ctbn|TGBR9_208400A ctbn|TGBR9_208400B domt|TGDOM2_208400 fouo|TGFOU_208400 hham|HHA_208400 maso|TGMAS_208400C ncan|NCLIV_003070 pena|TGP89_208400A pena|TGP89_208400B prct|TGPRC2_208400 tari|TGARI_208400 tcof|TGCTCO5_208400B tcof|TGCTCO5_208400C tgaf|TGME49_208400 trub|TGRUB_208400 tveg|TGVEG_208400 vand|TGVAND_208400B maso|TGMAS_208400A tcof|TGCTCO5_208400A vand|TGVAND_208400A ctbf|TGBR5_208400A tggt|TGGT1_208400A tggt|TGGT1_208400B
OG6_400471: cast|TGCAST_209280A coug|TGCOUG_209280A ctbf|TGBR5_377980 ctbn|TGBR9_209280A domt|TGDOM2_209280 fouo|TGFOU_209280 hham|HHA_209280 maso|TGMAS_209280 ncan|NCLIV_003670 pena|TGP89_209280A prct|TGPRC2_209280A tari|TGARI_209280A tcof|TGCTCO5_209280 tgaf|TGME49_209280 tggt|TGGT1_209280 trub|TGRUB_209280A tveg|TGVEG_209280 vand|TGVAND_209280 cast|TGCAST_209280B ctbf|TGBR5_357820 ctbn|TGBR9_209280C maso|TGMAS_357820 pena|TGP89_209280B prct|TGPRC2_209280B tari|TGARI_209280B trub|TGRUB_209280B coug|TGCOUG_209280B
OG6_400472: cast|TGCAST_210830A coug|TGCOUG_210830B ctbf|TGBR5_210830A ctbn|TGBR9_210830A domt|TGDOM2_210830A fouo|TGFOU_210830A maso|TGMAS_210830A prct|TGPRC2_210830A tari|TGARI_210830A cast|TGCAST_210830B coug|TGCOUG_210830C ctbf|TGBR5_210830B ctbn|TGBR9_210830B domt|TGDOM2_210830B fouo|TGFOU_210830B hham|HHA_210830 maso|TGMAS_210830B ncan|NCLIV_011910 pena|TGP89_210830 prct|TGPRC2_210830C tari|TGARI_210830B tcof|TGCTCO5_210830 tgaf|TGME49_210830 tggt|TGGT1_210830 trub|TGRUB_210830 tveg|TGVEG_210830 vand|TGVAND_210830
OG6_400473: cast|TGCAST_210960 coug|TGCOUG_210960 ctbf|TGBR5_210960 ctbn|TGBR9_210960B domt|TGDOM2_210960A fouo|TGFOU_210960A hham|HHA_210960 maso|TGMAS_210960B ncan|NCLIV_011880 pena|TGP89_210960 prct|TGPRC2_210960B tari|TGARI_210960C tcof|TGCTCO5_210960B tgaf|TGME49_210960 tggt|TGGT1_210960 trub|TGRUB_210960B tveg|TGVEG_210960 vand|TGVAND_210960 ctbn|TGBR9_210960A maso|TGMAS_210960A prct|TGPRC2_210960A tari|TGARI_210960A tcof|TGCTCO5_210960A trub|TGRUB_210960A fouo|TGFOU_210960C domt|TGDOM2_210960B fouo|TGFOU_210960B
OG6_400474: cast|TGCAST_212940 coug|TGCOUG_212940 ctbf|TGBR5_212940A ctbf|TGBR5_212940B ctbn|TGBR9_212940 domt|TGDOM2_212940 fouo|TGFOU_212940A hham|HHA_212940 maso|TGMAS_212940A maso|TGMAS_212940C pena|TGP89_212940A pena|TGP89_212940B prct|TGPRC2_212940A prct|TGPRC2_212940B tari|TGARI_212940A tcof|TGCTCO5_212940 tgaf|TGME49_212940 tggt|TGGT1_212940 trub|TGRUB_212940 tveg|TGVEG_212940 vand|TGVAND_212940A vand|TGVAND_212940B ncan|NCLIV_013050 maso|TGMAS_212940B fouo|TGFOU_212940B pena|TGP89_212940C tari|TGARI_212940B
OG6_400475: cast|TGCAST_215710B coug|TGCOUG_215710A ctbf|TGBR5_215710A ctbn|TGBR9_383660 fouo|TGFOU_404130 maso|TGMAS_215710B pena|TGP89_215710A prct|TGPRC2_215710A tari|TGARI_215710B trub|TGRUB_430960 vand|TGVAND_215710B cast|TGCAST_215710C coug|TGCOUG_215710B ctbf|TGBR5_215710B ctbn|TGBR9_356430 domt|TGDOM2_215710A fouo|TGFOU_356430 hham|HHA_215710 maso|TGMAS_215710C ncan|NCLIV_052590 pena|TGP89_356430 tari|TGARI_215710C tcof|TGCTCO5_215710 tgaf|TGME49_215710 tggt|TGGT1_215710 trub|TGRUB_356430 tveg|TGVEG_215710
OG6_400476: cast|TGCAST_217820 coug|TGCOUG_217820 ctbf|TGBR5_217820A ctbn|TGBR9_217820A domt|TGDOM2_217820 fouo|TGFOU_217820B hham|HHA_217820 maso|TGMAS_217820 ncan|NCLIV_062570 pena|TGP89_217820A prct|TGPRC2_217820A tari|TGARI_217820A tcof|TGCTCO5_217820B tgaf|TGME49_217820 tggt|TGGT1_217820 trub|TGRUB_217820B tveg|TGVEG_217820 vand|TGVAND_217820A fouo|TGFOU_217820A tcof|TGCTCO5_217820A trub|TGRUB_217820A ctbf|TGBR5_217820B ctbn|TGBR9_217820B pena|TGP89_217820C prct|TGPRC2_217820B tari|TGARI_217820C vand|TGVAND_217820B
OG6_400477: cast|TGCAST_218720A coug|TGCOUG_218720 ctbf|TGBR5_218720A ctbn|TGBR9_218720A domt|TGDOM2_218720A fouo|TGFOU_218720A hham|HHA_218720 maso|TGMAS_218720A pena|TGP89_218720A prct|TGPRC2_218720A tari|TGARI_218720A tcof|TGCTCO5_218720A tgaf|TGME49_218720 tggt|TGGT1_218720 trub|TGRUB_218720A tveg|TGVEG_218720 vand|TGVAND_218720A cast|TGCAST_218720B ctbf|TGBR5_218720C ctbn|TGBR9_218720C domt|TGDOM2_218720C fouo|TGFOU_404450 ncan|NCLIV_061660 pena|TGP89_218720C prct|TGPRC2_218720B tari|TGARI_218720C trub|TGRUB_218720B
OG6_400478: cast|TGCAST_218960A coug|TGCOUG_218960 ctbf|TGBR5_218960A ctbn|TGBR9_218960A domt|TGDOM2_218960 fouo|TGFOU_218960A hham|HHA_218960 maso|TGMAS_218960A ncan|NCLIV_061420 pena|TGP89_218960 prct|TGPRC2_218960A tari|TGARI_218960 tcof|TGCTCO5_218960A tgaf|TGME49_218960 tggt|TGGT1_218960 trub|TGRUB_218960A tveg|TGVEG_218960 vand|TGVAND_218960A cast|TGCAST_218960B ctbf|TGBR5_218960B ctbn|TGBR9_218960B fouo|TGFOU_218960B maso|TGMAS_218960B prct|TGPRC2_218960B tcof|TGCTCO5_218960B trub|TGRUB_218960B vand|TGVAND_218960B
OG6_400479: cast|TGCAST_220190 coug|TGCOUG_220190A ctbf|TGBR5_220190A ctbn|TGBR9_357070 domt|TGDOM2_220190A fouo|TGFOU_357070 hham|HHA_220190 maso|TGMAS_364030 ncan|NCLIV_012320 pena|TGP89_220190 prct|TGPRC2_220190 tari|TGARI_357070 tcof|TGCTCO5_220190A tgaf|TGME49_220190 tggt|TGGT1_220190 trub|TGRUB_220190A tveg|TGVEG_220190 vand|TGVAND_220190A maso|TGMAS_220190 coug|TGCOUG_220190B ctbf|TGBR5_220190B ctbn|TGBR9_384710 domt|TGDOM2_220190B fouo|TGFOU_364030 tari|TGARI_364030 trub|TGRUB_220190B vand|TGVAND_220190B
OG6_400480: cast|TGCAST_224270 coug|TGCOUG_224270A coug|TGCOUG_224270B ctbf|TGBR5_224270A ctbf|TGBR5_224270B ctbn|TGBR9_224270 domt|TGDOM2_224270A domt|TGDOM2_224270B fouo|TGFOU_224270 hham|HHA_224270 hham|HHA_461620 maso|TGMAS_224270A maso|TGMAS_224270B ncan|NCLIV_048290 ncan|NCLIV_068420 ncan|NCLIV_068430 pena|TGP89_224270 prct|TGPRC2_224270 tari|TGARI_224270 tcof|TGCTCO5_224270 tgaf|TGME49_224270 tggt|TGGT1_224270 trub|TGRUB_224270A trub|TGRUB_224270B tveg|TGVEG_224270 vand|TGVAND_224270A vand|TGVAND_224270B
OG6_400481: cast|TGCAST_225860A coug|TGCOUG_225860A ctbf|TGBR5_225860A ctbn|TGBR9_225860A domt|TGDOM2_398310 maso|TGMAS_225860A pena|TGP89_225860A prct|TGPRC2_225860A tcof|TGCTCO5_225860A cast|TGCAST_225860B coug|TGCOUG_225860B ctbf|TGBR5_225860B ctbn|TGBR9_225860B domt|TGDOM2_225860 fouo|TGFOU_225860 hham|HHA_225860 maso|TGMAS_225860B ncan|NCLIV_046970 pena|TGP89_225860B prct|TGPRC2_225860B tari|TGARI_225860 tcof|TGCTCO5_225860B tgaf|TGME49_225860 tggt|TGGT1_225860 trub|TGRUB_225860 tveg|TGVEG_225860 vand|TGVAND_225860
OG6_400482: cast|TGCAST_225980A coug|TGCOUG_225980A ctbf|TGBR5_374310 ctbf|TGBR5_378990 domt|TGDOM2_225980A hham|HHA_225980 maso|TGMAS_225980 ncan|NCLIV_046850 pena|TGP89_225980A prct|TGPRC2_225980A tari|TGARI_225980 tcof|TGCTCO5_225980 tgaf|TGME49_225980 tggt|TGGT1_225980 trub|TGRUB_225980 tveg|TGVEG_225980 vand|TGVAND_225980 cast|TGCAST_225980B coug|TGCOUG_225980B ctbf|TGBR5_225980 ctbn|TGBR9_225980 domt|TGDOM2_225980B fouo|TGFOU_225980 pena|TGP89_225980B prct|TGPRC2_225980B maso|TGMAS_361630 tcof|TGCTCO5_361630
OG6_400483: cast|TGCAST_226072 coug|TGCOUG_226072 ctbf|TGBR5_374300 ctbn|TGBR9_226072B domt|TGDOM2_226072 fouo|TGFOU_226072B hham|HHA_226072 maso|TGMAS_226072A pena|TGP89_419430 prct|TGPRC2_226072A tari|TGARI_364720 tcof|TGCTCO5_226072A tcof|TGCTCO5_226072B tgaf|TGME49_226072 tggt|TGGT1_226072 trub|TGRUB_431720 tveg|TGVEG_226072 vand|TGVAND_226072A ctbf|TGBR5_364720 ctbn|TGBR9_226072A fouo|TGFOU_226072A pena|TGP89_364720 maso|TGMAS_226072B prct|TGPRC2_226072B tari|TGARI_364830 trub|TGRUB_364830 vand|TGVAND_226072C
OG6_400484: cast|TGCAST_228690 coug|TGCOUG_228690 coug|TGCOUG_228690A coug|TGCOUG_228690B ctbf|TGBR5_228690A ctbf|TGBR5_228690B ctbn|TGBR9_228690 domt|TGDOM2_228690 fouo|TGFOU_228690A fouo|TGFOU_228690B fouo|TGFOU_228690C hham|HHA_228690 hham|HHA_328200 maso|TGMAS_228690A maso|TGMAS_228690B ncan|NCLIV_044900 pena|TGP89_228690 prct|TGPRC2_228690 tari|TGARI_228690 tcof|TGCTCO5_228690 tcof|TGCTCO5_446130 tgaf|TGME49_228690 tggt|TGGT1_228690 trub|TGRUB_228690 trub|TGRUB_428850 tveg|TGVEG_228690 vand|TGVAND_228690
OG6_400485: cast|TGCAST_233040 coug|TGCOUG_233040A coug|TGCOUG_233040B ctbf|TGBR5_233040A ctbf|TGBR5_233040B ctbn|TGBR9_233040A ctbn|TGBR9_233040B domt|TGDOM2_233040 fouo|TGFOU_233040 hham|HHA_233040 hham|HHA_461700 maso|TGMAS_233040A maso|TGMAS_233040B ncan|NCLIV_0328 pena|TGP89_233040A pena|TGP89_233040B prct|TGPRC2_233040 tari|TGARI_233040 tcof|TGCTCO5_233040A tcof|TGCTCO5_233040B tgaf|TGME49_233040 tggt|TGGT1_233040 trub|TGRUB_233040A trub|TGRUB_233040B tveg|TGVEG_233040 vand|TGVAND_233040A vand|TGVAND_233040B
OG6_400486: cast|TGCAST_233190 coug|TGCOUG_392340 ctbf|TGBR5_233190A ctbn|TGBR9_233190 domt|TGDOM2_233190 fouo|TGFOU_233190 hham|HHA_233190 maso|TGMAS_233190B ncan|NCLIV_033000 pena|TGP89_233190A prct|TGPRC2_365180 tari|TGARI_233190B tcof|TGCTCO5_233190A tgaf|TGME49_233190 tggt|TGGT1_233190 trub|TGRUB_233190B tveg|TGVEG_233190 vand|TGVAND_233190 coug|TGCOUG_233190 maso|TGMAS_233190A prct|TGPRC2_426830 tari|TGARI_233190A trub|TGRUB_233190A ctbf|TGBR5_233190C ctbn|TGBR9_365180 pena|TGP89_233190C tcof|TGCTCO5_233190B
OG6_400487: cast|TGCAST_234280 coug|TGCOUG_234280 ctbf|TGBR5_234280B ctbn|TGBR9_234280A ctbn|TGBR9_234280B domt|TGDOM2_234280 fouo|TGFOU_234280B hham|HHA_234280 maso|TGMAS_234280 ncan|NCLIV_049460 pena|TGP89_234280B prct|TGPRC2_234280A prct|TGPRC2_234280B prct|TGPRC2_234280C tari|TGARI_234280 tcof|TGCTCO5_234280A tcof|TGCTCO5_234280C tgaf|TGME49_234280 tggt|TGGT1_234280 trub|TGRUB_234280A trub|TGRUB_234280B tveg|TGVEG_234280 vand|TGVAND_234280B ctbf|TGBR5_234280A pena|TGP89_234280A vand|TGVAND_234280A fouo|TGFOU_234280A
OG6_400488: cast|TGCAST_235670A coug|TGCOUG_235670A ctbn|TGBR9_235670A fouo|TGFOU_235670A hham|HHA_235670 maso|TGMAS_235670A ncan|NCLIV_050040 prct|TGPRC2_235670A tari|TGARI_235670A trub|TGRUB_430730 vand|TGVAND_235670A cast|TGCAST_235670B coug|TGCOUG_235670B ctbf|TGBR5_235670 ctbn|TGBR9_235670B domt|TGDOM2_235670 fouo|TGFOU_235670B maso|TGMAS_235670B pena|TGP89_235670 prct|TGPRC2_235670B tari|TGARI_235670B tcof|TGCTCO5_235670 tgaf|TGME49_235670 tggt|TGGT1_235670 trub|TGRUB_434280 tveg|TGVEG_235670 vand|TGVAND_235670B
OG6_400489: cast|TGCAST_235860A coug|TGCOUG_235860A ctbf|TGBR5_235860A ctbn|TGBR9_235860A domt|TGDOM2_235860 fouo|TGFOU_406180 hham|HHA_235860 maso|TGMAS_235860A ncan|NCLIV_050140 pena|TGP89_235860A prct|TGPRC2_235860A tari|TGARI_235860 tcof|TGCTCO5_235860A tgaf|TGME49_235860 tggt|TGGT1_235860 trub|TGRUB_235860 tveg|TGVEG_235860 vand|TGVAND_235860 cast|TGCAST_235860B coug|TGCOUG_235860B ctbf|TGBR5_235860B ctbn|TGBR9_235860B fouo|TGFOU_235860 maso|TGMAS_235860B pena|TGP89_235860B prct|TGPRC2_235860B tcof|TGCTCO5_235860B
OG6_400490: cast|TGCAST_235905A coug|TGCOUG_235905A ctbf|TGBR5_235905A ctbn|TGBR9_235905A domt|TGDOM2_235905A fouo|TGFOU_406570 hham|HHA_235905 maso|TGMAS_235905A pena|TGP89_235905A prct|TGPRC2_235905 tari|TGARI_235905A tcof|TGCTCO5_235905 tgaf|TGME49_235905 tggt|TGGT1_235905 trub|TGRUB_235905 tveg|TGVEG_235905 vand|TGVAND_235905 cast|TGCAST_235905B coug|TGCOUG_235905B ctbf|TGBR5_235905B ctbn|TGBR9_235905B domt|TGDOM2_235905B fouo|TGFOU_406400 maso|TGMAS_235905B ncan|NCLIV_050180 pena|TGP89_235905B tari|TGARI_235905B
OG6_400491: pena|TGP89_244100A tcof|TGCTCO5_244100A trub|TGRUB_244100A cast|TGCAST_244100B coug|TGCOUG_244100 ctbf|TGBR5_244100C ctbn|TGBR9_244100 domt|TGDOM2_244100 fouo|TGFOU_244100B hham|HHA_244100 maso|TGMAS_244100B ncan|NCLIV_018700 pena|TGP89_244100B prct|TGPRC2_244100C tari|TGARI_244100B tcof|TGCTCO5_244100B tgaf|TGME49_244100 tggt|TGGT1_244100 trub|TGRUB_244100B tveg|TGVEG_244100 vand|TGVAND_244100B ctbf|TGBR5_244100B ctbn|TGBR9_362590 domt|TGDOM2_362590 fouo|TGFOU_244100A prct|TGPRC2_244100B vand|TGVAND_244100A
OG6_400492: cast|TGCAST_244200 coug|TGCOUG_244200A coug|TGCOUG_244200B ctbf|TGBR5_244200A ctbn|TGBR9_383010 domt|TGDOM2_244200A domt|TGDOM2_244200B fouo|TGFOU_404320 hham|HHA_244200 maso|TGMAS_244200 ncan|NCLIV_018800 pena|TGP89_244200 prct|TGPRC2_244200 tari|TGARI_244200A tcof|TGCTCO5_244200A tcof|TGCTCO5_244200B tgaf|TGME49_244200 tggt|TGGT1_244200 trub|TGRUB_244200 tveg|TGVEG_244200 vand|TGVAND_244200 ctbf|TGBR5_244200C ctbn|TGBR9_364750 fouo|TGFOU_364750 tari|TGARI_244200B ctbf|TGBR5_244200B fouo|TGFOU_406950
OG6_400493: cast|TGCAST_245560A coug|TGCOUG_245560A ctbf|TGBR5_245560A ctbf|TGBR5_245560B ctbn|TGBR9_245560 domt|TGDOM2_245560 fouo|TGFOU_245560A hham|HHA_245560 maso|TGMAS_245560A pena|TGP89_245560A prct|TGPRC2_245560A tari|TGARI_245560A tcof|TGCTCO5_245560A tgaf|TGME49_245560 tggt|TGGT1_245560 trub|TGRUB_245560A tveg|TGVEG_245560 vand|TGVAND_245560 cast|TGCAST_245560B coug|TGCOUG_245560B fouo|TGFOU_245560B maso|TGMAS_245560B ncan|NCLIV_062830 pena|TGP89_245560B tari|TGARI_245560B tcof|TGCTCO5_245560C trub|TGRUB_245560B
OG6_400494: cast|TGCAST_247690A coug|TGCOUG_247690 ctbf|TGBR5_247690A ctbn|TGBR9_247690 domt|TGDOM2_247690 fouo|TGFOU_247690A fouo|TGFOU_247690B hham|HHA_247690 maso|TGMAS_247690 ncan|NCLIV_063910 pena|TGP89_247690A prct|TGPRC2_247690A tari|TGARI_247690 tcof|TGCTCO5_247690 tgaf|TGME49_247690 tggt|TGGT1_247690 trub|TGRUB_247690A tveg|TGVEG_247690 vand|TGVAND_247690 cast|TGCAST_247690B ctbf|TGBR5_247690B ctbf|TGBR5_247690C fouo|TGFOU_247690C pena|TGP89_247690B prct|TGPRC2_247690B tari|TGARI_368120 trub|TGRUB_247690B
OG6_400495: cast|TGCAST_250700A coug|TGCOUG_250700 ctbf|TGBR5_250700B ctbn|TGBR9_250700A domt|TGDOM2_250700 fouo|TGFOU_250700 hham|HHA_250700 maso|TGMAS_250700B ncan|NCLIV_066240 pena|TGP89_250700A pena|TGP89_250700B prct|TGPRC2_250700A tari|TGARI_250700 tcof|TGCTCO5_250700 tgaf|TGME49_250700 tggt|TGGT1_250700 trub|TGRUB_250700 tveg|TGVEG_250700 vand|TGVAND_250700A cast|TGCAST_250700B ctbf|TGBR5_250700C ctbn|TGBR9_250700B maso|TGMAS_250700C prct|TGPRC2_250700B vand|TGVAND_250700B ctbf|TGBR5_250700A maso|TGMAS_250700A
OG6_400496: cast|TGCAST_251170 coug|TGCOUG_396250 ctbf|TGBR5_366530 domt|TGDOM2_251170 fouo|TGFOU_407210 hham|HHA_456990 maso|TGMAS_366530 pena|TGP89_366110 prct|TGPRC2_323010 tari|TGARI_323010 tcof|TGCTCO5_323010 tgaf|TGME49_250950 tgaf|TGME49_250955 tgaf|TGME49_251170 tggt|TGGT1_250955 tggt|TGGT1_251170 tggt|TGGT1_323020 trub|TGRUB_366530 tveg|TGVEG_251170 vand|TGVAND_366110 coug|TGCOUG_396210 hham|HHA_456120 tveg|TGVEG_440210 tari|TGARI_372390 hham|HHA_251170 tgaf|TGME49_323010 tveg|TGVEG_323010
OG6_400497: cast|TGCAST_251610A coug|TGCOUG_251610A ctbf|TGBR5_251610A ctbn|TGBR9_384870 fouo|TGFOU_251610A hham|HHA_251610 maso|TGMAS_251610A ncan|NCLIV_066690 pena|TGP89_421120 prct|TGPRC2_251610A tari|TGARI_251610 tcof|TGCTCO5_251610 tgaf|TGME49_251610 tggt|TGGT1_251610 trub|TGRUB_251610 tveg|TGVEG_251610A vand|TGVAND_251610 cast|TGCAST_364640 coug|TGCOUG_251610B ctbf|TGBR5_251610B ctbn|TGBR9_384850 domt|TGDOM2_364640 fouo|TGFOU_251610B maso|TGMAS_251610B pena|TGP89_364640 prct|TGPRC2_251610B tveg|TGVEG_251610B
OG6_400498: cast|TGCAST_255180A coug|TGCOUG_255180A ctbf|TGBR5_255180 ctbn|TGBR9_255180A domt|TGDOM2_255180A fouo|TGFOU_255180A hham|HHA_255180 maso|TGMAS_255180A ncan|NCLIV_028760 pena|TGP89_255180 prct|TGPRC2_255180 tari|TGARI_255180A tcof|TGCTCO5_255180A tgaf|TGME49_255180 tggt|TGGT1_255180 trub|TGRUB_255180 tveg|TGVEG_255180 vand|TGVAND_255180A cast|TGCAST_255180B coug|TGCOUG_255180B ctbn|TGBR9_255180B domt|TGDOM2_255180B fouo|TGFOU_255180B maso|TGMAS_255180B tari|TGARI_255180B tcof|TGCTCO5_255180B vand|TGVAND_255180B
OG6_400499: cast|TGCAST_256910 coug|TGCOUG_256910A coug|TGCOUG_256910B ctbf|TGBR5_375930 ctbf|TGBR5_375940 ctbf|TGBR5_375950 ctbn|TGBR9_256910 domt|TGDOM2_256910 fouo|TGFOU_256910 hham|HHA_256910 maso|TGMAS_256910B ncan|NCLIV_030005 pena|TGP89_256910 prct|TGPRC2_256910A prct|TGPRC2_256910B tari|TGARI_256910B tari|TGARI_256910C tcof|TGCTCO5_256910 tgaf|TGME49_256910 tggt|TGGT1_256910 trub|TGRUB_256910B trub|TGRUB_256910C tveg|TGVEG_256910 vand|TGVAND_256910A vand|TGVAND_256910B maso|TGMAS_256910A trub|TGRUB_256910A
OG6_400500: cast|TGCAST_257180A coug|TGCOUG_257180A ctbf|TGBR5_257180 ctbn|TGBR9_257180A domt|TGDOM2_257180 fouo|TGFOU_257180B hham|HHA_257180 maso|TGMAS_257180A ncan|NCLIV_029780 pena|TGP89_257180 prct|TGPRC2_257180 tari|TGARI_257180B tcof|TGCTCO5_257180B tgaf|TGME49_257180 tggt|TGGT1_257180 trub|TGRUB_257180A tveg|TGVEG_257180 vand|TGVAND_257180B cast|TGCAST_257180B coug|TGCOUG_257180B ctbn|TGBR9_257180B fouo|TGFOU_257180C maso|TGMAS_257180B tari|TGARI_257180C tcof|TGCTCO5_257180C trub|TGRUB_257180B vand|TGVAND_257180C
OG6_400501: cast|TGCAST_259710A coug|TGCOUG_259710A ctbf|TGBR5_259710A ctbn|TGBR9_259710A domt|TGDOM2_259710 fouo|TGFOU_259710A hham|HHA_259710 maso|TGMAS_259710A pena|TGP89_259710 prct|TGPRC2_259710 tari|TGARI_259710A tcof|TGCTCO5_444100 tgaf|TGME49_259710 tggt|TGGT1_259710 trub|TGRUB_259710A tveg|TGVEG_259710 vand|TGVAND_259710 cast|TGCAST_259710B coug|TGCOUG_259710B ctbf|TGBR5_259710B ctbn|TGBR9_259710B fouo|TGFOU_259710B maso|TGMAS_259710B ncan|NCLIV_027080 tari|TGARI_259710B tcof|TGCTCO5_259710 trub|TGRUB_259710B
OG6_400502: cast|TGCAST_261850 coug|TGCOUG_261850A coug|TGCOUG_261850B coug|TGCOUG_261850C ctbf|TGBR5_261850 ctbn|TGBR9_261850A ctbn|TGBR9_261850B domt|TGDOM2_261850 fouo|TGFOU_261850 hham|HHA_261850 maso|TGMAS_261850A maso|TGMAS_261850B ncan|NCLIV_025690 pena|TGP89_261850A pena|TGP89_261850B prct|TGPRC2_261850A tari|TGARI_261850A tari|TGARI_261850B tcof|TGCTCO5_261850 tgaf|TGME49_261850 tggt|TGGT1_261850 trub|TGRUB_261850A trub|TGRUB_261850B tveg|TGVEG_261850 vand|TGVAND_261850A vand|TGVAND_261850B prct|TGPRC2_261850B
OG6_400503: cast|TGCAST_264790 coug|TGCOUG_264790A coug|TGCOUG_264790B coug|TGCOUG_392820 ctbf|TGBR5_264790A ctbf|TGBR5_264790B ctbn|TGBR9_264790A ctbn|TGBR9_264790B domt|TGDOM2_264790 fouo|TGFOU_264790A fouo|TGFOU_264790B fouo|TGFOU_264790C hham|HHA_264790 maso|TGMAS_264790 pena|TGP89_264790 prct|TGPRC2_264790 prct|TGPRC2_426230 tari|TGARI_264790A tari|TGARI_264790B tari|TGARI_264790C tcof|TGCTCO5_264790 tgaf|TGME49_264790 tggt|TGGT1_264790 trub|TGRUB_264790 tveg|TGVEG_264790 vand|TGVAND_264790 ncan|NCLIV_040390
OG6_400504: cast|TGCAST_266310A coug|TGCOUG_266310B ctbf|TGBR5_266310A ctbn|TGBR9_266310A domt|TGDOM2_266310A fouo|TGFOU_266310A hham|HHA_266310 maso|TGMAS_266310A ncan|NCLIV_039610 pena|TGP89_266310A prct|TGPRC2_266310B tari|TGARI_266310A tcof|TGCTCO5_266310B tgaf|TGME49_266310 tggt|TGGT1_266310 trub|TGRUB_266310A tveg|TGVEG_266310 vand|TGVAND_266310 cast|TGCAST_266310B ctbf|TGBR5_266310B prct|TGPRC2_266310C tari|TGARI_266310C trub|TGRUB_266310B coug|TGCOUG_266310A prct|TGPRC2_266310A tcof|TGCTCO5_266310A tari|TGARI_266310B
OG6_400505: cast|TGCAST_267650A coug|TGCOUG_267650A ctbf|TGBR5_267650A ctbn|TGBR9_267650 domt|TGDOM2_267650 fouo|TGFOU_267650A hham|HHA_267650 maso|TGMAS_267650A ncan|NCLIV_038560 pena|TGP89_267650A prct|TGPRC2_267650 tari|TGARI_267650 tcof|TGCTCO5_267650 tgaf|TGME49_267650 tggt|TGGT1_267650 trub|TGRUB_267650A tveg|TGVEG_267650 vand|TGVAND_267650A cast|TGCAST_267650B coug|TGCOUG_267650B ctbf|TGBR5_267650B fouo|TGFOU_267650B maso|TGMAS_267650B trub|TGRUB_267650B vand|TGVAND_267650B maso|TGMAS_267650C pena|TGP89_267650B
OG6_400506: cast|TGCAST_267710A coug|TGCOUG_267710 ctbf|TGBR5_267710A ctbn|TGBR9_267710A domt|TGDOM2_267710 fouo|TGFOU_267710A hham|HHA_267710 maso|TGMAS_267710A pena|TGP89_267710A prct|TGPRC2_267710A tari|TGARI_267710A tcof|TGCTCO5_267710 tgaf|TGME49_267710 tggt|TGGT1_267710 trub|TGRUB_267710A tveg|TGVEG_267710 vand|TGVAND_267710A cast|TGCAST_267710B ctbf|TGBR5_267710B ctbn|TGBR9_267710B fouo|TGFOU_267710B maso|TGMAS_267710B pena|TGP89_267710B prct|TGPRC2_267710B tari|TGARI_267710B trub|TGRUB_267710B vand|TGVAND_267710B
OG6_400507: cast|TGCAST_267875 coug|TGCOUG_267875C ctbf|TGBR5_267875A ctbn|TGBR9_267875 domt|TGDOM2_267875B fouo|TGFOU_267875A hham|HHA_267875 maso|TGMAS_267875C ncan|NCLIV_038490 pena|TGP89_267875 prct|TGPRC2_267875 tari|TGARI_267875A tcof|TGCTCO5_267875 tgaf|TGME49_267875 tggt|TGGT1_267875 trub|TGRUB_267875B tveg|TGVEG_267875 vand|TGVAND_267875A coug|TGCOUG_267875A domt|TGDOM2_267875A maso|TGMAS_267875A fouo|TGFOU_267875B tari|TGARI_267875B vand|TGVAND_267875B ctbf|TGBR5_267875B fouo|TGFOU_267875C tari|TGARI_267875C
OG6_400508: cast|TGCAST_268330A coug|TGCOUG_268330 ctbf|TGBR5_268330A ctbn|TGBR9_268330A domt|TGDOM2_268330 fouo|TGFOU_268330 hham|HHA_268330 maso|TGMAS_268330 maso|TGMAS_413200 ncan|NCLIV_037870 pena|TGP89_268330A prct|TGPRC2_268330A tari|TGARI_268330 tcof|TGCTCO5_268330A tgaf|TGME49_268330 tggt|TGGT1_268330 trub|TGRUB_268330A tveg|TGVEG_268330 vand|TGVAND_268330 cast|TGCAST_268330B coug|TGCOUG_393350 ctbf|TGBR5_268330B ctbn|TGBR9_268330B pena|TGP89_268330B prct|TGPRC2_268330B tcof|TGCTCO5_268330B trub|TGRUB_268330B
OG6_400509: cast|TGCAST_272040A coug|TGCOUG_272040A ctbf|TGBR5_272040 ctbn|TGBR9_272040 domt|TGDOM2_272040A fouo|TGFOU_272040 hham|HHA_272040 maso|TGMAS_272040A ncan|NCLIV_035120 pena|TGP89_272040A prct|TGPRC2_272040 tari|TGARI_272040 tcof|TGCTCO5_272040A tgaf|TGME49_272040 tggt|TGGT1_272040 trub|TGRUB_272040A tveg|TGVEG_272040 vand|TGVAND_272040A cast|TGCAST_272040B coug|TGCOUG_272040B domt|TGDOM2_272040B maso|TGMAS_272040B pena|TGP89_272040B tcof|TGCTCO5_272040B trub|TGRUB_272040B vand|TGVAND_272040B tveg|TGVEG_439770
OG6_400510: cast|TGCAST_273905 ctbf|TGBR5_362490 ctbn|TGBR9_358580 domt|TGDOM2_273905 fouo|TGFOU_362490 maso|TGMAS_358580 prct|TGPRC2_273905A tari|TGARI_273905A trub|TGRUB_273905A cast|TGCAST_386910 coug|TGCOUG_391730 ctbf|TGBR5_373850 domt|TGDOM2_397580 hham|HHA_273905 maso|TGMAS_413120 ncan|NCLIV_033830 pena|TGP89_464930 prct|TGPRC2_273905B tari|TGARI_273905B tcof|TGCTCO5_273905 tgaf|TGME49_273905 tggt|TGGT1_273905 trub|TGRUB_273905B tveg|TGVEG_273905 vand|TGVAND_464971 coug|TGCOUG_273905 fouo|TGFOU_406770
OG6_400511: cast|TGCAST_277940A coug|TGCOUG_277940 ctbf|TGBR5_277940A ctbn|TGBR9_277940 domt|TGDOM2_277940A fouo|TGFOU_277940A hham|HHA_277940 maso|TGMAS_277940A ncan|NCLIV_068060 pena|TGP89_277940 prct|TGPRC2_277940A tari|TGARI_277940 tcof|TGCTCO5_277940 tgaf|TGME49_277940 tggt|TGGT1_277940 trub|TGRUB_277940A vand|TGVAND_277940A cast|TGCAST_277940B ctbf|TGBR5_277940B domt|TGDOM2_277940B fouo|TGFOU_277940B maso|TGMAS_277940B prct|TGPRC2_277940B tcof|TGCTCO5_445330 trub|TGRUB_277940B tveg|TGVEG_277940 vand|TGVAND_277940B
OG6_400512: cast|TGCAST_281500 coug|TGCOUG_281500A ctbf|TGBR5_281500A ctbn|TGBR9_281500B domt|TGDOM2_281500B fouo|TGFOU_281500 hham|HHA_281500 maso|TGMAS_281500 ncan|NCLIV_023450 pena|TGP89_281500A prct|TGPRC2_281500A tari|TGARI_281500A tcof|TGCTCO5_281500A tgaf|TGME49_281500 tggt|TGGT1_281500 trub|TGRUB_281500A tveg|TGVEG_281500 vand|TGVAND_281500 ctbn|TGBR9_281500A domt|TGDOM2_281500A coug|TGCOUG_281500B ctbf|TGBR5_281500B pena|TGP89_281500B prct|TGPRC2_281500B tari|TGARI_281500B tcof|TGCTCO5_281500B trub|TGRUB_281500B
OG6_400513: cast|TGCAST_285770 coug|TGCOUG_285770B ctbf|TGBR5_376180 ctbn|TGBR9_285770 domt|TGDOM2_285770 fouo|TGFOU_285770A hham|HHA_285770 maso|TGMAS_285770 ncan|NCLIV_014610 pena|TGP89_285770A prct|TGPRC2_285770B tari|TGARI_285770B tcof|TGCTCO5_285770 tgaf|TGME49_285770 tggt|TGGT1_285770 trub|TGRUB_285770A tveg|TGVEG_285770 vand|TGVAND_285770 coug|TGCOUG_285770A tari|TGARI_285770A ctbf|TGBR5_376170 fouo|TGFOU_285770B pena|TGP89_285770C trub|TGRUB_285770B ctbf|TGBR5_379190 pena|TGP89_285770B prct|TGPRC2_285770A
OG6_400514: cast|TGCAST_285800A coug|TGCOUG_285800 ctbf|TGBR5_285800A ctbn|TGBR9_285800A domt|TGDOM2_285800 fouo|TGFOU_285800A hham|HHA_285800 maso|TGMAS_285800A ncan|NCLIV_014580 pena|TGP89_285800A prct|TGPRC2_285800A tari|TGARI_285800A tcof|TGCTCO5_285800 tgaf|TGME49_285800 tggt|TGGT1_285800 trub|TGRUB_285800 tveg|TGVEG_285800 vand|TGVAND_285800A cast|TGCAST_285800C ctbf|TGBR5_285800B ctbn|TGBR9_285800B fouo|TGFOU_285800B maso|TGMAS_285800B pena|TGP89_285800B prct|TGPRC2_285800B tari|TGARI_285800B vand|TGVAND_285800B
OG6_400515: cast|TGCAST_285980 coug|TGCOUG_285980 ctbf|TGBR5_285980A ctbn|TGBR9_285980A domt|TGDOM2_285980 fouo|TGFOU_285980A hham|HHA_285980 maso|TGMAS_285980B ncan|NCLIV_014450 pena|TGP89_285980A prct|TGPRC2_285980A tari|TGARI_285980 tcof|TGCTCO5_285980B tgaf|TGME49_285980 tggt|TGGT1_285980A tggt|TGGT1_285980B trub|TGRUB_285980A tveg|TGVEG_285980 vand|TGVAND_285980 maso|TGMAS_285980A tcof|TGCTCO5_285980A ctbf|TGBR5_285980B ctbn|TGBR9_285980B fouo|TGFOU_285980B pena|TGP89_285980B prct|TGPRC2_285980C trub|TGRUB_285980B
OG6_400516: cast|TGCAST_286160A coug|TGCOUG_286160B ctbf|TGBR5_286160A domt|TGDOM2_399420 fouo|TGFOU_286160A maso|TGMAS_286160A pena|TGP89_286160A prct|TGPRC2_286160B tari|TGARI_286160B tcof|TGCTCO5_286160B tgaf|TGME49_286160 tggt|TGGT1_286160B trub|TGRUB_286160B tveg|TGVEG_286160B vand|TGVAND_286160A cast|TGCAST_286160B coug|TGCOUG_286160C ctbf|TGBR5_286160B ctbn|TGBR9_382620 fouo|TGFOU_286160B hham|HHA_286160 maso|TGMAS_286160B ncan|NCLIV_014290 pena|TGP89_286160B tcof|TGCTCO5_286160C tveg|TGVEG_286160C vand|TGVAND_286160B
OG6_400517: cast|TGCAST_289510A coug|TGCOUG_360690 ctbf|TGBR5_289510A ctbn|TGBR9_289510 domt|TGDOM2_360690 fouo|TGFOU_360690 hham|HHA_289510 maso|TGMAS_289510A ncan|NCLIV_041760 pena|TGP89_289510 prct|TGPRC2_289510 tari|TGARI_289510A tcof|TGCTCO5_289510A tgaf|TGME49_289510 tggt|TGGT1_289510 trub|TGRUB_289510A tveg|TGVEG_289510 vand|TGVAND_289510 cast|TGCAST_289510B coug|TGCOUG_396020 ctbf|TGBR5_289510B maso|TGMAS_289510B tari|TGARI_289510C tcof|TGCTCO5_289510C trub|TGRUB_289510B coug|TGCOUG_396010 tari|TGARI_289510B
OG6_400518: cast|TGCAST_290340 coug|TGCOUG_290340 ctbf|TGBR5_290340A ctbn|TGBR9_290340 domt|TGDOM2_290340A fouo|TGFOU_403790 hham|HHA_290340 maso|TGMAS_290340 ncan|NCLIV_042540 pena|TGP89_421880 prct|TGPRC2_290340A tari|TGARI_290340 tcof|TGCTCO5_290340A tgaf|TGME49_290340 tggt|TGGT1_290340 trub|TGRUB_290340A tveg|TGVEG_290340 vand|TGVAND_290340A domt|TGDOM2_290340B fouo|TGFOU_403800 pena|TGP89_290340 prct|TGPRC2_290340B tcof|TGCTCO5_290340B trub|TGRUB_290340B vand|TGVAND_290340B ctbf|TGBR5_290340B fouo|TGFOU_407390
OG6_400519: cast|TGCAST_291140A coug|TGCOUG_291140A ctbf|TGBR5_291140A ctbn|TGBR9_291140A domt|TGDOM2_291140 fouo|TGFOU_291140A hham|HHA_291140 maso|TGMAS_291140A ncan|NCLIV_042980 pena|TGP89_291140 prct|TGPRC2_291140A tari|TGARI_291140A tcof|TGCTCO5_291140A tgaf|TGME49_291140 tggt|TGGT1_291140 trub|TGRUB_291140 tveg|TGVEG_291140 vand|TGVAND_291140 cast|TGCAST_291140B coug|TGCOUG_291140B ctbf|TGBR5_291140C ctbn|TGBR9_291140B fouo|TGFOU_291140B maso|TGMAS_291140B prct|TGPRC2_291140B tari|TGARI_291140B tcof|TGCTCO5_291140B
OG6_400520: cast|TGCAST_292080A coug|TGCOUG_292080A ctbf|TGBR5_292080A ctbn|TGBR9_292080A domt|TGDOM2_292080 fouo|TGFOU_292080 maso|TGMAS_292080A pena|TGP89_292080A prct|TGPRC2_292080A tari|TGARI_292080 tcof|TGCTCO5_292080A tggt|TGGT1_292080 trub|TGRUB_292080A tveg|TGVEG_292080 vand|TGVAND_292080A cast|TGCAST_292080B coug|TGCOUG_292080B ctbf|TGBR5_292080B ctbn|TGBR9_292080B hham|HHA_292080 maso|TGMAS_292080B ncan|NCLIV_012860 pena|TGP89_292080B prct|TGPRC2_292080B tcof|TGCTCO5_292080B tgaf|TGME49_292080 vand|TGVAND_292080B
OG6_400521: cast|TGCAST_292130A coug|TGCOUG_292130A ctbf|TGBR5_292130A ctbn|TGBR9_292130 domt|TGDOM2_292130A fouo|TGFOU_292130A maso|TGMAS_292130A pena|TGP89_292130 prct|TGPRC2_292130A tari|TGARI_292130A tcof|TGCTCO5_292130 tgaf|TGME49_292130 tggt|TGGT1_292130 trub|TGRUB_292130 tveg|TGVEG_292130 vand|TGVAND_292130 cast|TGCAST_292130C coug|TGCOUG_292130B ctbf|TGBR5_292130B ctbn|TGBR9_381500 domt|TGDOM2_292130B fouo|TGFOU_292130B hham|HHA_292130 maso|TGMAS_292130B ncan|NCLIV_043330 prct|TGPRC2_292130B tari|TGARI_292130B
OG6_400522: cast|TGCAST_294650A ctbn|TGBR9_294650A domt|TGDOM2_294650 fouo|TGFOU_294650A hham|HHA_294650 pena|TGP89_294650A tcof|TGCTCO5_294650A tgaf|TGME49_294650 tggt|TGGT1_410660 trub|TGRUB_294650 cast|TGCAST_294650B coug|TGCOUG_294650 ctbf|TGBR5_294650B ctbn|TGBR9_294650B fouo|TGFOU_294650B hham|HHA_453530 maso|TGMAS_294650B pena|TGP89_294650B prct|TGPRC2_294650 tari|TGARI_294650B tcof|TGCTCO5_294650B tggt|TGGT1_294650 tveg|TGVEG_294650 vand|TGVAND_294650 ctbf|TGBR5_294650A maso|TGMAS_294650A tari|TGARI_294650A
OG6_400523: cast|TGCAST_294730A coug|TGCOUG_294730A ctbf|TGBR5_294730A ctbn|TGBR9_294730 domt|TGDOM2_294730A fouo|TGFOU_294730 hham|HHA_294730 maso|TGMAS_294730A pena|TGP89_294730A prct|TGPRC2_294730 tari|TGARI_294730A tcof|TGCTCO5_294730A tgaf|TGME49_294730 tggt|TGGT1_294730 trub|TGRUB_294730A tveg|TGVEG_294730 vand|TGVAND_294730 cast|TGCAST_294730B coug|TGCOUG_294730B ctbf|TGBR5_294730B domt|TGDOM2_294730B maso|TGMAS_294730B ncan|NCLIV_001620 pena|TGP89_294730B tari|TGARI_294730B tcof|TGCTCO5_294730B trub|TGRUB_294730B
OG6_400524: cast|TGCAST_297520 coug|TGCOUG_297520A coug|TGCOUG_297520B ctbf|TGBR5_297520A ctbf|TGBR5_297520B ctbn|TGBR9_297520A ctbn|TGBR9_297520B domt|TGDOM2_297520 fouo|TGFOU_297520A fouo|TGFOU_297520B hham|HHA_297520 maso|TGMAS_297520A maso|TGMAS_297520B ncan|NCLIV_006530 pena|TGP89_297520A prct|TGPRC2_297520A prct|TGPRC2_297520B tari|TGARI_297520A tari|TGARI_297520B tcof|TGCTCO5_297520A tcof|TGCTCO5_297520B tgaf|TGME49_297520 tggt|TGGT1_297520 trub|TGRUB_297520A trub|TGRUB_297520B tveg|TGVEG_297520 vand|TGVAND_297520
OG6_400525: cast|TGCAST_305020A coug|TGCOUG_305020A coug|TGCOUG_305020B ctbf|TGBR5_305020A ctbn|TGBR9_305020 domt|TGDOM2_305020A fouo|TGFOU_305020A hham|HHA_305020 maso|TGMAS_305020 pena|TGP89_305020 prct|TGPRC2_305020A tari|TGARI_305020 tcof|TGCTCO5_305020A tgaf|TGME49_305020 tggt|TGGT1_305020 trub|TGRUB_305020A tveg|TGVEG_305020 vand|TGVAND_305020 cast|TGCAST_305020B coug|TGCOUG_305020C ctbf|TGBR5_305020B domt|TGDOM2_305020C fouo|TGFOU_305020C prct|TGPRC2_305020B tcof|TGCTCO5_305020C trub|TGRUB_305020B ncan|NCLIV_001270
OG6_400526: cast|TGCAST_305240A coug|TGCOUG_305240A ctbf|TGBR5_305240A ctbn|TGBR9_305240A domt|TGDOM2_305240B fouo|TGFOU_305240A hham|HHA_305240 maso|TGMAS_305240B ncan|NCLIV_001120 pena|TGP89_305240A prct|TGPRC2_305240B tari|TGARI_305240 tcof|TGCTCO5_305240B tgaf|TGME49_305240 tggt|TGGT1_305240 trub|TGRUB_434370 tveg|TGVEG_305240 vand|TGVAND_305240A cast|TGCAST_305240B coug|TGCOUG_305240B ctbf|TGBR5_305240B ctbn|TGBR9_383860 maso|TGMAS_305240C trub|TGRUB_432530 vand|TGVAND_305240B trub|TGRUB_432540 trub|TGRUB_434460
OG6_400527: cast|TGCAST_310320A ctbf|TGBR5_310320A fouo|TGFOU_310320A maso|TGMAS_310320A pena|TGP89_310320A prct|TGPRC2_310320A tari|TGARI_310320A tcof|TGCTCO5_310320A trub|TGRUB_310320A cast|TGCAST_310320B coug|TGCOUG_310320 ctbf|TGBR5_310320B ctbn|TGBR9_310320 domt|TGDOM2_310320 fouo|TGFOU_310320B hham|HHA_310320 maso|TGMAS_310320B ncan|NCLIV_054410 pena|TGP89_310320B prct|TGPRC2_310320B tari|TGARI_310320B tcof|TGCTCO5_310320D tgaf|TGME49_310320 tggt|TGGT1_310320 trub|TGRUB_310320B tveg|TGVEG_310320 vand|TGVAND_310320
OG6_400528: cast|TGCAST_311060A coug|TGCOUG_311060A ctbf|TGBR5_311060 ctbn|TGBR9_311060A ctbn|TGBR9_311060B domt|TGDOM2_311060 fouo|TGFOU_311060A fouo|TGFOU_311060B hham|HHA_311060 maso|TGMAS_311060A ncan|NCLIV_055040 pena|TGP89_311060A prct|TGPRC2_311060 tari|TGARI_311060 tcof|TGCTCO5_311060 tgaf|TGME49_311060 tggt|TGGT1_311060 trub|TGRUB_311060A tveg|TGVEG_311060 vand|TGVAND_311060 cast|TGCAST_311060B coug|TGCOUG_311060B ctbn|TGBR9_311060C fouo|TGFOU_311060C maso|TGMAS_311060C pena|TGP89_311060B trub|TGRUB_311060B
OG6_400529: cast|TGCAST_313200 coug|TGCOUG_313200A ctbf|TGBR5_313200B ctbn|TGBR9_313200 domt|TGDOM2_313200 fouo|TGFOU_313200A fouo|TGFOU_313200B maso|TGMAS_313200A ncan|NCLIV_056530 pena|TGP89_313200A prct|TGPRC2_313200 tari|TGARI_313200 tcof|TGCTCO5_313200A tgaf|TGME49_313200 tggt|TGGT1_313200 trub|TGRUB_313200A tveg|TGVEG_313200 vand|TGVAND_313200A vand|TGVAND_313200B hham|HHA_313200 coug|TGCOUG_313200B ctbn|TGBR9_380950 maso|TGMAS_313200B pena|TGP89_313200B tcof|TGCTCO5_313200B trub|TGRUB_313200B ctbf|TGBR5_313200A
OG6_400530: cast|TGCAST_314020 coug|TGCOUG_314020A coug|TGCOUG_314020B ctbf|TGBR5_314020A ctbf|TGBR5_314020B ctbn|TGBR9_314020A ctbn|TGBR9_314020B domt|TGDOM2_314020A domt|TGDOM2_314020B fouo|TGFOU_314020A fouo|TGFOU_314020B hham|HHA_314020 maso|TGMAS_314020A maso|TGMAS_314020B ncan|NCLIV_057210 pena|TGP89_314020 prct|TGPRC2_314020A prct|TGPRC2_314020B tari|TGARI_314020 tcof|TGCTCO5_314020A tcof|TGCTCO5_314020B tgaf|TGME49_314020 tggt|TGGT1_314020 trub|TGRUB_314020 tveg|TGVEG_314020 vand|TGVAND_314020A vand|TGVAND_314020B
OG6_400531: cast|TGCAST_314330A coug|TGCOUG_314330A ctbf|TGBR5_373450 ctbn|TGBR9_314330A domt|TGDOM2_314330 fouo|TGFOU_314330 hham|HHA_314330 maso|TGMAS_314330A ncan|NCLIV_057400 pena|TGP89_314330 prct|TGPRC2_314330A tari|TGARI_314330A tcof|TGCTCO5_314330 tgaf|TGME49_314330 tggt|TGGT1_314330 trub|TGRUB_314330A tveg|TGVEG_314330 vand|TGVAND_314330A cast|TGCAST_314330B coug|TGCOUG_314330B ctbf|TGBR5_373440 ctbn|TGBR9_314330B maso|TGMAS_314330B prct|TGPRC2_314330B tari|TGARI_314330B trub|TGRUB_314330B vand|TGVAND_314330B
OG6_400532: cast|TGCAST_315150 coug|TGCOUG_315150 ctbf|TGBR5_315150A ctbn|TGBR9_315150B domt|TGDOM2_315150 fouo|TGFOU_402480 hham|HHA_315150 maso|TGMAS_315150B ncan|NCLIV_057910 pena|TGP89_315150A prct|TGPRC2_315150B tari|TGARI_315150 tcof|TGCTCO5_315150B tgaf|TGME49_315150 tggt|TGGT1_315150 trub|TGRUB_315150B tveg|TGVEG_315150 vand|TGVAND_315150A ctbn|TGBR9_315150A fouo|TGFOU_402510 maso|TGMAS_315150A prct|TGPRC2_315150A tcof|TGCTCO5_315150A trub|TGRUB_315150A ctbf|TGBR5_315150B pena|TGP89_315150B vand|TGVAND_315150B
OG6_400533: cast|TGCAST_315160 coug|TGCOUG_315160A ctbf|TGBR5_315160 ctbn|TGBR9_383490 domt|TGDOM2_315160 fouo|TGFOU_315160A hham|HHA_315160 maso|TGMAS_315160A ncan|NCLIV_057920 pena|TGP89_315160A prct|TGPRC2_315160A tari|TGARI_315160A tcof|TGCTCO5_462970 tgaf|TGME49_315160 tggt|TGGT1_315160 trub|TGRUB_315160B tveg|TGVEG_315160 vand|TGVAND_315160 trub|TGRUB_315160A coug|TGCOUG_315160B ctbf|TGBR5_373400 ctbn|TGBR9_383500 fouo|TGFOU_315160B maso|TGMAS_315160B pena|TGP89_315160B prct|TGPRC2_315160C tari|TGARI_315160C
OG6_400534: cast|TGCAST_315660 coug|TGCOUG_393420 ctbf|TGBR5_315660 ctbn|TGBR9_315660B domt|TGDOM2_400010 fouo|TGFOU_315660B hham|HHA_315660 maso|TGMAS_315660C ncan|NCLIV_058330 pena|TGP89_315660 tari|TGARI_315660B tcof|TGCTCO5_315660 tgaf|TGME49_315660 tggt|TGGT1_410260 trub|TGRUB_315660B tveg|TGVEG_315660 vand|TGVAND_437920 prct|TGPRC2_315660 ctbn|TGBR9_315660A fouo|TGFOU_315660A maso|TGMAS_315660B tggt|TGGT1_315660 trub|TGRUB_315660A vand|TGVAND_438680 domt|TGDOM2_315660 maso|TGMAS_315660A tari|TGARI_315660A
OG6_400535: cast|TGCAST_315680A coug|TGCOUG_315680A ctbf|TGBR5_315680A ctbn|TGBR9_315680A domt|TGDOM2_315680 fouo|TGFOU_315680A hham|HHA_315680 maso|TGMAS_315680A pena|TGP89_315680A prct|TGPRC2_315680A tari|TGARI_315680A tcof|TGCTCO5_315680A tgaf|TGME49_315680 tggt|TGGT1_315680 trub|TGRUB_315680A tveg|TGVEG_315680 vand|TGVAND_315680 cast|TGCAST_315680B ctbf|TGBR5_315680B ctbn|TGBR9_315680C fouo|TGFOU_315680B maso|TGMAS_315680B ncan|NCLIV_058350 pena|TGP89_315680B tcof|TGCTCO5_315680B trub|TGRUB_315680B ctbn|TGBR9_315680B
OG6_400536: cast|TGCAST_320005A coug|TGCOUG_320005 ctbf|TGBR5_320005A ctbn|TGBR9_320005A domt|TGDOM2_320005A fouo|TGFOU_320005A hham|HHA_320005 maso|TGMAS_320005 pena|TGP89_320005A prct|TGPRC2_320005A tari|TGARI_320005A tcof|TGCTCO5_320005 tgaf|TGME49_320005 tggt|TGGT1_320005 trub|TGRUB_320005A tveg|TGVEG_320005 vand|TGVAND_320005 cast|TGCAST_320005B ctbf|TGBR5_320005B ctbn|TGBR9_320005B domt|TGDOM2_320005B fouo|TGFOU_320005B ncan|NCLIV_010250 pena|TGP89_320005B prct|TGPRC2_320005B tari|TGARI_320005B trub|TGRUB_320005B
OG6_400537: cast|TGCAST_320240 coug|TGCOUG_320240 ctbf|TGBR5_320240 ctbn|TGBR9_320240 domt|TGDOM2_320240 fouo|TGFOU_320240 maso|TGMAS_320240 ncan|NCLIV_009900 ncan|NCLIV_009910 ncan|NCLIV_009920 ncan|NCLIV_009930 ncan|NCLIV_009940 ncan|NCLIV_009950 ncan|NCLIV_061850 ncan|NCLIV_061860 ncan|NCLIV_061870 ncan|NCLIV_068870 ncan|NCLIV_068871 pena|TGP89_320240 prct|TGPRC2_320240 tari|TGARI_320240 tcof|TGCTCO5_320240 tgaf|TGME49_320240 tggt|TGGT1_320240 trub|TGRUB_320240 tveg|TGVEG_320240 vand|TGVAND_320240
OG6_400538: cast|TGCAST_320460A coug|TGCOUG_320460B ctbf|TGBR5_320460A ctbf|TGBR5_320460B ctbn|TGBR9_320460A ctbn|TGBR9_320460B domt|TGDOM2_320460A fouo|TGFOU_320460B hham|HHA_320460 maso|TGMAS_320460 ncan|NCLIV_009810 pena|TGP89_320460A pena|TGP89_320460B prct|TGPRC2_320460 tari|TGARI_320460B tari|TGARI_320460C tcof|TGCTCO5_320460 tgaf|TGME49_320460 tggt|TGGT1_320460 trub|TGRUB_320460B trub|TGRUB_320460C tveg|TGVEG_320460 vand|TGVAND_320460 coug|TGCOUG_320460A fouo|TGFOU_320460A tari|TGARI_320460A trub|TGRUB_320460A
OG6_400539: cast|TGCAST_321340 coug|TGCOUG_321340 ctbf|TGBR5_321340 ctbn|TGBR9_384910 ctbn|TGBR9_384920 domt|TGDOM2_321340A fouo|TGFOU_321340 hham|HHA_321340 maso|TGMAS_321340 pena|TGP89_321340 prct|TGPRC2_321340A tari|TGARI_321340 tcof|TGCTCO5_321340 tgaf|TGME49_321340 tggt|TGGT1_321340 trub|TGRUB_321340A trub|TGRUB_321340B tveg|TGVEG_321340 vand|TGVAND_321340 ctbf|TGBR5_378370 ctbn|TGBR9_321340 domt|TGDOM2_321340B maso|TGMAS_416700 ncan|NCLIV_004580 pena|TGP89_365800 prct|TGPRC2_321340B vand|TGVAND_365800
OG6_400540: cast|TGCAST_358610 coug|TGCOUG_358610 ctbf|TGBR5_301480B ctbn|TGBR9_384570 maso|TGMAS_301480B ncan|NCLIV_012010 ncan|NCLIV_012210 ncan|NCLIV_069640 pena|TGP89_301480B prct|TGPRC2_427040 tari|TGARI_358610 tgaf|TGME49_301480 tggt|TGGT1_301480 trub|TGRUB_301480B vand|TGVAND_301480 cast|TGCAST_364020 coug|TGCOUG_364020 ctbf|TGBR5_301480A ctbn|TGBR9_384580 maso|TGMAS_301480A pena|TGP89_301480A prct|TGPRC2_427030 tari|TGARI_364020 tggt|TGGT1_301480A trub|TGRUB_301480A ncan|NCLIV_012200 tggt|TGGT1_301480B
OG6_400541: cast|TGCAST_389270 coug|TGCOUG_229360 ctbf|TGBR5_229360B ctbn|TGBR9_229360B domt|TGDOM2_229360B fouo|TGFOU_229360B hham|HHA_229360 maso|TGMAS_229360B ncan|NCLIV_030290 pena|TGP89_229360 prct|TGPRC2_229360B tari|TGARI_229360 tcof|TGCTCO5_229360B tgaf|TGME49_229360 tggt|TGGT1_229360 trub|TGRUB_229360 tveg|TGVEG_229360 vand|TGVAND_229360B ctbf|TGBR5_229360A domt|TGDOM2_229360A fouo|TGFOU_229360A maso|TGMAS_229360A prct|TGPRC2_229360A tveg|TGVEG_439880 vand|TGVAND_229360A ctbn|TGBR9_229360A tcof|TGCTCO5_229360A
OG6_400542: cast|TGCAST_202540A coug|TGCOUG_202540A ctbn|TGBR9_202540A fouo|TGFOU_202540A maso|TGMAS_202540A pena|TGP89_202540 prct|TGPRC2_202540A tari|TGARI_202540A tcof|TGCTCO5_202540A tgaf|TGME49_202540 tggt|TGGT1_202540 trub|TGRUB_202540 tveg|TGVEG_202540 vand|TGVAND_202540A cast|TGCAST_202540B coug|TGCOUG_202540C ctbf|TGBR5_202540 ctbn|TGBR9_202540B domt|TGDOM2_202540A hham|HHA_202540 maso|TGMAS_202540B ncan|NCLIV_022390 prct|TGPRC2_202540B tari|TGARI_202540B vand|TGVAND_202540B ctbf|TGBR5_374660
OG6_400543: cast|TGCAST_202572 coug|TGCOUG_202572 ctbf|TGBR5_202572 ctbn|TGBR9_202572A domt|TGDOM2_202572A domt|TGDOM2_202572B fouo|TGFOU_202572A hham|HHA_202572 maso|TGMAS_202572A ncan|NCLIV_022370 pena|TGP89_202572A prct|TGPRC2_202572A tari|TGARI_202572 tcof|TGCTCO5_202572 tgaf|TGME49_202572 tggt|TGGT1_202572 trub|TGRUB_202572A tveg|TGVEG_202572 vand|TGVAND_202572 ctbn|TGBR9_202572C fouo|TGFOU_202572B maso|TGMAS_202572B pena|TGP89_202572B prct|TGPRC2_202572C tcof|TGCTCO5_443850 trub|TGRUB_202572B
OG6_400544: cast|TGCAST_205500 coug|TGCOUG_205500 ctbf|TGBR5_205500B ctbn|TGBR9_205500B domt|TGDOM2_205500A fouo|TGFOU_363780 hham|HHA_205500 maso|TGMAS_205500A ncan|NCLIV_020190 pena|TGP89_205500A prct|TGPRC2_205500 tari|TGARI_205500A tcof|TGCTCO5_205500 tgaf|TGME49_205500 tggt|TGGT1_205500 trub|TGRUB_363780 tveg|TGVEG_205500 vand|TGVAND_205500 ctbf|TGBR5_205500A ctbn|TGBR9_205500C domt|TGDOM2_205500B fouo|TGFOU_406810 maso|TGMAS_205500B pena|TGP89_205500B tari|TGARI_205500B trub|TGRUB_432600
OG6_400545: cast|TGCAST_208540A coug|TGCOUG_394690 ctbf|TGBR5_377970 ctbn|TGBR9_382470 fouo|TGFOU_208540A pena|TGP89_208540A tari|TGARI_208540A tcof|TGCTCO5_208540A cast|TGCAST_208540B coug|TGCOUG_208540 ctbf|TGBR5_359420 ctbn|TGBR9_359420 domt|TGDOM2_208540 fouo|TGFOU_208540B hham|HHA_208540 maso|TGMAS_208540 ncan|NCLIV_003170 pena|TGP89_208540B prct|TGPRC2_208540 tari|TGARI_208540B tcof|TGCTCO5_208540B tgaf|TGME49_208540 tggt|TGGT1_208540 trub|TGRUB_208540A tveg|TGVEG_208540 vand|TGVAND_208540A
OG6_400546: ctbn|TGBR9_209770A tveg|TGVEG_209770 cast|TGCAST_209770B coug|TGCOUG_209770 ctbf|TGBR5_209770F ctbn|TGBR9_209770D domt|TGDOM2_209770 fouo|TGFOU_209770B hham|HHA_209770 maso|TGMAS_209770C ncan|NCLIV_004030 pena|TGP89_421080 prct|TGPRC2_209770E tari|TGARI_209770C tcof|TGCTCO5_209770C tgaf|TGME49_209770 tggt|TGGT1_209770 trub|TGRUB_209770E vand|TGVAND_209770 tari|TGARI_209770A ctbf|TGBR5_209770C maso|TGMAS_209770B pena|TGP89_209770 prct|TGPRC2_209770B tcof|TGCTCO5_209770B trub|TGRUB_209770B
OG6_400547: cast|TGCAST_214180 coug|TGCOUG_394220 ctbf|TGBR5_360370 ctbn|TGBR9_214180 domt|TGDOM2_360370 fouo|TGFOU_214180 hham|HHA_214180 maso|TGMAS_214180B ncan|NCLIV_051420 pena|TGP89_214180B prct|TGPRC2_214180B tari|TGARI_214180A tcof|TGCTCO5_214180 tgaf|TGME49_214180 tggt|TGGT1_214180 trub|TGRUB_214180A tveg|TGVEG_214180 vand|TGVAND_214180B tari|TGARI_214180B trub|TGRUB_214180B ctbf|TGBR5_375740 domt|TGDOM2_214180 maso|TGMAS_214180A pena|TGP89_214180A prct|TGPRC2_214180A vand|TGVAND_214180A
OG6_400548: cast|TGCAST_215885 coug|TGCOUG_215885 ctbf|TGBR5_298590 ctbn|TGBR9_298590 domt|TGDOM2_298590A fouo|TGFOU_298590 hham|HHA_298590 maso|TGMAS_215885 ncan|NCLIV_060270 ncan|NCLIV_060280 ncan|NCLIV_068810 pena|TGP89_215885 prct|TGPRC2_426430 tari|TGARI_215885 tcof|TGCTCO5_215885 tgaf|TGME49_215885 tgaf|TGME49_298590 tggt|TGGT1_215885 tggt|TGGT1_298590 tggt|TGGT1_410350 tveg|TGVEG_215885 tveg|TGVEG_298590 tveg|TGVEG_441810 tveg|TGVEG_441820 vand|TGVAND_439160 trub|TGRUB_298590
OG6_400549: cast|TGCAST_215920 coug|TGCOUG_215920 ctbf|TGBR5_215920A ctbn|TGBR9_215920 domt|TGDOM2_215920 fouo|TGFOU_215920A maso|TGMAS_415990 pena|TGP89_215920 prct|TGPRC2_215920A tari|TGARI_215920A tcof|TGCTCO5_215920A tgaf|TGME49_215920 tggt|TGGT1_215920 trub|TGRUB_215920 tveg|TGVEG_215920 vand|TGVAND_215920 cast|TGCAST_361350 ctbf|TGBR5_361350 fouo|TGFOU_361350 hham|HHA_453060 maso|TGMAS_361350 ncan|NCLIV_060210 pena|TGP89_361350 prct|TGPRC2_361350 tari|TGARI_361350 tcof|TGCTCO5_361350
OG6_400550: cast|TGCAST_223060A coug|TGCOUG_223060 ctbf|TGBR5_223060A ctbf|TGBR5_223060B ctbn|TGBR9_223060A domt|TGDOM2_223060A fouo|TGFOU_223060A hham|HHA_223060 maso|TGMAS_223060A ncan|NCLIV_006080 pena|TGP89_223060 prct|TGPRC2_223060 tari|TGARI_223060A tcof|TGCTCO5_223060A tgaf|TGME49_223060 tggt|TGGT1_223060 trub|TGRUB_223060A tveg|TGVEG_223060 vand|TGVAND_223060 cast|TGCAST_223060B ctbf|TGBR5_223060C ctbn|TGBR9_223060B fouo|TGFOU_223060B maso|TGMAS_223060B tari|TGARI_223060B trub|TGRUB_223060B
OG6_400551: cast|TGCAST_225028A coug|TGCOUG_225028 ctbf|TGBR5_374330 ctbn|TGBR9_381070 domt|TGDOM2_225028 fouo|TGFOU_225028 hham|HHA_225028 maso|TGMAS_225028A ncan|NCLIV_047670 pena|TGP89_225028 prct|TGPRC2_225028A tari|TGARI_225028 tcof|TGCTCO5_225028A tgaf|TGME49_225028 tggt|TGGT1_225028 trub|TGRUB_225028A tveg|TGVEG_225028 vand|TGVAND_225028 cast|TGCAST_225028B ctbf|TGBR5_357210 ctbn|TGBR9_357210 fouo|TGFOU_357210 prct|TGPRC2_225028C tcof|TGCTCO5_225028B trub|TGRUB_225028B maso|TGMAS_225028B
OG6_400552: cast|TGCAST_226755 coug|TGCOUG_226755A coug|TGCOUG_226755B ctbf|TGBR5_226755 ctbn|TGBR9_226755 ctbn|TGBR9_381090 ctbn|TGBR9_381100 domt|TGDOM2_226755 fouo|TGFOU_226755A fouo|TGFOU_226755B hham|HHA_226755 maso|TGMAS_226755 ncan|NCLIV_046230 pena|TGP89_226755A pena|TGP89_226755B prct|TGPRC2_226755A prct|TGPRC2_226755B tari|TGARI_226755 tcof|TGCTCO5_226755A tcof|TGCTCO5_226755B tgaf|TGME49_226755 tggt|TGGT1_226755 trub|TGRUB_226755A trub|TGRUB_226755B tveg|TGVEG_226755 vand|TGVAND_226755
OG6_400553: cast|TGCAST_226810 coug|TGCOUG_226810A coug|TGCOUG_226810B coug|TGCOUG_226810C ctbf|TGBR5_226810A ctbf|TGBR5_226810B ctbf|TGBR5_226810C ctbn|TGBR9_226810 domt|TGDOM2_226810 fouo|TGFOU_226810A fouo|TGFOU_226810B hham|HHA_226810 maso|TGMAS_226810A maso|TGMAS_226810B pena|TGP89_226810 prct|TGPRC2_226810 tari|TGARI_226810A tari|TGARI_226810B tcof|TGCTCO5_226810 tgaf|TGME49_226810 tggt|TGGT1_226810 trub|TGRUB_226810 trub|TGRUB_431700 tveg|TGVEG_226810 vand|TGVAND_226810 ncan|NCLIV_046190
OG6_400554: cast|TGCAST_228250A coug|TGCOUG_228250A ctbf|TGBR5_228250A ctbn|TGBR9_228250A domt|TGDOM2_228250 fouo|TGFOU_228250A hham|HHA_228250 maso|TGMAS_228250A pena|TGP89_228250 prct|TGPRC2_228250 tcof|TGCTCO5_228250A tgaf|TGME49_228250 tggt|TGGT1_228250 trub|TGRUB_228250 tveg|TGVEG_228250 vand|TGVAND_228250A cast|TGCAST_228250B coug|TGCOUG_228250B ctbf|TGBR5_228250B ctbn|TGBR9_228250B fouo|TGFOU_228250B maso|TGMAS_228250B ncan|NCLIV_045180 tari|TGARI_228250B tcof|TGCTCO5_228250B vand|TGVAND_228250B
OG6_400555: cast|TGCAST_228320 coug|TGCOUG_228320 ctbf|TGBR5_228320A ctbn|TGBR9_228320A domt|TGDOM2_228320 fouo|TGFOU_228320A hham|HHA_228320 maso|TGMAS_415290 ncan|NCLIV_045140 pena|TGP89_228320 prct|TGPRC2_426090 tari|TGARI_228320A tcof|TGCTCO5_228320A tgaf|TGME49_228320 tggt|TGGT1_228320 trub|TGRUB_228320A tveg|TGVEG_228320 vand|TGVAND_228320 ctbf|TGBR5_228320B ctbn|TGBR9_228320B fouo|TGFOU_228320B maso|TGMAS_365280 prct|TGPRC2_365280 tari|TGARI_228320B tcof|TGCTCO5_228320B trub|TGRUB_228320B
OG6_400556: cast|TGCAST_229340 coug|TGCOUG_229340A ctbf|TGBR5_229340 ctbn|TGBR9_229340A domt|TGDOM2_397790 fouo|TGFOU_229340A hham|HHA_229340 pena|TGP89_229340 tari|TGARI_229340A tcof|TGCTCO5_229340 tgaf|TGME49_229340 tggt|TGGT1_229340 trub|TGRUB_229340A tveg|TGVEG_229340 vand|TGVAND_229340 cast|TGCAST_389290 ctbf|TGBR5_364930 ctbn|TGBR9_229340B domt|TGDOM2_229340 fouo|TGFOU_229340B maso|TGMAS_229340 ncan|NCLIV_030260 prct|TGPRC2_229340 tari|TGARI_229340B tcof|TGCTCO5_364930 trub|TGRUB_229340B
OG6_400557: cast|TGCAST_230220 coug|TGCOUG_230220A coug|TGCOUG_230220B ctbf|TGBR5_230220A ctbf|TGBR5_230220C ctbn|TGBR9_230220 domt|TGDOM2_230220B fouo|TGFOU_230220B hham|HHA_230220 maso|TGMAS_230220A maso|TGMAS_230220B ncan|NCLIV_030870 pena|TGP89_230220A pena|TGP89_230220B prct|TGPRC2_230220 tari|TGARI_230220A tcof|TGCTCO5_230220 tgaf|TGME49_230220 tggt|TGGT1_230220 trub|TGRUB_230220 trub|TGRUB_429950 tveg|TGVEG_230220 vand|TGVAND_230220 domt|TGDOM2_230220A fouo|TGFOU_230220A ctbf|TGBR5_230220B
OG6_400558: cast|TGCAST_231870A coug|TGCOUG_231870 ctbf|TGBR5_231870 ctbn|TGBR9_231870A domt|TGDOM2_231870 fouo|TGFOU_231870A hham|HHA_231870 maso|TGMAS_231870A ncan|NCLIV_031880 pena|TGP89_231870 prct|TGPRC2_231870A tari|TGARI_231870B tcof|TGCTCO5_231870A tgaf|TGME49_231870 tggt|TGGT1_231870 trub|TGRUB_231870A tveg|TGVEG_231870 vand|TGVAND_231870 cast|TGCAST_231870B ctbn|TGBR9_231870B fouo|TGFOU_231870B maso|TGMAS_231870B prct|TGPRC2_231870B tari|TGARI_231870C tcof|TGCTCO5_231870C trub|TGRUB_231870B
OG6_400559: cast|TGCAST_233080 coug|TGCOUG_233080A coug|TGCOUG_233080B ctbn|TGBR9_233080B fouo|TGFOU_233080A fouo|TGFOU_233080B hham|HHA_233080 maso|TGMAS_233080B ncan|NCLIV_032880 pena|TGP89_233080B prct|TGPRC2_233080B tari|TGARI_233080A tcof|TGCTCO5_233080 ctbf|TGBR5_233080 ctbn|TGBR9_233080A domt|TGDOM2_233080 maso|TGMAS_233080A pena|TGP89_233080A prct|TGPRC2_233080A tcof|TGCTCO5_447760 tgaf|TGME49_233080 tggt|TGGT1_233080 trub|TGRUB_233080 tveg|TGVEG_233080 vand|TGVAND_233080 tari|TGARI_233080B
OG6_400560: cast|TGCAST_233160A coug|TGCOUG_233160 ctbn|TGBR9_233160A domt|TGDOM2_233160 fouo|TGFOU_233160 hham|HHA_233160 maso|TGMAS_233160A pena|TGP89_233160 tari|TGARI_233160A tcof|TGCTCO5_233160A tgaf|TGME49_233160 tggt|TGGT1_233160 trub|TGRUB_233160 tveg|TGVEG_233160 vand|TGVAND_233160 cast|TGCAST_233160B ctbf|TGBR5_233160A ctbn|TGBR9_233160B prct|TGPRC2_233160A tcof|TGCTCO5_233160B cast|TGCAST_233160C ctbf|TGBR5_233160B maso|TGMAS_233160B ncan|NCLIV_032970 prct|TGPRC2_233160B tari|TGARI_233160B
OG6_400561: cast|TGCAST_236110 coug|TGCOUG_236110A ctbf|TGBR5_236110A ctbn|TGBR9_236110A domt|TGDOM2_236110B fouo|TGFOU_236110 hham|HHA_236110 maso|TGMAS_416660 ncan|NCLIV_050410 pena|TGP89_236110A prct|TGPRC2_236110B tari|TGARI_236110B tcof|TGCTCO5_236110 tgaf|TGME49_236110 tggt|TGGT1_236110 trub|TGRUB_236110 tveg|TGVEG_236110 vand|TGVAND_236110 domt|TGDOM2_236110A prct|TGPRC2_236110A tari|TGARI_236110A coug|TGCOUG_236110B ctbf|TGBR5_236110B ctbn|TGBR9_236110B pena|TGP89_236110C maso|TGMAS_416670
OG6_400562: cast|TGCAST_237425 coug|TGCOUG_237425A coug|TGCOUG_237425B coug|TGCOUG_237425C ctbf|TGBR5_237425 ctbn|TGBR9_237425 domt|TGDOM2_237425 fouo|TGFOU_237425A fouo|TGFOU_237425B hham|HHA_237425 hham|HHA_462280 maso|TGMAS_237425A maso|TGMAS_237425B ncan|NCLIV_051170 pena|TGP89_237425 prct|TGPRC2_237425A prct|TGPRC2_237425B tari|TGARI_237425 tcof|TGCTCO5_237425 tgaf|TGME49_237425 tggt|TGGT1_237425 trub|TGRUB_237425A trub|TGRUB_237425B tveg|TGVEG_237425 vand|TGVAND_237425 ncan|NCLIV_051180
OG6_400563: cast|TGCAST_237890 coug|TGCOUG_237890A coug|TGCOUG_237890B ctbf|TGBR5_237890B ctbn|TGBR9_237890 domt|TGDOM2_237890A fouo|TGFOU_237890A hham|HHA_237890 maso|TGMAS_237890 ncan|NCLIV_012150 pena|TGP89_237890 prct|TGPRC2_237890 tari|TGARI_237890 tcof|TGCTCO5_237890 tgaf|TGME49_237890 tggt|TGGT1_237890 trub|TGRUB_237890A trub|TGRUB_237890B tveg|TGVEG_237890 vand|TGVAND_237890 ctbf|TGBR5_237890A fouo|TGFOU_237890B ctbn|TGBR9_385280 maso|TGMAS_360600 pena|TGP89_360600 domt|TGDOM2_237890B
OG6_400564: cast|TGCAST_239885 coug|TGCOUG_239885A coug|TGCOUG_239885B ctbf|TGBR5_239885 ctbn|TGBR9_239885 ctbn|TGBR9_383230 domt|TGDOM2_239885 fouo|TGFOU_239885A fouo|TGFOU_239885B fouo|TGFOU_239885C hham|HHA_239885 maso|TGMAS_239885A maso|TGMAS_239885B ncan|NCLIV_0160 pena|TGP89_239885 prct|TGPRC2_239885A prct|TGPRC2_239885B tari|TGARI_239885 tcof|TGCTCO5_239885 tgaf|TGME49_239885 tggt|TGGT1_239885 trub|TGRUB_239885A trub|TGRUB_239885B trub|TGRUB_239885C tveg|TGVEG_239885 vand|TGVAND_239885
OG6_400565: cast|TGCAST_241890A coug|TGCOUG_241890A ctbf|TGBR5_241890A fouo|TGFOU_241890A maso|TGMAS_241890A pena|TGP89_241890A prct|TGPRC2_241890A tari|TGARI_241890A vand|TGVAND_241890A cast|TGCAST_241890B coug|TGCOUG_241890B ctbf|TGBR5_241890B domt|TGDOM2_241890 fouo|TGFOU_241890B hham|HHA_241890 maso|TGMAS_241890B ncan|NCLIV_017310 pena|TGP89_241890B prct|TGPRC2_241890B tari|TGARI_241890B tcof|TGCTCO5_241890 tgaf|TGME49_241890 tggt|TGGT1_241890 trub|TGRUB_241890 tveg|TGVEG_241890 vand|TGVAND_241890B
OG6_400566: cast|TGCAST_242070A coug|TGCOUG_242070A domt|TGDOM2_242070A fouo|TGFOU_242070A maso|TGMAS_242070A prct|TGPRC2_242070A tari|TGARI_242070 trub|TGRUB_242070A cast|TGCAST_242070B coug|TGCOUG_242070B ctbf|TGBR5_242070 ctbn|TGBR9_242070 domt|TGDOM2_242070B fouo|TGFOU_242070B hham|HHA_242070 maso|TGMAS_242070B ncan|NCLIV_017370 pena|TGP89_242070 prct|TGPRC2_242070B tari|TGARI_371630 tcof|TGCTCO5_242070 tgaf|TGME49_242070 tggt|TGGT1_242070 trub|TGRUB_242070B tveg|TGVEG_242070 vand|TGVAND_242070
OG6_400567: cast|TGCAST_243590A coug|TGCOUG_243590A ctbf|TGBR5_243590A ctbn|TGBR9_243590 domt|TGDOM2_243590A fouo|TGFOU_243590A hham|HHA_243590 maso|TGMAS_243590 ncan|NCLIV_018310 pena|TGP89_243590 prct|TGPRC2_243590 tari|TGARI_243590A tcof|TGCTCO5_243590 tgaf|TGME49_243590 tggt|TGGT1_243590 trub|TGRUB_243590 tveg|TGVEG_243590 vand|TGVAND_243590 cast|TGCAST_243590B coug|TGCOUG_243590C ctbf|TGBR5_243590B ctbn|TGBR9_383060 domt|TGDOM2_243590B fouo|TGFOU_243590B tari|TGARI_243590B coug|TGCOUG_243590B
OG6_400568: cast|TGCAST_244000A ctbf|TGBR5_244000A ctbn|TGBR9_244000A domt|TGDOM2_244000 fouo|TGFOU_244000A prct|TGPRC2_244000A tari|TGARI_244000A tggt|TGGT1_244000 trub|TGRUB_244000A vand|TGVAND_244000A cast|TGCAST_244000B coug|TGCOUG_244000 ctbf|TGBR5_244000B ctbn|TGBR9_244000B fouo|TGFOU_244000B hham|HHA_244000 maso|TGMAS_244000 ncan|NCLIV_018600 pena|TGP89_244000 prct|TGPRC2_244000B tari|TGARI_244000B tcof|TGCTCO5_244000 tgaf|TGME49_244000 trub|TGRUB_244000B tveg|TGVEG_244000 vand|TGVAND_244000B
OG6_400569: cast|TGCAST_248570 coug|TGCOUG_248570 ctbf|TGBR5_248570A ctbf|TGBR5_248570B ctbn|TGBR9_248570A ctbn|TGBR9_248570B domt|TGDOM2_248570 fouo|TGFOU_248570A fouo|TGFOU_248570B hham|HHA_248570 maso|TGMAS_248570A maso|TGMAS_248570B ncan|NCLIV_064740 pena|TGP89_248570A pena|TGP89_248570B prct|TGPRC2_248570 tari|TGARI_248570 tcof|TGCTCO5_248570A tcof|TGCTCO5_248570B tgaf|TGME49_248570 tggt|TGGT1_248570 trub|TGRUB_248570A trub|TGRUB_248570B tveg|TGVEG_248570 vand|TGVAND_248570A vand|TGVAND_248570B
OG6_400570: cast|TGCAST_249260 coug|TGCOUG_249260 ctbf|TGBR5_249260 ctbn|TGBR9_249260A ctbn|TGBR9_249260B domt|TGDOM2_249260 fouo|TGFOU_249260A fouo|TGFOU_249260B hham|HHA_249260 maso|TGMAS_249260A maso|TGMAS_249260B ncan|NCLIV_065460 pena|TGP89_249260A pena|TGP89_249260B prct|TGPRC2_249260 tari|TGARI_249260A tari|TGARI_249260B tcof|TGCTCO5_249260A tcof|TGCTCO5_249260B tgaf|TGME49_249260 tggt|TGGT1_249260 trub|TGRUB_249260A trub|TGRUB_249260B tveg|TGVEG_249260 vand|TGVAND_249260A vand|TGVAND_249260B
OG6_400571: cast|TGCAST_249290 ctbf|TGBR5_249290A ctbn|TGBR9_249290A fouo|TGFOU_249290 hham|HHA_249290 maso|TGMAS_249290A ncan|NCLIV_065490 pena|TGP89_249290 tcof|TGCTCO5_249290 tggt|TGGT1_249290 trub|TGRUB_249290 cast|TGCAST_358390 coug|TGCOUG_249290 ctbf|TGBR5_249290B ctbn|TGBR9_249290B domt|TGDOM2_249290B fouo|TGFOU_358390 maso|TGMAS_249290B pena|TGP89_358390 prct|TGPRC2_249290 tari|TGARI_249290 tcof|TGCTCO5_358390 tgaf|TGME49_249290 trub|TGRUB_429490 tveg|TGVEG_249290 vand|TGVAND_249290
OG6_400572: cast|TGCAST_250050 coug|TGCOUG_250050A coug|TGCOUG_250050B coug|TGCOUG_250050C ctbf|TGBR5_250050 ctbn|TGBR9_250050 domt|TGDOM2_250050 fouo|TGFOU_250050 hham|HHA_250050 maso|TGMAS_250050A maso|TGMAS_250050B maso|TGMAS_250050C ncan|NCLIV_066130 pena|TGP89_250050A pena|TGP89_250050B prct|TGPRC2_250050A prct|TGPRC2_250050B tari|TGARI_250050A tari|TGARI_250050B tcof|TGCTCO5_250050A tcof|TGCTCO5_250050B tgaf|TGME49_250050 tggt|TGGT1_250050 trub|TGRUB_250050 tveg|TGVEG_250050 vand|TGVAND_250050
OG6_400573: cast|TGCAST_251490 coug|TGCOUG_251490 ctbf|TGBR5_251490A ctbn|TGBR9_384880 domt|TGDOM2_251490 fouo|TGFOU_251490 hham|HHA_251490 maso|TGMAS_251490A ncan|NCLIV_066590 pena|TGP89_421110 prct|TGPRC2_251490B tari|TGARI_251490B tcof|TGCTCO5_251490B tgaf|TGME49_251490 tggt|TGGT1_251490 trub|TGRUB_251490A tveg|TGVEG_251490 vand|TGVAND_251490B prct|TGPRC2_251490A vand|TGVAND_251490A tari|TGARI_251490A tcof|TGCTCO5_251490A ctbf|TGBR5_251490B fouo|TGFOU_405020 maso|TGMAS_251490C trub|TGRUB_251490B
OG6_400574: cast|TGCAST_251670A coug|TGCOUG_251670A ctbf|TGBR5_251670A ctbn|TGBR9_384840 fouo|TGFOU_251670A hham|HHA_251670 maso|TGMAS_251670A ncan|NCLIV_066740 pena|TGP89_251670A prct|TGPRC2_251670 tari|TGARI_251670 tcof|TGCTCO5_251670 tgaf|TGME49_251670 tggt|TGGT1_251670 trub|TGRUB_251670A tveg|TGVEG_251670 vand|TGVAND_251670 cast|TGCAST_251670B coug|TGCOUG_251670B ctbn|TGBR9_251670 domt|TGDOM2_251670 maso|TGMAS_251670C pena|TGP89_251670B tari|TGARI_371400 trub|TGRUB_251670B fouo|TGFOU_251670B
OG6_400575: cast|TGCAST_254010A ctbn|TGBR9_254010A domt|TGDOM2_254010A fouo|TGFOU_254010A maso|TGMAS_254010A pena|TGP89_254010A prct|TGPRC2_254010A trub|TGRUB_254010A cast|TGCAST_254010B coug|TGCOUG_254010 ctbf|TGBR5_254010 ctbn|TGBR9_254010B domt|TGDOM2_254010B fouo|TGFOU_254010B hham|HHA_254010 maso|TGMAS_254010B ncan|NCLIV_008320 pena|TGP89_254010B prct|TGPRC2_254010B tari|TGARI_254010 tcof|TGCTCO5_254010 tgaf|TGME49_254010 tggt|TGGT1_254010 trub|TGRUB_254010B tveg|TGVEG_254010 vand|TGVAND_254010
OG6_400576: cast|TGCAST_256830 coug|TGCOUG_256830A coug|TGCOUG_256830B ctbf|TGBR5_256830A ctbf|TGBR5_256830B ctbn|TGBR9_256830A ctbn|TGBR9_256830B domt|TGDOM2_256830 fouo|TGFOU_256830A fouo|TGFOU_256830B hham|HHA_256830 maso|TGMAS_256830A maso|TGMAS_256830B pena|TGP89_256830 prct|TGPRC2_256830A prct|TGPRC2_256830B tari|TGARI_256830 tcof|TGCTCO5_256830 tgaf|TGME49_256830 tggt|TGGT1_256830 trub|TGRUB_256830A trub|TGRUB_256830B tveg|TGVEG_256830 vand|TGVAND_256830A vand|TGVAND_256830B ncan|NCLIV_015250
OG6_400577: cast|TGCAST_257800 coug|TGCOUG_257800 ctbf|TGBR5_257800A ctbf|TGBR5_257800B ctbn|TGBR9_257800A ctbn|TGBR9_257800B domt|TGDOM2_257800A domt|TGDOM2_257800B fouo|TGFOU_257800A fouo|TGFOU_257800B hham|HHA_257800 maso|TGMAS_257800A maso|TGMAS_257800B ncan|NCLIV_028450 pena|TGP89_257800 prct|TGPRC2_257800A prct|TGPRC2_257800B tari|TGARI_257800 tcof|TGCTCO5_257800A tcof|TGCTCO5_257800B tgaf|TGME49_257800 tggt|TGGT1_257800 trub|TGRUB_257800A trub|TGRUB_257800B tveg|TGVEG_257800 vand|TGVAND_257800
OG6_400578: cast|TGCAST_258080 coug|TGCOUG_258080 ctbf|TGBR5_258080A ctbf|TGBR5_258080B ctbn|TGBR9_258080A ctbn|TGBR9_258080B domt|TGDOM2_258080 fouo|TGFOU_258080A fouo|TGFOU_258080B hham|HHA_258080 maso|TGMAS_258080 ncan|NCLIV_028290 pena|TGP89_258080A pena|TGP89_258080B prct|TGPRC2_258080 tari|TGARI_258080A tari|TGARI_258080B tcof|TGCTCO5_258080A tcof|TGCTCO5_258080B tgaf|TGME49_258080 tggt|TGGT1_258080 trub|TGRUB_258080A trub|TGRUB_258080C tveg|TGVEG_258080 vand|TGVAND_258080A vand|TGVAND_258080B
OG6_400579: cast|TGCAST_260430 coug|TGCOUG_260430B ctbf|TGBR5_260430 ctbn|TGBR9_260430B domt|TGDOM2_260430A fouo|TGFOU_260430A hham|HHA_260430 maso|TGMAS_260430 ncan|NCLIV_026620 pena|TGP89_260430 prct|TGPRC2_260430B tari|TGARI_260430B tcof|TGCTCO5_260430 tgaf|TGME49_260430 tggt|TGGT1_260430 trub|TGRUB_260430 tveg|TGVEG_260430 vand|TGVAND_260430C tari|TGARI_260430A vand|TGVAND_260430B ctbn|TGBR9_260430C domt|TGDOM2_260430B fouo|TGFOU_260430B ncan|NCLIV_026610 prct|TGPRC2_260430A vand|TGVAND_260430A
OG6_400580: cast|TGCAST_263595A coug|TGCOUG_263595A ctbf|TGBR5_263595A ctbn|TGBR9_263595 domt|TGDOM2_401290 fouo|TGFOU_263595 hham|HHA_263595 maso|TGMAS_263595A ncan|NCLIV_024340 pena|TGP89_263595A prct|TGPRC2_263595A tari|TGARI_263595A tcof|TGCTCO5_263595A tgaf|TGME49_263595 tggt|TGGT1_263595 trub|TGRUB_263595 tveg|TGVEG_263595 vand|TGVAND_263595 cast|TGCAST_263595B coug|TGCOUG_263595B ctbf|TGBR5_263595B maso|TGMAS_263595B pena|TGP89_263595B prct|TGPRC2_263595B tari|TGARI_263595B tcof|TGCTCO5_263595B
OG6_400581: cast|TGCAST_263870 coug|TGCOUG_263870B ctbf|TGBR5_263870B ctbn|TGBR9_381700 domt|TGDOM2_263870 fouo|TGFOU_263870 hham|HHA_263870 maso|TGMAS_263870B ncan|NCLIV_024090 pena|TGP89_263870B prct|TGPRC2_263870 tari|TGARI_263870B tcof|TGCTCO5_263870B tgaf|TGME49_263870 tggt|TGGT1_263870 trub|TGRUB_263870 tveg|TGVEG_263870 vand|TGVAND_263870B cast|TGCAST_388330 coug|TGCOUG_263870A ctbf|TGBR5_263870A pena|TGP89_263870A tari|TGARI_263870A tcof|TGCTCO5_263870A vand|TGVAND_263870A maso|TGMAS_263870A
OG6_400582: cast|TGCAST_268240A coug|TGCOUG_268240 ctbf|TGBR5_268240A ctbn|TGBR9_268240 domt|TGDOM2_268240A fouo|TGFOU_268240A hham|HHA_268240 maso|TGMAS_268240A pena|TGP89_268240 prct|TGPRC2_268240A tari|TGARI_268240A tcof|TGCTCO5_268240 tgaf|TGME49_268240 tggt|TGGT1_268240 trub|TGRUB_431420 tveg|TGVEG_268240 vand|TGVAND_268240 cast|TGCAST_268240B ctbf|TGBR5_268240B domt|TGDOM2_268240B fouo|TGFOU_268240B maso|TGMAS_268240B ncan|NCLIV_037960 prct|TGPRC2_268240B tari|TGARI_268240B trub|TGRUB_268240
OG6_400583: cast|TGCAST_269480A coug|TGCOUG_269480A ctbf|TGBR5_269480A ctbn|TGBR9_382800 domt|TGDOM2_269480 fouo|TGFOU_269480 hham|HHA_269480 maso|TGMAS_269480 pena|TGP89_269480A prct|TGPRC2_269480 tari|TGARI_269480 tcof|TGCTCO5_269480A tgaf|TGME49_269480 tggt|TGGT1_269480 trub|TGRUB_269480A tveg|TGVEG_269480 vand|TGVAND_436880 cast|TGCAST_269480B coug|TGCOUG_269480B ctbf|TGBR5_269480B ncan|NCLIV_036940 pena|TGP89_269480B tcof|TGCTCO5_269480B trub|TGRUB_269480B prct|TGPRC2_423400 ctbn|TGBR9_385670
OG6_400584: cast|TGCAST_269660 coug|TGCOUG_269660 ctbf|TGBR5_269660A ctbn|TGBR9_269660A ctbn|TGBR9_269660B domt|TGDOM2_269660 fouo|TGFOU_269660A fouo|TGFOU_269660B hham|HHA_269660 maso|TGMAS_269660A maso|TGMAS_269660B ncan|NCLIV_036860 pena|TGP89_269660 prct|TGPRC2_269660A prct|TGPRC2_269660B tari|TGARI_269660A tcof|TGCTCO5_269660 tgaf|TGME49_269660 tggt|TGGT1_269660 trub|TGRUB_269660 tveg|TGVEG_269660 vand|TGVAND_269660A ctbf|TGBR5_269660B tari|TGARI_269660B vand|TGVAND_269660C vand|TGVAND_269660B
OG6_400585: cast|TGCAST_269940 coug|TGCOUG_269940 ctbf|TGBR5_269940A ctbf|TGBR5_269940B ctbn|TGBR9_269940A ctbn|TGBR9_269940B domt|TGDOM2_269940 fouo|TGFOU_269940 hham|HHA_269940 maso|TGMAS_269940A maso|TGMAS_269940B ncan|NCLIV_036650 pena|TGP89_269940A pena|TGP89_269940B prct|TGPRC2_269940A prct|TGPRC2_269940B tari|TGARI_269940A tari|TGARI_269940B tcof|TGCTCO5_269940A tcof|TGCTCO5_269940B tgaf|TGME49_269940 tggt|TGGT1_269940 trub|TGRUB_269940A trub|TGRUB_269940B tveg|TGVEG_269940 vand|TGVAND_269940A
OG6_400586: cast|TGCAST_270000A coug|TGCOUG_270000 ctbf|TGBR5_270000A domt|TGDOM2_270000 fouo|TGFOU_270000 hham|HHA_270000 maso|TGMAS_270000A ncan|NCLIV_036590 pena|TGP89_270000 prct|TGPRC2_270000A tari|TGARI_270000B tcof|TGCTCO5_270000A tgaf|TGME49_270000 tggt|TGGT1_270000 trub|TGRUB_270000 tveg|TGVEG_270000 vand|TGVAND_270000B cast|TGCAST_270000B ctbf|TGBR5_270000B ctbn|TGBR9_382740 maso|TGMAS_270000B prct|TGPRC2_270000B tari|TGARI_270000C tcof|TGCTCO5_270000B tari|TGARI_270000A vand|TGVAND_270000A
OG6_400587: cast|TGCAST_271770A coug|TGCOUG_271770 ctbf|TGBR5_271770A ctbn|TGBR9_271770A domt|TGDOM2_271770A fouo|TGFOU_271770A hham|HHA_271770 maso|TGMAS_271770 pena|TGP89_271770A prct|TGPRC2_271770A tari|TGARI_271770A tcof|TGCTCO5_271770 tgaf|TGME49_271770 tggt|TGGT1_271770 trub|TGRUB_271770 tveg|TGVEG_271770 vand|TGVAND_271770 cast|TGCAST_271770B ctbf|TGBR5_271770B ctbn|TGBR9_271770B domt|TGDOM2_271770B fouo|TGFOU_271770B ncan|NCLIV_035350 pena|TGP89_271770B prct|TGPRC2_271770B tari|TGARI_271770B
OG6_400588: cast|TGCAST_272640A coug|TGCOUG_272640A ctbf|TGBR5_272640A ctbn|TGBR9_272640A domt|TGDOM2_272640A fouo|TGFOU_272640A hham|HHA_272640 maso|TGMAS_272640A pena|TGP89_272640A prct|TGPRC2_272640 tari|TGARI_272640 tcof|TGCTCO5_272640A tgaf|TGME49_272640 tggt|TGGT1_272640 trub|TGRUB_272640 tveg|TGVEG_272640 vand|TGVAND_272640A cast|TGCAST_272640B coug|TGCOUG_272640B ctbn|TGBR9_272640B domt|TGDOM2_272640B fouo|TGFOU_272640B maso|TGMAS_272640B ncan|NCLIV_034670 tcof|TGCTCO5_272640B vand|TGVAND_272640B
OG6_400589: cast|TGCAST_272670 coug|TGCOUG_272670A coug|TGCOUG_272670B ctbf|TGBR5_272670A ctbf|TGBR5_272670B ctbn|TGBR9_272670 domt|TGDOM2_272670 fouo|TGFOU_272670A fouo|TGFOU_272670C hham|HHA_272670 maso|TGMAS_272670B ncan|NCLIV_034640 pena|TGP89_272670B prct|TGPRC2_272670 tari|TGARI_272670A tari|TGARI_272670B tcof|TGCTCO5_272670A tcof|TGCTCO5_272670B tgaf|TGME49_272670 tggt|TGGT1_272670 trub|TGRUB_272670A trub|TGRUB_272670B tveg|TGVEG_272670 vand|TGVAND_272670 maso|TGMAS_272670A pena|TGP89_272670A
OG6_400590: cast|TGCAST_273780 coug|TGCOUG_273780 ctbf|TGBR5_273780A ctbf|TGBR5_273780B ctbf|TGBR5_273780C ctbn|TGBR9_273780B domt|TGDOM2_273780 fouo|TGFOU_273780A fouo|TGFOU_273780B hham|HHA_273780 maso|TGMAS_273780 ncan|NCLIV_033930 pena|TGP89_273780 prct|TGPRC2_273780A prct|TGPRC2_273780B tari|TGARI_273780A tari|TGARI_273780B tcof|TGCTCO5_273780 tgaf|TGME49_273780 tggt|TGGT1_273780 trub|TGRUB_273780A trub|TGRUB_273780B tveg|TGVEG_273780 vand|TGVAND_273780A vand|TGVAND_273780B ctbn|TGBR9_273780A
OG6_400591: cast|TGCAST_275480 coug|TGCOUG_275480 ctbf|TGBR5_275480 ctbn|TGBR9_385070 domt|TGDOM2_275480A domt|TGDOM2_275480B fouo|TGFOU_275480B hham|HHA_275480 maso|TGMAS_275480 ncan|NCLIV_052910 pena|TGP89_275480A prct|TGPRC2_275480A tari|TGARI_275480A tcof|TGCTCO5_275480C tgaf|TGME49_275480 tggt|TGGT1_275480 trub|TGRUB_275480A tveg|TGVEG_275480 vand|TGVAND_275480A vand|TGVAND_275480B fouo|TGFOU_275480A tcof|TGCTCO5_275480B ctbn|TGBR9_385080 pena|TGP89_275480B prct|TGPRC2_275480B tcof|TGCTCO5_275480A
OG6_400592: cast|TGCAST_278260A coug|TGCOUG_278260 ctbf|TGBR5_278260A ctbn|TGBR9_278260 domt|TGDOM2_278260A fouo|TGFOU_278260A hham|HHA_278260 maso|TGMAS_278260A pena|TGP89_278260A prct|TGPRC2_278260A tari|TGARI_278260 tcof|TGCTCO5_278260 tgaf|TGME49_278260 tggt|TGGT1_278260 trub|TGRUB_278260A tveg|TGVEG_278260 vand|TGVAND_278260 cast|TGCAST_278260B ctbf|TGBR5_278260B domt|TGDOM2_278260B fouo|TGFOU_278260B maso|TGMAS_278260B ncan|NCLIV_067750 pena|TGP89_278260B prct|TGPRC2_278260B trub|TGRUB_278260B
OG6_400593: cast|TGCAST_278500 coug|TGCOUG_278500 ctbf|TGBR5_278500 ctbn|TGBR9_278500A ctbn|TGBR9_278500B domt|TGDOM2_278500 fouo|TGFOU_278500A fouo|TGFOU_278500B hham|HHA_278500 maso|TGMAS_278500A maso|TGMAS_278500B ncan|NCLIV_067500 pena|TGP89_278500A pena|TGP89_278500B prct|TGPRC2_278500A prct|TGPRC2_278500C tari|TGARI_278500 tcof|TGCTCO5_278500 tgaf|TGME49_278500 tggt|TGGT1_278500 trub|TGRUB_278500A trub|TGRUB_278500B tveg|TGVEG_278500 vand|TGVAND_278500A vand|TGVAND_278500B prct|TGPRC2_278500B
OG6_400594: cast|TGCAST_278800 coug|TGCOUG_278800A coug|TGCOUG_278800B ctbf|TGBR5_278800A ctbf|TGBR5_278800B ctbn|TGBR9_278800A domt|TGDOM2_278800 fouo|TGFOU_278800A fouo|TGFOU_278800B maso|TGMAS_278800A maso|TGMAS_278800B ncan|NCLIV_067210 pena|TGP89_278800 prct|TGPRC2_278800A prct|TGPRC2_278800B tari|TGARI_278800 tcof|TGCTCO5_278800B tggt|TGGT1_278800 trub|TGRUB_278800 tveg|TGVEG_278800A tveg|TGVEG_278800B vand|TGVAND_278800A vand|TGVAND_278800B hham|HHA_278800 tgaf|TGME49_278800 ctbn|TGBR9_278800B
OG6_400595: cast|TGCAST_282150A coug|TGCOUG_282150A ctbf|TGBR5_282150A ctbn|TGBR9_282150A domt|TGDOM2_282150 fouo|TGFOU_282150A maso|TGMAS_282150 pena|TGP89_282150 prct|TGPRC2_282150A tari|TGARI_282150 tcof|TGCTCO5_282150 tgaf|TGME49_282150 tggt|TGGT1_282150 trub|TGRUB_282150 tveg|TGVEG_282150 vand|TGVAND_282150A cast|TGCAST_282150B coug|TGCOUG_282150B ctbf|TGBR5_282150B ctbn|TGBR9_282150B fouo|TGFOU_282150B hham|HHA_282150 ncan|NCLIV_023770 prct|TGPRC2_282150B trub|TGRUB_433470 vand|TGVAND_282150B
OG6_400596: cast|TGCAST_285445 coug|TGCOUG_285445 ctbf|TGBR5_285445A ctbf|TGBR5_285445B ctbf|TGBR5_285445C ctbn|TGBR9_285445A ctbn|TGBR9_285445B domt|TGDOM2_285445 fouo|TGFOU_285445A fouo|TGFOU_285445B hham|HHA_285445 maso|TGMAS_285445A maso|TGMAS_285445B ncan|NCLIV_014830 pena|TGP89_285445 prct|TGPRC2_285445 tari|TGARI_285445A tari|TGARI_285445B tcof|TGCTCO5_285445 tgaf|TGME49_285445 tggt|TGGT1_285445 trub|TGRUB_285445 tveg|TGVEG_285445 vand|TGVAND_285445A vand|TGVAND_285445B ncan|NCLIV_014840
OG6_400597: cast|TGCAST_288920A coug|TGCOUG_288920 ctbf|TGBR5_288920A ctbn|TGBR9_288920A domt|TGDOM2_288920A fouo|TGFOU_288920A hham|HHA_288920 maso|TGMAS_288920 ncan|NCLIV_041310 pena|TGP89_288920 prct|TGPRC2_288920 tari|TGARI_288920 tcof|TGCTCO5_288920 tgaf|TGME49_288920 tggt|TGGT1_288920 trub|TGRUB_288920 tveg|TGVEG_288920 vand|TGVAND_288920 cast|TGCAST_288920B ctbf|TGBR5_288920C ctbn|TGBR9_288920C domt|TGDOM2_288920B fouo|TGFOU_288920C ctbf|TGBR5_288920B ctbn|TGBR9_288920B fouo|TGFOU_288920B
OG6_400598: cast|TGCAST_289190A coug|TGCOUG_289190A coug|TGCOUG_289190B ctbf|TGBR5_289190 ctbn|TGBR9_289190 domt|TGDOM2_398800 fouo|TGFOU_289190A hham|HHA_289190 maso|TGMAS_289190A pena|TGP89_289190 prct|TGPRC2_289190 tari|TGARI_289190A tcof|TGCTCO5_289190 tgaf|TGME49_289190 tggt|TGGT1_289190 trub|TGRUB_289190A tveg|TGVEG_289190 vand|TGVAND_289190 cast|TGCAST_289190B coug|TGCOUG_289190C domt|TGDOM2_289190 fouo|TGFOU_289190B maso|TGMAS_289190B tari|TGARI_289190B trub|TGRUB_289190B ncan|NCLIV_041560
OG6_400599: cast|TGCAST_289200 coug|TGCOUG_365720 ctbf|TGBR5_289200B ctbn|TGBR9_289200B domt|TGDOM2_289200 fouo|TGFOU_289200B hham|HHA_289200 maso|TGMAS_289200B ncan|NCLIV_041570 pena|TGP89_289200 prct|TGPRC2_289200A prct|TGPRC2_289200B tari|TGARI_369210 tcof|TGCTCO5_289200 tgaf|TGME49_289200 tggt|TGGT1_289200 trub|TGRUB_365720 tveg|TGVEG_289200 vand|TGVAND_289200A vand|TGVAND_289200B ctbf|TGBR5_289200A ctbn|TGBR9_289200A fouo|TGFOU_289200A tari|TGARI_369200 trub|TGRUB_430540 maso|TGMAS_289200A
OG6_400600: cast|TGCAST_290030A coug|TGCOUG_290030 ctbf|TGBR5_290030 ctbn|TGBR9_290030 domt|TGDOM2_290030A fouo|TGFOU_290030 hham|HHA_290030 maso|TGMAS_290030 ncan|NCLIV_042390 pena|TGP89_290030A prct|TGPRC2_290030 tari|TGARI_290030A tcof|TGCTCO5_290030A tgaf|TGME49_290030 tggt|TGGT1_290030 trub|TGRUB_290030 tveg|TGVEG_290030 vand|TGVAND_290030 cast|TGCAST_290030B domt|TGDOM2_290030B pena|TGP89_290030B tari|TGARI_290030B tcof|TGCTCO5_290030B cast|TGCAST_290030C domt|TGDOM2_290030C fouo|TGFOU_407710
OG6_400601: cast|TGCAST_290160 coug|TGCOUG_290160 ctbf|TGBR5_290160A ctbn|TGBR9_290160A domt|TGDOM2_290160 fouo|TGFOU_290160A fouo|TGFOU_290160B hham|HHA_290160 maso|TGMAS_290160A ncan|NCLIV_042410 pena|TGP89_290160A pena|TGP89_290160B pena|TGP89_290160C prct|TGPRC2_290160A prct|TGPRC2_290160B tari|TGARI_290160A tcof|TGCTCO5_290160A tcof|TGCTCO5_290160B tgaf|TGME49_290160 tggt|TGGT1_290160 trub|TGRUB_290160B tveg|TGVEG_290160 vand|TGVAND_290160A fouo|TGFOU_290160C prct|TGPRC2_290160C tari|TGARI_290160C
OG6_400602: cast|TGCAST_290170 coug|TGCOUG_290170A ctbf|TGBR5_290170A ctbn|TGBR9_290170 domt|TGDOM2_290170C fouo|TGFOU_290170A hham|HHA_290170 maso|TGMAS_290170 ncan|NCLIV_042420 pena|TGP89_290170 prct|TGPRC2_290170B tari|TGARI_290170A tcof|TGCTCO5_290170A tgaf|TGME49_290170 tggt|TGGT1_290170 trub|TGRUB_290170 tveg|TGVEG_290170 vand|TGVAND_290170 coug|TGCOUG_290170C ctbf|TGBR5_290170B fouo|TGFOU_290170B maso|TGMAS_417700 prct|TGPRC2_290170D tari|TGARI_290170B tcof|TGCTCO5_290170B domt|TGDOM2_290170B
OG6_400603: cast|TGCAST_290270A coug|TGCOUG_290270 ctbf|TGBR5_290270 ctbn|TGBR9_290270A domt|TGDOM2_290270A fouo|TGFOU_290270A hham|HHA_290270 maso|TGMAS_290270 ncan|NCLIV_042490 pena|TGP89_290270 prct|TGPRC2_290270 tari|TGARI_290270B tcof|TGCTCO5_290270A tgaf|TGME49_290270 tggt|TGGT1_290270 trub|TGRUB_290270A tveg|TGVEG_290270 vand|TGVAND_290270A cast|TGCAST_290270B domt|TGDOM2_290270B fouo|TGFOU_290270B tcof|TGCTCO5_290270B trub|TGRUB_290270B ctbf|TGBR5_374470 ctbn|TGBR9_290270B vand|TGVAND_290270B
OG6_400604: cast|TGCAST_291020A coug|TGCOUG_291020A ctbf|TGBR5_291020 ctbn|TGBR9_291020 domt|TGDOM2_291020A fouo|TGFOU_291020A hham|HHA_291020 maso|TGMAS_291020 ncan|NCLIV_042890 pena|TGP89_291020A prct|TGPRC2_291020A tari|TGARI_291020 tcof|TGCTCO5_291020 tgaf|TGME49_291020 tggt|TGGT1_291020 trub|TGRUB_291020A trub|TGRUB_291020B tveg|TGVEG_291020 vand|TGVAND_291020 cast|TGCAST_291020B coug|TGCOUG_291020B domt|TGDOM2_291020B fouo|TGFOU_291020C pena|TGP89_291020C prct|TGPRC2_291020B trub|TGRUB_291020D
[truncated: 2,886,889 more chars]
