# Supplementary material for: Local admixture of amplified and diversified secreted pathogenesis determinants shapes mosaic Toxoplasma gondii genomes
Source: Nat Commun. 2016 Jan 7;7:10147. doi: 10.1038/ncomms10147 (PMC4729833; doi:10.1038/ncomms10147)
Supplement: Supplementary Data 4 — List of CNV and tandem arrays for 16 reference T. gondii genomes. [file ncomms10147-s5.xlsx]

## Sheet: All CNV genes - All strains
Data File 4 CNV genes for all 62 Toxoplasma gondii strains
Gene	Description	Position	# Strains with CNV Gene	ARI	CAST	COUG	FOU	TgA105004	GT1	MAS	ME49	P89	RUB	TgCtPRC2	TgCtBr5	TgCtBr9	TgCtCo5	VAND	VEG	TgH26044	B41	TgH21016	BOF	GUY2004JAG1	TgCtBr26	TgH18001	TgCtBr15	TgCkCr10	TgCkGy2	CASTELLS	TgH18003	TgCtBr1	TgDgCo17	PRU	RAY	TgCtBr10	TgH18002	TgCtBr18	TgH20005	TgA105003	TgA105006	B73	RHJSR	M7741	TgH18021	TgCtBr72	TgCtBr34	G662M	TgA105002
TGME49_201100	hypothetical protein	TGME49_chrVIIa: 4,042,782 - 4,044,561 (-)	62	3.42876	3.29096	3.22255	3.7175	3.30096	3.22185	3.44	2.9908	3.26216	4.62764	3.09259	3.33692	3.28627	3.50407	3.4604	3.08911	4.16954	3.61206	1.99052	3.24789	3.54093	3.06951	3.32333	2.91319	3.30636	3.27159	3.71488	3.60621	2.95485	2.7519	3.24746	3.38095	3.12504	3.74668	3.18293	3.28396	3.31712	3.42837	2.88266	3.25468	2.92558	2.854	3.60992	3.8826	3.39044	3.47635
TGME49_212030	hypothetical protein	TGME49_chrX: 4,107,569 - 4,109,706 (-)	62	2.78688	1.95968	4.1847	2.36953	3.20405	3.04764	2.24409	3.85187	2.08927	7.02603	3.43371	3.35244	2.61208	2.15913	3.18107	2.55192	4.17994	3.40641	4.45931	2.19209	2.8261	2.05186	3.17221	2.0954	3.0402	2.74511	4.13092	4.41323	3.31948	2.93389	3.40242	4.73517	3.45822	2.65079	3.1592	4.40991	2.86475	2.81565	3.31345	2.86597	2.7981	2.5946	2.25308	3.47099	2.01675	2.16142
TGME49_220640	hypothetical protein	TGME49_chrV: 502,316 - 507,147 (-)	62	2.20525	2.03697	2.22065	2.30002	1.97776	2.12224	2.84543	2.85229	2.05367	2.34037	2.25056	2.17557	2.37997	2.10379	2.09912	2.05197	1.99383	2.247	2.09935	2.14888	2.19026	2.14623	2.18185	2.09167	2.13975	2.0621	2.08075	2.14692	2.08117	2.1191	2.07451	2.30615	2.11041	2.25526	2.10105	2.10496	2.05656	2.07684	1.89266	2.03424	1.97736	2.03274	2.11435	2.14765	2.20503	2.17095
TGME49_234165	hypothetical protein	TGME49_chrX: 4,167,969 - 4,171,748 (-)	62	2.34123	3.09527	2.43749	3.23278	4.2967	2.87601	3.58384	4.30439	3.82272	4.16131	6.62194	2.52549	3.53893	3.22097	2.73123	3.25911	3.05619	4.12789	3.26919	2.72984	3.50073	2.80564	2.91196	3.25793	3.03734	3.38138	2.98435	3.20664	3.11192	2.65867	3.96938	2.54073	2.53464	2.61865	2.76538	3.58694	4.24402	4.26389	4.1404	3.18027	3.67664	2.59656	2.85475	3.09536	3.49831	2.87385
TGME49_242250	rhoptry kinase family protein ROP19B (ROP19B)	TGME49_chrVI: 1,921,126 - 1,922,781 (+)	62	4.49346	1.90283	2.15514	1.99617	2.19067	2.07478	2.16135	3.28703	3.13427	3.75808	3.08715	3.39873	3.42214	1.90562	2.12907	6.20443	2.05945	3.29094	2.09542	2.22835	2.24518	3.23551	1.91566	3.1298	3.11144	2.08223	2.25648	3.50603	2.08359	2.31975	5.18011	3.39709	2.084	2.37515	5.07352	2.14533	1.95583	2.06985	6.09111	2.04874	5.19213	3.12427	5.23658	2.17155	4.25226	2.13804
TGME49_280070	hypothetical protein	TGME49_chrVIIa: 33,672 - 35,843 (+)	62	8.06263	8.97833	7.53653	9.77893	9.64747	7.05696	14.1131	10.0486	10.3027	23.6529	8.15094	6.7027	10.5455	11.3398	11.7612	8.42787	12.6575	9.85404	13.6512	7.24002	8.2133	7.39213	7.79101	8.96682	11.4143	6.61706	7.98522	9.7762	6.44637	6.34872	10.9487	7.65129	7.31812	10.4699	8.68041	11.9593	12.7604	9.54912	9.34119	7.85264	9.97711	9.22556	11.0103	10.8848	9.25806	9.34368
TGME49_287450	hypothetical protein	TGME49_chrV: 519,611 - 520,109 (-)	62	2.74574	3.07955	3.04982	3.08607	2.70694	3.20273	2.36959	1.79625	2.19523	4.76493	3.32655	2.66937	3.60243	3.84123	3.45713	2.36709	3.28495	2.63758	5.16119	3.29546	2.99067	3.04402	3.51702	2.59389	3.76545	2.6693	4.34704	2.92718	2.554	3.589	2.93596	2.72776	3.11341	3.90205	2.80966	4.29169	3.00697	2.84246	2.78421	3.36741	2.91266	3.14969	2.82922	2.93788	2.78939	3.24835
TGME49_287460	hypothetical protein	TGME49_chrV: 520,620 - 521,064 (-)	62	3.77763	3.92569	3.83628	3.92096	3.12452	3.55171	3.31625	4.24642	3.4961	6.32194	4.02278	2.78288	4.15404	4.26968	4.11702	3.03559	3.53741	3.34833	5.64997	3.7177	3.79908	3.91963	3.76433	2.99681	4.14072	3.0861	4.677	3.44151	2.72497	3.28614	3.0683	3.79031	3.07191	4.18766	2.806	5.36064	3.1661	2.94948	2.9212	3.98483	3.237	3.23558	3.1783	3.09302	3.12731	3.72381
TGME49_295110	rhoptry protein ROP7 (ROP7)	TGME49_chrIa: 1,408,407 - 1,410,953 (-)	62	3.32414	3.67499	5.35717	2.77434	2.83797	2.81369	2.70001	2.82078	2.88571	4.89165	2.83852	2.70037	2.85	2.74641	4.41529	2.93638	3.5417	2.70882	3.27659	2.6571	4.38478	2.65158	3.91753	2.60649	2.80071	2.67353	2.96783	4.13411	2.5994	2.76736	2.768	9.77584	2.66003	4.04619	2.69936	3.49809	2.71956	2.7189	2.86237	2.6854	3.02964	3.66434	2.77923	2.83612	2.83643	2.79102
TGME49_300790	hypothetical protein	TGME49_chrXII: 5,443 - 11,196 (-)	62	19.1503	18.5299	22.6521	29.71	19.4253	18.368	23.1145	6.71019	22.85	34.4318	8.08427	22.7362	26.0175	25.9653	38.1792	9.46757	26.6196	7.74998	21.7177	23.9859	20.7205	25.0221	24.2978	18.8994	15.957	11.3306	22.8902	26.7525	14.716	14.9938	9.64522	17.0617	23.7453	25.8153	8.92537	24.8029	25.8936	21.9219	7.68305	21.0932	12.4422	31.6545	18.9126	19.4297	17.1272	22.7821
TGME49_306688	hypothetical protein	TGME49_chrIX: 6,287,619 - 6,289,575 (-)	62	2.29	2.55909	2.17373	2.77138	2.37097	2.46302	2.73113	2.53021	2.67863	3.75579	2.45087	2.38366	2.85444	2.27551	2.87497	2.59937	2.3989	2.17593	2.52915	2.22435	2.22712	2.17692	2.38682	2.10291	2.46431	2.06575	2.1911	2.53113	2.07227	2.02246	2.36416	2.48264	2.34384	2.72454	2.56892	2.57736	2.65738	2.36562	2.47713	2.29014	2.65753	2.29572	2.33739	2.52648	2.69938	2.37714
TGME49_306860	hypothetical protein	TGME49_chrXI: 232,973 - 233,938 (+)	62	4.68498	5.64695	4.24294	5.59549	5.12943	6.17178	6.60807	6.43619	3.27865	9.55708	9.20898	4.78913	5.13597	8.0513	5.33609	7.64846	5.6677	7.29034	5.62855	4.89231	3.87508	4.55615	3.93503	4.47789	5.66747	6.6181	4.6215	7.429	4.70643	5.23711	7.89234	6.98175	5.08021	7.29084	4.85217	8.33476	5.97465	5.32631	7.17709	6.27082	7.53719	6.90232	5.15363	6.5718	8.32956	4.95149
TGME49_461470	18S ribosomal RNA	TGME49_chrIX: 5046993 - 5048073 (+)	62	43.9073	51.9107	52.8499	51.2022	60.1367	42.8361	88.8765	57.8958	40.1692	21.9234	44.4895	90.3834	93.2285	70.3553	46.1437	62.1563	43.9018	62.0442	57.1477	37.7281	78.598	62.0978	51.1259	86.4729	42.741	41.6748	102.546	36.6743	54.6759	51.5921	44.2161	42.4178	46.6453	59.729	119.864	53.69	53.5745	59.9239	69.1918	68.0134	77.0817	78.0037	38.8691	48.262	49.5271	51.1559
TGME49_461480	28S ribosomal RNA	TGME49_chrIX: 4969710 - 4973190 (+)	62	35.3834	40.1872	43.1949	43.2067	44.9574	33.7896	77.8746	49.0243	32.4315	23.7744	34.5654	72.0034	80.0693	54.3675	36.8274	48.786	34.1964	53.1498	44.8021	29.0222	61.1561	49.3476	42.6597	69.6339	32.797	34.9192	82.4293	31.2864	43.7482	38.5319	36.3313	35.5332	35.6259	52.5652	90.3416	41.8958	40.9564	46.7488	54.0582	52.509	58.3876	60.2562	30.3587	39.0641	38.7628	39.7222
TGME49_209985	cAMP-dependent protein kinase	TGME49_chrIb: 1,612,261 - 1,614,656 (-)	61	2.43142	2.0993	1.95346	2.21897	2.1486	2.17206	2.38751	2.47678	2.25313	3.16471	2.48002	2.14981	2.34511	2.53099	2.1924	2.46756	2.22612	2.46463	1.85662	2.14992	2.18207	2.05712	2.18251	2.28536	2.24183	no cnv	2.2677	2.18626	2.14122	2.09272	2.17174	2.17308	2.06756	2.20638	2.40114	2.33855	2.20691	2.15274	2.25045	2.03311	2.24219	2.11297	2.14647	2.37127	2.45428	2.24532
TGME49_212740	aromatic amino acid hydrolase AAH2 (AAH2)	TGME49_chrV: 573,975 - 578,793 (-)	61	2.22955	1.97808	2.29439	2.17722	2.02508	2.06159	2.09824	2.95907	1.95959	no cnv	2.08853	2.41669	2.20298	2.04607	2.0374	1.99778	2.01977	2.29801	2.01552	2.24787	2.18466	2.10247	2.27131	2.15322	1.9434	2.12721	2.32265	2.28309	2.24777	2.13944	1.91309	2.18411	2.26468	2.26779	2.12941	1.95665	1.90474	2.12484	2.01249	1.9744	1.99939	1.99989	1.99462	1.97958	2.02627	2.07711
TGME49_287430	hypothetical protein	TGME49_chrV: 515,875 - 517,038 (-)	61	2.58349	2.77501	1.90467	2.54047	2.68026	2.72516	2.59195	2.86299	2.39979	5.25529	3.12166	2.21332	2.51806	2.15877	3.46099	2.67415	3.44182	2.71919	5.31257	2.37542	no cnv	2.54756	2.90923	2.0633	3.62012	2.31387	3.82459	2.78716	2.17297	2.18929	3.32946	2.48228	2.28546	3.16236	2.12823	4.64959	2.99456	2.68867	2.62619	2.78254	2.47361	3.10001	2.58642	2.89121	2.34814	2.6739
TGME49_298590	hypothetical protein	TGME49_chrXI: 6,579,413 - 6,580,324 (+)	61	2.59477	2.59362	2.30557	3.05827	3.04635	3.26943	2.39784	3.53976	no cnv	3.82239	2.75184	2.55634	3.30137	2.63464	2.80957	3.74376	2.69156	3.23245	2.49649	2.63951	2.38113	2.69895	2.54114	2.45313	2.58418	2.34366	2.67434	2.5818	2.2823	3.06561	2.48444	3.1071	2.91345	2.92744	2.44184	2.73497	3.80242	3.08777	2.93662	2.97243	3.11115	2.47194	3.28482	2.77992	4.23504	3.12288
TGME49_300780	hypothetical protein	TGME49_chrXII: 1,614 - 1,964 (-)	61	5.54744	5.90544	5.79466	7.75701	6.79161	7.62244	7.06838	2.68809	4.99067	11.8703	no cnv	6.94217	6.32684	7.57315	9.58811	2.40314	7.90843	3.03498	6.72412	7.15955	5.87025	7.813	7.72441	5.84843	6.10338	2.99982	6.52255	8.03312	4.35807	4.68456	2.8799	4.87402	7.09534	8.78537	2.1941	5.51442	9.54821	7.03041	2.87215	6.95043	3.21813	8.55504	6.26508	6.1081	4.65956	7.74867
TGME49_314570	hypothetical protein	TGME49_chrXI: 4,205,784 - 4,209,593 (-)	61	1.9846	1.72958	1.93519	1.90428	1.73147	1.86804	1.80037	1.86053	1.89272	no cnv	1.71351	2.09012	1.97381	1.7279	1.69489	1.81261	1.76766	2.01072	1.80238	1.84361	1.92676	1.91038	1.98751	2.06478	1.70987	2.0378	2.00551	1.88749	2.02928	1.96802	1.73533	1.97465	1.85735	2.06822	1.90585	1.69536	1.73961	1.7712	1.77058	1.70478	1.75882	1.71161	1.76113	1.79696	1.78939	1.89078
TGME49_200230	microneme protein MIC17C (MIC17C)	TGME49_chrVIII: 6,753,611 - 6,755,422 (-)	60	3.14922	3.10486	no cnv	2.73155	2.9885	1.91719	5.59373	2.39236	3.63717	5.55241	1.79092	3.80009	3.8748	2.98022	6.66128	2.97586	2.40493	3.13934	1.68757	3.0666	2.30856	3.00001	7.28757	5.02889	3.67198	3.40954	no cnv	7.10467	4.13392	2.03322	3.44834	2.42297	3.7971	5.89014	3.89576	2.49435	3.18723	2.8675	3.08984	2.28917	3.50056	6.51577	3.07398	4.34213	3.81167	2.78786
TGME49_211920	hypothetical protein	TGME49_chrX: 4,116,236 - 4,117,820 (-)	60	2.6525	1.95068	4.07018	2.21137	2.95223	2.88332	1.75114	2.84411	no cnv	5.45972	3.01232	2.98951	2.48716	2.07344	2.75175	2.05217	3.09689	2.91417	3.28645	1.96466	2.96485	2.05682	2.73175	no cnv	3.13716	2.26887	3.1502	3.23895	2.76153	2.83286	2.89376	4.15979	2.95509	1.93474	2.35775	3.31202	2.5261	2.564	2.81757	3.03539	2.28721	3.13013	2.06166	2.4923	1.74028	2.253
TGME49_215785	rhoptry protein ROP2A (ROP2A)	TGME49_chrX: 7,156,315 - 7,158,043 (+)	60	no cnv	2.82048	2.86177	3.70582	2.74059	4.19112	3.46351	2.66688	4.85604	5.42795	3.43652	6.36981	3.64868	4.31874	4.08442	3.79482	2.4837	2.43125	5.03819	3.50644	4.14122	3.53731	4.39386	4.58891	3.36813	3.99846	2.54419	4.58899	4.60036	4.07148	1.76159	1.96193	4.16032	5.64004	1.88039	2.7263	2.96982	2.97798	2.72718	4.68553	2.77252	3.94683	3.79664	4.7977	4.95119	3.86183
TGME49_215885	hypothetical protein	TGME49_chrXI: 6,576,700 - 6,577,964 (+)	60	2.10401	1.91945	2.14193	2.40052	2.13254	2.38834	1.89017	2.67483	no cnv	2.5094	1.76687	2.04534	2.48733	2.06293	1.89957	2.67978	2.30474	2.32911	1.93024	2.14126	no cnv	2.24285	2.11503	1.9653	1.90551	1.91929	2.08174	2.23779	2.02829	2.211	1.83293	2.22653	2.21471	2.0798	1.8663	1.98334	2.69929	2.15978	2.14711	1.97956	2.32299	1.93859	2.50198	2.23625	2.70521	2.59896
TGME49_266340	Toxoplasma gondii family A protein	TGME49_chrIX: 1,210,374 - 1,211,435 (+)	60	no cnv	4.09306	2.54741	4.31025	6.58622	7.9712	2.97482	2.66664	4.40199	5.8038	3.03815	3.38301	3.04121	2.2028	5.28839	4.09072	2.05152	2.26241	1.75996	3.91487	2.28493	4.3215	2.24719	4.8203	3.23892	3.3426	3.49128	2.5419	2.27379	4.835	1.70359	no cnv	2.95733	3.52973	2.95453	1.83388	4.18594	4.07491	1.81874	4.07536	4.44903	4.10892	2.42715	4.57362	4.61913	4.05346
TGME49_271580	Toxoplasma gondii family D protein	TGME49_chrVIII: 4,455,218 - 4,455,890 (+)	60	2.27697	2.02605	2.08697	2.54025	1.96095	1.925	2.17832	2.229	no cnv	2.57771	1.91508	2.26516	2.13429	2.08159	2.14421	1.99859	2.17651	2.38416	1.90609	1.97952	2.13567	2.14453	2.04591	2.42555	1.97684	2.18582	2.01778	2.29298	2.29717	2.0756	1.92766	2.33862	2.24833	2.22534	2.10527	no cnv	2.04318	1.84045	2.07372	1.95141	1.97605	2.17482	2.05843	2.13173	2.03213	2.0905
TGME49_287470	hypothetical protein	TGME49_chrV: 525,998 - 529,504 (-)	60	2.59846	2.52515	2.72396	2.56916	1.85512	2.39756	1.95353	2.2315	2.13868	3.33806	2.65275	no cnv	2.59171	2.66991	2.75018	1.89467	2.33573	2.83643	3.46779	2.35775	2.5689	2.41956	2.71526	2.14488	2.51154	no cnv	2.99295	2.16383	1.9546	2.31804	2.23933	2.81987	1.92795	2.6668	1.86413	2.98511	1.92874	1.8738	1.9296	2.55947	1.93494	2.03754	1.93851	1.92802	2.16724	2.50817
TGME49_301890	Toxoplasma gondii family B protein	TGME49_chrX: 7,480,405 - 7,483,912 (+)	60	4.77378	4.5113	5.83852	6.05199	3.83851	6.08643	5.75773	1.98506	5.8041	8.07684	no cnv	5.55072	4.98157	6.68891	7.78875	3.21946	6.56347	2.04314	5.66865	5.57678	5.86687	5.84934	7.91652	5.77164	4.43838	3.91733	7.86823	7.77784	4.51379	4.83982	1.93845	4.75612	5.79474	7.95559	no cnv	6.55432	4.68761	3.64156	1.93551	5.39381	3.07025	7.19448	5.13803	4.2233	4.86423	6.2739
TGME49_308090	rhoptry protein ROP5 (ROP5)	TGME49_chrXII: 566,721 - 568,370 (-)	60	3.41994	4.51213	2.72409	3.7138	3.80871	4.72988	6.95056	9.79075	3.56002	8.39364	2.41464	6.83437	3.87676	3.75465	7.53692	3.74898	2.80837	8.08235	4.19228	no cnv	no cnv	3.68602	5.32634	3.47726	7.41799	4.30229	2.48015	6.015	3.455	3.18712	4.72404	3.36928	6.92827	4.97445	6.37158	4.27567	3.69246	3.90156	8.0391	4.51926	3.62641	6.46552	3.93201	3.86368	3.78373	3.75569
TGME49_237130	cytochrome b, putative	TGME49_chrX: 5732558 - 5734754 (+)	60	67.3284	71.6043	99.148	3.3955	59.7342	24.7508	no cnv	18.3944	5.46957	no cnv	74.6518	78.0082	32.8335	53.4853	19.7203	75.2584	32.7041	89.2157	63.7904	57.1846	83.0844	105.049	56.1124	73.7242	26.8244	79.4333	87.1176	105.819	73.5793	76.5984	43.3785	101.733	31.0874	66.6232	76.4816	26.2263	84.6669	136.482	69.3516	92.7863	70.4159	64.228	29.9622	49.3345	65.7012	66.0433
TGME49_237120	hypothetical protein	TGME49_chrX: 5732626 - 5733767 (-)	60	76.9406	80.5567	114.699	4.18331	65.474	28.886	no cnv	22.5423	6.51101	no cnv	86.1487	88.72	38.0382	61.3122	21.7108	80.0923	37.9378	104.635	71.0639	65.6873	94.2929	123.035	60.9173	85.8387	30.7352	89.581	99.308	118.566	84.61	87.6611	45.7072	121.359	35.5523	76.2409	86.3265	30.382	90.7962	151.284	74.5271	100.142	77.6805	71.7324	35.1129	54.9098	77.8351	75.0562
TGME49_207005	SAG-related sequence SRS48Q (SRS48Q)	TGME49_chrX: 7,328,745 - 7,330,651 (+)	59	2.29576	3.5827	2.44433	3.36839	3.07351	3.96205	3.68164	3.62836	5.06456	no cnv	3.88307	3.99608	3.51775	3.01187	4.05564	3.76763	3.58883	3.43191	1.80997	3.04214	3.06444	3.22313	3.00877	4.84526	2.95072	5.06064	3.48262	2.29288	2.55176	3.95322	2.67179	no cnv	4.75902	4.60638	3.23477	3.1364	3.13417	2.83932	no cnv	3.57217	3.66466	3.62635	3.04991	4.43327	4.62195	3.17475
TGME49_220950	hypothetical protein	TGME49_chrII: 85,768 - 91,367 (+)	59	no cnv	2.54566	3.56963	2.78182	1.83377	3.54862	2.87712	2.67164	1.93146	2.74617	1.76105	3.68972	3.74404	2.68889	2.81168	1.94821	1.94683	2.69148	1.73158	2.67056	1.99309	2.69917	2.96691	1.94707	2.61125	2.70533	no cnv	2.81196	1.96209	no cnv	2.68161	2.60636	3.59999	2.79328	2.83637	1.85742	1.87573	1.79099	2.55232	2.62642	1.82536	2.62299	2.69094	2.80117	1.95136	3.71801
TGME49_200110	hypothetical protein	TGME49_chrXII: 7,071,370 - 7,071,773 (+)	58	no cnv	5.15677	3.75842	4.85617	2.5317	5.27813	1.86402	3.78157	5.34276	4.77098	8.52513	no cnv	no cnv	2.56567	4.60336	4.76696	2.74718	3.66369	2.45613	5.0358	4.25203	no cnv	4.06467	2.35448	7.16981	4.0691	3.79351	4.13113	6.46239	3.0715	4.01212	8.4164	1.94848	4.48776	4.07189	5.55599	3.52653	2.459	4.0494	4.74008	1.62291	4.83356	7.76755	5.55569	2.0954	5.84736
TGME49_215775	rhoptry protein ROP8 (ROP8)	TGME49_chrX: 7,152,523 - 7,155,574 (+)	58	no cnv	2.30031	2.27105	2.61403	3.21242	2.84277	2.71357	3.45761	3.28481	3.72607	3.16491	3.87938	2.59521	3.21457	2.95274	2.61815	2.28407	2.84518	3.42266	2.72287	3.46156	2.62421	3.24344	3.35997	2.5711	2.6144	2.17155	3.09949	3.20868	2.93177	1.72583	no cnv	3.08814	3.69227	no cnv	2.35576	3.35524	3.26593	3.13953	3.45928	2.21124	3.02643	2.77914	3.56768	3.58235	2.87218
TGME49_304870	hypothetical protein	TGME49_chrIX: 5,049,013 - 5,050,952 (+)	58	10.8311	11.9824	5.23037	14.4903	12.695	8.8733	6.29466	7.59215	5.60646	no cnv	3.87354	7.11641	6.56736	13.0027	no cnv	3.9688	1.88549	8.36659	8.85155	14.4379	5.48009	13.6671	no cnv	6.93328	7.12623	4.74556	2.61263	4.64184	4.72597	9.79844	6.94092	5.08416	6.3201	2.03966	6.60932	2.86536	11.8238	12.804	4.15681	12.1515	3.75917	3.62897	4.78398	7.40345	6.27606	13.6876
TGME49_207010	SAG-related sequence SRS48K (SRS48K)	TGME49_chrX: 7,333,086 - 7,334,939 (+)	56	no cnv	1.97741	no cnv	3.17283	2.46475	1.97392	1.82036	2.97628	2.15983	no cnv	4.31783	2.34086	3.3207	3.18553	2.41135	2.15302	4.13413	3.29208	1.65307	3.46197	no cnv	2.89649	4.11692	2.18894	2.6305	2.28523	3.77857	2.3146	2.27021	2.04318	1.93775	no cnv	2.22033	1.89383	2.34914	3.60364	2.66414	2.5016	no cnv	2.0604	2.0691	2.52618	2.94681	2.22264	2.16354	3.09445
TGME49_251170	KRUF family protein	TGME49_chrXII: 5,333,704 - 5,341,359 (-)	55	2.86955	1.8782	2.07328	1.88572	1.87279	1.77811	2.52683	1.99659	2.37667	2.68754	2.19183	no cnv	2.02095	2.33004	2.48477	1.6611	2.15001	2.19002	2.17214	1.84424	2.38851	no cnv	no cnv	2.05518	2.57377	no cnv	2.15911	1.85329	no cnv	no cnv	1.84563	2.22412	no cnv	2.3623	2.14334	2.18603	1.90834	1.84145	1.66535	1.78117	1.66999	1.92647	1.86367	1.92368	2.09503	1.81668
TGME49_307570	glycerol-3-phosphate dehydrogenase (gpdh), putative	TGME49_chrIX: 4,974,516 - 4,980,085 (-)	55	4.56214	4.69702	2.60864	5.56774	5.06686	3.59502	2.7368	3.11813	2.67609	no cnv	2.25492	3.40839	3.16813	4.94522	no cnv	2.04702	no cnv	3.77617	3.71452	5.48963	2.72479	5.22788	no cnv	2.94996	3.06335	2.45795	no cnv	2.47689	2.56486	3.84951	3.09985	2.55592	2.91351	no cnv	3.10422	1.71859	4.61643	4.84804	2.18732	5.36307	2.02667	2.04409	2.29673	3.17175	2.80548	5.22722
TGME49_212310	vacuolar ATP synthetase	TGME49_chrX: 3,924,780 - 3,928,961 (-)	52	2.86091	3.39781	3.39952	3.7998	2.08342	4.07312	8.7418	4.19563	no cnv	no cnv	2.17523	2.31285	3.89992	3.61203	no cnv	1.90565	no cnv	5.05762	2.45592	3.77973	10.5695	3.79036	4.4232	no cnv	3.73813	2.24947	no cnv	6.91696	2.31912	5.01451	2.03105	no cnv	2.15341	5.14675	no cnv	no cnv	1.92666	2.0436	4.46586	3.82268	2.02617	3.59671	3.52377	3.17428	1.63227	3.77231
TGME49_228980	hypothetical protein	TGME49_chrVIII: 978 - 2,404 (-)	52	1.94771	3.7207	1.89452	3.23706	3.55857	3.19241	2.91205	no cnv	2.34421	3.249	2.11008	2.1981	3.11014	3.57758	1.96712	2.88565	2.45222	2.3168	2.09197	2.92133	no cnv	2.99676	no cnv	no cnv	3.90972	3.52191	no cnv	2.93994	2.30689	no cnv	3.4528	2.43422	2.0935	no cnv	1.84969	no cnv	4.01824	3.36208	1.74528	2.41784	1.65403	no cnv	3.09467	3.85493	2.61522	3.22282
TGME49_250670	hypothetical protein	TGME49_chrXII: 5,083,084 - 5,087,809 (-)	49	3.64498	1.93623	no cnv	1.8828	1.95003	2.04858	2.07445	no cnv	1.99626	3.08247	2.09405	no cnv	2.00686	1.93322	1.93704	1.69644	1.84215	2.24421	1.97631	no cnv	no cnv	1.81175	no cnv	no cnv	1.97644	no cnv	no cnv	1.91906	no cnv	no cnv	1.78308	2.22691	1.8756	2.01624	no cnv	2.05094	1.90051	1.88015	1.69611	1.90742	1.65536	2.09454	2.04201	2.09962	1.96874	1.9528
TGME49_258870	hypothetical protein	TGME49_chrVIIb: 3,113,152 - 3,118,623 (-)	49	no cnv	4.25621	2.15889	4.92127	4.22924	1.94415	2.64865	no cnv	1.97856	no cnv	no cnv	2.18175	4.7159	4.395	1.93031	no cnv	1.8034	no cnv	1.82731	9.44965	no cnv	4.70019	2.09932	2.18067	1.81185	2.1733	2.17732	2.02047	2.08122	2.0977	no cnv	no cnv	2.08531	2.18043	2.00197	1.86866	4.13871	4.30995	no cnv	1.79245	no cnv	1.83581	1.95667	4.39741	1.95112	4.54844
TGME49_308093	rhoptry kinase family protein (incomplete catalytic triad)	TGME49_chrXII: 569,152 - 573,256 (-)	49	no cnv	2.03288	no cnv	no cnv	1.72608	1.8667	2.61896	3.03557	no cnv	2.85187	no cnv	2.90123	no cnv	1.76508	2.90215	1.66767	no cnv	3.34675	1.97284	no cnv	no cnv	1.80336	2.31246	no cnv	2.64282	1.97371	no cnv	2.58792	no cnv	no cnv	2.03189	1.8519	2.82124	2.34053	2.75018	1.95814	1.78855	1.85968	3.22635	1.95216	1.78207	2.45303	1.76642	2.01889	1.87249	1.8139
TGME49_200270	PAN/Apple domain-containing protein	TGME49_chrVIII: 6,766,719 - 6,768,513 (+)	47	1.91835	1.69562	no cnv	no cnv	1.68794	1.78543	2.39462	no cnv	2.1012	no cnv	no cnv	2.53381	2.13463	1.65433	2.63095	2.10313	1.64052	1.8894	no cnv	no cnv	no cnv	no cnv	3.07493	2.54271	1.9614	2.15449	no cnv	2.93071	2.25132	no cnv	no cnv	no cnv	2.14768	2.83079	2.24229	1.68166	1.76893	1.65119	no cnv	1.63979	2.00921	2.70777	1.69656	2.21626	2.12564	1.72694
TGME49_200240	microneme protein MIC17B (MIC17B)	TGME49_chrVIII: 6,757,441 - 6,758,931 (-)	46	no cnv	1.74242	no cnv	1.88469	1.8075	no cnv	2.94318	3.2823	2.23135	3.1589	no cnv	1.95536	2.06255	1.92082	3.26787	2.36241	no cnv	no cnv	no cnv	no cnv	no cnv	1.89557	3.21697	2.48877	1.86184	no cnv	no cnv	3.01863	2.22862	no cnv	2.70138	no cnv	1.84891	2.57178	1.79989	no cnv	1.81627	1.82999	2.67276	no cnv	1.86087	2.81582	1.90254	2.17252	1.9558	1.87506
TGME49_210095	hypothetical protein	TGME49_chrIb: 1,616,193 - 1,617,649 (-)	45	no cnv	1.80224	no cnv	no cnv	1.93981	2.16618	1.90729	2.33294	no cnv	2.68292	1.99883	no cnv	2.15806	2.17326	1.88186	2.31226	2.16422	2.39409	1.59081	no cnv	2.01618	no cnv	no cnv	no cnv	1.78327	no cnv	no cnv	no cnv	no cnv	no cnv	2.0664	1.86808	no cnv	no cnv	no cnv	2.12297	2.22341	1.97214	2.36915	1.97882	2.08354	1.93807	1.63887	1.89785	2.22286	1.67198
TGME49_279100	hypothetical protein	TGME49_chrII: 91,398 - 97,907 (+)	44	no cnv	1.9616	2.38481	2.0001	1.4907	2.48367	3.00332	2.03243	no cnv	no cnv	no cnv	2.59167	2.55334	1.96018	2.15094	1.5552	1.94029	2.14852	no cnv	1.97225	no cnv	2.05716	2.55911	no cnv	1.99843	1.98402	no cnv	2.04637	no cnv	no cnv	2.05989	2.27657	2.47853	2.09469	3.10155	1.92227	no cnv	no cnv	1.93389	1.9411	no cnv	2.02956	2.01044	2.01942	no cnv	2.58065
TGME49_277250	tRNA-Ala	TGME49_chrXII: 6,696,097 - 6,696,169 (-)	43	2.10995	1.90502	2.03058	2.09425	1.8037	2.00768	2.47234	no cnv	2.87853	2.41765	no cnv	2.1549	2.53587	1.93894	1.71724	no cnv	2.09283	no cnv	1.69053	2.0497	no cnv	2.02725	1.96314	2.10368	1.56881	no cnv	no cnv	1.85505	2.07121	no cnv	1.76899	no cnv	no cnv	no cnv	no cnv	2.18014	2.89317	2.36785	no cnv	2.0521	no cnv	1.70167	2.05795	2.64941	no cnv	1.80089
TGME49_210600	KRUF family protein	TGME49_chrIX: 4,730,828 - 4,735,933 (+)	42	no cnv	1.88716	no cnv	no cnv	1.88318	1.89634	1.80153	2.15431	2.00077	2.85021	no cnv	no cnv	no cnv	1.87738	1.95566	1.92738	1.77343	no cnv	2.02158	no cnv	no cnv	no cnv	no cnv	no cnv	1.94762	no cnv	no cnv	1.84482	no cnv	no cnv	1.95478	no cnv	no cnv	no cnv	no cnv	1.74257	1.95741	1.90946	1.81517	1.83987	1.77088	1.85676	1.91698	2.149	2.04507	2.49573
TGME49_296640	SAG-related sequence SRS48E (SRS48E)	TGME49_chrX: 7,337,202 - 7,337,795 (+)	42	no cnv	3.34006	no cnv	2.42404	no cnv	3.56415	2.3414	1.84101	2.83481	2.50931	no cnv	2.43747	no cnv	1.87181	3.43265	3.73131	2.46646	no cnv	no cnv	1.81627	no cnv	1.82378	2.87961	2.63231	no cnv	2.7127	2.1501	no cnv	no cnv	3.42541	no cnv	no cnv	2.57207	2.35385	no cnv	2.40982	1.54749	no cnv	no cnv	3.38923	3.64878	3.3417	1.87975	2.57286	2.7141	2.02091
TGME49_264420	lipoprotein, putative	TGME49_chrIX: 2,255,381 - 2,262,336 (+)	36	no cnv	2.4421	no cnv	1.92522	2.03767	4.47623	2.0977	no cnv	no cnv	2.31492	1.81375	no cnv	no cnv	2.32123	1.78602	1.55215	2.55948	no cnv	1.83357	no cnv	no cnv	no cnv	no cnv	no cnv	2.08666	no cnv	no cnv	1.87118	no cnv	no cnv	1.86913	no cnv	no cnv	no cnv	no cnv	no cnv	2.36132	1.98799	no cnv	1.83643	no cnv	no cnv	1.8977	2.25582	1.59994	2.02973
TGME49_281030	hypothetical protein	TGME49_chrVIIa: 49,114 - 50,008 (+)	35	no cnv	1.58637	2.25049	no cnv	1.53308	no cnv	2.4397	1.84791	no cnv	2.66228	no cnv	no cnv	2.11497	1.61913	1.77174	1.85815	1.84227	no cnv	1.73216	no cnv	no cnv	1.81645	no cnv	no cnv	1.61396	1.9027	no cnv	1.86521	no cnv	no cnv	1.48694	no cnv	no cnv	no cnv	1.90066	1.75698	2.08093	no cnv	1.66816	no cnv	1.69181	1.92252	1.64822	no cnv	1.68367	no cnv
TGME49_281040	hypothetical protein	TGME49_chrVIIa: 46,931 - 47,329 (-)	35	no cnv	1.79576	no cnv	no cnv	1.78003	no cnv	1.81144	no cnv	2.02231	2.82537	no cnv	no cnv	no cnv	1.5696	1.84075	1.78525	1.88351	no cnv	2.06129	no cnv	1.94404	1.82406	no cnv	no cnv	1.7881	2.04498	no cnv	no cnv	no cnv	no cnv	1.70824	no cnv	no cnv	no cnv	no cnv	2.15977	2.00384	no cnv	1.7444	1.6725	1.80926	1.75065	no cnv	1.81679	no cnv	no cnv
TGME49_314550	hypothetical protein	TGME49_chrXI: 4,192,040 - 4,198,585 (-)	35	no cnv	1.67609	1.89544	no cnv	1.62242	1.7778	1.78256	no cnv	no cnv	no cnv	no cnv	no cnv	no cnv	1.7089	1.80886	1.69907	1.71522	no cnv	1.65792	no cnv	no cnv	no cnv	no cnv	no cnv	1.64601	no cnv	no cnv	no cnv	no cnv	no cnv	1.60575	no cnv	no cnv	no cnv	no cnv	no cnv	1.6532	1.71806	1.61924	1.63105	1.63818	no cnv	1.71779	1.74249	1.78197	1.76625
TGME49_321710	hypothetical protein	TGME49_chrIb: 1,619,973 - 1,621,908 (-)	35	no cnv	no cnv	no cnv	no cnv	1.73368	no cnv	1.71966	1.79253	no cnv	2.33447	2.28636	no cnv	no cnv	2.44301	no cnv	2.023	1.99553	no cnv	no cnv	no cnv	no cnv	no cnv	no cnv	no cnv	2.21045	no cnv	no cnv	no cnv	no cnv	no cnv	1.72153	no cnv	no cnv	no cnv	no cnv	1.98807	1.76905	1.65637	1.76565	1.64292	2.1356	no cnv	1.9466	1.72196	2.29235	2.00084
TGME49_278770	hypothetical protein	TGME49_chrXII: 5,884,142 - 5,892,753 (-)	34	no cnv	2.00496	2.16662	no cnv	1.93882	no cnv	no cnv	no cnv	no cnv	no cnv	1.91539	no cnv	no cnv	1.58249	no cnv	2.47393	no cnv	2.07661	1.91318	no cnv	1.91691	2.14145	no cnv	no cnv	no cnv	1.98127	2.25029	2.39412	no cnv	no cnv	1.82547	2.336	no cnv	no cnv	no cnv	no cnv	2.35172	3.28847	2.33831	2.71469	2.268	1.80315	no cnv	1.79778	1.61648	1.78904
TGME49_295125	rhoptry protein ROP4 (ROP4)	TGME49_chrIa: 1,413,184 - 1,414,491 (-)	32	no cnv	2.40823	3.73486	no cnv	1.54915	no cnv	no cnv	no cnv	no cnv	3.92749	2.36296	no cnv	no cnv	no cnv	3.20783	1.98429	2.97575	no cnv	3.17912	no cnv	4.70639	no cnv	2.98963	no cnv	1.52068	no cnv	2.94168	3.13383	no cnv	2.11646	1.54183	3.49492	no cnv	3.35067	no cnv	2.95433	1.58001	no cnv	2.209	1.59301	2.44866	3.08796	no cnv	no cnv	1.59419	no cnv
TGME49_321170	Toxoplasma gondii family C protein	TGME49_chrIII: 2,454,193 - 2,456,760 (+)	31	no cnv	2.01267	no cnv	2.51308	no cnv	2.33922	no cnv	no cnv	2.15549	no cnv	1.77284	no cnv	no cnv	no cnv	2.3396	no cnv	1.82578	no cnv	no cnv	2.27508	no cnv	no cnv	2.288	no cnv	2.69463	no cnv	no cnv	no cnv	no cnv	no cnv	no cnv	no cnv	no cnv	no cnv	no cnv	no cnv	1.9101	1.66795	1.99909	2.15974	no cnv	no cnv	2.1101	2.14994	1.88158	2.38072
TGME49_244950	hypothetical protein	TGME49_chrVI: 3,635,464 - 3,636,472 (+)	30	no cnv	no cnv	no cnv	2.15342	1.93333	2.15781	1.95709	no cnv	no cnv	2.64967	no cnv	no cnv	2.12716	no cnv	2.87434	no cnv	no cnv	no cnv	no cnv	2.16205	no cnv	1.98503	2.05313	no cnv	2.00968	no cnv	no cnv	2.13006	no cnv	no cnv	no cnv	no cnv	1.83838	no cnv	no cnv	no cnv	2.51869	1.9805	no cnv	2.05821	2.09424	2.07232	no cnv	2.13363	no cnv	no cnv
TGME49_292275	SAG-related sequence SRS36E (SRS36E)	TGME49_chrIX: 4,654,090 - 4,654,482 (+)	30	2.35563	2.02125	no cnv	2.13755	2.35537	2.14977	no cnv	no cnv	no cnv	no cnv	1.99564	no cnv	no cnv	2.39478	1.75701	no cnv	no cnv	no cnv	no cnv	2.26794	2.40891	2.69202	2.42364	2.11016	2.00589	no cnv	no cnv	no cnv	no cnv	2.28365	no cnv	2.47243	no cnv	no cnv	no cnv	no cnv	2.18244	2.14741	no cnv	2.1829	no cnv	no cnv	no cnv	3.40292	2.15607	2.21689
TGME49_292600	hypothetical protein	TGME49_chrVI: 3,641,866 - 3,642,994 (+)	30	no cnv	no cnv	no cnv	2.09055	1.95894	1.93262	no cnv	no cnv	no cnv	no cnv	no cnv	2.24459	2.18997	no cnv	2.32337	1.48835	no cnv	no cnv	no cnv	2.04328	no cnv	1.87664	1.91279	no cnv	1.63567	no cnv	no cnv	1.99692	no cnv	no cnv	no cnv	no cnv	1.86801	no cnv	no cnv	no cnv	2.03346	1.77336	no cnv	1.66297	1.8159	no cnv	no cnv	1.80252	no cnv	no cnv
TGME49_237700	ADP/ATP carrier protein, putative	TGME49_chrVI: 3,639,612 - 3,640,197 (+)	29	no cnv	no cnv	no cnv	2.24146	1.8535	1.96743	2.15258	no cnv	no cnv	no cnv	no cnv	2.1632	2.13862	no cnv	3.07875	no cnv	no cnv	no cnv	no cnv	1.99956	no cnv	1.85696	2.16347	no cnv	1.91745	no cnv	no cnv	no cnv	no cnv	no cnv	no cnv	no cnv	1.94907	no cnv	no cnv	no cnv	2.36452	1.95868	no cnv	1.87359	2.00299	1.78399	no cnv	2.01148	no cnv	no cnv
TGME49_274280	hypothetical protein	TGME49_chrIX: 142,900 - 143,196 (+)	29	1.91492	1.72028	2.42334	2.2463	2.52664	2.03266	no cnv	2.10236	no cnv	3.53481	no cnv	no cnv	no cnv	no cnv	no cnv	5.64692	no cnv	1.96348	no cnv	no cnv	no cnv	no cnv	no cnv	4.93515	1.63495	no cnv	no cnv	1.96672	no cnv	no cnv	2.00183	no cnv	no cnv	1.94796	no cnv	no cnv	1.72289	no cnv	1.5691	no cnv	4.76373	no cnv	no cnv	no cnv	5.66374	1.9502
TGME49_242240	rhoptry kinase family protein ROP19A (ROP19A)	TGME49_chrVI: 1,916,074 - 1,918,883 (+)	28	2.57946	no cnv	no cnv	no cnv	no cnv	no cnv	no cnv	1.93297	2.14808	no cnv	2.07427	2.18983	2.15195	no cnv	no cnv	3.96646	no cnv	2.10961	no cnv	no cnv	no cnv	2.10002	no cnv	2.26986	2.06629	no cnv	no cnv	2.12197	no cnv	no cnv	3.31091	2.06174	no cnv	no cnv	3.26558	no cnv	no cnv	no cnv	3.59017	no cnv	3.15787	2.02287	3.40544	no cnv	2.83744	no cnv
TGME49_319090	IgA-specific serine endopeptidase	TGME49_chrIV: 1,084,604 - 1,088,573 (+)	28	no cnv	1.65394	no cnv	no cnv	1.52398	1.67973	no cnv	no cnv	no cnv	no cnv	no cnv	no cnv	no cnv	no cnv	no cnv	1.54746	1.82125	no cnv	1.6096	no cnv	no cnv	no cnv	no cnv	no cnv	1.70415	no cnv	no cnv	no cnv	no cnv	no cnv	1.71019	no cnv	no cnv	no cnv	no cnv	1.70386	1.69927	no cnv	no cnv	1.5954	no cnv	no cnv	1.92003	1.72336	1.70325	1.87004
TGME49_241310	hypothetical protein	TGME49_chrVI: 1,709,321 - 1,709,560 (+)	27	no cnv	1.71031	no cnv	no cnv	1.86996	1.717	no cnv	no cnv	no cnv	2.58239	2.05483	no cnv	no cnv	no cnv	no cnv	1.68467	no cnv	no cnv	1.73973	no cnv	no cnv	no cnv	no cnv	no cnv	2.09883	no cnv	no cnv	no cnv	no cnv	no cnv	1.63028	no cnv	no cnv	no cnv	no cnv	1.68498	1.74868	1.89742	1.62044	no cnv	1.57711	no cnv	1.83519	no cnv	1.59721	1.7859
TGME49_279540	hypothetical protein	TGME49_chrVIIa: 2,307 - 8,298 (-)	26	no cnv	1.75376	no cnv	no cnv	1.61287	no cnv	1.7517	no cnv	no cnv	no cnv	no cnv	no cnv	no cnv	1.7116	no cnv	1.77251	1.77847	no cnv	1.62062	no cnv	2.03767	no cnv	no cnv	no cnv	1.81261	no cnv	no cnv	no cnv	no cnv	no cnv	no cnv	no cnv	no cnv	no cnv	no cnv	no cnv	2.348	no cnv	1.65147	no cnv	1.76078	no cnv	1.65378	no cnv	1.77361	no cnv
TGME49_200130	Toxoplasma gondii family C protein	TGME49_chrXII: 7,033,492 - 7,035,777 (+)	25	2.21719	no cnv	2.3021	no cnv	no cnv	1.5986	2.05476	no cnv	no cnv	no cnv	1.99362	2.30656	2.28189	2.106	1.68791	no cnv	2.60314	no cnv	2.17988	no cnv	2.10563	2.03407	no cnv	no cnv	1.68354	no cnv	no cnv	no cnv	no cnv	no cnv	no cnv	2.06332	2.44294	no cnv	2.19859	no cnv	no cnv	no cnv	no cnv	no cnv	no cnv	no cnv	no cnv	no cnv	no cnv	no cnv
TGME49_210678	OTU family cysteine protease	TGME49_chrIV: 2,166,140 - 2,168,022 (+)	25	no cnv	no cnv	no cnv	1.98907	1.7648	no cnv	1.70118	no cnv	no cnv	no cnv	no cnv	no cnv	2.00915	1.62347	no cnv	1.66449	1.67305	no cnv	1.58195	no cnv	no cnv	no cnv	no cnv	no cnv	2.28188	no cnv	no cnv	1.81713	no cnv	no cnv	no cnv	no cnv	no cnv	no cnv	no cnv	no cnv	1.68407	1.65683	no cnv	no cnv	1.66858	no cnv	1.62119	1.76201	no cnv	1.68996
TGME49_207015	hypothetical protein	TGME49_chrX: 7,338,883 - 7,341,116 (+)	23	2.60359	no cnv	1.92071	no cnv	1.80287	no cnv	no cnv	no cnv	no cnv	no cnv	2.62255	no cnv	no cnv	1.71138	no cnv	1.48044	no cnv	no cnv	1.60243	no cnv	3.11454	no cnv	no cnv	no cnv	2.4741	no cnv	no cnv	1.95724	2.36054	no cnv	1.55664	no cnv	no cnv	no cnv	no cnv	no cnv	1.94009	1.81015	no cnv	no cnv	no cnv	no cnv	1.60202	no cnv	no cnv	1.64514
TGME49_316780	hypothetical protein	TGME49_chrXI: 5,587,503 - 5,590,679 (+)	19	no cnv	no cnv	no cnv	1.95543	1.7303	no cnv	no cnv	no cnv	no cnv	2.49556	no cnv	no cnv	1.96796	1.79147	no cnv	1.53571	no cnv	no cnv	no cnv	no cnv	no cnv	no cnv	no cnv	no cnv	no cnv	no cnv	no cnv	no cnv	no cnv	no cnv	1.87257	no cnv	no cnv	no cnv	no cnv	no cnv	1.689	1.68616	1.68516	no cnv	1.62984	no cnv	1.73172	no cnv	1.71139	1.7582
TGME49_245432	hypothetical protein	TGME49_chrXII: 2,254,309 - 2,257,913 (-)	18	no cnv	no cnv	no cnv	no cnv	1.50111	1.60565	no cnv	no cnv	2.2607	no cnv	2.08018	2.21683	2.31867	no cnv	no cnv	no cnv	no cnv	no cnv	no cnv	no cnv	no cnv	2.13702	no cnv	2.22016	no cnv	2.12599	no cnv	no cnv	2.20774	no cnv	no cnv	2.11963	no cnv	no cnv	2.22671	no cnv	no cnv	no cnv	no cnv	no cnv	no cnv	no cnv	no cnv	no cnv	2.27371	no cnv
TGME49_296340	hypothetical protein	TGME49_chrV: 511,330 - 512,288 (-)	17	no cnv	1.72862	no cnv	no cnv	no cnv	1.62695	no cnv	no cnv	no cnv	no cnv	1.98006	no cnv	2.06804	no cnv	no cnv	no cnv	no cnv	no cnv	1.73598	no cnv	2.03473	no cnv	no cnv	no cnv	no cnv	no cnv	no cnv	no cnv	no cnv	no cnv	2.02627	no cnv	no cnv	no cnv	no cnv	1.88369	no cnv	no cnv	no cnv	1.74722	no cnv	no cnv	no cnv	no cnv	1.62839	1.72238
TGME49_292390	KRUF family protein	TGME49_chrIX: 4,723,753 - 4,728,450 (+)	16	no cnv	1.63539	no cnv	no cnv	1.57454	1.53182	1.81722	no cnv	no cnv	2.37294	no cnv	no cnv	no cnv	no cnv	no cnv	no cnv	1.6956	no cnv	no cnv	no cnv	no cnv	no cnv	no cnv	no cnv	1.71477	no cnv	no cnv	no cnv	no cnv	no cnv	1.59368	no cnv	no cnv	no cnv	no cnv	no cnv	1.66617	no cnv	no cnv	no cnv	no cnv	no cnv	1.55319	1.61377	no cnv	1.81224
TGME49_255460	EGF family domain-containing protein	TGME49_chrVIIb: 4,805,861 - 4,810,900 (-)	15	no cnv	no cnv	no cnv	no cnv	no cnv	no cnv	1.7634	no cnv	no cnv	no cnv	no cnv	no cnv	no cnv	no cnv	no cnv	1.58579	1.69015	1.85924	1.60358	no cnv	no cnv	no cnv	no cnv	no cnv	1.84758	no cnv	no cnv	1.80963	no cnv	no cnv	1.69823	1.85336	no cnv	no cnv	no cnv	1.83168	no cnv	no cnv	no cnv	no cnv	no cnv	no cnv	no cnv	no cnv	1.63422	no cnv
TGME49_307080	hypothetical protein	TGME49_chrXI: 42,126 - 42,707 (-)	15	no cnv	no cnv	no cnv	2.23993	2.07528	no cnv	no cnv	no cnv	no cnv	no cnv	no cnv	no cnv	2.4058	no cnv	no cnv	no cnv	no cnv	no cnv	no cnv	1.87018	no cnv	1.96723	no cnv	no cnv	no cnv	no cnv	no cnv	no cnv	no cnv	no cnv	no cnv	no cnv	no cnv	2.97042	no cnv	no cnv	2.21691	2.00088	no cnv	no cnv	no cnv	no cnv	2.009	no cnv	no cnv	2.0378
TGME49_307470	hypothetical protein	TGME49_chrV: 3,224,746 - 3,225,270 (+)	15	no cnv	1.59698	no cnv	no cnv	1.7702	1.6976	no cnv	no cnv	no cnv	no cnv	no cnv	no cnv	no cnv	no cnv	no cnv	1.48518	1.72151	no cnv	no cnv	no cnv	no cnv	no cnv	no cnv	no cnv	2.05794	no cnv	no cnv	no cnv	no cnv	no cnv	no cnv	no cnv	no cnv	no cnv	no cnv	no cnv	1.95514	no cnv	no cnv	1.61565	no cnv	no cnv	no cnv	no cnv	no cnv	1.64531
TGME49_318120	hypothetical protein	TGME49_chrIV: 1,545,133 - 1,549,547 (-)	15	no cnv	no cnv	no cnv	1.94942	no cnv	no cnv	no cnv	3.03973	no cnv	no cnv	1.94975	no cnv	no cnv	no cnv	no cnv	1.53582	no cnv	no cnv	no cnv	1.84999	no cnv	1.95172	no cnv	no cnv	1.51342	no cnv	no cnv	no cnv	no cnv	no cnv	1.9747	1.88404	no cnv	no cnv	no cnv	no cnv	no cnv	no cnv	2.83197	no cnv	no cnv	no cnv	1.99456	no cnv	no cnv	1.98955
TGME49_284160	histone lysine methyltransferase, SET, putative	TGME49_chrV: 2,800,018 - 2,805,802 (+)	14	4.83164	no cnv	no cnv	no cnv	no cnv	no cnv	2.10674	no cnv	no cnv	no cnv	no cnv	2.19824	no cnv	no cnv	no cnv	no cnv	no cnv	1.95948	no cnv	no cnv	7.8495	no cnv	no cnv	no cnv	2.05954	no cnv	3.06096	no cnv	no cnv	no cnv	2.98772	no cnv	2.09565	no cnv	no cnv	2.31974	no cnv	no cnv	no cnv	no cnv	no cnv	no cnv	no cnv	no cnv	no cnv	no cnv
TGME49_210100	hypothetical protein	TGME49_chrIb: 1,618,837 - 1,619,226 (-)	13	no cnv	1.88247	no cnv	no cnv	no cnv	1.93984	no cnv	no cnv	no cnv	no cnv	no cnv	no cnv	no cnv	no cnv	no cnv	2.1999	no cnv	no cnv	no cnv	no cnv	1.94664	2.07019	no cnv	no cnv	no cnv	no cnv	no cnv	no cnv	no cnv	no cnv	no cnv	no cnv	1.91497	no cnv	no cnv	no cnv	no cnv	no cnv	no cnv	2.05082	1.83427	2.17764	no cnv	no cnv	2.16591	no cnv
TGME49_242100	hypothetical protein	TGME49_chrVI: 1,894,468 - 1,897,788 (+)	13	1.86701	no cnv	no cnv	no cnv	no cnv	no cnv	no cnv	1.75056	no cnv	no cnv	no cnv	no cnv	no cnv	no cnv	no cnv	3.30831	no cnv	1.86358	no cnv	no cnv	no cnv	no cnv	no cnv	no cnv	1.68557	no cnv	no cnv	no cnv	no cnv	no cnv	2.71781	no cnv	no cnv	no cnv	2.79788	no cnv	no cnv	no cnv	3.18293	no cnv	2.60438	no cnv	2.56718	no cnv	2.10468	no cnv
TGME49_280370	hypothetical protein	TGME49_chrVIIa: 492,510 - 497,888 (+)	13	no cnv	no cnv	no cnv	no cnv	1.59605	no cnv	no cnv	no cnv	no cnv	no cnv	no cnv	no cnv	no cnv	no cnv	no cnv	1.61297	no cnv	no cnv	no cnv	no cnv	no cnv	no cnv	no cnv	no cnv	1.57272	no cnv	no cnv	no cnv	no cnv	2.05625	no cnv	no cnv	no cnv	no cnv	no cnv	no cnv	1.63643	no cnv	1.56246	no cnv	1.58749	no cnv	no cnv	no cnv	1.67674	no cnv
TGME49_238530	hypothetical protein	TGME49_chrVI: 267,452 - 268,679 (-)	12	no cnv	no cnv	no cnv	no cnv	no cnv	no cnv	no cnv	3.31056	no cnv	2.49812	no cnv	no cnv	no cnv	no cnv	2.28694	2.68317	no cnv	2.25024	no cnv	no cnv	2.99066	no cnv	no cnv	no cnv	no cnv	no cnv	no cnv	no cnv	no cnv	no cnv	2.0696	no cnv	no cnv	no cnv	no cnv	no cnv	no cnv	no cnv	2.35958	no cnv	2.41793	no cnv	2.8894	no cnv	no cnv	no cnv
TGME49_321700	hypothetical protein	TGME49_chrIb: 1,623,394 - 1,625,239 (-)	12	no cnv	no cnv	no cnv	no cnv	1.78941	no cnv	no cnv	no cnv	no cnv	no cnv	2.3028	no cnv	no cnv	1.6839	no cnv	no cnv	no cnv	2.00941	no cnv	no cnv	no cnv	no cnv	no cnv	no cnv	1.51914	no cnv	no cnv	no cnv	no cnv	no cnv	1.74132	no cnv	no cnv	no cnv	no cnv	no cnv	1.80334	1.76251	1.7818	no cnv	no cnv	no cnv	no cnv	no cnv	no cnv	no cnv
TGME49_242110	rhoptry kinase family protein ROP38 (ROP38)	TGME49_chrVI: 1,905,949 - 1,908,520 (+)	11	2.19845	no cnv	no cnv	no cnv	no cnv	no cnv	no cnv	no cnv	no cnv	no cnv	no cnv	no cnv	no cnv	no cnv	no cnv	2.97594	no cnv	no cnv	no cnv	no cnv	no cnv	no cnv	no cnv	no cnv	no cnv	no cnv	no cnv	no cnv	no cnv	no cnv	2.60492	no cnv	no cnv	no cnv	2.58219	no cnv	no cnv	no cnv	2.89765	no cnv	2.46714	no cnv	2.68361	no cnv	1.95847	no cnv
TGME49_243110	hypothetical protein	TGME49_chrVI: 2,407,635 - 2,409,903 (+)	10	no cnv	no cnv	no cnv	no cnv	no cnv	no cnv	no cnv	no cnv	2.02819	no cnv	no cnv	no cnv	no cnv	no cnv	no cnv	no cnv	no cnv	no cnv	no cnv	no cnv	no cnv	no cnv	no cnv	2.09991	no cnv	no cnv	no cnv	no cnv	no cnv	no cnv	no cnv	no cnv	no cnv	2.03212	no cnv	no cnv	no cnv	no cnv	no cnv	no cnv	no cnv	no cnv	no cnv	no cnv	1.88352	no cnv
TGME49_251962	SAG-related sequence SRS59K (SRS59K)	TGME49_chrXII: 5,689,279 - 5,691,524 (-)	10	no cnv	no cnv	no cnv	no cnv	no cnv	no cnv	no cnv	no cnv	no cnv	no cnv	no cnv	no cnv	no cnv	no cnv	1.71266	2.16289	1.6183	no cnv	1.58875	no cnv	no cnv	no cnv	no cnv	no cnv	no cnv	no cnv	no cnv	no cnv	no cnv	no cnv	no cnv	no cnv	no cnv	no cnv	no cnv	no cnv	no cnv	no cnv	1.99929	no cnv	2.0231	no cnv	no cnv	no cnv	2.16605	no cnv
TGME49_266335	Toxoplasma gondii family A protein	TGME49_chrIX: 1,213,718 - 1,214,205 (+)	10	no cnv	no cnv	2.00761	no cnv	1.68978	1.93415	no cnv	no cnv	no cnv	no cnv	1.9338	no cnv	no cnv	no cnv	1.8049	no cnv	no cnv	no cnv	no cnv	no cnv	no cnv	no cnv	no cnv	no cnv	1.7588	no cnv	no cnv	no cnv	no cnv	no cnv	no cnv	no cnv	no cnv	1.94243	no cnv	no cnv	no cnv	no cnv	no cnv	no cnv	no cnv	no cnv	no cnv	no cnv	no cnv	no cnv
TGME49_296231	hypothetical protein	TGME49_chrV: 8,323 - 14,010 (-)	10	no cnv	1.61798	no cnv	no cnv	no cnv	1.6116	1.73597	no cnv	no cnv	no cnv	no cnv	no cnv	no cnv	no cnv	no cnv	no cnv	no cnv	no cnv	no cnv	no cnv	no cnv	no cnv	no cnv	no cnv	no cnv	no cnv	no cnv	no cnv	no cnv	no cnv	no cnv	no cnv	no cnv	no cnv	no cnv	no cnv	no cnv	no cnv	no cnv	1.60728	no cnv	no cnv	no cnv	no cnv	no cnv	1.60015
TGME49_308075	hypothetical protein	TGME49_chrXII: 563,670 - 566,453 (-)	10	no cnv	no cnv	no cnv	no cnv	no cnv	no cnv	no cnv	2.14174	no cnv	no cnv	no cnv	no cnv	no cnv	no cnv	1.96714	no cnv	no cnv	no cnv	no cnv	no cnv	no cnv	no cnv	no cnv	no cnv	1.68337	no cnv	no cnv	no cnv	no cnv	no cnv	no cnv	no cnv	no cnv	no cnv	no cnv	no cnv	no cnv	no cnv	1.79823	no cnv	no cnv	no cnv	no cnv	no cnv	no cnv	no cnv
TGME49_200460	hypothetical protein	TGME49_chrVIII: 6,899,386 - 6,908,121 (-)	9	no cnv	no cnv	no cnv	no cnv	no cnv	no cnv	no cnv	no cnv	no cnv	no cnv	no cnv	no cnv	no cnv	no cnv	no cnv	1.61687	no cnv	no cnv	no cnv	no cnv	no cnv	no cnv	no cnv	no cnv	no cnv	no cnv	no cnv	no cnv	no cnv	no cnv	no cnv	no cnv	no cnv	no cnv	no cnv	no cnv	1.68081	1.79582	1.57445	1.6458	no cnv	no cnv	no cnv	no cnv	no cnv	no cnv
TGME49_218000	hypothetical protein	TGME49_chrXII: 1,738,787 - 1,755,738 (-)	8	no cnv	no cnv	no cnv	no cnv	no cnv	no cnv	no cnv	no cnv	no cnv	no cnv	no cnv	no cnv	no cnv	no cnv	no cnv	1.88267	no cnv	1.96837	no cnv	no cnv	no cnv	no cnv	no cnv	no cnv	no cnv	no cnv	no cnv	no cnv	no cnv	no cnv	2.11314	no cnv	no cnv	no cnv	no cnv	no cnv	no cnv	no cnv	2.519	no cnv	2.47362	no cnv	no cnv	no cnv	no cnv	no cnv
TGME49_237800	dense granule protein GRA11	TGME49_chrIV: 2,543,577 - 2,545,324 (+)	8	no cnv	no cnv	no cnv	no cnv	no cnv	1.70952	no cnv	1.80577	no cnv	no cnv	1.85465	no cnv	no cnv	no cnv	no cnv	no cnv	no cnv	no cnv	no cnv	no cnv	no cnv	no cnv	no cnv	no cnv	no cnv	no cnv	no cnv	no cnv	no cnv	no cnv	2.01518	no cnv	no cnv	no cnv	no cnv	no cnv	no cnv	no cnv	1.7941	1.83964	no cnv	no cnv	no cnv	no cnv	no cnv	no cnv
TGME49_237810	hypothetical protein	TGME49_chrIV: 2,545,670 - 2,546,607 (+)	8	no cnv	no cnv	no cnv	no cnv	no cnv	1.69048	no cnv	2.14918	no cnv	no cnv	no cnv	no cnv	no cnv	no cnv	no cnv	no cnv	no cnv	no cnv	no cnv	no cnv	no cnv	no cnv	no cnv	no cnv	no cnv	no cnv	no cnv	no cnv	no cnv	no cnv	1.83196	no cnv	no cnv	no cnv	no cnv	no cnv	no cnv	no cnv	1.76438	1.76316	no cnv	no cnv	no cnv	no cnv	no cnv	no cnv
TGME49_251180	KRUF family protein	TGME49_chrXII: 5,340,937 - 5,348,078 (-)	8	2.41628	no cnv	no cnv	no cnv	no cnv	no cnv	no cnv	no cnv	no cnv	no cnv	1.75759	no cnv	no cnv	no cnv	1.68201	no cnv	no cnv	no cnv	1.70168	no cnv	no cnv	no cnv	no cnv	no cnv	1.62341	no cnv	no cnv	no cnv	no cnv	no cnv	1.50531	no cnv	no cnv	no cnv	no cnv	1.76365	no cnv	no cnv	no cnv	no cnv	no cnv	no cnv	no cnv	no cnv	1.63474	no cnv
TGME49_318130	Toxoplasma gondii family E protein	TGME49_chrIV: 1,539,153 - 1,542,506 (-)	8	no cnv	no cnv	no cnv	no cnv	no cnv	no cnv	no cnv	1.74904	no cnv	no cnv	no cnv	no cnv	no cnv	no cnv	no cnv	no cnv	no cnv	no cnv	no cnv	no cnv	no cnv	no cnv	no cnv	no cnv	1.54071	no cnv	no cnv	no cnv	no cnv	no cnv	1.64173	2.0529	no cnv	no cnv	no cnv	no cnv	no cnv	no cnv	1.82523	no cnv	no cnv	no cnv	1.6959	no cnv	no cnv	1.68926
TGME49_226090	DEAD/DEAH box helicase domain-containing protein	TGME49_chrX: 1,801,337 - 1,810,745 (-)	7	no cnv	no cnv	no cnv	no cnv	no cnv	no cnv	no cnv	no cnv	no cnv	no cnv	no cnv	no cnv	no cnv	no cnv	no cnv	1.61932	no cnv	no cnv	no cnv	no cnv	no cnv	no cnv	no cnv	no cnv	no cnv	1.92214	no cnv	no cnv	3.28882	no cnv	no cnv	no cnv	no cnv	no cnv	2.78699	no cnv	no cnv	no cnv	no cnv	no cnv	1.92165	no cnv	no cnv	no cnv	no cnv	no cnv
TGME49_242118	myosin-light-chain kinase	TGME49_chrVI: 1,909,300 - 1,911,468 (+)	7	no cnv	no cnv	no cnv	no cnv	no cnv	no cnv	no cnv	no cnv	no cnv	no cnv	no cnv	no cnv	no cnv	no cnv	no cnv	1.86071	no cnv	no cnv	no cnv	no cnv	no cnv	no cnv	no cnv	no cnv	no cnv	no cnv	no cnv	no cnv	no cnv	no cnv	1.54456	no cnv	no cnv	no cnv	no cnv	no cnv	no cnv	no cnv	1.76666	no cnv	1.70844	no cnv	1.64625	no cnv	no cnv	no cnv
TGME49_251958	SAG-related sequence SRS59B (SRS59B)	TGME49_chrXII: 5,684,629 - 5,686,700 (-)	7	no cnv	no cnv	no cnv	no cnv	no cnv	no cnv	no cnv	no cnv	no cnv	no cnv	no cnv	no cnv	no cnv	no cnv	no cnv	2.20185	no cnv	no cnv	no cnv	no cnv	no cnv	no cnv	no cnv	no cnv	no cnv	no cnv	no cnv	no cnv	no cnv	no cnv	1.64876	no cnv	no cnv	no cnv	no cnv	no cnv	no cnv	no cnv	2.14844	no cnv	2.22853	no cnv	no cnv	no cnv	2.21458	no cnv
TGME49_309330	SAG-related sequence SRS55F (SRS55F)	TGME49_chrXI: 622,670 - 624,992 (+)	7	no cnv	no cnv	no cnv	no cnv	no cnv	2.47361	no cnv	no cnv	no cnv	no cnv	no cnv	no cnv	no cnv	2.33053	1.68927	no cnv	no cnv	no cnv	no cnv	no cnv	no cnv	no cnv	no cnv	no cnv	no cnv	no cnv	no cnv	no cnv	no cnv	2.52404	no cnv	no cnv	no cnv	2.00054	no cnv	no cnv	no cnv	no cnv	no cnv	2.07099	no cnv	no cnv	no cnv	no cnv	no cnv	no cnv
TGME49_242260	hypothetical protein	TGME49_chrVI: 1,924,139 - 1,933,342 (-)	6	no cnv	no cnv	no cnv	no cnv	no cnv	no cnv	no cnv	no cnv	no cnv	no cnv	no cnv	no cnv	no cnv	no cnv	no cnv	1.73014	no cnv	no cnv	no cnv	no cnv	no cnv	no cnv	no cnv	no cnv	no cnv	no cnv	no cnv	no cnv	no cnv	no cnv	1.74713	no cnv	no cnv	no cnv	no cnv	no cnv	no cnv	no cnv	1.74085	no cnv	1.60995	no cnv	1.56084	no cnv	no cnv	no cnv
TGME49_250500	hypothetical protein	TGME49_chrXII: 5,077,170 - 5,080,182 (-)	6	1.90964	no cnv	no cnv	no cnv	1.48219	no cnv	no cnv	no cnv	no cnv	2.49437	no cnv	no cnv	no cnv	no cnv	no cnv	no cnv	no cnv	no cnv	no cnv	no cnv	no cnv	no cnv	no cnv	no cnv	1.55607	no cnv	no cnv	no cnv	no cnv	no cnv	no cnv	no cnv	no cnv	no cnv	no cnv	no cnv	no cnv	no cnv	no cnv	no cnv	no cnv	no cnv	no cnv	1.6171	no cnv	no cnv
TGME49_252070	KRUF family protein	TGME49_chrIII: 360,839 - 364,762 (-)	6	1.9005	no cnv	no cnv	no cnv	no cnv	no cnv	no cnv	2.17832	no cnv	no cnv	no cnv	no cnv	no cnv	no cnv	no cnv	no cnv	no cnv	1.99016	no cnv	no cnv	no cnv	no cnv	no cnv	no cnv	no cnv	no cnv	no cnv	no cnv	no cnv	no cnv	no cnv	no cnv	no cnv	no cnv	no cnv	no cnv	no cnv	no cnv	3.69224	1.8746	no cnv	no cnv	no cnv	no cnv	no cnv	no cnv
TGME49_267875	NBP2b protein, putative	TGME49_chrIX: 289,743 - 302,614 (-)	6	2.07808	no cnv	no cnv	no cnv	1.50777	2.04372	no cnv	no cnv	no cnv	no cnv	no cnv	no cnv	no cnv	no cnv	no cnv	no cnv	no cnv	1.99999	no cnv	no cnv	no cnv	no cnv	no cnv	no cnv	no cnv	no cnv	no cnv	no cnv	no cnv	no cnv	1.5384	no cnv	no cnv	no cnv	no cnv	no cnv	no cnv	no cnv	1.79283	no cnv	no cnv	no cnv	no cnv	no cnv	no cnv	no cnv
TGME49_235875	hypothetical protein	TGME49_chrX: 5,112,000 - 5,114,088 (-)	5	no cnv	no cnv	no cnv	2.1153	no cnv	no cnv	no cnv	no cnv	no cnv	no cnv	no cnv	no cnv	no cnv	no cnv	no cnv	no cnv	no cnv	no cnv	no cnv	no cnv	no cnv	2.02959	no cnv	no cnv	no cnv	no cnv	no cnv	no cnv	no cnv	no cnv	no cnv	no cnv	no cnv	no cnv	no cnv	no cnv	no cnv	no cnv	no cnv	no cnv	no cnv	no cnv	1.89804	no cnv	no cnv	1.99894
TGME49_235880	brain protein 44 family protein	TGME49_chrX: 5,114,604 - 5,116,856 (+)	5	no cnv	no cnv	no cnv	1.98545	no cnv	no cnv	no cnv	no cnv	no cnv	no cnv	no cnv	no cnv	no cnv	no cnv	no cnv	no cnv	no cnv	no cnv	no cnv	no cnv	no cnv	2.0234	no cnv	no cnv	no cnv	no cnv	no cnv	no cnv	no cnv	no cnv	no cnv	no cnv	no cnv	no cnv	no cnv	no cnv	no cnv	no cnv	no cnv	no cnv	no cnv	no cnv	2.04604	no cnv	no cnv	2.00776
TGME49_244930	hypothetical protein	TGME49_chrVI: 3,612,190 - 3,615,311 (+)	5	no cnv	no cnv	no cnv	no cnv	no cnv	no cnv	no cnv	no cnv	no cnv	no cnv	no cnv	no cnv	no cnv	no cnv	no cnv	no cnv	no cnv	no cnv	no cnv	no cnv	no cnv	no cnv	no cnv	no cnv	no cnv	no cnv	no cnv	no cnv	no cnv	no cnv	no cnv	no cnv	no cnv	no cnv	no cnv	no cnv	no cnv	no cnv	no cnv	no cnv	no cnv	no cnv	no cnv	1.63067	no cnv	no cnv
TGME49_235870	hypothetical protein	TGME49_chrX: 5,111,017 - 5,111,924 (-)	4	no cnv	no cnv	no cnv	no cnv	no cnv	no cnv	no cnv	no cnv	no cnv	no cnv	no cnv	no cnv	no cnv	no cnv	no cnv	no cnv	no cnv	no cnv	no cnv	no cnv	no cnv	1.86355	no cnv	no cnv	no cnv	no cnv	no cnv	no cnv	no cnv	no cnv	no cnv	no cnv	no cnv	no cnv	no cnv	no cnv	no cnv	no cnv	no cnv	no cnv	no cnv	no cnv	2.04238	no cnv	no cnv	1.78582
TGME49_242900	Toxoplasma gondii family A protein	TGME49_chrVI: 2,400,493 - 2,404,409 (+)	4	1.91291	no cnv	no cnv	no cnv	no cnv	no cnv	no cnv	no cnv	no cnv	no cnv	no cnv	no cnv	no cnv	no cnv	no cnv	no cnv	no cnv	no cnv	no cnv	no cnv	no cnv	no cnv	no cnv	no cnv	no cnv	no cnv	no cnv	no cnv	no cnv	no cnv	no cnv	no cnv	no cnv	1.92591	no cnv	no cnv	no cnv	no cnv	no cnv	no cnv	no cnv	no cnv	no cnv	no cnv	no cnv	no cnv
TGME49_255160	hypothetical protein	TGME49_chrVIIb: 5,064,594 - 5,069,556 (+)	4	no cnv	no cnv	no cnv	no cnv	no cnv	no cnv	no cnv	no cnv	no cnv	no cnv	no cnv	no cnv	no cnv	no cnv	no cnv	1.51658	no cnv	no cnv	no cnv	no cnv	no cnv	no cnv	no cnv	no cnv	no cnv	no cnv	no cnv	no cnv	no cnv	no cnv	1.79319	no cnv	no cnv	no cnv	no cnv	no cnv	no cnv	no cnv	no cnv	no cnv	no cnv	no cnv	no cnv	no cnv	no cnv	no cnv
TGME49_263060	Proteasome/cyclosome repeat-containing protein	TGME49_chrVIIb: 834,384 - 849,810 (-)	4	no cnv	no cnv	no cnv	no cnv	no cnv	1.54043	no cnv	no cnv	no cnv	no cnv	no cnv	no cnv	no cnv	no cnv	no cnv	no cnv	no cnv	no cnv	no cnv	no cnv	no cnv	no cnv	no cnv	no cnv	no cnv	no cnv	no cnv	no cnv	no cnv	no cnv	no cnv	no cnv	no cnv	no cnv	no cnv	no cnv	no cnv	no cnv	no cnv	no cnv	no cnv	no cnv	no cnv	no cnv	no cnv	no cnv
TGME49_267610	hypothetical protein	TGME49_chrIX: 520,570 - 521,539 (-)	4	no cnv	no cnv	no cnv	no cnv	1.8507	2.09599	no cnv	no cnv	no cnv	no cnv	no cnv	no cnv	no cnv	no cnv	no cnv	no cnv	no cnv	no cnv	no cnv	no cnv	no cnv	no cnv	no cnv	no cnv	no cnv	no cnv	2.20755	no cnv	no cnv	no cnv	no cnv	no cnv	no cnv	no cnv	no cnv	no cnv	no cnv	no cnv	no cnv	no cnv	no cnv	no cnv	no cnv	no cnv	no cnv	no cnv
TGME49_267642	hypothetical protein	TGME49_chrIX: 507,882 - 510,193 (-)	4	no cnv	no cnv	no cnv	no cnv	1.56976	2.08637	no cnv	no cnv	no cnv	no cnv	no cnv	no cnv	no cnv	no cnv	no cnv	no cnv	no cnv	no cnv	no cnv	no cnv	no cnv	no cnv	no cnv	no cnv	no cnv	no cnv	2.08638	no cnv	no cnv	no cnv	no cnv	no cnv	no cnv	no cnv	no cnv	no cnv	no cnv	no cnv	no cnv	no cnv	no cnv	no cnv	no cnv	no cnv	no cnv	no cnv
TGME49_269340	hypothetical protein	TGME49_chrVIII: 5,883,221 - 5,887,810 (-)	4	no cnv	no cnv	no cnv	no cnv	no cnv	no cnv	no cnv	no cnv	no cnv	no cnv	no cnv	no cnv	no cnv	no cnv	no cnv	no cnv	no cnv	no cnv	no cnv	no cnv	no cnv	no cnv	no cnv	no cnv	no cnv	no cnv	no cnv	no cnv	no cnv	no cnv	no cnv	no cnv	no cnv	no cnv	no cnv	no cnv	no cnv	1.90696	no cnv	no cnv	no cnv	no cnv	no cnv	no cnv	no cnv	no cnv
TGME49_275390	hypothetical protein	TGME49_chrX: 7,220,978 - 7,221,286 (-)	4	no cnv	no cnv	no cnv	no cnv	no cnv	no cnv	no cnv	no cnv	no cnv	no cnv	no cnv	no cnv	no cnv	no cnv	no cnv	no cnv	no cnv	no cnv	no cnv	no cnv	no cnv	no cnv	no cnv	no cnv	no cnv	no cnv	no cnv	no cnv	no cnv	no cnv	no cnv	no cnv	no cnv	no cnv	no cnv	no cnv	no cnv	no cnv	no cnv	no cnv	1.56244	no cnv	no cnv	no cnv	no cnv	no cnv
TGME49_277265	tRNA-Ala	TGME49_chrXII: 6,691,632 - 6,691,704 (-)	4	no cnv	no cnv	no cnv	no cnv	no cnv	no cnv	no cnv	no cnv	2.56216	no cnv	2.06973	no cnv	no cnv	no cnv	no cnv	no cnv	no cnv	2.44574	no cnv	no cnv	no cnv	no cnv	no cnv	no cnv	no cnv	no cnv	no cnv	no cnv	no cnv	no cnv	no cnv	2.86993	no cnv	no cnv	no cnv	no cnv	no cnv	no cnv	no cnv	no cnv	no cnv	no cnv	no cnv	no cnv	no cnv	no cnv
TGME49_287280	Toxoplasma gondii family C protein	TGME49_chrIa: 10,836 - 13,724 (-)	4	no cnv	no cnv	no cnv	no cnv	no cnv	1.65071	no cnv	no cnv	no cnv	no cnv	no cnv	no cnv	no cnv	no cnv	no cnv	no cnv	no cnv	no cnv	no cnv	no cnv	no cnv	no cnv	no cnv	no cnv	no cnv	no cnv	no cnv	no cnv	no cnv	no cnv	no cnv	no cnv	no cnv	no cnv	no cnv	no cnv	no cnv	no cnv	no cnv	no cnv	no cnv	no cnv	no cnv	no cnv	no cnv	no cnv
TGME49_295105	rhoptry protein, putative	TGME49_chrIa: 1,405,596 - 1,407,178 (-)	4	no cnv	no cnv	2.15592	no cnv	no cnv	no cnv	no cnv	no cnv	no cnv	no cnv	no cnv	no cnv	no cnv	no cnv	1.67639	no cnv	no cnv	no cnv	no cnv	no cnv	no cnv	no cnv	no cnv	no cnv	no cnv	no cnv	no cnv	no cnv	no cnv	no cnv	no cnv	3.40694	no cnv	no cnv	no cnv	no cnv	no cnv	no cnv	no cnv	no cnv	no cnv	no cnv	no cnv	no cnv	no cnv	no cnv
TGME49_299168	ATPase, AAA family protein	TGME49_chrIII: 2,137,835 - 2,142,918 (-)	4	no cnv	no cnv	no cnv	no cnv	no cnv	no cnv	no cnv	no cnv	no cnv	no cnv	no cnv	no cnv	no cnv	no cnv	no cnv	no cnv	no cnv	no cnv	no cnv	no cnv	no cnv	no cnv	2.35188	no cnv	no cnv	no cnv	no cnv	no cnv	no cnv	no cnv	no cnv	no cnv	no cnv	1.90478	no cnv	no cnv	no cnv	no cnv	2.02783	no cnv	no cnv	no cnv	no cnv	no cnv	no cnv	no cnv
TGME49_306700	hypothetical protein	TGME49_chrIX: 6,300,235 - 6,314,822 (+)	4	no cnv	no cnv	no cnv	no cnv	no cnv	no cnv	no cnv	no cnv	no cnv	no cnv	no cnv	no cnv	no cnv	no cnv	no cnv	1.58442	no cnv	no cnv	no cnv	no cnv	no cnv	no cnv	no cnv	no cnv	no cnv	no cnv	no cnv	no cnv	no cnv	no cnv	no cnv	no cnv	no cnv	no cnv	no cnv	no cnv	1.61298	no cnv	no cnv	no cnv	no cnv	no cnv	no cnv	no cnv	no cnv	no cnv
TGME49_209920	PAN domain-containing protein	TGME49_chrIb: 1,549,006 - 1,553,167 (+)	3	no cnv	1.57038	no cnv	no cnv	no cnv	no cnv	no cnv	no cnv	no cnv	no cnv	no cnv	no cnv	no cnv	no cnv	no cnv	no cnv	no cnv	no cnv	no cnv	no cnv	no cnv	no cnv	no cnv	no cnv	no cnv	no cnv	no cnv	no cnv	no cnv	no cnv	no cnv	no cnv	no cnv	no cnv	no cnv	no cnv	no cnv	no cnv	no cnv	1.9857	no cnv	no cnv	no cnv	no cnv	no cnv	no cnv
TGME49_210380	hypothetical protein	TGME49_chrIX: 4,826,763 - 4,839,019 (-)	3	no cnv	no cnv	no cnv	no cnv	no cnv	no cnv	no cnv	no cnv	no cnv	no cnv	2.26045	no cnv	no cnv	no cnv	no cnv	no cnv	no cnv	no cnv	no cnv	no cnv	no cnv	no cnv	no cnv	no cnv	no cnv	no cnv	no cnv	no cnv	no cnv	no cnv	1.76175	2.12324	no cnv	no cnv	no cnv	no cnv	no cnv	no cnv	no cnv	no cnv	no cnv	no cnv	no cnv	no cnv	no cnv	no cnv
TGME49_219820	polyubiquitin UbC, putative	TGME49_chrXII: 621,088 - 623,601 (-)	3	no cnv	no cnv	no cnv	no cnv	no cnv	no cnv	no cnv	no cnv	no cnv	no cnv	no cnv	no cnv	no cnv	no cnv	no cnv	no cnv	no cnv	2.0671	no cnv	no cnv	no cnv	no cnv	no cnv	no cnv	no cnv	no cnv	no cnv	no cnv	no cnv	no cnv	1.59744	no cnv	no cnv	no cnv	no cnv	no cnv	no cnv	no cnv	1.58202	no cnv	no cnv	no cnv	no cnv	no cnv	no cnv	no cnv
TGME49_220060	hypothetical protein	TGME49_chrV: 55,888 - 58,254 (+)	3	no cnv	no cnv	no cnv	no cnv	no cnv	no cnv	no cnv	no cnv	no cnv	no cnv	no cnv	no cnv	no cnv	no cnv	no cnv	no cnv	no cnv	no cnv	no cnv	no cnv	no cnv	no cnv	no cnv	no cnv	no cnv	no cnv	no cnv	no cnv	no cnv	no cnv	no cnv	no cnv	no cnv	no cnv	no cnv	no cnv	no cnv	no cnv	no cnv	no cnv	no cnv	no cnv	no cnv	no cnv	no cnv	no cnv
TGME49_235890	dual-specificity protein phosphatase	TGME49_chrX: 5,117,868 - 5,122,302 (-)	3	no cnv	no cnv	no cnv	no cnv	no cnv	no cnv	no cnv	no cnv	no cnv	no cnv	no cnv	no cnv	no cnv	no cnv	no cnv	no cnv	no cnv	no cnv	no cnv	no cnv	no cnv	no cnv	no cnv	no cnv	no cnv	no cnv	no cnv	no cnv	no cnv	no cnv	no cnv	no cnv	no cnv	no cnv	no cnv	no cnv	no cnv	no cnv	no cnv	no cnv	no cnv	no cnv	1.87032	no cnv	no cnv	1.89607
TGME49_236050	fructose-bisphosphate aldolase, putative	TGME49_chrX: 5,253,245 - 5,255,772 (+)	3	no cnv	no cnv	no cnv	no cnv	no cnv	no cnv	no cnv	1.71492	no cnv	no cnv	no cnv	no cnv	no cnv	no cnv	no cnv	no cnv	no cnv	no cnv	no cnv	no cnv	no cnv	no cnv	no cnv	no cnv	no cnv	no cnv	no cnv	no cnv	no cnv	no cnv	1.60619	no cnv	no cnv	no cnv	no cnv	no cnv	no cnv	no cnv	1.55237	no cnv	no cnv	no cnv	no cnv	no cnv	no cnv	no cnv
TGME49_251580	hypothetical protein	TGME49_chrXII: 5,468,903 - 5,469,976 (+)	3	no cnv	no cnv	no cnv	no cnv	no cnv	no cnv	no cnv	no cnv	no cnv	no cnv	no cnv	no cnv	no cnv	no cnv	no cnv	1.88429	no cnv	no cnv	no cnv	no cnv	no cnv	no cnv	no cnv	no cnv	no cnv	no cnv	no cnv	no cnv	no cnv	no cnv	no cnv	no cnv	no cnv	no cnv	no cnv	no cnv	no cnv	no cnv	1.86019	no cnv	2.14437	no cnv	no cnv	no cnv	no cnv	no cnv
TGME49_252065	KRUF family protein	TGME49_chrIII: 367,580 - 371,015 (-)	3	no cnv	no cnv	no cnv	no cnv	no cnv	no cnv	no cnv	no cnv	no cnv	no cnv	no cnv	no cnv	no cnv	no cnv	no cnv	no cnv	no cnv	no cnv	no cnv	no cnv	no cnv	no cnv	no cnv	no cnv	1.54832	no cnv	no cnv	no cnv	no cnv	no cnv	no cnv	no cnv	no cnv	no cnv	no cnv	no cnv	no cnv	no cnv	2.52404	1.94782	no cnv	no cnv	no cnv	no cnv	no cnv	no cnv
TGME49_267380	UDP-galactose transporter subfamily protein	TGME49_chrIX: 679,389 - 682,182 (-)	3	no cnv	no cnv	no cnv	no cnv	1.67739	2.13837	no cnv	no cnv	no cnv	no cnv	no cnv	no cnv	no cnv	no cnv	no cnv	no cnv	no cnv	no cnv	no cnv	no cnv	no cnv	no cnv	no cnv	no cnv	no cnv	no cnv	2.18412	no cnv	no cnv	no cnv	no cnv	no cnv	no cnv	no cnv	no cnv	no cnv	no cnv	no cnv	no cnv	no cnv	no cnv	no cnv	no cnv	no cnv	no cnv	no cnv
TGME49_267390	DNA-directed RNA polymerase I RPAC1 (POLR1C)	TGME49_chrIX: 675,741 - 679,260 (+)	3	no cnv	no cnv	no cnv	no cnv	1.61241	2.1239	no cnv	no cnv	no cnv	no cnv	no cnv	no cnv	no cnv	no cnv	no cnv	no cnv	no cnv	no cnv	no cnv	no cnv	no cnv	no cnv	no cnv	no cnv	no cnv	no cnv	2.33718	no cnv	no cnv	no cnv	no cnv	no cnv	no cnv	no cnv	no cnv	no cnv	no cnv	no cnv	no cnv	no cnv	no cnv	no cnv	no cnv	no cnv	no cnv	no cnv
TGME49_267400	ribosomal protein RPL32 (RPL32)	TGME49_chrIX: 674,249 - 675,573 (-)	3	no cnv	no cnv	no cnv	no cnv	1.55999	2.05186	no cnv	no cnv	no cnv	no cnv	no cnv	no cnv	no cnv	no cnv	no cnv	no cnv	no cnv	no cnv	no cnv	no cnv	no cnv	no cnv	no cnv	no cnv	no cnv	no cnv	2.01535	no cnv	no cnv	no cnv	no cnv	no cnv	no cnv	no cnv	no cnv	no cnv	no cnv	no cnv	no cnv	no cnv	no cnv	no cnv	no cnv	no cnv	no cnv	no cnv
TGME49_267410	scavenger receptor protein SR1 precursor (SR1)	TGME49_chrIX: 667,842 - 673,513 (-)	3	no cnv	no cnv	no cnv	no cnv	1.623	2.04372	no cnv	no cnv	no cnv	no cnv	no cnv	no cnv	no cnv	no cnv	no cnv	no cnv	no cnv	no cnv	no cnv	no cnv	no cnv	no cnv	no cnv	no cnv	no cnv	no cnv	2.25662	no cnv	no cnv	no cnv	no cnv	no cnv	no cnv	no cnv	no cnv	no cnv	no cnv	no cnv	no cnv	no cnv	no cnv	no cnv	no cnv	no cnv	no cnv	no cnv
TGME49_267420	mago nashi family protein 2, putative	TGME49_chrIX: 663,750 - 667,115 (-)	3	no cnv	no cnv	no cnv	no cnv	1.63235	2.08689	no cnv	no cnv	no cnv	no cnv	no cnv	no cnv	no cnv	no cnv	no cnv	no cnv	no cnv	no cnv	no cnv	no cnv	no cnv	no cnv	no cnv	no cnv	no cnv	no cnv	2.33718	no cnv	no cnv	no cnv	no cnv	no cnv	no cnv	no cnv	no cnv	no cnv	no cnv	no cnv	no cnv	no cnv	no cnv	no cnv	no cnv	no cnv	no cnv	no cnv
TGME49_267430	DnaJ domain-containing protein	TGME49_chrIX: 656,339 - 663,537 (+)	3	no cnv	no cnv	no cnv	no cnv	1.599	2.00412	no cnv	no cnv	no cnv	no cnv	no cnv	no cnv	no cnv	no cnv	no cnv	no cnv	no cnv	no cnv	no cnv	no cnv	no cnv	no cnv	no cnv	no cnv	no cnv	no cnv	2.08909	no cnv	no cnv	no cnv	no cnv	no cnv	no cnv	no cnv	no cnv	no cnv	no cnv	no cnv	no cnv	no cnv	no cnv	no cnv	no cnv	no cnv	no cnv	no cnv
TGME49_267435	hypothetical protein	TGME49_chrIX: 654,366 - 655,370 (+)	3	no cnv	no cnv	no cnv	no cnv	1.50952	1.97229	no cnv	no cnv	no cnv	no cnv	no cnv	no cnv	no cnv	no cnv	no cnv	no cnv	no cnv	no cnv	no cnv	no cnv	no cnv	no cnv	no cnv	no cnv	no cnv	no cnv	2.24966	no cnv	no cnv	no cnv	no cnv	no cnv	no cnv	no cnv	no cnv	no cnv	no cnv	no cnv	no cnv	no cnv	no cnv	no cnv	no cnv	no cnv	no cnv	no cnv
TGME49_267440	RING zinc finger protein	TGME49_chrIX: 649,386 - 654,510 (-)	3	no cnv	no cnv	no cnv	no cnv	1.68013	2.04941	no cnv	no cnv	no cnv	no cnv	no cnv	no cnv	no cnv	no cnv	no cnv	no cnv	no cnv	no cnv	no cnv	no cnv	no cnv	no cnv	no cnv	no cnv	no cnv	no cnv	2.09174	no cnv	no cnv	no cnv	no cnv	no cnv	no cnv	no cnv	no cnv	no cnv	no cnv	no cnv	no cnv	no cnv	no cnv	no cnv	no cnv	no cnv	no cnv	no cnv
TGME49_267450	alpha-tubulin suppressor protein	TGME49_chrIX: 635,905 - 649,565 (+)	3	no cnv	no cnv	no cnv	no cnv	1.64	2.14395	no cnv	no cnv	no cnv	no cnv	no cnv	no cnv	no cnv	no cnv	no cnv	no cnv	no cnv	no cnv	no cnv	no cnv	no cnv	no cnv	no cnv	no cnv	no cnv	no cnv	2.22995	no cnv	no cnv	no cnv	no cnv	no cnv	no cnv	no cnv	no cnv	no cnv	no cnv	no cnv	no cnv	no cnv	no cnv	no cnv	no cnv	no cnv	no cnv	no cnv
TGME49_267460	AP2 domain transcription factor AP2IX-1 (AP2IX1)	TGME49_chrIX: 628,114 - 633,326 (+)	3	no cnv	no cnv	no cnv	no cnv	1.59823	2.06689	no cnv	no cnv	no cnv	no cnv	no cnv	no cnv	no cnv	no cnv	no cnv	no cnv	no cnv	no cnv	no cnv	no cnv	no cnv	no cnv	no cnv	no cnv	no cnv	no cnv	2.12706	no cnv	no cnv	no cnv	no cnv	no cnv	no cnv	no cnv	no cnv	no cnv	no cnv	no cnv	no cnv	no cnv	no cnv	no cnv	no cnv	no cnv	no cnv	no cnv
TGME49_267470	cold-shock DNA-binding domain-containing protein	TGME49_chrIX: 624,003 - 626,677 (+)	3	no cnv	no cnv	no cnv	no cnv	1.55187	2.20902	no cnv	no cnv	no cnv	no cnv	no cnv	no cnv	no cnv	no cnv	no cnv	no cnv	no cnv	no cnv	no cnv	no cnv	no cnv	no cnv	no cnv	no cnv	no cnv	no cnv	2.29807	no cnv	no cnv	no cnv	no cnv	no cnv	no cnv	no cnv	no cnv	no cnv	no cnv	no cnv	no cnv	no cnv	no cnv	no cnv	no cnv	no cnv	no cnv	no cnv
TGME49_267480	tRNA (guanine(26)-N(2))-dimethyltransferase, putative	TGME49_chrIX: 613,728 - 624,548 (-)	3	no cnv	no cnv	no cnv	no cnv	1.61122	2.11136	no cnv	no cnv	no cnv	no cnv	no cnv	no cnv	no cnv	no cnv	no cnv	no cnv	no cnv	no cnv	no cnv	no cnv	no cnv	no cnv	no cnv	no cnv	no cnv	no cnv	2.1984	no cnv	no cnv	no cnv	no cnv	no cnv	no cnv	no cnv	no cnv	no cnv	no cnv	no cnv	no cnv	no cnv	no cnv	no cnv	no cnv	no cnv	no cnv	no cnv
TGME49_267490	preprocathepsin c precursor, putative	TGME49_chrIX: 613,017 - 616,554 (+)	3	no cnv	no cnv	no cnv	no cnv	1.63895	2.18763	no cnv	no cnv	no cnv	no cnv	no cnv	no cnv	no cnv	no cnv	no cnv	no cnv	no cnv	no cnv	no cnv	no cnv	no cnv	no cnv	no cnv	no cnv	no cnv	no cnv	2.40426	no cnv	no cnv	no cnv	no cnv	no cnv	no cnv	no cnv	no cnv	no cnv	no cnv	no cnv	no cnv	no cnv	no cnv	no cnv	no cnv	no cnv	no cnv	no cnv
TGME49_267500	hypothetical protein	TGME49_chrIX: 609,976 - 612,491 (+)	3	no cnv	no cnv	no cnv	no cnv	1.6408	2.16696	no cnv	no cnv	no cnv	no cnv	no cnv	no cnv	no cnv	no cnv	no cnv	no cnv	no cnv	no cnv	no cnv	no cnv	no cnv	no cnv	no cnv	no cnv	no cnv	no cnv	2.37944	no cnv	no cnv	no cnv	no cnv	no cnv	no cnv	no cnv	no cnv	no cnv	no cnv	no cnv	no cnv	no cnv	no cnv	no cnv	no cnv	no cnv	no cnv	no cnv
TGME49_267510	hypothetical protein	TGME49_chrIX: 604,280 - 609,797 (-)	3	no cnv	no cnv	no cnv	no cnv	1.61625	2.0449	no cnv	no cnv	no cnv	no cnv	no cnv	no cnv	no cnv	no cnv	no cnv	no cnv	no cnv	no cnv	no cnv	no cnv	no cnv	no cnv	no cnv	no cnv	no cnv	no cnv	2.00237	no cnv	no cnv	no cnv	no cnv	no cnv	no cnv	no cnv	no cnv	no cnv	no cnv	no cnv	no cnv	no cnv	no cnv	no cnv	no cnv	no cnv	no cnv	no cnv
TGME49_267585	hypothetical protein	TGME49_chrIX: 547,355 - 549,161 (+)	3	no cnv	no cnv	no cnv	no cnv	1.54101	1.84372	no cnv	no cnv	no cnv	no cnv	no cnv	no cnv	no cnv	no cnv	no cnv	no cnv	no cnv	no cnv	no cnv	no cnv	no cnv	no cnv	no cnv	no cnv	no cnv	no cnv	no cnv	no cnv	no cnv	no cnv	no cnv	no cnv	no cnv	no cnv	no cnv	no cnv	no cnv	no cnv	no cnv	no cnv	no cnv	no cnv	no cnv	no cnv	no cnv	no cnv
TGME49_267590	hypothetical protein	TGME49_chrIX: 533,542 - 546,021 (+)	3	no cnv	no cnv	no cnv	no cnv	1.6379	1.93392	no cnv	no cnv	no cnv	no cnv	no cnv	no cnv	no cnv	no cnv	no cnv	no cnv	no cnv	no cnv	no cnv	no cnv	no cnv	no cnv	no cnv	no cnv	no cnv	no cnv	no cnv	no cnv	no cnv	no cnv	no cnv	no cnv	no cnv	no cnv	no cnv	no cnv	no cnv	no cnv	no cnv	no cnv	no cnv	no cnv	no cnv	no cnv	no cnv	no cnv
TGME49_267600	FHA domain-containing protein	TGME49_chrIX: 521,756 - 530,838 (-)	3	no cnv	no cnv	no cnv	no cnv	1.64418	1.96864	no cnv	no cnv	no cnv	no cnv	no cnv	no cnv	no cnv	no cnv	no cnv	no cnv	no cnv	no cnv	no cnv	no cnv	no cnv	no cnv	no cnv	no cnv	no cnv	no cnv	no cnv	no cnv	no cnv	no cnv	no cnv	no cnv	no cnv	no cnv	no cnv	no cnv	no cnv	no cnv	no cnv	no cnv	no cnv	no cnv	no cnv	no cnv	no cnv	no cnv
TGME49_267620	multi-pass transmembrane protein	TGME49_chrIX: 511,515 - 520,445 (+)	3	no cnv	no cnv	no cnv	no cnv	1.57356	2.01345	no cnv	no cnv	no cnv	no cnv	no cnv	no cnv	no cnv	no cnv	no cnv	no cnv	no cnv	no cnv	no cnv	no cnv	no cnv	no cnv	no cnv	no cnv	no cnv	no cnv	no cnv	no cnv	no cnv	no cnv	no cnv	no cnv	no cnv	no cnv	no cnv	no cnv	no cnv	no cnv	no cnv	no cnv	no cnv	no cnv	no cnv	no cnv	no cnv	no cnv
TGME49_267630	hypothetical protein	TGME49_chrIX: 511,022 - 511,489 (+)	3	no cnv	no cnv	no cnv	no cnv	1.59142	1.83558	no cnv	no cnv	no cnv	no cnv	no cnv	no cnv	no cnv	no cnv	no cnv	no cnv	no cnv	no cnv	no cnv	no cnv	no cnv	no cnv	no cnv	no cnv	no cnv	no cnv	no cnv	no cnv	no cnv	no cnv	no cnv	no cnv	no cnv	no cnv	no cnv	no cnv	no cnv	no cnv	no cnv	no cnv	no cnv	no cnv	no cnv	no cnv	no cnv	no cnv
TGME49_267730	hypothetical protein	TGME49_chrIX: 395,460 - 402,385 (-)	3	no cnv	no cnv	no cnv	no cnv	1.59302	2.10442	no cnv	no cnv	no cnv	no cnv	no cnv	no cnv	no cnv	no cnv	no cnv	no cnv	no cnv	no cnv	no cnv	no cnv	no cnv	no cnv	no cnv	no cnv	no cnv	no cnv	2.13501	no cnv	no cnv	no cnv	no cnv	no cnv	no cnv	no cnv	no cnv	no cnv	no cnv	no cnv	no cnv	no cnv	no cnv	no cnv	no cnv	no cnv	no cnv	no cnv
TGME49_267740	hypothetical protein	TGME49_chrIX: 395,435 - 398,405 (+)	3	no cnv	no cnv	no cnv	no cnv	1.60324	2.19636	no cnv	no cnv	no cnv	no cnv	no cnv	no cnv	no cnv	no cnv	no cnv	no cnv	no cnv	no cnv	no cnv	no cnv	no cnv	no cnv	no cnv	no cnv	no cnv	no cnv	2.39059	no cnv	no cnv	no cnv	no cnv	no cnv	no cnv	no cnv	no cnv	no cnv	no cnv	no cnv	no cnv	no cnv	no cnv	no cnv	no cnv	no cnv	no cnv	no cnv
TGME49_271590	Toxoplasma gondii family D protein	TGME49_chrVIII: 4,454,371 - 4,455,060 (+)	3	no cnv	no cnv	no cnv	no cnv	no cnv	no cnv	no cnv	no cnv	no cnv	no cnv	no cnv	no cnv	no cnv	1.59503	no cnv	no cnv	no cnv	no cnv	no cnv	no cnv	no cnv	no cnv	no cnv	no cnv	no cnv	no cnv	no cnv	no cnv	no cnv	no cnv	no cnv	no cnv	no cnv	no cnv	no cnv	no cnv	no cnv	no cnv	no cnv	no cnv	no cnv	no cnv	no cnv	no cnv	no cnv	no cnv
TGME49_274290	Toxoplasma gondii family B protein	TGME49_chrIX: 133,426 - 134,607 (-)	3	no cnv	no cnv	no cnv	no cnv	1.77401	2.00963	no cnv	no cnv	no cnv	no cnv	no cnv	no cnv	no cnv	no cnv	no cnv	no cnv	no cnv	no cnv	no cnv	no cnv	no cnv	no cnv	no cnv	no cnv	no cnv	no cnv	2.32669	no cnv	no cnv	no cnv	no cnv	no cnv	no cnv	no cnv	no cnv	no cnv	no cnv	no cnv	no cnv	no cnv	no cnv	no cnv	no cnv	no cnv	no cnv	no cnv
TGME49_274700	hypothetical protein	TGME49_chrIX: 53,701 - 54,689 (-)	3	no cnv	no cnv	no cnv	no cnv	1.5368	1.86577	no cnv	no cnv	no cnv	no cnv	no cnv	no cnv	no cnv	no cnv	no cnv	no cnv	no cnv	no cnv	no cnv	no cnv	no cnv	no cnv	no cnv	no cnv	no cnv	no cnv	2.05578	no cnv	no cnv	no cnv	no cnv	no cnv	no cnv	no cnv	no cnv	no cnv	no cnv	no cnv	no cnv	no cnv	no cnv	no cnv	no cnv	no cnv	no cnv	no cnv
TGME49_279330	DEAD/DEAH box helicase family protein	TGME49_chrIX: 255,345 - 260,829 (+)	3	no cnv	no cnv	no cnv	no cnv	1.6312	1.98897	no cnv	no cnv	no cnv	no cnv	no cnv	no cnv	no cnv	no cnv	no cnv	no cnv	no cnv	no cnv	no cnv	no cnv	no cnv	no cnv	no cnv	no cnv	no cnv	no cnv	2.05728	no cnv	no cnv	no cnv	no cnv	no cnv	no cnv	no cnv	no cnv	no cnv	no cnv	no cnv	no cnv	no cnv	no cnv	no cnv	no cnv	no cnv	no cnv	no cnv
TGME49_279340	hypothetical protein	TGME49_chrIX: 254,029 - 255,642 (-)	3	no cnv	no cnv	no cnv	no cnv	1.76068	2.11795	no cnv	no cnv	no cnv	no cnv	no cnv	no cnv	no cnv	no cnv	no cnv	no cnv	no cnv	no cnv	no cnv	no cnv	no cnv	no cnv	no cnv	no cnv	no cnv	no cnv	2.17467	no cnv	no cnv	no cnv	no cnv	no cnv	no cnv	no cnv	no cnv	no cnv	no cnv	no cnv	no cnv	no cnv	no cnv	no cnv	no cnv	no cnv	no cnv	no cnv
TGME49_279345	hypothetical protein	TGME49_chrIX: 248,699 - 251,331 (+)	3	no cnv	no cnv	no cnv	no cnv	1.6533	2.18501	no cnv	no cnv	no cnv	no cnv	no cnv	no cnv	no cnv	no cnv	no cnv	no cnv	no cnv	no cnv	no cnv	no cnv	no cnv	no cnv	no cnv	no cnv	no cnv	no cnv	2.24752	no cnv	no cnv	no cnv	no cnv	no cnv	no cnv	no cnv	no cnv	no cnv	no cnv	no cnv	no cnv	no cnv	no cnv	no cnv	no cnv	no cnv	no cnv	no cnv
TGME49_279350	hypothetical protein	TGME49_chrIX: 243,866 - 248,790 (-)	3	no cnv	no cnv	no cnv	no cnv	1.76744	2.15797	no cnv	no cnv	no cnv	no cnv	no cnv	no cnv	no cnv	no cnv	no cnv	no cnv	no cnv	no cnv	no cnv	no cnv	no cnv	no cnv	no cnv	no cnv	no cnv	no cnv	2.5791	no cnv	no cnv	no cnv	no cnv	no cnv	no cnv	no cnv	no cnv	no cnv	no cnv	no cnv	no cnv	no cnv	no cnv	no cnv	no cnv	no cnv	no cnv	no cnv
TGME49_279355	hypothetical protein	TGME49_chrIX: 242,306 - 242,970 (-)	3	no cnv	no cnv	no cnv	no cnv	1.81882	2.48761	no cnv	no cnv	no cnv	no cnv	no cnv	no cnv	no cnv	no cnv	no cnv	no cnv	no cnv	no cnv	no cnv	no cnv	no cnv	no cnv	no cnv	no cnv	no cnv	no cnv	2.52004	no cnv	no cnv	no cnv	no cnv	no cnv	no cnv	no cnv	no cnv	no cnv	no cnv	no cnv	no cnv	no cnv	no cnv	no cnv	no cnv	no cnv	no cnv	no cnv
TGME49_279360	hypothetical protein	TGME49_chrIX: 228,802 - 232,850 (+)	3	no cnv	no cnv	no cnv	no cnv	1.6737	2.19532	no cnv	no cnv	no cnv	no cnv	no cnv	no cnv	no cnv	no cnv	no cnv	no cnv	no cnv	no cnv	no cnv	no cnv	no cnv	no cnv	no cnv	no cnv	no cnv	no cnv	2.13765	no cnv	no cnv	no cnv	no cnv	no cnv	no cnv	no cnv	no cnv	no cnv	no cnv	no cnv	no cnv	no cnv	no cnv	no cnv	no cnv	no cnv	no cnv	no cnv
TGME49_279370	SNARE associated Golgi protein	TGME49_chrIX: 221,701 - 227,878 (+)	3	no cnv	no cnv	no cnv	no cnv	1.61921	2.11737	no cnv	no cnv	no cnv	no cnv	no cnv	no cnv	no cnv	no cnv	no cnv	no cnv	no cnv	no cnv	no cnv	no cnv	no cnv	no cnv	no cnv	no cnv	no cnv	no cnv	2.18689	no cnv	no cnv	no cnv	no cnv	no cnv	no cnv	no cnv	no cnv	no cnv	no cnv	no cnv	no cnv	no cnv	no cnv	no cnv	no cnv	no cnv	no cnv	no cnv
TGME49_279380	hypothetical protein	TGME49_chrIX: 214,139 - 220,312 (+)	3	no cnv	no cnv	no cnv	no cnv	1.63645	2.23594	no cnv	no cnv	no cnv	no cnv	no cnv	no cnv	no cnv	no cnv	no cnv	no cnv	no cnv	no cnv	no cnv	no cnv	no cnv	no cnv	no cnv	no cnv	no cnv	no cnv	2.26031	no cnv	no cnv	no cnv	no cnv	no cnv	no cnv	no cnv	no cnv	no cnv	no cnv	no cnv	no cnv	no cnv	no cnv	no cnv	no cnv	no cnv	no cnv	no cnv
TGME49_279390	proliferation-associated protein 2G4, putative	TGME49_chrIX: 206,905 - 213,689 (-)	3	no cnv	no cnv	no cnv	no cnv	1.66506	2.11652	no cnv	no cnv	no cnv	no cnv	no cnv	no cnv	no cnv	no cnv	no cnv	no cnv	no cnv	no cnv	no cnv	no cnv	no cnv	no cnv	no cnv	no cnv	no cnv	no cnv	2.23524	no cnv	no cnv	no cnv	no cnv	no cnv	no cnv	no cnv	no cnv	no cnv	no cnv	no cnv	no cnv	no cnv	no cnv	no cnv	no cnv	no cnv	no cnv	no cnv
TGME49_279400	glutaredoxin, putative	TGME49_chrIX: 202,657 - 205,355 (+)	3	no cnv	no cnv	no cnv	no cnv	1.69307	2.14337	no cnv	no cnv	no cnv	no cnv	no cnv	no cnv	no cnv	no cnv	no cnv	no cnv	no cnv	no cnv	no cnv	no cnv	no cnv	no cnv	no cnv	no cnv	no cnv	no cnv	2.31546	no cnv	no cnv	no cnv	no cnv	no cnv	no cnv	no cnv	no cnv	no cnv	no cnv	no cnv	no cnv	no cnv	no cnv	no cnv	no cnv	no cnv	no cnv	no cnv
TGME49_279405	hypothetical protein	TGME49_chrIX: 199,671 - 202,076 (+)	3	no cnv	no cnv	no cnv	no cnv	1.6572	2.24455	no cnv	no cnv	no cnv	no cnv	no cnv	no cnv	no cnv	no cnv	no cnv	no cnv	no cnv	no cnv	no cnv	no cnv	no cnv	no cnv	no cnv	no cnv	no cnv	no cnv	2.33625	no cnv	no cnv	no cnv	no cnv	no cnv	no cnv	no cnv	no cnv	no cnv	no cnv	no cnv	no cnv	no cnv	no cnv	no cnv	no cnv	no cnv	no cnv	no cnv
TGME49_279410	hypothetical protein	TGME49_chrIX: 197,602 - 199,594 (+)	3	no cnv	no cnv	no cnv	no cnv	1.64949	2.23011	no cnv	no cnv	no cnv	no cnv	no cnv	no cnv	no cnv	no cnv	no cnv	no cnv	no cnv	no cnv	no cnv	no cnv	no cnv	no cnv	no cnv	no cnv	no cnv	no cnv	2.39429	no cnv	no cnv	no cnv	no cnv	no cnv	no cnv	no cnv	no cnv	no cnv	no cnv	no cnv	no cnv	no cnv	no cnv	no cnv	no cnv	no cnv	no cnv	no cnv
TGME49_279420	hypothetical protein	TGME49_chrIX: 190,162 - 196,653 (+)	3	no cnv	no cnv	no cnv	no cnv	1.68303	2.17373	no cnv	no cnv	no cnv	no cnv	no cnv	no cnv	no cnv	no cnv	no cnv	no cnv	no cnv	no cnv	no cnv	no cnv	no cnv	no cnv	no cnv	no cnv	no cnv	no cnv	2.23229	no cnv	no cnv	no cnv	no cnv	no cnv	no cnv	no cnv	no cnv	no cnv	no cnv	no cnv	no cnv	no cnv	no cnv	no cnv	no cnv	no cnv	no cnv	no cnv
TGME49_279430	cwf18 pre-mRNA splicing factor protein	TGME49_chrIX: 188,904 - 189,607 (-)	3	no cnv	no cnv	no cnv	no cnv	1.66852	2.24227	no cnv	no cnv	no cnv	no cnv	no cnv	no cnv	no cnv	no cnv	no cnv	no cnv	no cnv	no cnv	no cnv	no cnv	no cnv	no cnv	no cnv	no cnv	no cnv	no cnv	2.49327	no cnv	no cnv	no cnv	no cnv	no cnv	no cnv	no cnv	no cnv	no cnv	no cnv	no cnv	no cnv	no cnv	no cnv	no cnv	no cnv	no cnv	no cnv	no cnv
TGME49_279440	PA14 domain-containing protein	TGME49_chrIX: 184,929 - 188,689 (-)	3	no cnv	no cnv	no cnv	no cnv	1.61921	2.13473	no cnv	no cnv	no cnv	no cnv	no cnv	no cnv	no cnv	no cnv	no cnv	no cnv	no cnv	no cnv	no cnv	no cnv	no cnv	no cnv	no cnv	no cnv	no cnv	no cnv	2.3196	no cnv	no cnv	no cnv	no cnv	no cnv	no cnv	no cnv	no cnv	no cnv	no cnv	no cnv	no cnv	no cnv	no cnv	no cnv	no cnv	no cnv	no cnv	no cnv
TGME49_279450	adenylosuccinate synthetase, putative	TGME49_chrIX: 182,743 - 185,090 (+)	3	no cnv	no cnv	no cnv	no cnv	1.73763	2.20116	no cnv	no cnv	no cnv	no cnv	no cnv	no cnv	no cnv	no cnv	no cnv	no cnv	no cnv	no cnv	no cnv	no cnv	no cnv	no cnv	no cnv	no cnv	no cnv	no cnv	2.60927	no cnv	no cnv	no cnv	no cnv	no cnv	no cnv	no cnv	no cnv	no cnv	no cnv	no cnv	no cnv	no cnv	no cnv	no cnv	no cnv	no cnv	no cnv	no cnv
TGME49_301310	hypothetical protein	TGME49_chrIV: 2,381,806 - 2,386,518 (-)	3	no cnv	no cnv	no cnv	no cnv	no cnv	no cnv	no cnv	no cnv	no cnv	no cnv	no cnv	no cnv	no cnv	no cnv	no cnv	no cnv	no cnv	no cnv	no cnv	no cnv	no cnv	no cnv	no cnv	no cnv	no cnv	no cnv	no cnv	no cnv	no cnv	no cnv	no cnv	no cnv	no cnv	no cnv	no cnv	no cnv	no cnv	no cnv	no cnv	no cnv	1.85711	no cnv	no cnv	no cnv	no cnv	no cnv
TGME49_318710	ATP-binding cassette sub-family F member 1	TGME49_chrIV: 1,127,713 - 1,138,195 (+)	3	no cnv	no cnv	no cnv	no cnv	no cnv	no cnv	no cnv	no cnv	no cnv	no cnv	no cnv	no cnv	no cnv	no cnv	no cnv	no cnv	no cnv	no cnv	no cnv	no cnv	no cnv	no cnv	no cnv	no cnv	no cnv	no cnv	no cnv	no cnv	no cnv	no cnv	no cnv	no cnv	no cnv	no cnv	no cnv	no cnv	no cnv	1.83239	no cnv	no cnv	no cnv	no cnv	no cnv	no cnv	no cnv	no cnv
TGME49_320240	SAG-related sequence SRS15B (SRS15B)	TGME49_chrIV: 421,151 - 424,148 (-)	3	no cnv	no cnv	no cnv	no cnv	no cnv	no cnv	no cnv	no cnv	no cnv	no cnv	no cnv	no cnv	no cnv	no cnv	no cnv	no cnv	1.66756	no cnv	no cnv	no cnv	no cnv	no cnv	no cnv	no cnv	no cnv	no cnv	no cnv	no cnv	no cnv	no cnv	no cnv	no cnv	no cnv	no cnv	no cnv	1.70236	no cnv	no cnv	no cnv	no cnv	no cnv	no cnv	no cnv	no cnv	no cnv	no cnv
TGME49_221170	CAAX metallo endopeptidase	TGME49_chrII: 102,411 - 107,434 (+)	2	2.61811	no cnv	no cnv	no cnv	no cnv	no cnv	no cnv	no cnv	no cnv	no cnv	no cnv	no cnv	no cnv	no cnv	no cnv	no cnv	no cnv	no cnv	no cnv	no cnv	no cnv	no cnv	no cnv	no cnv	no cnv	no cnv	no cnv	no cnv	no cnv	no cnv	no cnv	2.38076	no cnv	no cnv	no cnv	no cnv	no cnv	no cnv	no cnv	no cnv	no cnv	no cnv	no cnv	no cnv	no cnv	no cnv
TGME49_235630	hypothetical protein	TGME49_chrX: 4,998,668 - 5,000,364 (+)	2	no cnv	no cnv	no cnv	no cnv	no cnv	no cnv	no cnv	no cnv	no cnv	no cnv	1.7757	no cnv	no cnv	no cnv	no cnv	no cnv	no cnv	no cnv	no cnv	no cnv	no cnv	no cnv	no cnv	no cnv	1.58453	no cnv	no cnv	no cnv	no cnv	no cnv	no cnv	no cnv	no cnv	no cnv	no cnv	no cnv	no cnv	no cnv	no cnv	no cnv	no cnv	no cnv	no cnv	no cnv	no cnv	no cnv
TGME49_236400	hypothetical protein	TGME49_chrX: 5,384,221 - 5,386,960 (-)	2	no cnv	no cnv	no cnv	no cnv	no cnv	no cnv	no cnv	no cnv	no cnv	no cnv	no cnv	no cnv	no cnv	no cnv	no cnv	no cnv	no cnv	no cnv	no cnv	no cnv	no cnv	no cnv	1.86014	no cnv	no cnv	no cnv	no cnv	no cnv	no cnv	no cnv	no cnv	no cnv	no cnv	no cnv	no cnv	no cnv	no cnv	no cnv	no cnv	no cnv	no cnv	no cnv	no cnv	no cnv	no cnv	no cnv
TGME49_238040	protein disulfide-isomerase domain-containing protein	TGME49_chrVI: 19,374 - 28,820 (-)	2	no cnv	no cnv	no cnv	no cnv	no cnv	no cnv	no cnv	no cnv	no cnv	no cnv	no cnv	no cnv	no cnv	no cnv	no cnv	1.52476	no cnv	no cnv	no cnv	no cnv	no cnv	no cnv	no cnv	no cnv	no cnv	no cnv	no cnv	no cnv	no cnv	no cnv	no cnv	no cnv	no cnv	no cnv	no cnv	no cnv	no cnv	no cnv	no cnv	no cnv	no cnv	no cnv	no cnv	no cnv	no cnv	no cnv
TGME49_241710	hypothetical protein	TGME49_chrVI: 1,719,369 - 1,722,426 (+)	2	no cnv	no cnv	no cnv	no cnv	no cnv	no cnv	no cnv	no cnv	no cnv	2.39632	2.10032	no cnv	no cnv	no cnv	no cnv	no cnv	no cnv	no cnv	no cnv	no cnv	no cnv	no cnv	no cnv	no cnv	no cnv	no cnv	no cnv	no cnv	no cnv	no cnv	no cnv	no cnv	no cnv	no cnv	no cnv	no cnv	no cnv	no cnv	no cnv	no cnv	no cnv	no cnv	no cnv	no cnv	no cnv	no cnv
TGME49_249040	hypothetical protein	TGME49_chrXII: 4,330,170 - 4,331,473 (+)	2	no cnv	no cnv	no cnv	no cnv	no cnv	no cnv	no cnv	no cnv	no cnv	no cnv	no cnv	no cnv	no cnv	no cnv	no cnv	no cnv	no cnv	no cnv	no cnv	no cnv	no cnv	no cnv	no cnv	no cnv	no cnv	no cnv	no cnv	no cnv	no cnv	no cnv	1.51799	no cnv	no cnv	no cnv	no cnv	1.63149	no cnv	no cnv	no cnv	no cnv	no cnv	no cnv	no cnv	no cnv	no cnv	no cnv
TGME49_252080	hypothetical protein	TGME49_chrIII: 352,617 - 353,954 (-)	2	no cnv	no cnv	no cnv	no cnv	no cnv	no cnv	no cnv	no cnv	no cnv	no cnv	no cnv	no cnv	no cnv	no cnv	no cnv	no cnv	no cnv	no cnv	no cnv	no cnv	no cnv	no cnv	no cnv	no cnv	no cnv	no cnv	no cnv	no cnv	no cnv	no cnv	no cnv	no cnv	no cnv	no cnv	no cnv	no cnv	no cnv	no cnv	1.6863	1.82015	no cnv	no cnv	no cnv	no cnv	no cnv	no cnv
TGME49_252090	hypothetical protein	TGME49_chrIII: 351,799 - 352,570 (-)	2	no cnv	no cnv	no cnv	no cnv	no cnv	no cnv	no cnv	no cnv	no cnv	no cnv	no cnv	no cnv	no cnv	no cnv	no cnv	no cnv	no cnv	no cnv	no cnv	no cnv	no cnv	no cnv	no cnv	no cnv	no cnv	no cnv	no cnv	no cnv	no cnv	no cnv	no cnv	no cnv	no cnv	no cnv	no cnv	no cnv	no cnv	no cnv	1.83903	1.86184	no cnv	no cnv	no cnv	no cnv	no cnv	no cnv
TGME49_252190	KRUF family protein	TGME49_chrIII: 375,018 - 378,618 (-)	2	no cnv	no cnv	no cnv	no cnv	no cnv	no cnv	no cnv	no cnv	no cnv	no cnv	no cnv	no cnv	no cnv	no cnv	no cnv	no cnv	no cnv	no cnv	no cnv	no cnv	no cnv	no cnv	no cnv	no cnv	no cnv	no cnv	no cnv	no cnv	no cnv	no cnv	no cnv	no cnv	no cnv	no cnv	no cnv	no cnv	no cnv	no cnv	1.87537	1.92169	no cnv	no cnv	no cnv	no cnv	no cnv	no cnv
TGME49_252200	cell cycle regulator with zn-finger domain-containing protein	TGME49_chrIII: 387,387 - 393,781 (+)	2	no cnv	no cnv	no cnv	no cnv	no cnv	no cnv	no cnv	no cnv	no cnv	no cnv	no cnv	no cnv	no cnv	no cnv	no cnv	no cnv	no cnv	no cnv	no cnv	no cnv	no cnv	no cnv	no cnv	no cnv	no cnv	no cnv	no cnv	no cnv	no cnv	no cnv	no cnv	no cnv	no cnv	no cnv	no cnv	no cnv	no cnv	no cnv	2.09118	1.99963	no cnv	no cnv	no cnv	no cnv	no cnv	no cnv
TGME49_252210	pentatricopeptide repeat domain-containing protein	TGME49_chrIII: 394,296 - 405,774 (-)	2	no cnv	no cnv	no cnv	no cnv	no cnv	no cnv	no cnv	no cnv	no cnv	no cnv	no cnv	no cnv	no cnv	no cnv	no cnv	no cnv	no cnv	no cnv	no cnv	no cnv	no cnv	no cnv	no cnv	no cnv	no cnv	no cnv	no cnv	no cnv	no cnv	no cnv	no cnv	no cnv	no cnv	no cnv	no cnv	no cnv	no cnv	no cnv	2.03193	1.92654	no cnv	no cnv	no cnv	no cnv	no cnv	no cnv
TGME49_252220	tetratricopeptide repeat domain containing protein	TGME49_chrIII: 408,626 - 415,713 (+)	2	no cnv	no cnv	no cnv	no cnv	no cnv	no cnv	no cnv	no cnv	no cnv	no cnv	no cnv	no cnv	no cnv	no cnv	no cnv	no cnv	no cnv	no cnv	no cnv	no cnv	no cnv	no cnv	no cnv	no cnv	no cnv	no cnv	no cnv	no cnv	no cnv	no cnv	no cnv	no cnv	no cnv	no cnv	no cnv	no cnv	no cnv	no cnv	2.10133	1.98373	no cnv	no cnv	no cnv	no cnv	no cnv	no cnv
TGME49_252230	hypothetical protein	TGME49_chrIII: 417,275 - 421,074 (+)	2	no cnv	no cnv	no cnv	no cnv	no cnv	no cnv	no cnv	no cnv	no cnv	no cnv	no cnv	no cnv	no cnv	no cnv	no cnv	no cnv	no cnv	no cnv	no cnv	no cnv	no cnv	no cnv	no cnv	no cnv	no cnv	no cnv	no cnv	no cnv	no cnv	no cnv	no cnv	no cnv	no cnv	no cnv	no cnv	no cnv	no cnv	no cnv	2.07492	1.97149	no cnv	no cnv	no cnv	no cnv	no cnv	no cnv
TGME49_252250	ATPase, AAA family protein	TGME49_chrIII: 421,463 - 428,360 (-)	2	no cnv	no cnv	no cnv	no cnv	no cnv	no cnv	no cnv	no cnv	no cnv	no cnv	no cnv	no cnv	no cnv	no cnv	no cnv	no cnv	no cnv	no cnv	no cnv	no cnv	no cnv	no cnv	no cnv	no cnv	no cnv	no cnv	no cnv	no cnv	no cnv	no cnv	no cnv	no cnv	no cnv	no cnv	no cnv	no cnv	no cnv	no cnv	2.02496	1.97126	no cnv	no cnv	no cnv	no cnv	no cnv	no cnv
TGME49_252255	hypothetical protein	TGME49_chrIII: 442,322 - 445,455 (+)	2	no cnv	no cnv	no cnv	no cnv	no cnv	no cnv	no cnv	no cnv	no cnv	no cnv	no cnv	no cnv	no cnv	no cnv	no cnv	no cnv	no cnv	no cnv	no cnv	no cnv	no cnv	no cnv	no cnv	no cnv	no cnv	no cnv	no cnv	no cnv	no cnv	no cnv	no cnv	no cnv	no cnv	no cnv	no cnv	no cnv	no cnv	no cnv	2.15092	1.91559	no cnv	no cnv	no cnv	no cnv	no cnv	no cnv
TGME49_252260	hypothetical protein	TGME49_chrIII: 447,507 - 450,331 (-)	2	no cnv	no cnv	no cnv	no cnv	no cnv	no cnv	no cnv	no cnv	no cnv	no cnv	no cnv	no cnv	no cnv	no cnv	no cnv	no cnv	no cnv	no cnv	no cnv	no cnv	no cnv	no cnv	no cnv	no cnv	no cnv	no cnv	no cnv	no cnv	no cnv	no cnv	no cnv	no cnv	no cnv	no cnv	no cnv	no cnv	no cnv	no cnv	2.05817	2.01441	no cnv	no cnv	no cnv	no cnv	no cnv	no cnv
TGME49_252270	L1P family of ribosomal protein	TGME49_chrIII: 450,847 - 458,766 (+)	2	no cnv	no cnv	no cnv	no cnv	no cnv	no cnv	no cnv	no cnv	no cnv	no cnv	no cnv	no cnv	no cnv	no cnv	no cnv	no cnv	no cnv	no cnv	no cnv	no cnv	no cnv	no cnv	no cnv	no cnv	no cnv	no cnv	no cnv	no cnv	no cnv	no cnv	no cnv	no cnv	no cnv	no cnv	no cnv	no cnv	no cnv	no cnv	2.14233	1.97802	no cnv	no cnv	no cnv	no cnv	no cnv	no cnv
TGME49_252280	hypothetical protein	TGME49_chrIII: 458,327 - 465,814 (-)	2	no cnv	no cnv	no cnv	no cnv	no cnv	no cnv	no cnv	no cnv	no cnv	no cnv	no cnv	no cnv	no cnv	no cnv	no cnv	no cnv	no cnv	no cnv	no cnv	no cnv	no cnv	no cnv	no cnv	no cnv	no cnv	no cnv	no cnv	no cnv	no cnv	no cnv	no cnv	no cnv	no cnv	no cnv	no cnv	no cnv	no cnv	no cnv	2.20835	2.0512	no cnv	no cnv	no cnv	no cnv	no cnv	no cnv
TGME49_252290	importin alpha, putative	TGME49_chrIII: 468,624 - 477,956 (+)	2	no cnv	no cnv	no cnv	no cnv	no cnv	no cnv	no cnv	no cnv	no cnv	no cnv	no cnv	no cnv	no cnv	no cnv	no cnv	no cnv	no cnv	no cnv	no cnv	no cnv	no cnv	no cnv	no cnv	no cnv	no cnv	no cnv	no cnv	no cnv	no cnv	no cnv	no cnv	no cnv	no cnv	no cnv	no cnv	no cnv	no cnv	no cnv	2.03309	1.96476	no cnv	no cnv	no cnv	no cnv	no cnv	no cnv
TGME49_252295	hypothetical protein	TGME49_chrIII: 478,744 - 483,107 (+)	2	no cnv	no cnv	no cnv	no cnv	no cnv	no cnv	no cnv	no cnv	no cnv	no cnv	no cnv	no cnv	no cnv	no cnv	no cnv	no cnv	no cnv	no cnv	no cnv	no cnv	no cnv	no cnv	no cnv	no cnv	no cnv	no cnv	no cnv	no cnv	no cnv	no cnv	no cnv	no cnv	no cnv	no cnv	no cnv	no cnv	no cnv	no cnv	2.0684	1.99485	no cnv	no cnv	no cnv	no cnv	no cnv	no cnv
TGME49_252300	hypothetical protein	TGME49_chrIII: 483,121 - 484,469 (-)	2	no cnv	no cnv	no cnv	no cnv	no cnv	no cnv	no cnv	no cnv	no cnv	no cnv	no cnv	no cnv	no cnv	no cnv	no cnv	no cnv	no cnv	no cnv	no cnv	no cnv	no cnv	no cnv	no cnv	no cnv	no cnv	no cnv	no cnv	no cnv	no cnv	no cnv	no cnv	no cnv	no cnv	no cnv	no cnv	no cnv	no cnv	no cnv	2.07217	2.10136	no cnv	no cnv	no cnv	no cnv	no cnv	no cnv
TGME49_252310	hypothetical protein	TGME49_chrIII: 486,625 - 489,328 (-)	2	no cnv	no cnv	no cnv	no cnv	no cnv	no cnv	no cnv	no cnv	no cnv	no cnv	no cnv	no cnv	no cnv	no cnv	no cnv	no cnv	no cnv	no cnv	no cnv	no cnv	no cnv	no cnv	no cnv	no cnv	no cnv	no cnv	no cnv	no cnv	no cnv	no cnv	no cnv	no cnv	no cnv	no cnv	no cnv	no cnv	no cnv	no cnv	2.06023	1.95995	no cnv	no cnv	no cnv	no cnv	no cnv	no cnv
TGME49_252320	Sas10/Utp3/C1D family protein	TGME49_chrIII: 489,471 - 492,924 (+)	2	no cnv	no cnv	no cnv	no cnv	no cnv	no cnv	no cnv	no cnv	no cnv	no cnv	no cnv	no cnv	no cnv	no cnv	no cnv	no cnv	no cnv	no cnv	no cnv	no cnv	no cnv	no cnv	no cnv	no cnv	no cnv	no cnv	no cnv	no cnv	no cnv	no cnv	no cnv	no cnv	no cnv	no cnv	no cnv	no cnv	no cnv	no cnv	2.12527	2.19257	no cnv	no cnv	no cnv	no cnv	no cnv	no cnv
TGME49_252330	hypothetical protein	TGME49_chrIII: 493,527 - 495,211 (-)	2	no cnv	no cnv	no cnv	no cnv	no cnv	no cnv	no cnv	no cnv	no cnv	no cnv	no cnv	no cnv	no cnv	no cnv	no cnv	no cnv	no cnv	no cnv	no cnv	no cnv	no cnv	no cnv	no cnv	no cnv	no cnv	no cnv	no cnv	no cnv	no cnv	no cnv	no cnv	no cnv	no cnv	no cnv	no cnv	no cnv	no cnv	no cnv	2.07151	1.85067	no cnv	no cnv	no cnv	no cnv	no cnv	no cnv
TGME49_252340	hypothetical protein	TGME49_chrIII: 497,041 - 505,616 (+)	2	no cnv	no cnv	no cnv	no cnv	no cnv	no cnv	no cnv	no cnv	no cnv	no cnv	no cnv	no cnv	no cnv	no cnv	no cnv	no cnv	no cnv	no cnv	no cnv	no cnv	no cnv	no cnv	no cnv	no cnv	no cnv	no cnv	no cnv	no cnv	no cnv	no cnv	no cnv	no cnv	no cnv	no cnv	no cnv	no cnv	no cnv	no cnv	2.03945	2.00786	no cnv	no cnv	no cnv	no cnv	no cnv	no cnv
TGME49_252350	hypothetical protein	TGME49_chrIII: 505,294 - 509,660 (-)	2	no cnv	no cnv	no cnv	no cnv	no cnv	no cnv	no cnv	no cnv	no cnv	no cnv	no cnv	no cnv	no cnv	no cnv	no cnv	no cnv	no cnv	no cnv	no cnv	no cnv	no cnv	no cnv	no cnv	no cnv	no cnv	no cnv	no cnv	no cnv	no cnv	no cnv	no cnv	no cnv	no cnv	no cnv	no cnv	no cnv	no cnv	no cnv	2.02687	1.92725	no cnv	no cnv	no cnv	no cnv	no cnv	no cnv
TGME49_252360	rhoptry kinase family protein ROP24 (incomplete catalytic triad) (ROP24)	TGME49_chrIII: 512,377 - 515,416 (+)	2	no cnv	no cnv	no cnv	no cnv	no cnv	no cnv	no cnv	no cnv	no cnv	no cnv	no cnv	no cnv	no cnv	no cnv	no cnv	no cnv	no cnv	no cnv	no cnv	no cnv	no cnv	no cnv	no cnv	no cnv	no cnv	no cnv	no cnv	no cnv	no cnv	no cnv	no cnv	no cnv	no cnv	no cnv	no cnv	no cnv	no cnv	no cnv	1.95757	1.92057	no cnv	no cnv	no cnv	no cnv	no cnv	no cnv
TGME49_252370	AP2 domain transcription factor AP2III-1 (AP2III1)	TGME49_chrIII: 516,506 - 523,610 (-)	2	no cnv	no cnv	no cnv	no cnv	no cnv	no cnv	no cnv	no cnv	no cnv	no cnv	no cnv	no cnv	no cnv	no cnv	no cnv	no cnv	no cnv	no cnv	no cnv	no cnv	no cnv	no cnv	no cnv	no cnv	no cnv	no cnv	no cnv	no cnv	no cnv	no cnv	no cnv	no cnv	no cnv	no cnv	no cnv	no cnv	no cnv	no cnv	1.99575	1.98036	no cnv	no cnv	no cnv	no cnv	no cnv	no cnv
TGME49_252380	hypothetical protein	TGME49_chrIII: 527,003 - 537,801 (-)	2	no cnv	no cnv	no cnv	no cnv	no cnv	no cnv	no cnv	no cnv	no cnv	no cnv	no cnv	no cnv	no cnv	no cnv	no cnv	no cnv	no cnv	no cnv	no cnv	no cnv	no cnv	no cnv	no cnv	no cnv	no cnv	no cnv	no cnv	no cnv	no cnv	no cnv	no cnv	no cnv	no cnv	no cnv	no cnv	no cnv	no cnv	no cnv	2.13408	1.99646	no cnv	no cnv	no cnv	no cnv	no cnv	no cnv
TGME49_252385	hypothetical protein	TGME49_chrIII: 537,835 - 539,432 (-)	2	no cnv	no cnv	no cnv	no cnv	no cnv	no cnv	no cnv	no cnv	no cnv	no cnv	no cnv	no cnv	no cnv	no cnv	no cnv	no cnv	no cnv	no cnv	no cnv	no cnv	no cnv	no cnv	no cnv	no cnv	no cnv	no cnv	no cnv	no cnv	no cnv	no cnv	no cnv	no cnv	no cnv	no cnv	no cnv	no cnv	no cnv	no cnv	1.97943	2.04254	no cnv	no cnv	no cnv	no cnv	no cnv	no cnv
TGME49_252390	hypothetical protein	TGME49_chrIII: 540,061 - 543,201 (-)	2	no cnv	no cnv	no cnv	no cnv	no cnv	no cnv	no cnv	no cnv	no cnv	no cnv	no cnv	no cnv	no cnv	no cnv	no cnv	no cnv	no cnv	no cnv	no cnv	no cnv	no cnv	no cnv	no cnv	no cnv	no cnv	no cnv	no cnv	no cnv	no cnv	no cnv	no cnv	no cnv	no cnv	no cnv	no cnv	no cnv	no cnv	no cnv	2.19502	2.06208	no cnv	no cnv	no cnv	no cnv	no cnv	no cnv
TGME49_252480	hypothetical protein	TGME49_chrIII: 589,288 - 591,773 (+)	2	no cnv	no cnv	no cnv	no cnv	no cnv	no cnv	no cnv	no cnv	no cnv	no cnv	no cnv	no cnv	no cnv	no cnv	no cnv	no cnv	no cnv	no cnv	no cnv	no cnv	no cnv	no cnv	no cnv	no cnv	1.49367	no cnv	no cnv	no cnv	no cnv	no cnv	no cnv	no cnv	no cnv	no cnv	no cnv	no cnv	no cnv	no cnv	2.36642	no cnv	no cnv	no cnv	no cnv	no cnv	no cnv	no cnv
TGME49_252880	hypothetical protein	TGME49_chrIII: 647,982 - 659,508 (-)	2	no cnv	no cnv	no cnv	no cnv	no cnv	no cnv	no cnv	no cnv	no cnv	no cnv	no cnv	no cnv	no cnv	no cnv	no cnv	no cnv	no cnv	no cnv	no cnv	no cnv	no cnv	no cnv	no cnv	no cnv	1.64514	no cnv	no cnv	no cnv	no cnv	no cnv	no cnv	no cnv	no cnv	no cnv	no cnv	no cnv	no cnv	no cnv	1.98585	no cnv	no cnv	no cnv	no cnv	no cnv	no cnv	no cnv
TGME49_253520	U3 small nucleolar RNA-associated protein 6 protein	TGME49_chrIII: 1,008,292 - 1,013,854 (-)	2	no cnv	no cnv	no cnv	no cnv	no cnv	no cnv	no cnv	no cnv	no cnv	no cnv	no cnv	no cnv	no cnv	no cnv	no cnv	no cnv	no cnv	no cnv	no cnv	no cnv	no cnv	no cnv	no cnv	no cnv	1.51456	no cnv	no cnv	no cnv	no cnv	no cnv	no cnv	no cnv	no cnv	no cnv	no cnv	no cnv	no cnv	no cnv	1.83871	no cnv	no cnv	no cnv	no cnv	no cnv	no cnv	no cnv
TGME49_253540	hypothetical protein	TGME49_chrIII: 1,017,518 - 1,021,018 (-)	2	no cnv	no cnv	no cnv	no cnv	no cnv	no cnv	no cnv	no cnv	no cnv	no cnv	no cnv	no cnv	no cnv	no cnv	no cnv	no cnv	no cnv	no cnv	no cnv	no cnv	no cnv	no cnv	no cnv	no cnv	1.49715	no cnv	no cnv	no cnv	no cnv	no cnv	no cnv	no cnv	no cnv	no cnv	no cnv	no cnv	no cnv	no cnv	1.8139	no cnv	no cnv	no cnv	no cnv	no cnv	no cnv	no cnv
TGME49_253660	hypothetical protein	TGME49_chrIII: 1,092,305 - 1,092,808 (-)	2	no cnv	no cnv	no cnv	no cnv	no cnv	no cnv	no cnv	no cnv	no cnv	no cnv	no cnv	no cnv	no cnv	no cnv	no cnv	no cnv	no cnv	no cnv	no cnv	no cnv	no cnv	no cnv	no cnv	no cnv	1.50177	no cnv	no cnv	no cnv	no cnv	no cnv	no cnv	no cnv	no cnv	no cnv	no cnv	no cnv	no cnv	no cnv	2.19691	no cnv	no cnv	no cnv	no cnv	no cnv	no cnv	no cnv
TGME49_253860	Tyrosine kinase-like (TKL) protein	TGME49_chrIII: 1,233,043 - 1,243,773 (-)	2	no cnv	no cnv	no cnv	no cnv	no cnv	no cnv	no cnv	no cnv	no cnv	no cnv	no cnv	no cnv	no cnv	no cnv	no cnv	no cnv	no cnv	no cnv	no cnv	no cnv	no cnv	no cnv	no cnv	no cnv	1.49393	no cnv	no cnv	no cnv	no cnv	no cnv	no cnv	no cnv	no cnv	no cnv	no cnv	no cnv	no cnv	no cnv	1.60033	no cnv	no cnv	no cnv	no cnv	no cnv	no cnv	no cnv
TGME49_254820	hypothetical protein	TGME49_chrIII: 1,945,589 - 1,948,979 (+)	2	no cnv	no cnv	no cnv	no cnv	no cnv	no cnv	no cnv	no cnv	no cnv	no cnv	no cnv	no cnv	no cnv	no cnv	no cnv	no cnv	no cnv	no cnv	no cnv	no cnv	no cnv	no cnv	no cnv	no cnv	1.50855	no cnv	no cnv	no cnv	no cnv	no cnv	no cnv	no cnv	no cnv	no cnv	no cnv	no cnv	no cnv	no cnv	2.03121	no cnv	no cnv	no cnv	no cnv	no cnv	no cnv	no cnv
TGME49_259290	SAG-related sequence SRS26C (SRS26C)	TGME49_chrVIIb: 2,816,204 - 2,817,658 (+)	2	no cnv	no cnv	no cnv	no cnv	no cnv	no cnv	no cnv	no cnv	no cnv	no cnv	no cnv	no cnv	no cnv	no cnv	no cnv	no cnv	no cnv	no cnv	no cnv	2.14856	no cnv	no cnv	no cnv	no cnv	1.55096	no cnv	no cnv	no cnv	no cnv	no cnv	no cnv	no cnv	no cnv	no cnv	no cnv	no cnv	no cnv	no cnv	no cnv	no cnv	no cnv	no cnv	no cnv	no cnv	no cnv	no cnv
TGME49_264430	hypothetical protein	TGME49_chrIX: 2,246,153 - 2,255,058 (+)	2	no cnv	no cnv	no cnv	no cnv	no cnv	1.81784	no cnv	no cnv	no cnv	no cnv	no cnv	no cnv	no cnv	no cnv	no cnv	no cnv	no cnv	no cnv	no cnv	no cnv	no cnv	no cnv	no cnv	no cnv	1.54144	no cnv	no cnv	no cnv	no cnv	no cnv	no cnv	no cnv	no cnv	no cnv	no cnv	no cnv	no cnv	no cnv	no cnv	no cnv	no cnv	no cnv	no cnv	no cnv	no cnv	no cnv
TGME49_264780	UTP-glucose-1-phosphate uridylyltransferase subfamily protein	TGME49_chrIX: 2,030,558 - 2,035,886 (-)	2	no cnv	no cnv	no cnv	no cnv	1.50809	1.82495	no cnv	no cnv	no cnv	no cnv	no cnv	no cnv	no cnv	no cnv	no cnv	no cnv	no cnv	no cnv	no cnv	no cnv	no cnv	no cnv	no cnv	no cnv	no cnv	no cnv	no cnv	no cnv	no cnv	no cnv	no cnv	no cnv	no cnv	no cnv	no cnv	no cnv	no cnv	no cnv	no cnv	no cnv	no cnv	no cnv	no cnv	no cnv	no cnv	no cnv
TGME49_264805	hypothetical protein	TGME49_chrIX: 2,006,549 - 2,009,811 (-)	2	no cnv	no cnv	no cnv	no cnv	1.6591	2.28822	no cnv	no cnv	no cnv	no cnv	no cnv	no cnv	no cnv	no cnv	no cnv	no cnv	no cnv	no cnv	no cnv	no cnv	no cnv	no cnv	no cnv	no cnv	no cnv	no cnv	no cnv	no cnv	no cnv	no cnv	no cnv	no cnv	no cnv	no cnv	no cnv	no cnv	no cnv	no cnv	no cnv	no cnv	no cnv	no cnv	no cnv	no cnv	no cnv	no cnv
TGME49_264860	zinc finger, C3HC4 type (RING finger) domain-containing protein	TGME49_chrIX: 1,948,390 - 1,961,567 (-)	2	no cnv	no cnv	no cnv	no cnv	1.51173	1.8632	no cnv	no cnv	no cnv	no cnv	no cnv	no cnv	no cnv	no cnv	no cnv	no cnv	no cnv	no cnv	no cnv	no cnv	no cnv	no cnv	no cnv	no cnv	no cnv	no cnv	no cnv	no cnv	no cnv	no cnv	no cnv	no cnv	no cnv	no cnv	no cnv	no cnv	no cnv	no cnv	no cnv	no cnv	no cnv	no cnv	no cnv	no cnv	no cnv	no cnv
TGME49_264870	Sodium:neurotransmitter symporter family protein	TGME49_chrIX: 1,939,805 - 1,948,177 (+)	2	no cnv	no cnv	no cnv	no cnv	1.53103	1.99872	no cnv	no cnv	no cnv	no cnv	no cnv	no cnv	no cnv	no cnv	no cnv	no cnv	no cnv	no cnv	no cnv	no cnv	no cnv	no cnv	no cnv	no cnv	no cnv	no cnv	no cnv	no cnv	no cnv	no cnv	no cnv	no cnv	no cnv	no cnv	no cnv	no cnv	no cnv	no cnv	no cnv	no cnv	no cnv	no cnv	no cnv	no cnv	no cnv	no cnv
TGME49_264875	hypothetical protein	TGME49_chrIX: 1,940,882 - 1,941,820 (-)	2	no cnv	no cnv	no cnv	no cnv	1.66561	2.14574	no cnv	no cnv	no cnv	no cnv	no cnv	no cnv	no cnv	no cnv	no cnv	no cnv	no cnv	no cnv	no cnv	no cnv	no cnv	no cnv	no cnv	no cnv	no cnv	no cnv	no cnv	no cnv	no cnv	no cnv	no cnv	no cnv	no cnv	no cnv	no cnv	no cnv	no cnv	no cnv	no cnv	no cnv	no cnv	no cnv	no cnv	no cnv	no cnv	no cnv
TGME49_264880	NEDD8-activating enzyme E1 catalytic subunit	TGME49_chrIX: 1,927,783 - 1,937,972 (-)	2	no cnv	no cnv	no cnv	no cnv	1.53306	1.89264	no cnv	no cnv	no cnv	no cnv	no cnv	no cnv	no cnv	no cnv	no cnv	no cnv	no cnv	no cnv	no cnv	no cnv	no cnv	no cnv	no cnv	no cnv	no cnv	no cnv	no cnv	no cnv	no cnv	no cnv	no cnv	no cnv	no cnv	no cnv	no cnv	no cnv	no cnv	no cnv	no cnv	no cnv	no cnv	no cnv	no cnv	no cnv	no cnv	no cnv
TGME49_264940	kelch repeat-containing protein	TGME49_chrIX: 1,895,007 - 1,908,445 (+)	2	no cnv	no cnv	no cnv	no cnv	1.57526	1.87728	no cnv	no cnv	no cnv	no cnv	no cnv	no cnv	no cnv	no cnv	no cnv	no cnv	no cnv	no cnv	no cnv	no cnv	no cnv	no cnv	no cnv	no cnv	no cnv	no cnv	no cnv	no cnv	no cnv	no cnv	no cnv	no cnv	no cnv	no cnv	no cnv	no cnv	no cnv	no cnv	no cnv	no cnv	no cnv	no cnv	no cnv	no cnv	no cnv	no cnv
TGME49_266360	hypothetical protein	TGME49_chrIX: 1,202,778 - 1,204,704 (+)	2	no cnv	no cnv	no cnv	no cnv	1.62927	2.08041	no cnv	no cnv	no cnv	no cnv	no cnv	no cnv	no cnv	no cnv	no cnv	no cnv	no cnv	no cnv	no cnv	no cnv	no cnv	no cnv	no cnv	no cnv	no cnv	no cnv	no cnv	no cnv	no cnv	no cnv	no cnv	no cnv	no cnv	no cnv	no cnv	no cnv	no cnv	no cnv	no cnv	no cnv	no cnv	no cnv	no cnv	no cnv	no cnv	no cnv
TGME49_266366	BT1 family protein	TGME49_chrIX: 1,197,015 - 1,202,013 (+)	2	no cnv	no cnv	no cnv	no cnv	1.50065	1.8518	no cnv	no cnv	no cnv	no cnv	no cnv	no cnv	no cnv	no cnv	no cnv	no cnv	no cnv	no cnv	no cnv	no cnv	no cnv	no cnv	no cnv	no cnv	no cnv	no cnv	no cnv	no cnv	no cnv	no cnv	no cnv	no cnv	no cnv	no cnv	no cnv	no cnv	no cnv	no cnv	no cnv	no cnv	no cnv	no cnv	no cnv	no cnv	no cnv	no cnv
TGME49_266368	hypothetical protein	TGME49_chrIX: 1,194,275 - 1,196,321 (-)	2	no cnv	no cnv	no cnv	no cnv	1.51029	1.85225	no cnv	no cnv	no cnv	no cnv	no cnv	no cnv	no cnv	no cnv	no cnv	no cnv	no cnv	no cnv	no cnv	no cnv	no cnv	no cnv	no cnv	no cnv	no cnv	no cnv	no cnv	no cnv	no cnv	no cnv	no cnv	no cnv	no cnv	no cnv	no cnv	no cnv	no cnv	no cnv	no cnv	no cnv	no cnv	no cnv	no cnv	no cnv	no cnv	no cnv
TGME49_266372	hypothetical protein	TGME49_chrIX: 1,184,878 - 1,193,135 (+)	2	no cnv	no cnv	no cnv	no cnv	1.55979	1.97736	no cnv	no cnv	no cnv	no cnv	no cnv	no cnv	no cnv	no cnv	no cnv	no cnv	no cnv	no cnv	no cnv	no cnv	no cnv	no cnv	no cnv	no cnv	no cnv	no cnv	no cnv	no cnv	no cnv	no cnv	no cnv	no cnv	no cnv	no cnv	no cnv	no cnv	no cnv	no cnv	no cnv	no cnv	no cnv	no cnv	no cnv	no cnv	no cnv	no cnv
TGME49_266380	hypothetical protein	TGME49_chrIX: 1,177,283 - 1,182,748 (-)	2	no cnv	no cnv	no cnv	no cnv	1.58428	1.8426	no cnv	no cnv	no cnv	no cnv	no cnv	no cnv	no cnv	no cnv	no cnv	no cnv	no cnv	no cnv	no cnv	no cnv	no cnv	no cnv	no cnv	no cnv	no cnv	no cnv	no cnv	no cnv	no cnv	no cnv	no cnv	no cnv	no cnv	no cnv	no cnv	no cnv	no cnv	no cnv	no cnv	no cnv	no cnv	no cnv	no cnv	no cnv	no cnv	no cnv
TGME49_266400	hypothetical protein	TGME49_chrIX: 1,155,325 - 1,169,123 (+)	2	no cnv	no cnv	no cnv	no cnv	1.5345	1.90915	no cnv	no cnv	no cnv	no cnv	no cnv	no cnv	no cnv	no cnv	no cnv	no cnv	no cnv	no cnv	no cnv	no cnv	no cnv	no cnv	no cnv	no cnv	no cnv	no cnv	no cnv	no cnv	no cnv	no cnv	no cnv	no cnv	no cnv	no cnv	no cnv	no cnv	no cnv	no cnv	no cnv	no cnv	no cnv	no cnv	no cnv	no cnv	no cnv	no cnv
TGME49_266410	hypothetical protein	TGME49_chrIX: 1,151,856 - 1,155,169 (-)	2	no cnv	no cnv	no cnv	no cnv	1.50964	1.97037	no cnv	no cnv	no cnv	no cnv	no cnv	no cnv	no cnv	no cnv	no cnv	no cnv	no cnv	no cnv	no cnv	no cnv	no cnv	no cnv	no cnv	no cnv	no cnv	no cnv	no cnv	no cnv	no cnv	no cnv	no cnv	no cnv	no cnv	no cnv	no cnv	no cnv	no cnv	no cnv	no cnv	no cnv	no cnv	no cnv	no cnv	no cnv	no cnv	no cnv
TGME49_266435	hypothetical protein	TGME49_chrIX: 1,123,719 - 1,150,129 (+)	2	no cnv	no cnv	no cnv	no cnv	1.59037	no cnv	no cnv	no cnv	no cnv	no cnv	no cnv	no cnv	no cnv	no cnv	no cnv	no cnv	no cnv	no cnv	no cnv	no cnv	no cnv	no cnv	no cnv	no cnv	no cnv	no cnv	2.10695	no cnv	no cnv	no cnv	no cnv	no cnv	no cnv	no cnv	no cnv	no cnv	no cnv	no cnv	no cnv	no cnv	no cnv	no cnv	no cnv	no cnv	no cnv	no cnv
TGME49_266460	small ubiquitin family modifier, putative	TGME49_chrIX: 1,113,557 - 1,114,435 (-)	2	no cnv	no cnv	no cnv	no cnv	1.54714	no cnv	no cnv	no cnv	no cnv	no cnv	no cnv	no cnv	no cnv	no cnv	no cnv	no cnv	no cnv	no cnv	no cnv	no cnv	no cnv	no cnv	no cnv	no cnv	no cnv	no cnv	2.29239	no cnv	no cnv	no cnv	no cnv	no cnv	no cnv	no cnv	no cnv	no cnv	no cnv	no cnv	no cnv	no cnv	no cnv	no cnv	no cnv	no cnv	no cnv	no cnv
TGME49_266470	hypothetical protein	TGME49_chrIX: 1,109,621 - 1,111,658 (+)	2	no cnv	no cnv	no cnv	no cnv	1.64901	no cnv	no cnv	no cnv	no cnv	no cnv	no cnv	no cnv	no cnv	no cnv	no cnv	no cnv	no cnv	no cnv	no cnv	no cnv	no cnv	no cnv	no cnv	no cnv	no cnv	no cnv	2.47295	no cnv	no cnv	no cnv	no cnv	no cnv	no cnv	no cnv	no cnv	no cnv	no cnv	no cnv	no cnv	no cnv	no cnv	no cnv	no cnv	no cnv	no cnv	no cnv
TGME49_266480	hypothetical protein	TGME49_chrIX: 1,105,505 - 1,109,444 (-)	2	no cnv	no cnv	no cnv	no cnv	1.54623	no cnv	no cnv	no cnv	no cnv	no cnv	no cnv	no cnv	no cnv	no cnv	no cnv	no cnv	no cnv	no cnv	no cnv	no cnv	no cnv	no cnv	no cnv	no cnv	no cnv	no cnv	2.18491	no cnv	no cnv	no cnv	no cnv	no cnv	no cnv	no cnv	no cnv	no cnv	no cnv	no cnv	no cnv	no cnv	no cnv	no cnv	no cnv	no cnv	no cnv	no cnv
TGME49_266500	hypothetical protein	TGME49_chrIX: 1,090,468 - 1,096,584 (-)	2	no cnv	no cnv	no cnv	no cnv	1.61294	no cnv	no cnv	no cnv	no cnv	no cnv	no cnv	no cnv	no cnv	no cnv	no cnv	no cnv	no cnv	no cnv	no cnv	no cnv	no cnv	no cnv	no cnv	no cnv	no cnv	no cnv	2.32974	no cnv	no cnv	no cnv	no cnv	no cnv	no cnv	no cnv	no cnv	no cnv	no cnv	no cnv	no cnv	no cnv	no cnv	no cnv	no cnv	no cnv	no cnv	no cnv
TGME49_266600	Kazal-type serine protease inhibitor domain-containing protein	TGME49_chrIX: 1,088,122 - 1,088,991 (-)	2	no cnv	no cnv	no cnv	no cnv	1.51793	no cnv	no cnv	no cnv	no cnv	no cnv	no cnv	no cnv	no cnv	no cnv	no cnv	no cnv	no cnv	no cnv	no cnv	no cnv	no cnv	no cnv	no cnv	no cnv	no cnv	no cnv	2.33379	no cnv	no cnv	no cnv	no cnv	no cnv	no cnv	no cnv	no cnv	no cnv	no cnv	no cnv	no cnv	no cnv	no cnv	no cnv	no cnv	no cnv	no cnv	no cnv
TGME49_266610	Kazal-type serine protease inhibitor domain-containing protein	TGME49_chrIX: 1,074,956 - 1,087,190 (-)	2	no cnv	no cnv	no cnv	no cnv	1.60908	no cnv	no cnv	no cnv	no cnv	no cnv	no cnv	no cnv	no cnv	no cnv	no cnv	no cnv	no cnv	no cnv	no cnv	no cnv	no cnv	no cnv	no cnv	no cnv	no cnv	no cnv	2.39733	no cnv	no cnv	no cnv	no cnv	no cnv	no cnv	no cnv	no cnv	no cnv	no cnv	no cnv	no cnv	no cnv	no cnv	no cnv	no cnv	no cnv	no cnv	no cnv
TGME49_266620	thioredoxin domain-containing protein	TGME49_chrIX: 1,070,589 - 1,073,930 (-)	2	no cnv	no cnv	no cnv	no cnv	1.60006	no cnv	no cnv	no cnv	no cnv	no cnv	no cnv	no cnv	no cnv	no cnv	no cnv	no cnv	no cnv	no cnv	no cnv	no cnv	no cnv	no cnv	no cnv	no cnv	no cnv	no cnv	2.26213	no cnv	no cnv	no cnv	no cnv	no cnv	no cnv	no cnv	no cnv	no cnv	no cnv	no cnv	no cnv	no cnv	no cnv	no cnv	no cnv	no cnv	no cnv	no cnv
TGME49_266630	hypothetical protein	TGME49_chrIX: 1,063,828 - 1,069,274 (+)	2	no cnv	no cnv	no cnv	no cnv	1.6511	no cnv	no cnv	no cnv	no cnv	no cnv	no cnv	no cnv	no cnv	no cnv	no cnv	no cnv	no cnv	no cnv	no cnv	no cnv	no cnv	no cnv	no cnv	no cnv	no cnv	no cnv	2.42575	no cnv	no cnv	no cnv	no cnv	no cnv	no cnv	no cnv	no cnv	no cnv	no cnv	no cnv	no cnv	no cnv	no cnv	no cnv	no cnv	no cnv	no cnv	no cnv
TGME49_266640	Acetyl-coenzyme A synthetase 2, putative	TGME49_chrIX: 1,049,924 - 1,060,782 (+)	2	no cnv	no cnv	no cnv	no cnv	1.57933	no cnv	no cnv	no cnv	no cnv	no cnv	no cnv	no cnv	no cnv	no cnv	no cnv	no cnv	no cnv	no cnv	no cnv	no cnv	no cnv	no cnv	no cnv	no cnv	no cnv	no cnv	2.18856	no cnv	no cnv	no cnv	no cnv	no cnv	no cnv	no cnv	no cnv	no cnv	no cnv	no cnv	no cnv	no cnv	no cnv	no cnv	no cnv	no cnv	no cnv	no cnv
TGME49_266650	hypothetical protein	TGME49_chrIX: 1,045,862 - 1,047,457 (+)	2	no cnv	no cnv	no cnv	no cnv	1.6224	no cnv	no cnv	no cnv	no cnv	no cnv	no cnv	no cnv	no cnv	no cnv	no cnv	no cnv	no cnv	no cnv	no cnv	no cnv	no cnv	no cnv	no cnv	no cnv	no cnv	no cnv	2.1395	no cnv	no cnv	no cnv	no cnv	no cnv	no cnv	no cnv	no cnv	no cnv	no cnv	no cnv	no cnv	no cnv	no cnv	no cnv	no cnv	no cnv	no cnv	no cnv
TGME49_266660	mediator complex subunit MED9 (MED9)	TGME49_chrIX: 1,035,660 - 1,037,393 (+)	2	no cnv	no cnv	no cnv	no cnv	1.65237	no cnv	no cnv	no cnv	no cnv	no cnv	no cnv	no cnv	no cnv	no cnv	no cnv	no cnv	no cnv	no cnv	no cnv	no cnv	no cnv	no cnv	no cnv	no cnv	no cnv	no cnv	2.45882	no cnv	no cnv	no cnv	no cnv	no cnv	no cnv	no cnv	no cnv	no cnv	no cnv	no cnv	no cnv	no cnv	no cnv	no cnv	no cnv	no cnv	no cnv	no cnv
TGME49_266670	hypothetical protein	TGME49_chrIX: 1,025,882 - 1,033,904 (-)	2	no cnv	no cnv	no cnv	no cnv	1.65295	no cnv	no cnv	no cnv	no cnv	no cnv	no cnv	no cnv	no cnv	no cnv	no cnv	no cnv	no cnv	no cnv	no cnv	no cnv	no cnv	no cnv	no cnv	no cnv	no cnv	no cnv	2.28022	no cnv	no cnv	no cnv	no cnv	no cnv	no cnv	no cnv	no cnv	no cnv	no cnv	no cnv	no cnv	no cnv	no cnv	no cnv	no cnv	no cnv	no cnv	no cnv
TGME49_266675	hypothetical protein	TGME49_chrIX: 1,025,016 - 1,025,858 (+)	2	no cnv	no cnv	no cnv	no cnv	1.66677	no cnv	no cnv	no cnv	no cnv	no cnv	no cnv	no cnv	no cnv	no cnv	no cnv	no cnv	no cnv	no cnv	no cnv	no cnv	no cnv	no cnv	no cnv	no cnv	no cnv	no cnv	2.26628	no cnv	no cnv	no cnv	no cnv	no cnv	no cnv	no cnv	no cnv	no cnv	no cnv	no cnv	no cnv	no cnv	no cnv	no cnv	no cnv	no cnv	no cnv	no cnv
TGME49_266680	hypothetical protein	TGME49_chrIX: 1,020,501 - 1,024,429 (+)	2	no cnv	no cnv	no cnv	no cnv	1.61969	no cnv	no cnv	no cnv	no cnv	no cnv	no cnv	no cnv	no cnv	no cnv	no cnv	no cnv	no cnv	no cnv	no cnv	no cnv	no cnv	no cnv	no cnv	no cnv	no cnv	no cnv	2.11795	no cnv	no cnv	no cnv	no cnv	no cnv	no cnv	no cnv	no cnv	no cnv	no cnv	no cnv	no cnv	no cnv	no cnv	no cnv	no cnv	no cnv	no cnv	no cnv
TGME49_266690	hypothetical protein	TGME49_chrIX: 1,009,363 - 1,018,502 (-)	2	no cnv	no cnv	no cnv	no cnv	1.58235	no cnv	no cnv	no cnv	no cnv	no cnv	no cnv	no cnv	no cnv	no cnv	no cnv	no cnv	no cnv	no cnv	no cnv	no cnv	no cnv	no cnv	no cnv	no cnv	no cnv	no cnv	2.00178	no cnv	no cnv	no cnv	no cnv	no cnv	no cnv	no cnv	no cnv	no cnv	no cnv	no cnv	no cnv	no cnv	no cnv	no cnv	no cnv	no cnv	no cnv	no cnv
TGME49_266700	hypothetical protein	TGME49_chrIX: 1,007,084 - 1,008,373 (+)	2	no cnv	no cnv	no cnv	no cnv	1.6035	no cnv	no cnv	no cnv	no cnv	no cnv	no cnv	no cnv	no cnv	no cnv	no cnv	no cnv	no cnv	no cnv	no cnv	no cnv	no cnv	no cnv	no cnv	no cnv	no cnv	no cnv	2.08341	no cnv	no cnv	no cnv	no cnv	no cnv	no cnv	no cnv	no cnv	no cnv	no cnv	no cnv	no cnv	no cnv	no cnv	no cnv	no cnv	no cnv	no cnv	no cnv
TGME49_266710	NEK kinase	TGME49_chrIX: 1,003,398 - 1,006,262 (+)	2	no cnv	no cnv	no cnv	no cnv	1.70782	no cnv	no cnv	no cnv	no cnv	no cnv	no cnv	no cnv	no cnv	no cnv	no cnv	no cnv	no cnv	no cnv	no cnv	no cnv	no cnv	no cnv	no cnv	no cnv	no cnv	no cnv	2.25275	no cnv	no cnv	no cnv	no cnv	no cnv	no cnv	no cnv	no cnv	no cnv	no cnv	no cnv	no cnv	no cnv	no cnv	no cnv	no cnv	no cnv	no cnv	no cnv
TGME49_266720	hypothetical protein	TGME49_chrIX: 1,000,812 - 1,001,414 (-)	2	no cnv	no cnv	no cnv	no cnv	1.53168	no cnv	no cnv	no cnv	no cnv	no cnv	no cnv	no cnv	no cnv	no cnv	no cnv	no cnv	no cnv	no cnv	no cnv	no cnv	no cnv	no cnv	no cnv	no cnv	no cnv	no cnv	2.16279	no cnv	no cnv	no cnv	no cnv	no cnv	no cnv	no cnv	no cnv	no cnv	no cnv	no cnv	no cnv	no cnv	no cnv	no cnv	no cnv	no cnv	no cnv	no cnv
TGME49_266730	leucyl-tRNA synthetase (LeuRS2)	TGME49_chrIX: 993,261 - 999,946 (-)	2	no cnv	no cnv	no cnv	no cnv	1.56644	no cnv	no cnv	no cnv	no cnv	no cnv	no cnv	no cnv	no cnv	no cnv	no cnv	no cnv	no cnv	no cnv	no cnv	no cnv	no cnv	no cnv	no cnv	no cnv	no cnv	no cnv	2.08042	no cnv	no cnv	no cnv	no cnv	no cnv	no cnv	no cnv	no cnv	no cnv	no cnv	no cnv	no cnv	no cnv	no cnv	no cnv	no cnv	no cnv	no cnv	no cnv
TGME49_266740	RNA recognition motif-containing protein	TGME49_chrIX: 988,243 - 992,915 (-)	2	no cnv	no cnv	no cnv	no cnv	1.60485	no cnv	no cnv	no cnv	no cnv	no cnv	no cnv	no cnv	no cnv	no cnv	no cnv	no cnv	no cnv	no cnv	no cnv	no cnv	no cnv	no cnv	no cnv	no cnv	no cnv	no cnv	2.21467	no cnv	no cnv	no cnv	no cnv	no cnv	no cnv	no cnv	no cnv	no cnv	no cnv	no cnv	no cnv	no cnv	no cnv	no cnv	no cnv	no cnv	no cnv	no cnv
TGME49_266750	transporter/permease protein, putative	TGME49_chrIX: 981,745 - 988,282 (+)	2	no cnv	no cnv	no cnv	no cnv	1.66308	no cnv	no cnv	no cnv	no cnv	no cnv	no cnv	no cnv	no cnv	no cnv	no cnv	no cnv	no cnv	no cnv	no cnv	no cnv	no cnv	no cnv	no cnv	no cnv	no cnv	no cnv	2.35025	no cnv	no cnv	no cnv	no cnv	no cnv	no cnv	no cnv	no cnv	no cnv	no cnv	no cnv	no cnv	no cnv	no cnv	no cnv	no cnv	no cnv	no cnv	no cnv
TGME49_266760	isocitrate dehydrogenase	TGME49_chrIX: 975,669 - 979,204 (-)	2	no cnv	no cnv	no cnv	no cnv	1.61601	no cnv	no cnv	no cnv	no cnv	no cnv	no cnv	no cnv	no cnv	no cnv	no cnv	no cnv	no cnv	no cnv	no cnv	no cnv	no cnv	no cnv	no cnv	no cnv	no cnv	no cnv	2.22349	no cnv	no cnv	no cnv	no cnv	no cnv	no cnv	no cnv	no cnv	no cnv	no cnv	no cnv	no cnv	no cnv	no cnv	no cnv	no cnv	no cnv	no cnv	no cnv
TGME49_266770	cpw-wpc domain-containing protein	TGME49_chrIX: 972,950 - 975,414 (+)	2	no cnv	no cnv	no cnv	no cnv	1.64137	no cnv	no cnv	no cnv	no cnv	no cnv	no cnv	no cnv	no cnv	no cnv	no cnv	no cnv	no cnv	no cnv	no cnv	no cnv	no cnv	no cnv	no cnv	no cnv	no cnv	no cnv	2.14315	no cnv	no cnv	no cnv	no cnv	no cnv	no cnv	no cnv	no cnv	no cnv	no cnv	no cnv	no cnv	no cnv	no cnv	no cnv	no cnv	no cnv	no cnv	no cnv
TGME49_266785	zinc finger (CCCH type) motif-containing protein	TGME49_chrIX: 965,954 - 971,506 (-)	2	no cnv	no cnv	no cnv	no cnv	1.5816	no cnv	no cnv	no cnv	no cnv	no cnv	no cnv	no cnv	no cnv	no cnv	no cnv	no cnv	no cnv	no cnv	no cnv	no cnv	no cnv	no cnv	no cnv	no cnv	no cnv	no cnv	2.05007	no cnv	no cnv	no cnv	no cnv	no cnv	no cnv	no cnv	no cnv	no cnv	no cnv	no cnv	no cnv	no cnv	no cnv	no cnv	no cnv	no cnv	no cnv	no cnv
TGME49_266800	integral membrane protein, putative	TGME49_chrIX: 958,644 - 965,490 (+)	2	no cnv	no cnv	no cnv	no cnv	1.59019	no cnv	no cnv	no cnv	no cnv	no cnv	no cnv	no cnv	no cnv	no cnv	no cnv	no cnv	no cnv	no cnv	no cnv	no cnv	no cnv	no cnv	no cnv	no cnv	no cnv	no cnv	2.24696	no cnv	no cnv	no cnv	no cnv	no cnv	no cnv	no cnv	no cnv	no cnv	no cnv	no cnv	no cnv	no cnv	no cnv	no cnv	no cnv	no cnv	no cnv	no cnv
TGME49_266810	hypothetical protein	TGME49_chrIX: 952,381 - 957,361 (+)	2	no cnv	no cnv	no cnv	no cnv	1.56942	no cnv	no cnv	no cnv	no cnv	no cnv	no cnv	no cnv	no cnv	no cnv	no cnv	no cnv	no cnv	no cnv	no cnv	no cnv	no cnv	no cnv	no cnv	no cnv	no cnv	no cnv	2.0382	no cnv	no cnv	no cnv	no cnv	no cnv	no cnv	no cnv	no cnv	no cnv	no cnv	no cnv	no cnv	no cnv	no cnv	no cnv	no cnv	no cnv	no cnv	no cnv
TGME49_266820	hypothetical protein	TGME49_chrIX: 951,595 - 952,354 (-)	2	no cnv	no cnv	no cnv	no cnv	1.7708	no cnv	no cnv	no cnv	no cnv	no cnv	no cnv	no cnv	no cnv	no cnv	no cnv	no cnv	no cnv	no cnv	no cnv	no cnv	no cnv	no cnv	no cnv	no cnv	no cnv	no cnv	2.1543	no cnv	no cnv	no cnv	no cnv	no cnv	no cnv	no cnv	no cnv	no cnv	no cnv	no cnv	no cnv	no cnv	no cnv	no cnv	no cnv	no cnv	no cnv	no cnv
TGME49_266840	hypothetical protein	TGME49_chrIX: 929,379 - 932,487 (-)	2	no cnv	no cnv	no cnv	no cnv	1.68561	no cnv	no cnv	no cnv	no cnv	no cnv	no cnv	no cnv	no cnv	no cnv	no cnv	no cnv	no cnv	no cnv	no cnv	no cnv	no cnv	no cnv	no cnv	no cnv	no cnv	no cnv	2.09068	no cnv	no cnv	no cnv	no cnv	no cnv	no cnv	no cnv	no cnv	no cnv	no cnv	no cnv	no cnv	no cnv	no cnv	no cnv	no cnv	no cnv	no cnv	no cnv
TGME49_266850	3-demethylubiquinone-9 3-O-methyltransferase	TGME49_chrIX: 926,162 - 929,913 (+)	2	no cnv	no cnv	no cnv	no cnv	1.63209	no cnv	no cnv	no cnv	no cnv	no cnv	no cnv	no cnv	no cnv	no cnv	no cnv	no cnv	no cnv	no cnv	no cnv	no cnv	no cnv	no cnv	no cnv	no cnv	no cnv	no cnv	2.05783	no cnv	no cnv	no cnv	no cnv	no cnv	no cnv	no cnv	no cnv	no cnv	no cnv	no cnv	no cnv	no cnv	no cnv	no cnv	no cnv	no cnv	no cnv	no cnv
TGME49_266860	BTB/POZ domain-containing protein	TGME49_chrIX: 919,622 - 923,453 (-)	2	no cnv	no cnv	no cnv	no cnv	1.58275	no cnv	no cnv	no cnv	no cnv	no cnv	no cnv	no cnv	no cnv	no cnv	no cnv	no cnv	no cnv	no cnv	no cnv	no cnv	no cnv	no cnv	no cnv	no cnv	no cnv	no cnv	2.4729	no cnv	no cnv	no cnv	no cnv	no cnv	no cnv	no cnv	no cnv	no cnv	no cnv	no cnv	no cnv	no cnv	no cnv	no cnv	no cnv	no cnv	no cnv	no cnv
TGME49_266870	transporter, major facilitator family protein	TGME49_chrIX: 918,373 - 920,820 (+)	2	no cnv	no cnv	no cnv	no cnv	1.69805	no cnv	no cnv	no cnv	no cnv	no cnv	no cnv	no cnv	no cnv	no cnv	no cnv	no cnv	no cnv	no cnv	no cnv	no cnv	no cnv	no cnv	no cnv	no cnv	no cnv	no cnv	2.5174	no cnv	no cnv	no cnv	no cnv	no cnv	no cnv	no cnv	no cnv	no cnv	no cnv	no cnv	no cnv	no cnv	no cnv	no cnv	no cnv	no cnv	no cnv	no cnv
TGME49_266880	dihydrouridine synthase, putative	TGME49_chrIX: 915,352 - 918,285 (+)	2	no cnv	no cnv	no cnv	no cnv	1.71518	no cnv	no cnv	no cnv	no cnv	no cnv	no cnv	no cnv	no cnv	no cnv	no cnv	no cnv	no cnv	no cnv	no cnv	no cnv	no cnv	no cnv	no cnv	no cnv	no cnv	no cnv	2.34227	no cnv	no cnv	no cnv	no cnv	no cnv	no cnv	no cnv	no cnv	no cnv	no cnv	no cnv	no cnv	no cnv	no cnv	no cnv	no cnv	no cnv	no cnv	no cnv
TGME49_266890	hypothetical protein	TGME49_chrIX: 910,588 - 915,187 (+)	2	no cnv	no cnv	no cnv	no cnv	1.63192	no cnv	no cnv	no cnv	no cnv	no cnv	no cnv	no cnv	no cnv	no cnv	no cnv	no cnv	no cnv	no cnv	no cnv	no cnv	no cnv	no cnv	no cnv	no cnv	no cnv	no cnv	2.25055	no cnv	no cnv	no cnv	no cnv	no cnv	no cnv	no cnv	no cnv	no cnv	no cnv	no cnv	no cnv	no cnv	no cnv	no cnv	no cnv	no cnv	no cnv	no cnv
TGME49_266900	cyclin, N-terminal domain-containing protein	TGME49_chrIX: 907,832 - 910,608 (+)	2	no cnv	no cnv	no cnv	no cnv	1.6238	no cnv	no cnv	no cnv	no cnv	no cnv	no cnv	no cnv	no cnv	no cnv	no cnv	no cnv	no cnv	no cnv	no cnv	no cnv	no cnv	no cnv	no cnv	no cnv	no cnv	no cnv	2.28324	no cnv	no cnv	no cnv	no cnv	no cnv	no cnv	no cnv	no cnv	no cnv	no cnv	no cnv	no cnv	no cnv	no cnv	no cnv	no cnv	no cnv	no cnv	no cnv
TGME49_266910	cell-cycle-associated protein kinase GSK, putative	TGME49_chrIX: 904,565 - 907,872 (-)	2	no cnv	no cnv	no cnv	no cnv	1.63747	no cnv	no cnv	no cnv	no cnv	no cnv	no cnv	no cnv	no cnv	no cnv	no cnv	no cnv	no cnv	no cnv	no cnv	no cnv	no cnv	no cnv	no cnv	no cnv	no cnv	no cnv	2.21675	no cnv	no cnv	no cnv	no cnv	no cnv	no cnv	no cnv	no cnv	no cnv	no cnv	no cnv	no cnv	no cnv	no cnv	no cnv	no cnv	no cnv	no cnv	no cnv
TGME49_266920	3'5'-cyclic nucleotide phosphodiesterase domain-containing protein	TGME49_chrIX: 896,162 - 906,488 (+)	2	no cnv	no cnv	no cnv	no cnv	1.66012	no cnv	no cnv	no cnv	no cnv	no cnv	no cnv	no cnv	no cnv	no cnv	no cnv	no cnv	no cnv	no cnv	no cnv	no cnv	no cnv	no cnv	no cnv	no cnv	no cnv	no cnv	2.37805	no cnv	no cnv	no cnv	no cnv	no cnv	no cnv	no cnv	no cnv	no cnv	no cnv	no cnv	no cnv	no cnv	no cnv	no cnv	no cnv	no cnv	no cnv	no cnv
TGME49_266960	beta tubulin	TGME49_chrIX: 865,154 - 873,101 (-)	2	no cnv	no cnv	no cnv	no cnv	1.68105	no cnv	no cnv	no cnv	no cnv	no cnv	no cnv	no cnv	no cnv	no cnv	no cnv	no cnv	no cnv	no cnv	no cnv	no cnv	no cnv	no cnv	no cnv	no cnv	no cnv	no cnv	2.16167	no cnv	no cnv	no cnv	no cnv	no cnv	no cnv	no cnv	no cnv	no cnv	no cnv	no cnv	no cnv	no cnv	no cnv	no cnv	no cnv	no cnv	no cnv	no cnv
TGME49_266970	hypothetical protein	TGME49_chrIX: 862,662 - 867,566 (+)	2	no cnv	no cnv	no cnv	no cnv	1.74506	no cnv	no cnv	no cnv	no cnv	no cnv	no cnv	no cnv	no cnv	no cnv	no cnv	no cnv	no cnv	no cnv	no cnv	no cnv	no cnv	no cnv	no cnv	no cnv	no cnv	no cnv	2.40046	no cnv	no cnv	no cnv	no cnv	no cnv	no cnv	no cnv	no cnv	no cnv	no cnv	no cnv	no cnv	no cnv	no cnv	no cnv	no cnv	no cnv	no cnv	no cnv
TGME49_266980	hypothetical protein	TGME49_chrIX: 862,242 - 864,169 (-)	2	no cnv	no cnv	no cnv	no cnv	1.67948	no cnv	no cnv	no cnv	no cnv	no cnv	no cnv	no cnv	no cnv	no cnv	no cnv	no cnv	no cnv	no cnv	no cnv	no cnv	no cnv	no cnv	no cnv	no cnv	no cnv	no cnv	2.42918	no cnv	no cnv	no cnv	no cnv	no cnv	no cnv	no cnv	no cnv	no cnv	no cnv	no cnv	no cnv	no cnv	no cnv	no cnv	no cnv	no cnv	no cnv	no cnv
TGME49_267010	hypothetical protein	TGME49_chrIX: 848,109 - 848,992 (+)	2	no cnv	no cnv	no cnv	no cnv	1.79581	no cnv	no cnv	no cnv	no cnv	no cnv	no cnv	no cnv	no cnv	no cnv	no cnv	no cnv	no cnv	no cnv	no cnv	no cnv	no cnv	no cnv	no cnv	no cnv	no cnv	no cnv	2.25381	no cnv	no cnv	no cnv	no cnv	no cnv	no cnv	no cnv	no cnv	no cnv	no cnv	no cnv	no cnv	no cnv	no cnv	no cnv	no cnv	no cnv	no cnv	no cnv
TGME49_267050	hydrolase, alpha/beta fold family protein	TGME49_chrIX: 801,690 - 805,452 (+)	2	no cnv	no cnv	no cnv	no cnv	1.62069	no cnv	no cnv	no cnv	no cnv	no cnv	no cnv	no cnv	no cnv	no cnv	no cnv	no cnv	no cnv	no cnv	no cnv	no cnv	no cnv	no cnv	no cnv	no cnv	no cnv	no cnv	2.33866	no cnv	no cnv	no cnv	no cnv	no cnv	no cnv	no cnv	no cnv	no cnv	no cnv	no cnv	no cnv	no cnv	no cnv	no cnv	no cnv	no cnv	no cnv	no cnv
TGME49_267120	hypothetical protein	TGME49_chrIX: 769,347 - 772,533 (-)	2	no cnv	no cnv	no cnv	no cnv	1.66942	no cnv	no cnv	no cnv	no cnv	no cnv	no cnv	no cnv	no cnv	no cnv	no cnv	no cnv	no cnv	no cnv	no cnv	no cnv	no cnv	no cnv	no cnv	no cnv	no cnv	no cnv	2.20499	no cnv	no cnv	no cnv	no cnv	no cnv	no cnv	no cnv	no cnv	no cnv	no cnv	no cnv	no cnv	no cnv	no cnv	no cnv	no cnv	no cnv	no cnv	no cnv
TGME49_267130	SAG-related sequence SRS38A (SRS38A)	TGME49_chrIX: 767,523 - 769,456 (+)	2	no cnv	no cnv	no cnv	no cnv	1.6572	no cnv	no cnv	no cnv	no cnv	no cnv	no cnv	no cnv	no cnv	no cnv	no cnv	no cnv	no cnv	no cnv	no cnv	no cnv	no cnv	no cnv	no cnv	no cnv	no cnv	no cnv	2.34152	no cnv	no cnv	no cnv	no cnv	no cnv	no cnv	no cnv	no cnv	no cnv	no cnv	no cnv	no cnv	no cnv	no cnv	no cnv	no cnv	no cnv	no cnv	no cnv
TGME49_267140	SAG-related sequence SRS38B (SRS38B)	TGME49_chrIX: 764,974 - 766,625 (+)	2	no cnv	no cnv	no cnv	no cnv	1.6722	no cnv	no cnv	no cnv	no cnv	no cnv	no cnv	no cnv	no cnv	no cnv	no cnv	no cnv	no cnv	no cnv	no cnv	no cnv	no cnv	no cnv	no cnv	no cnv	no cnv	no cnv	2.79595	no cnv	no cnv	no cnv	no cnv	no cnv	no cnv	no cnv	no cnv	no cnv	no cnv	no cnv	no cnv	no cnv	no cnv	no cnv	no cnv	no cnv	no cnv	no cnv
TGME49_267150	SAG-related sequence SRS38C (SRS38C)	TGME49_chrIX: 760,690 - 762,902 (+)	2	no cnv	no cnv	no cnv	no cnv	1.55085	no cnv	no cnv	no cnv	no cnv	no cnv	no cnv	no cnv	no cnv	no cnv	no cnv	no cnv	no cnv	no cnv	no cnv	no cnv	no cnv	no cnv	no cnv	no cnv	no cnv	no cnv	2.08118	no cnv	no cnv	no cnv	no cnv	no cnv	no cnv	no cnv	no cnv	no cnv	no cnv	no cnv	no cnv	no cnv	no cnv	no cnv	no cnv	no cnv	no cnv	no cnv
TGME49_267270	divalent metal transporter, putative	TGME49_chrIX: 745,456 - 755,246 (+)	2	no cnv	no cnv	no cnv	no cnv	1.68568	no cnv	no cnv	no cnv	no cnv	no cnv	no cnv	no cnv	no cnv	no cnv	no cnv	no cnv	no cnv	no cnv	no cnv	no cnv	no cnv	no cnv	no cnv	no cnv	no cnv	no cnv	1.98595	no cnv	no cnv	no cnv	no cnv	no cnv	no cnv	no cnv	no cnv	no cnv	no cnv	no cnv	no cnv	no cnv	no cnv	no cnv	no cnv	no cnv	no cnv	no cnv
TGME49_267290	hypothetical protein	TGME49_chrIX: 737,403 - 738,469 (+)	2	no cnv	no cnv	no cnv	no cnv	1.67371	no cnv	no cnv	no cnv	no cnv	no cnv	no cnv	no cnv	no cnv	no cnv	no cnv	no cnv	no cnv	no cnv	no cnv	no cnv	no cnv	no cnv	no cnv	no cnv	no cnv	no cnv	2.21982	no cnv	no cnv	no cnv	no cnv	no cnv	no cnv	no cnv	no cnv	no cnv	no cnv	no cnv	no cnv	no cnv	no cnv	no cnv	no cnv	no cnv	no cnv	no cnv
TGME49_267300	hypothetical protein	TGME49_chrIX: 731,861 - 737,899 (-)	2	no cnv	no cnv	no cnv	no cnv	1.67198	no cnv	no cnv	no cnv	no cnv	no cnv	no cnv	no cnv	no cnv	no cnv	no cnv	no cnv	no cnv	no cnv	no cnv	no cnv	no cnv	no cnv	no cnv	no cnv	no cnv	no cnv	2.20099	no cnv	no cnv	no cnv	no cnv	no cnv	no cnv	no cnv	no cnv	no cnv	no cnv	no cnv	no cnv	no cnv	no cnv	no cnv	no cnv	no cnv	no cnv	no cnv
TGME49_267312	myosin heavy chain, putative	TGME49_chrIX: 725,003 - 727,730 (-)	2	no cnv	no cnv	no cnv	no cnv	1.56046	no cnv	no cnv	no cnv	no cnv	no cnv	no cnv	no cnv	no cnv	no cnv	no cnv	no cnv	no cnv	no cnv	no cnv	no cnv	no cnv	no cnv	no cnv	no cnv	no cnv	no cnv	2.12023	no cnv	no cnv	no cnv	no cnv	no cnv	no cnv	no cnv	no cnv	no cnv	no cnv	no cnv	no cnv	no cnv	no cnv	no cnv	no cnv	no cnv	no cnv	no cnv
TGME49_267370	kinesin motor domain-containing protein	TGME49_chrIX: 682,408 - 694,759 (+)	2	no cnv	no cnv	no cnv	no cnv	1.64912	1.91957	no cnv	no cnv	no cnv	no cnv	no cnv	no cnv	no cnv	no cnv	no cnv	no cnv	no cnv	no cnv	no cnv	no cnv	no cnv	no cnv	no cnv	no cnv	no cnv	no cnv	no cnv	no cnv	no cnv	no cnv	no cnv	no cnv	no cnv	no cnv	no cnv	no cnv	no cnv	no cnv	no cnv	no cnv	no cnv	no cnv	no cnv	no cnv	no cnv	no cnv
TGME49_267520	anaphase promoting complex subunit 11, putative	TGME49_chrIX: 602,300 - 603,555 (+)	2	no cnv	no cnv	no cnv	no cnv	1.60593	1.98728	no cnv	no cnv	no cnv	no cnv	no cnv	no cnv	no cnv	no cnv	no cnv	no cnv	no cnv	no cnv	no cnv	no cnv	no cnv	no cnv	no cnv	no cnv	no cnv	no cnv	no cnv	no cnv	no cnv	no cnv	no cnv	no cnv	no cnv	no cnv	no cnv	no cnv	no cnv	no cnv	no cnv	no cnv	no cnv	no cnv	no cnv	no cnv	no cnv	no cnv
TGME49_267530	hypothetical protein	TGME49_chrIX: 596,260 - 600,857 (-)	2	no cnv	no cnv	no cnv	no cnv	1.64746	1.94364	no cnv	no cnv	no cnv	no cnv	no cnv	no cnv	no cnv	no cnv	no cnv	no cnv	no cnv	no cnv	no cnv	no cnv	no cnv	no cnv	no cnv	no cnv	no cnv	no cnv	no cnv	no cnv	no cnv	no cnv	no cnv	no cnv	no cnv	no cnv	no cnv	no cnv	no cnv	no cnv	no cnv	no cnv	no cnv	no cnv	no cnv	no cnv	no cnv	no cnv
TGME49_267550	leucine-rich repeat protein LRR1 (LRR1)	TGME49_chrIX: 577,690 - 585,560 (+)	2	no cnv	no cnv	no cnv	no cnv	1.59808	2.14473	no cnv	no cnv	no cnv	no cnv	no cnv	no cnv	no cnv	no cnv	no cnv	no cnv	no cnv	no cnv	no cnv	no cnv	no cnv	no cnv	no cnv	no cnv	no cnv	no cnv	no cnv	no cnv	no cnv	no cnv	no cnv	no cnv	no cnv	no cnv	no cnv	no cnv	no cnv	no cnv	no cnv	no cnv	no cnv	no cnv	no cnv	no cnv	no cnv	no cnv
TGME49_267560	folate-binding protein YgfZ protein	TGME49_chrIX: 568,295 - 575,808 (+)	2	no cnv	no cnv	no cnv	no cnv	1.61157	1.88469	no cnv	no cnv	no cnv	no cnv	no cnv	no cnv	no cnv	no cnv	no cnv	no cnv	no cnv	no cnv	no cnv	no cnv	no cnv	no cnv	no cnv	no cnv	no cnv	no cnv	no cnv	no cnv	no cnv	no cnv	no cnv	no cnv	no cnv	no cnv	no cnv	no cnv	no cnv	no cnv	no cnv	no cnv	no cnv	no cnv	no cnv	no cnv	no cnv	no cnv
TGME49_267570	hypothetical protein	TGME49_chrIX: 560,006 - 568,187 (-)	2	no cnv	no cnv	no cnv	no cnv	no cnv	1.84416	no cnv	no cnv	no cnv	no cnv	no cnv	no cnv	no cnv	no cnv	no cnv	no cnv	no cnv	no cnv	no cnv	no cnv	no cnv	no cnv	no cnv	no cnv	no cnv	no cnv	no cnv	no cnv	no cnv	no cnv	no cnv	no cnv	no cnv	no cnv	no cnv	no cnv	no cnv	no cnv	no cnv	no cnv	no cnv	no cnv	no cnv	no cnv	no cnv	no cnv
TGME49_267580	cyclin2 related protein	TGME49_chrIX: 550,392 - 554,122 (+)	2	no cnv	no cnv	no cnv	no cnv	no cnv	1.75731	no cnv	no cnv	no cnv	no cnv	no cnv	no cnv	no cnv	no cnv	no cnv	no cnv	no cnv	no cnv	no cnv	no cnv	no cnv	no cnv	no cnv	no cnv	no cnv	no cnv	no cnv	no cnv	no cnv	no cnv	no cnv	no cnv	no cnv	no cnv	no cnv	no cnv	no cnv	no cnv	no cnv	no cnv	no cnv	no cnv	no cnv	no cnv	no cnv	no cnv
TGME49_267650	hypothetical protein	TGME49_chrIX: 493,790 - 507,248 (-)	2	no cnv	no cnv	no cnv	no cnv	1.60697	1.88098	no cnv	no cnv	no cnv	no cnv	no cnv	no cnv	no cnv	no cnv	no cnv	no cnv	no cnv	no cnv	no cnv	no cnv	no cnv	no cnv	no cnv	no cnv	no cnv	no cnv	no cnv	no cnv	no cnv	no cnv	no cnv	no cnv	no cnv	no cnv	no cnv	no cnv	no cnv	no cnv	no cnv	no cnv	no cnv	no cnv	no cnv	no cnv	no cnv	no cnv
TGME49_267660	hypothetical protein	TGME49_chrIX: 478,902 - 493,279 (+)	2	no cnv	no cnv	no cnv	no cnv	1.49267	1.96849	no cnv	no cnv	no cnv	no cnv	no cnv	no cnv	no cnv	no cnv	no cnv	no cnv	no cnv	no cnv	no cnv	no cnv	no cnv	no cnv	no cnv	no cnv	no cnv	no cnv	no cnv	no cnv	no cnv	no cnv	no cnv	no cnv	no cnv	no cnv	no cnv	no cnv	no cnv	no cnv	no cnv	no cnv	no cnv	no cnv	no cnv	no cnv	no cnv	no cnv
TGME49_267670	hypothetical protein	TGME49_chrIX: 471,264 - 477,847 (+)	2	no cnv	no cnv	no cnv	no cnv	1.59914	2.01982	no cnv	no cnv	no cnv	no cnv	no cnv	no cnv	no cnv	no cnv	no cnv	no cnv	no cnv	no cnv	no cnv	no cnv	no cnv	no cnv	no cnv	no cnv	no cnv	no cnv	no cnv	no cnv	no cnv	no cnv	no cnv	no cnv	no cnv	no cnv	no cnv	no cnv	no cnv	no cnv	no cnv	no cnv	no cnv	no cnv	no cnv	no cnv	no cnv	no cnv
TGME49_267680	microneme protein MIC12 (MIC12)	TGME49_chrIX: 459,845 - 469,894 (+)	2	no cnv	no cnv	no cnv	no cnv	1.50506	1.94484	no cnv	no cnv	no cnv	no cnv	no cnv	no cnv	no cnv	no cnv	no cnv	no cnv	no cnv	no cnv	no cnv	no cnv	no cnv	no cnv	no cnv	no cnv	no cnv	no cnv	no cnv	no cnv	no cnv	no cnv	no cnv	no cnv	no cnv	no cnv	no cnv	no cnv	no cnv	no cnv	no cnv	no cnv	no cnv	no cnv	no cnv	no cnv	no cnv	no cnv
TGME49_267690	hypothetical protein	TGME49_chrIX: 446,122 - 459,416 (+)	2	no cnv	no cnv	no cnv	no cnv	1.60396	1.98952	no cnv	no cnv	no cnv	no cnv	no cnv	no cnv	no cnv	no cnv	no cnv	no cnv	no cnv	no cnv	no cnv	no cnv	no cnv	no cnv	no cnv	no cnv	no cnv	no cnv	no cnv	no cnv	no cnv	no cnv	no cnv	no cnv	no cnv	no cnv	no cnv	no cnv	no cnv	no cnv	no cnv	no cnv	no cnv	no cnv	no cnv	no cnv	no cnv	no cnv
TGME49_267700	hypothetical protein	TGME49_chrIX: 443,706 - 446,913 (-)	2	no cnv	no cnv	no cnv	no cnv	1.58526	1.67029	no cnv	no cnv	no cnv	no cnv	no cnv	no cnv	no cnv	no cnv	no cnv	no cnv	no cnv	no cnv	no cnv	no cnv	no cnv	no cnv	no cnv	no cnv	no cnv	no cnv	no cnv	no cnv	no cnv	no cnv	no cnv	no cnv	no cnv	no cnv	no cnv	no cnv	no cnv	no cnv	no cnv	no cnv	no cnv	no cnv	no cnv	no cnv	no cnv	no cnv
TGME49_267710	CPSF A subunit region protein	TGME49_chrIX: 426,939 - 442,690 (+)	2	no cnv	no cnv	no cnv	no cnv	1.56684	1.87324	no cnv	no cnv	no cnv	no cnv	no cnv	no cnv	no cnv	no cnv	no cnv	no cnv	no cnv	no cnv	no cnv	no cnv	no cnv	no cnv	no cnv	no cnv	no cnv	no cnv	no cnv	no cnv	no cnv	no cnv	no cnv	no cnv	no cnv	no cnv	no cnv	no cnv	no cnv	no cnv	no cnv	no cnv	no cnv	no cnv	no cnv	no cnv	no cnv	no cnv
TGME49_267720	transporter, cation channel family protein	TGME49_chrIX: 408,789 - 423,774 (+)	2	no cnv	no cnv	no cnv	no cnv	1.51827	1.98994	no cnv	no cnv	no cnv	no cnv	no cnv	no cnv	no cnv	no cnv	no cnv	no cnv	no cnv	no cnv	no cnv	no cnv	no cnv	no cnv	no cnv	no cnv	no cnv	no cnv	no cnv	no cnv	no cnv	no cnv	no cnv	no cnv	no cnv	no cnv	no cnv	no cnv	no cnv	no cnv	no cnv	no cnv	no cnv	no cnv	no cnv	no cnv	no cnv	no cnv
TGME49_267725	hypothetical protein	TGME49_chrIX: 405,820 - 407,899 (+)	2	no cnv	no cnv	no cnv	no cnv	1.58978	2.01485	no cnv	no cnv	no cnv	no cnv	no cnv	no cnv	no cnv	no cnv	no cnv	no cnv	no cnv	no cnv	no cnv	no cnv	no cnv	no cnv	no cnv	no cnv	no cnv	no cnv	no cnv	no cnv	no cnv	no cnv	no cnv	no cnv	no cnv	no cnv	no cnv	no cnv	no cnv	no cnv	no cnv	no cnv	no cnv	no cnv	no cnv	no cnv	no cnv	no cnv
TGME49_267750	hypothetical protein	TGME49_chrIX: 383,225 - 393,670 (+)	2	no cnv	no cnv	no cnv	no cnv	1.50051	1.80463	no cnv	no cnv	no cnv	no cnv	no cnv	no cnv	no cnv	no cnv	no cnv	no cnv	no cnv	no cnv	no cnv	no cnv	no cnv	no cnv	no cnv	no cnv	no cnv	no cnv	no cnv	no cnv	no cnv	no cnv	no cnv	no cnv	no cnv	no cnv	no cnv	no cnv	no cnv	no cnv	no cnv	no cnv	no cnv	no cnv	no cnv	no cnv	no cnv	no cnv
TGME49_267760	hypothetical protein	TGME49_chrIX: 373,530 - 381,868 (+)	2	no cnv	no cnv	no cnv	no cnv	1.49642	1.83718	no cnv	no cnv	no cnv	no cnv	no cnv	no cnv	no cnv	no cnv	no cnv	no cnv	no cnv	no cnv	no cnv	no cnv	no cnv	no cnv	no cnv	no cnv	no cnv	no cnv	no cnv	no cnv	no cnv	no cnv	no cnv	no cnv	no cnv	no cnv	no cnv	no cnv	no cnv	no cnv	no cnv	no cnv	no cnv	no cnv	no cnv	no cnv	no cnv	no cnv
TGME49_267775	hypothetical protein	TGME49_chrIX: 363,470 - 371,554 (+)	2	no cnv	no cnv	no cnv	no cnv	1.5462	1.93963	no cnv	no cnv	no cnv	no cnv	no cnv	no cnv	no cnv	no cnv	no cnv	no cnv	no cnv	no cnv	no cnv	no cnv	no cnv	no cnv	no cnv	no cnv	no cnv	no cnv	no cnv	no cnv	no cnv	no cnv	no cnv	no cnv	no cnv	no cnv	no cnv	no cnv	no cnv	no cnv	no cnv	no cnv	no cnv	no cnv	no cnv	no cnv	no cnv	no cnv
TGME49_267790	hypothetical protein	TGME49_chrIX: 358,770 - 363,585 (-)	2	no cnv	no cnv	no cnv	no cnv	1.51308	1.78035	no cnv	no cnv	no cnv	no cnv	no cnv	no cnv	no cnv	no cnv	no cnv	no cnv	no cnv	no cnv	no cnv	no cnv	no cnv	no cnv	no cnv	no cnv	no cnv	no cnv	no cnv	no cnv	no cnv	no cnv	no cnv	no cnv	no cnv	no cnv	no cnv	no cnv	no cnv	no cnv	no cnv	no cnv	no cnv	no cnv	no cnv	no cnv	no cnv	no cnv
TGME49_267820	electron transfer flavoprotein subunit beta, putative	TGME49_chrIX: 327,777 - 336,316 (+)	2	no cnv	no cnv	no cnv	no cnv	1.49823	1.86196	no cnv	no cnv	no cnv	no cnv	no cnv	no cnv	no cnv	no cnv	no cnv	no cnv	no cnv	no cnv	no cnv	no cnv	no cnv	no cnv	no cnv	no cnv	no cnv	no cnv	no cnv	no cnv	no cnv	no cnv	no cnv	no cnv	no cnv	no cnv	no cnv	no cnv	no cnv	no cnv	no cnv	no cnv	no cnv	no cnv	no cnv	no cnv	no cnv	no cnv
TGME49_267830	hypothetical protein	TGME49_chrIX: 327,049 - 327,938 (-)	2	no cnv	no cnv	no cnv	no cnv	1.55666	2.02441	no cnv	no cnv	no cnv	no cnv	no cnv	no cnv	no cnv	no cnv	no cnv	no cnv	no cnv	no cnv	no cnv	no cnv	no cnv	no cnv	no cnv	no cnv	no cnv	no cnv	no cnv	no cnv	no cnv	no cnv	no cnv	no cnv	no cnv	no cnv	no cnv	no cnv	no cnv	no cnv	no cnv	no cnv	no cnv	no cnv	no cnv	no cnv	no cnv	no cnv
TGME49_267855	hypothetical protein	TGME49_chrIX: 304,248 - 319,187 (+)	2	no cnv	no cnv	no cnv	no cnv	1.577	1.819	no cnv	no cnv	no cnv	no cnv	no cnv	no cnv	no cnv	no cnv	no cnv	no cnv	no cnv	no cnv	no cnv	no cnv	no cnv	no cnv	no cnv	no cnv	no cnv	no cnv	no cnv	no cnv	no cnv	no cnv	no cnv	no cnv	no cnv	no cnv	no cnv	no cnv	no cnv	no cnv	no cnv	no cnv	no cnv	no cnv	no cnv	no cnv	no cnv	no cnv
TGME49_275590	mono- or diacylglycerol acyltransferase	TGME49_chrIII: 346,288 - 348,883 (+)	2	no cnv	no cnv	no cnv	no cnv	no cnv	no cnv	no cnv	no cnv	no cnv	no cnv	no cnv	no cnv	no cnv	no cnv	no cnv	no cnv	no cnv	no cnv	no cnv	no cnv	no cnv	no cnv	no cnv	no cnv	no cnv	no cnv	no cnv	no cnv	no cnv	no cnv	no cnv	no cnv	no cnv	no cnv	no cnv	no cnv	no cnv	no cnv	2.02272	2.02209	no cnv	no cnv	no cnv	no cnv	no cnv	no cnv
TGME49_275600	diacylglycerol acyltransferase	TGME49_chrIII: 339,347 - 344,098 (+)	2	no cnv	no cnv	no cnv	no cnv	no cnv	no cnv	no cnv	no cnv	no cnv	no cnv	no cnv	no cnv	no cnv	no cnv	no cnv	no cnv	no cnv	no cnv	no cnv	no cnv	no cnv	no cnv	no cnv	no cnv	no cnv	no cnv	no cnv	no cnv	no cnv	no cnv	no cnv	no cnv	no cnv	no cnv	no cnv	no cnv	no cnv	no cnv	2.12938	2.05524	no cnv	no cnv	no cnv	no cnv	no cnv	no cnv
TGME49_275610	protein kinase, other	TGME49_chrIII: 327,006 - 336,833 (-)	2	no cnv	no cnv	no cnv	no cnv	no cnv	no cnv	no cnv	no cnv	no cnv	no cnv	no cnv	no cnv	no cnv	no cnv	no cnv	no cnv	no cnv	no cnv	no cnv	no cnv	no cnv	no cnv	no cnv	no cnv	no cnv	no cnv	no cnv	no cnv	no cnv	no cnv	no cnv	no cnv	no cnv	no cnv	no cnv	no cnv	no cnv	no cnv	2.0007	1.99525	no cnv	no cnv	no cnv	no cnv	no cnv	no cnv
TGME49_275630	HECT-domain (ubiquitin-transferase) domain-containing protein	TGME49_chrIII: 309,406 - 324,991 (-)	2	no cnv	no cnv	no cnv	no cnv	no cnv	no cnv	no cnv	no cnv	no cnv	no cnv	no cnv	no cnv	no cnv	no cnv	no cnv	no cnv	no cnv	no cnv	no cnv	no cnv	no cnv	no cnv	no cnv	no cnv	no cnv	no cnv	no cnv	no cnv	no cnv	no cnv	no cnv	no cnv	no cnv	no cnv	no cnv	no cnv	no cnv	no cnv	2.03727	1.93815	no cnv	no cnv	no cnv	no cnv	no cnv	no cnv
TGME49_275755	hypothetical protein	TGME49_chrIII: 247,528 - 249,513 (-)	2	no cnv	no cnv	no cnv	no cnv	no cnv	no cnv	no cnv	no cnv	no cnv	no cnv	no cnv	no cnv	no cnv	no cnv	no cnv	no cnv	no cnv	no cnv	no cnv	no cnv	no cnv	no cnv	no cnv	no cnv	no cnv	no cnv	no cnv	no cnv	no cnv	no cnv	no cnv	no cnv	no cnv	no cnv	no cnv	no cnv	no cnv	no cnv	2.94044	no cnv	no cnv	no cnv	no cnv	no cnv	no cnv	no cnv
TGME49_275780	hypothetical protein	TGME49_chrIII: 236,195 - 240,263 (-)	2	no cnv	no cnv	no cnv	no cnv	no cnv	no cnv	no cnv	no cnv	no cnv	no cnv	no cnv	no cnv	no cnv	no cnv	no cnv	no cnv	no cnv	no cnv	no cnv	no cnv	no cnv	no cnv	no cnv	no cnv	1.53532	no cnv	no cnv	no cnv	no cnv	no cnv	no cnv	no cnv	no cnv	no cnv	no cnv	no cnv	no cnv	no cnv	1.85489	no cnv	no cnv	no cnv	no cnv	no cnv	no cnv	no cnv
TGME49_275820	tRNA-Gln	TGME49_chrIII: 211,429 - 211,500 (+)	2	no cnv	no cnv	no cnv	no cnv	no cnv	no cnv	no cnv	no cnv	no cnv	no cnv	no cnv	no cnv	no cnv	no cnv	no cnv	no cnv	no cnv	no cnv	no cnv	no cnv	no cnv	no cnv	no cnv	no cnv	no cnv	no cnv	no cnv	no cnv	no cnv	no cnv	no cnv	no cnv	no cnv	no cnv	no cnv	no cnv	no cnv	no cnv	2.04568	no cnv	no cnv	no cnv	no cnv	no cnv	no cnv	no cnv
TGME49_276210	phosphoglycerate mutase family protein	TGME49_chrIII: 43,016 - 48,182 (+)	2	no cnv	no cnv	no cnv	no cnv	no cnv	no cnv	no cnv	no cnv	no cnv	no cnv	no cnv	no cnv	no cnv	no cnv	no cnv	no cnv	no cnv	no cnv	no cnv	no cnv	no cnv	no cnv	no cnv	no cnv	no cnv	no cnv	no cnv	no cnv	no cnv	no cnv	no cnv	no cnv	no cnv	no cnv	no cnv	no cnv	no cnv	no cnv	2.01106	no cnv	no cnv	no cnv	no cnv	no cnv	no cnv	no cnv
TGME49_276230	Toxoplasma gondii family B protein	TGME49_chrIII: 34,755 - 35,746 (-)	2	no cnv	no cnv	no cnv	no cnv	no cnv	no cnv	no cnv	no cnv	no cnv	no cnv	no cnv	no cnv	no cnv	no cnv	no cnv	no cnv	no cnv	no cnv	no cnv	no cnv	no cnv	no cnv	no cnv	no cnv	no cnv	no cnv	no cnv	no cnv	no cnv	no cnv	no cnv	no cnv	no cnv	no cnv	no cnv	no cnv	no cnv	no cnv	1.88426	no cnv	no cnv	no cnv	no cnv	no cnv	no cnv	no cnv
TGME49_277270	NTPase II	TGME49_chrXII: 6,690,019 - 6,694,742 (-)	2	no cnv	no cnv	no cnv	no cnv	no cnv	no cnv	no cnv	no cnv	2.37369	no cnv	1.77114	no cnv	no cnv	no cnv	no cnv	no cnv	no cnv	no cnv	no cnv	no cnv	no cnv	no cnv	no cnv	no cnv	no cnv	no cnv	no cnv	no cnv	no cnv	no cnv	no cnv	no cnv	no cnv	no cnv	no cnv	no cnv	no cnv	no cnv	no cnv	no cnv	no cnv	no cnv	no cnv	no cnv	no cnv	no cnv
TGME49_279315	hypothetical protein	TGME49_chrIX: 278,896 - 281,401 (-)	2	no cnv	no cnv	no cnv	no cnv	1.5044	2.07309	no cnv	no cnv	no cnv	no cnv	no cnv	no cnv	no cnv	no cnv	no cnv	no cnv	no cnv	no cnv	no cnv	no cnv	no cnv	no cnv	no cnv	no cnv	no cnv	no cnv	no cnv	no cnv	no cnv	no cnv	no cnv	no cnv	no cnv	no cnv	no cnv	no cnv	no cnv	no cnv	no cnv	no cnv	no cnv	no cnv	no cnv	no cnv	no cnv	no cnv
TGME49_279460	Toxoplasma gondii family B protein	TGME49_chrIX: 177,455 - 179,116 (-)	2	no cnv	no cnv	no cnv	no cnv	1.54563	2.07792	no cnv	no cnv	no cnv	no cnv	no cnv	no cnv	no cnv	no cnv	no cnv	no cnv	no cnv	no cnv	no cnv	no cnv	no cnv	no cnv	no cnv	no cnv	no cnv	no cnv	no cnv	no cnv	no cnv	no cnv	no cnv	no cnv	no cnv	no cnv	no cnv	no cnv	no cnv	no cnv	no cnv	no cnv	no cnv	no cnv	no cnv	no cnv	no cnv	no cnv
TGME49_287440	hypothetical protein	TGME49_chrV: 517,316 - 517,915 (-)	2	no cnv	no cnv	no cnv	no cnv	no cnv	no cnv	no cnv	no cnv	no cnv	no cnv	no cnv	no cnv	no cnv	no cnv	no cnv	no cnv	no cnv	no cnv	no cnv	no cnv	no cnv	no cnv	no cnv	no cnv	no cnv	no cnv	no cnv	no cnv	no cnv	no cnv	1.9425	no cnv	no cnv	no cnv	no cnv	no cnv	no cnv	no cnv	no cnv	no cnv	no cnv	no cnv	no cnv	1.64577	no cnv	no cnv
TGME49_290005	proteasome subunit beta type 1, putative	TGME49_chrIX: 3,577,414 - 3,584,012 (-)	2	no cnv	no cnv	no cnv	no cnv	no cnv	no cnv	no cnv	no cnv	no cnv	no cnv	no cnv	no cnv	no cnv	no cnv	no cnv	no cnv	no cnv	no cnv	no cnv	no cnv	no cnv	no cnv	no cnv	no cnv	no cnv	no cnv	no cnv	no cnv	no cnv	no cnv	no cnv	no cnv	no cnv	no cnv	no cnv	no cnv	no cnv	no cnv	no cnv	no cnv	1.52878	no cnv	no cnv	no cnv	no cnv	no cnv
TGME49_291360	tRNA-Leu	TGME49_chrIX: 4,276,158 - 4,276,237 (-)	2	no cnv	2.11764	no cnv	no cnv	no cnv	no cnv	no cnv	no cnv	no cnv	no cnv	no cnv	no cnv	no cnv	no cnv	no cnv	no cnv	no cnv	no cnv	no cnv	no cnv	no cnv	no cnv	no cnv	no cnv	no cnv	no cnv	no cnv	no cnv	no cnv	no cnv	no cnv	no cnv	no cnv	no cnv	no cnv	no cnv	no cnv	no cnv	no cnv	no cnv	no cnv	no cnv	no cnv	1.91311	no cnv	no cnv
TGME49_292280	SAG-related sequence SRS36D (SRS36D)	TGME49_chrIX: 4,656,078 - 4,657,241 (+)	2	no cnv	no cnv	no cnv	no cnv	no cnv	no cnv	no cnv	no cnv	no cnv	no cnv	no cnv	no cnv	no cnv	no cnv	no cnv	no cnv	no cnv	no cnv	no cnv	no cnv	no cnv	no cnv	no cnv	no cnv	no cnv	no cnv	no cnv	no cnv	no cnv	no cnv	1.70183	no cnv	no cnv	no cnv	no cnv	no cnv	no cnv	no cnv	no cnv	no cnv	no cnv	no cnv	no cnv	1.78082	no cnv	no cnv
TGME49_292610	Toxoplasma gondii family C protein	TGME49_chrVI: 3,643,184 - 3,647,018 (+)	2	no cnv	no cnv	no cnv	no cnv	no cnv	no cnv	no cnv	no cnv	no cnv	no cnv	no cnv	no cnv	no cnv	no cnv	no cnv	1.65654	no cnv	no cnv	no cnv	no cnv	no cnv	no cnv	no cnv	no cnv	no cnv	no cnv	no cnv	no cnv	no cnv	no cnv	no cnv	no cnv	no cnv	no cnv	no cnv	no cnv	no cnv	no cnv	no cnv	no cnv	no cnv	no cnv	no cnv	no cnv	no cnv	no cnv
TGME49_295300	Toxoplasma gondii family B protein	TGME49_chrIa: 1,857,873 - 1,858,847 (+)	2	no cnv	no cnv	no cnv	no cnv	no cnv	no cnv	no cnv	no cnv	no cnv	no cnv	no cnv	no cnv	no cnv	no cnv	no cnv	no cnv	no cnv	no cnv	no cnv	no cnv	no cnv	no cnv	no cnv	no cnv	no cnv	no cnv	no cnv	no cnv	no cnv	no cnv	no cnv	1.99422	no cnv	no cnv	no cnv	no cnv	1.5825	no cnv	no cnv	no cnv	no cnv	no cnv	no cnv	no cnv	no cnv	no cnv
TGME49_299240	hypothetical protein	TGME49_chrIII: 2,096,658 - 2,103,184 (+)	2	no cnv	no cnv	no cnv	no cnv	no cnv	no cnv	no cnv	no cnv	no cnv	no cnv	no cnv	no cnv	no cnv	no cnv	no cnv	no cnv	no cnv	no cnv	no cnv	no cnv	no cnv	no cnv	no cnv	no cnv	1.57237	no cnv	no cnv	no cnv	no cnv	no cnv	no cnv	no cnv	no cnv	no cnv	no cnv	no cnv	no cnv	no cnv	1.84681	no cnv	no cnv	no cnv	no cnv	no cnv	no cnv	no cnv
TGME49_307650	uracil-DNA glycosylase	TGME49_chrIX: 5,037,914 - 5,042,487 (-)	2	no cnv	no cnv	no cnv	no cnv	no cnv	no cnv	no cnv	no cnv	no cnv	no cnv	no cnv	no cnv	no cnv	no cnv	no cnv	no cnv	no cnv	no cnv	no cnv	no cnv	no cnv	no cnv	no cnv	no cnv	no cnv	no cnv	no cnv	no cnv	no cnv	no cnv	no cnv	no cnv	no cnv	no cnv	no cnv	no cnv	no cnv	no cnv	no cnv	2.01179	no cnv	no cnv	no cnv	no cnv	no cnv	no cnv
TGME49_202180	hypothetical protein	TGME49_chrVIIa: 3,547,864 - 3,559,077 (+)	1	no cnv	no cnv	no cnv	no cnv	no cnv	no cnv	no cnv	no cnv	no cnv	no cnv	no cnv	no cnv	no cnv	no cnv	no cnv	no cnv	no cnv	no cnv	no cnv	no cnv	no cnv	no cnv	no cnv	no cnv	no cnv	no cnv	no cnv	no cnv	no cnv	no cnv	no cnv	no cnv	no cnv	no cnv	no cnv	no cnv	no cnv	no cnv	no cnv	no cnv	no cnv	no cnv	no cnv	no cnv	no cnv	no cnv
TGME49_209890	hypothetical protein	TGME49_chrIb: 1,533,287 - 1,540,274 (-)	1	no cnv	no cnv	no cnv	no cnv	no cnv	no cnv	no cnv	no cnv	no cnv	no cnv	no cnv	no cnv	no cnv	no cnv	no cnv	no cnv	no cnv	no cnv	no cnv	no cnv	no cnv	no cnv	no cnv	no cnv	no cnv	no cnv	no cnv	no cnv	no cnv	no cnv	no cnv	no cnv	no cnv	no cnv	no cnv	no cnv	no cnv	no cnv	no cnv	1.73542	no cnv	no cnv	no cnv	no cnv	no cnv	no cnv
TGME49_209900	hypothetical protein	TGME49_chrIb: 1,540,954 - 1,544,291 (+)	1	no cnv	no cnv	no cnv	no cnv	no cnv	no cnv	no cnv	no cnv	no cnv	no cnv	no cnv	no cnv	no cnv	no cnv	no cnv	no cnv	no cnv	no cnv	no cnv	no cnv	no cnv	no cnv	no cnv	no cnv	no cnv	no cnv	no cnv	no cnv	no cnv	no cnv	no cnv	no cnv	no cnv	no cnv	no cnv	no cnv	no cnv	no cnv	no cnv	1.99611	no cnv	no cnv	no cnv	no cnv	no cnv	no cnv
TGME49_209910	histone H2Bv	TGME49_chrIb: 1,546,015 - 1,547,674 (+)	1	no cnv	no cnv	no cnv	no cnv	no cnv	no cnv	no cnv	no cnv	no cnv	no cnv	no cnv	no cnv	no cnv	no cnv	no cnv	no cnv	no cnv	no cnv	no cnv	no cnv	no cnv	no cnv	no cnv	no cnv	no cnv	no cnv	no cnv	no cnv	no cnv	no cnv	no cnv	no cnv	no cnv	no cnv	no cnv	no cnv	no cnv	no cnv	no cnv	1.98552	no cnv	no cnv	no cnv	no cnv	no cnv	no cnv
TGME49_209930	hypothetical protein	TGME49_chrIb: 1,553,579 - 1,556,193 (+)	1	no cnv	no cnv	no cnv	no cnv	no cnv	no cnv	no cnv	no cnv	no cnv	no cnv	no cnv	no cnv	no cnv	no cnv	no cnv	no cnv	no cnv	no cnv	no cnv	no cnv	no cnv	no cnv	no cnv	no cnv	no cnv	no cnv	no cnv	no cnv	no cnv	no cnv	no cnv	no cnv	no cnv	no cnv	no cnv	no cnv	no cnv	no cnv	no cnv	2.06545	no cnv	no cnv	no cnv	no cnv	no cnv	no cnv
TGME49_209940	transporter/permease protein	TGME49_chrIb: 1,557,624 - 1,564,402 (+)	1	no cnv	no cnv	no cnv	no cnv	no cnv	no cnv	no cnv	no cnv	no cnv	no cnv	no cnv	no cnv	no cnv	no cnv	no cnv	no cnv	no cnv	no cnv	no cnv	no cnv	no cnv	no cnv	no cnv	no cnv	no cnv	no cnv	no cnv	no cnv	no cnv	no cnv	no cnv	no cnv	no cnv	no cnv	no cnv	no cnv	no cnv	no cnv	no cnv	1.76282	no cnv	no cnv	no cnv	no cnv	no cnv	no cnv
TGME49_210210	hypothetical protein	TGME49_chrIX: 4,958,993 - 4,966,281 (+)	1	no cnv	no cnv	no cnv	no cnv	no cnv	no cnv	no cnv	no cnv	no cnv	no cnv	no cnv	no cnv	no cnv	no cnv	no cnv	no cnv	no cnv	no cnv	no cnv	no cnv	no cnv	no cnv	no cnv	no cnv	no cnv	no cnv	no cnv	no cnv	no cnv	no cnv	no cnv	no cnv	no cnv	no cnv	no cnv	no cnv	no cnv	no cnv	no cnv	1.95934	no cnv	no cnv	no cnv	no cnv	no cnv	no cnv
TGME49_210320	SAG-related sequence SRS37A (SRS37A)	TGME49_chrIX: 4,870,225 - 4,872,813 (+)	1	no cnv	no cnv	no cnv	no cnv	no cnv	no cnv	no cnv	no cnv	no cnv	no cnv	no cnv	no cnv	no cnv	no cnv	no cnv	no cnv	no cnv	no cnv	no cnv	no cnv	no cnv	no cnv	no cnv	no cnv	no cnv	no cnv	no cnv	no cnv	no cnv	no cnv	no cnv	no cnv	no cnv	no cnv	no cnv	no cnv	no cnv	no cnv	no cnv	no cnv	no cnv	1.68665	no cnv	no cnv	no cnv	no cnv
TGME49_212410	dense granule protein GRA11	TGME49_chrIV: 2,534,201 - 2,536,887 (+)	1	no cnv	no cnv	no cnv	no cnv	no cnv	no cnv	no cnv	no cnv	no cnv	no cnv	no cnv	no cnv	no cnv	no cnv	no cnv	no cnv	no cnv	no cnv	no cnv	no cnv	no cnv	no cnv	no cnv	no cnv	no cnv	no cnv	no cnv	no cnv	no cnv	no cnv	no cnv	no cnv	no cnv	no cnv	no cnv	no cnv	no cnv	no cnv	no cnv	no cnv	no cnv	no cnv	no cnv	no cnv	no cnv	no cnv
TGME49_218220	cell-cycle-associated protein kinase CDK, putative	TGME49_chrXII: 1,666,564 - 1,670,868 (+)	1	1.88609	no cnv	no cnv	no cnv	no cnv	no cnv	no cnv	no cnv	no cnv	no cnv	no cnv	no cnv	no cnv	no cnv	no cnv	no cnv	no cnv	no cnv	no cnv	no cnv	no cnv	no cnv	no cnv	no cnv	no cnv	no cnv	no cnv	no cnv	no cnv	no cnv	no cnv	no cnv	no cnv	no cnv	no cnv	no cnv	no cnv	no cnv	no cnv	no cnv	no cnv	no cnv	no cnv	no cnv	no cnv	no cnv
TGME49_219790	pre-mRNA processing factor PRP3	TGME49_chrXII: 641,943 - 652,811 (-)	1	no cnv	no cnv	2.26356	no cnv	no cnv	no cnv	no cnv	no cnv	no cnv	no cnv	no cnv	no cnv	no cnv	no cnv	no cnv	no cnv	no cnv	no cnv	no cnv	no cnv	no cnv	no cnv	no cnv	no cnv	no cnv	no cnv	no cnv	no cnv	no cnv	no cnv	no cnv	no cnv	no cnv	no cnv	no cnv	no cnv	no cnv	no cnv	no cnv	no cnv	no cnv	no cnv	no cnv	no cnv	no cnv	no cnv
TGME49_220630	hypothetical protein	TGME49_chrV: 491,415 - 501,680 (-)	1	no cnv	no cnv	no cnv	no cnv	no cnv	no cnv	no cnv	1.75509	no cnv	no cnv	no cnv	no cnv	no cnv	no cnv	no cnv	no cnv	no cnv	no cnv	no cnv	no cnv	no cnv	no cnv	no cnv	no cnv	no cnv	no cnv	no cnv	no cnv	no cnv	no cnv	no cnv	no cnv	no cnv	no cnv	no cnv	no cnv	no cnv	no cnv	no cnv	no cnv	no cnv	no cnv	no cnv	no cnv	no cnv	no cnv
TGME49_223855	RNA recognition motif-containing protein	TGME49_chrX: 3,526,136 - 3,533,268 (-)	1	no cnv	no cnv	no cnv	no cnv	no cnv	no cnv	no cnv	no cnv	no cnv	no cnv	no cnv	no cnv	no cnv	no cnv	no cnv	no cnv	no cnv	no cnv	no cnv	no cnv	no cnv	no cnv	no cnv	no cnv	no cnv	no cnv	no cnv	no cnv	no cnv	no cnv	no cnv	no cnv	no cnv	no cnv	no cnv	no cnv	no cnv	no cnv	no cnv	no cnv	no cnv	no cnv	no cnv	no cnv	no cnv	no cnv
TGME49_223870	hypothetical protein	TGME49_chrX: 3,515,240 - 3,524,758 (+)	1	no cnv	no cnv	no cnv	no cnv	no cnv	no cnv	no cnv	no cnv	no cnv	no cnv	no cnv	no cnv	no cnv	no cnv	no cnv	no cnv	no cnv	no cnv	no cnv	no cnv	no cnv	no cnv	no cnv	no cnv	no cnv	no cnv	no cnv	no cnv	no cnv	no cnv	no cnv	no cnv	no cnv	no cnv	no cnv	no cnv	no cnv	no cnv	no cnv	no cnv	no cnv	no cnv	no cnv	no cnv	no cnv	no cnv
TGME49_223880	zinc finger, C3HC4 type (RING finger) domain-containing protein	TGME49_chrX: 3,488,612 - 3,509,735 (-)	1	no cnv	no cnv	no cnv	no cnv	no cnv	no cnv	no cnv	no cnv	no cnv	no cnv	no cnv	no cnv	no cnv	no cnv	no cnv	no cnv	no cnv	no cnv	no cnv	no cnv	no cnv	no cnv	no cnv	no cnv	no cnv	no cnv	no cnv	no cnv	no cnv	no cnv	no cnv	no cnv	no cnv	no cnv	no cnv	no cnv	no cnv	no cnv	no cnv	no cnv	no cnv	no cnv	no cnv	no cnv	no cnv	no cnv
TGME49_223900	hypothetical protein	TGME49_chrX: 3,478,897 - 3,484,969 (+)	1	no cnv	no cnv	no cnv	no cnv	no cnv	no cnv	no cnv	no cnv	no cnv	no cnv	no cnv	no cnv	no cnv	no cnv	no cnv	no cnv	no cnv	no cnv	no cnv	no cnv	no cnv	no cnv	no cnv	no cnv	no cnv	no cnv	no cnv	no cnv	no cnv	no cnv	no cnv	no cnv	no cnv	no cnv	no cnv	no cnv	no cnv	no cnv	no cnv	no cnv	no cnv	no cnv	no cnv	no cnv	no cnv	no cnv
TGME49_223910	acyltransferase domain-containing protein	TGME49_chrX: 3,467,026 - 3,476,100 (-)	1	no cnv	no cnv	no cnv	no cnv	no cnv	no cnv	no cnv	no cnv	no cnv	no cnv	no cnv	no cnv	no cnv	no cnv	no cnv	no cnv	no cnv	no cnv	no cnv	no cnv	no cnv	no cnv	no cnv	no cnv	no cnv	no cnv	no cnv	no cnv	no cnv	no cnv	no cnv	no cnv	no cnv	no cnv	no cnv	no cnv	no cnv	no cnv	no cnv	no cnv	no cnv	no cnv	no cnv	no cnv	no cnv	no cnv
TGME49_223915	hypothetical protein	TGME49_chrX: 3,465,497 - 3,466,568 (+)	1	no cnv	no cnv	no cnv	no cnv	no cnv	no cnv	no cnv	no cnv	no cnv	no cnv	no cnv	no cnv	no cnv	no cnv	no cnv	no cnv	no cnv	no cnv	no cnv	no cnv	no cnv	no cnv	no cnv	no cnv	no cnv	no cnv	no cnv	no cnv	no cnv	no cnv	no cnv	no cnv	no cnv	no cnv	no cnv	no cnv	no cnv	no cnv	no cnv	no cnv	no cnv	no cnv	no cnv	no cnv	no cnv	no cnv
TGME49_223920	rhoptry neck protein RON3 (RON3)	TGME49_chrX: 3,452,984 - 3,464,876 (+)	1	no cnv	no cnv	no cnv	no cnv	no cnv	no cnv	no cnv	no cnv	no cnv	no cnv	no cnv	no cnv	no cnv	no cnv	no cnv	no cnv	no cnv	no cnv	no cnv	no cnv	no cnv	no cnv	no cnv	no cnv	no cnv	no cnv	no cnv	no cnv	no cnv	no cnv	no cnv	no cnv	no cnv	no cnv	no cnv	no cnv	no cnv	no cnv	no cnv	no cnv	no cnv	no cnv	no cnv	no cnv	no cnv	no cnv
TGME49_223930	RNA recognition motif-containing protein	TGME49_chrX: 3,444,404 - 3,451,102 (-)	1	no cnv	no cnv	no cnv	no cnv	no cnv	no cnv	no cnv	no cnv	no cnv	no cnv	no cnv	no cnv	no cnv	no cnv	no cnv	no cnv	no cnv	no cnv	no cnv	no cnv	no cnv	no cnv	no cnv	no cnv	no cnv	no cnv	no cnv	no cnv	no cnv	no cnv	no cnv	no cnv	no cnv	no cnv	no cnv	no cnv	no cnv	no cnv	no cnv	no cnv	no cnv	no cnv	no cnv	no cnv	no cnv	no cnv
TGME49_223940	GAP45	TGME49_chrX: 3,439,188 - 3,443,010 (-)	1	no cnv	no cnv	no cnv	no cnv	no cnv	no cnv	no cnv	no cnv	no cnv	no cnv	no cnv	no cnv	no cnv	no cnv	no cnv	no cnv	no cnv	no cnv	no cnv	no cnv	no cnv	no cnv	no cnv	no cnv	no cnv	no cnv	no cnv	no cnv	no cnv	no cnv	no cnv	no cnv	no cnv	no cnv	no cnv	no cnv	no cnv	no cnv	no cnv	no cnv	no cnv	no cnv	no cnv	no cnv	no cnv	no cnv
TGME49_223950	hypothetical protein	TGME49_chrX: 3,431,664 - 3,437,897 (-)	1	no cnv	no cnv	no cnv	no cnv	no cnv	no cnv	no cnv	no cnv	no cnv	no cnv	no cnv	no cnv	no cnv	no cnv	no cnv	no cnv	no cnv	no cnv	no cnv	no cnv	no cnv	no cnv	no cnv	no cnv	no cnv	no cnv	no cnv	no cnv	no cnv	no cnv	no cnv	no cnv	no cnv	no cnv	no cnv	no cnv	no cnv	no cnv	no cnv	no cnv	no cnv	no cnv	no cnv	no cnv	no cnv	no cnv
TGME49_223960	ubiquitin interaction motif family protein	TGME49_chrX: 3,424,021 - 3,429,743 (-)	1	no cnv	no cnv	no cnv	no cnv	no cnv	no cnv	no cnv	no cnv	no cnv	no cnv	no cnv	no cnv	no cnv	no cnv	no cnv	no cnv	no cnv	no cnv	no cnv	no cnv	no cnv	no cnv	no cnv	no cnv	no cnv	no cnv	no cnv	no cnv	no cnv	no cnv	no cnv	no cnv	no cnv	no cnv	no cnv	no cnv	no cnv	no cnv	no cnv	no cnv	no cnv	no cnv	no cnv	no cnv	no cnv	no cnv
TGME49_223970	translation elongation and release factors (gtpases), putative	TGME49_chrX: 3,416,844 - 3,423,169 (+)	1	no cnv	no cnv	no cnv	no cnv	no cnv	no cnv	no cnv	no cnv	no cnv	no cnv	no cnv	no cnv	no cnv	no cnv	no cnv	no cnv	no cnv	no cnv	no cnv	no cnv	no cnv	no cnv	no cnv	no cnv	no cnv	no cnv	no cnv	no cnv	no cnv	no cnv	no cnv	no cnv	no cnv	no cnv	no cnv	no cnv	no cnv	no cnv	no cnv	no cnv	no cnv	no cnv	no cnv	no cnv	no cnv	no cnv
TGME49_223985	serine/threonine specific protein phosphatase	TGME49_chrX: 3,402,179 - 3,417,731 (-)	1	no cnv	no cnv	no cnv	no cnv	no cnv	no cnv	no cnv	no cnv	no cnv	no cnv	no cnv	no cnv	no cnv	no cnv	no cnv	no cnv	no cnv	no cnv	no cnv	no cnv	no cnv	no cnv	no cnv	no cnv	no cnv	no cnv	no cnv	no cnv	no cnv	no cnv	no cnv	no cnv	no cnv	no cnv	no cnv	no cnv	no cnv	no cnv	no cnv	no cnv	no cnv	no cnv	no cnv	no cnv	no cnv	no cnv
TGME49_224000	hypothetical protein	TGME49_chrX: 3,394,983 - 3,400,365 (-)	1	no cnv	no cnv	no cnv	no cnv	no cnv	no cnv	no cnv	no cnv	no cnv	no cnv	no cnv	no cnv	no cnv	no cnv	no cnv	no cnv	no cnv	no cnv	no cnv	no cnv	no cnv	no cnv	no cnv	no cnv	no cnv	no cnv	no cnv	no cnv	no cnv	no cnv	no cnv	no cnv	no cnv	no cnv	no cnv	no cnv	no cnv	no cnv	no cnv	no cnv	no cnv	no cnv	no cnv	no cnv	no cnv	no cnv
TGME49_224010	hypothetical protein	TGME49_chrX: 3,389,955 - 3,394,147 (+)	1	no cnv	no cnv	no cnv	no cnv	no cnv	no cnv	no cnv	no cnv	no cnv	no cnv	no cnv	no cnv	no cnv	no cnv	no cnv	no cnv	no cnv	no cnv	no cnv	no cnv	no cnv	no cnv	no cnv	no cnv	no cnv	no cnv	no cnv	no cnv	no cnv	no cnv	no cnv	no cnv	no cnv	no cnv	no cnv	no cnv	no cnv	no cnv	no cnv	no cnv	no cnv	no cnv	no cnv	no cnv	no cnv	no cnv
TGME49_224020	hypothetical protein	TGME49_chrX: 3,386,256 - 3,388,081 (+)	1	no cnv	no cnv	no cnv	no cnv	no cnv	no cnv	no cnv	no cnv	no cnv	no cnv	no cnv	no cnv	no cnv	no cnv	no cnv	no cnv	no cnv	no cnv	no cnv	no cnv	no cnv	no cnv	no cnv	no cnv	no cnv	no cnv	no cnv	no cnv	no cnv	no cnv	no cnv	no cnv	no cnv	no cnv	no cnv	no cnv	no cnv	no cnv	no cnv	no cnv	no cnv	no cnv	no cnv	no cnv	no cnv	no cnv
TGME49_224030	hypothetical protein	TGME49_chrX: 3,372,163 - 3,384,264 (-)	1	no cnv	no cnv	no cnv	no cnv	no cnv	no cnv	no cnv	no cnv	no cnv	no cnv	no cnv	no cnv	no cnv	no cnv	no cnv	no cnv	no cnv	no cnv	no cnv	no cnv	no cnv	no cnv	no cnv	no cnv	no cnv	no cnv	no cnv	no cnv	no cnv	no cnv	no cnv	no cnv	no cnv	no cnv	no cnv	no cnv	no cnv	no cnv	no cnv	no cnv	no cnv	no cnv	no cnv	no cnv	no cnv	no cnv
TGME49_224040	flagellar associated protein	TGME49_chrX: 3,372,210 - 3,373,646 (+)	1	no cnv	no cnv	no cnv	no cnv	no cnv	no cnv	no cnv	no cnv	no cnv	no cnv	no cnv	no cnv	no cnv	no cnv	no cnv	no cnv	no cnv	no cnv	no cnv	no cnv	no cnv	no cnv	no cnv	no cnv	no cnv	no cnv	no cnv	no cnv	no cnv	no cnv	no cnv	no cnv	no cnv	no cnv	no cnv	no cnv	no cnv	no cnv	no cnv	no cnv	no cnv	no cnv	no cnv	no cnv	no cnv	no cnv
TGME49_224050	AP2 domain transcription factor AP2X-4 (AP2X4)	TGME49_chrX: 3,363,974 - 3,369,459 (-)	1	no cnv	no cnv	no cnv	no cnv	no cnv	no cnv	no cnv	no cnv	no cnv	no cnv	no cnv	no cnv	no cnv	no cnv	no cnv	no cnv	no cnv	no cnv	no cnv	no cnv	no cnv	no cnv	no cnv	no cnv	no cnv	no cnv	no cnv	no cnv	no cnv	no cnv	no cnv	no cnv	no cnv	no cnv	no cnv	no cnv	no cnv	no cnv	no cnv	no cnv	no cnv	no cnv	no cnv	no cnv	no cnv	no cnv
TGME49_224060	thioredoxin, putative	TGME49_chrX: 3,356,372 - 3,361,941 (-)	1	no cnv	no cnv	no cnv	no cnv	no cnv	no cnv	no cnv	no cnv	no cnv	no cnv	no cnv	no cnv	no cnv	no cnv	no cnv	no cnv	no cnv	no cnv	no cnv	no cnv	no cnv	no cnv	no cnv	no cnv	no cnv	no cnv	no cnv	no cnv	no cnv	no cnv	no cnv	no cnv	no cnv	no cnv	no cnv	no cnv	no cnv	no cnv	no cnv	no cnv	no cnv	no cnv	no cnv	no cnv	no cnv	no cnv
TGME49_224070	hypothetical protein	TGME49_chrX: 3,346,634 - 3,356,120 (+)	1	no cnv	no cnv	no cnv	no cnv	no cnv	no cnv	no cnv	no cnv	no cnv	no cnv	no cnv	no cnv	no cnv	no cnv	no cnv	no cnv	no cnv	no cnv	no cnv	no cnv	no cnv	no cnv	no cnv	no cnv	no cnv	no cnv	no cnv	no cnv	no cnv	no cnv	no cnv	no cnv	no cnv	no cnv	no cnv	no cnv	no cnv	no cnv	no cnv	no cnv	no cnv	no cnv	no cnv	no cnv	no cnv	no cnv
TGME49_224080	Kazal-type serine protease inhibitor domain-containing protein	TGME49_chrX: 3,337,302 - 3,343,382 (+)	1	no cnv	no cnv	no cnv	no cnv	no cnv	no cnv	no cnv	no cnv	no cnv	no cnv	no cnv	no cnv	no cnv	no cnv	no cnv	no cnv	no cnv	no cnv	no cnv	no cnv	no cnv	no cnv	no cnv	no cnv	no cnv	no cnv	no cnv	no cnv	no cnv	no cnv	no cnv	no cnv	no cnv	no cnv	no cnv	no cnv	no cnv	no cnv	no cnv	no cnv	no cnv	no cnv	no cnv	no cnv	no cnv	no cnv
TGME49_224090	enoyl-CoA hydratase/isomerase family protein	TGME49_chrX: 3,326,428 - 3,333,931 (+)	1	no cnv	no cnv	no cnv	no cnv	no cnv	no cnv	no cnv	no cnv	no cnv	no cnv	no cnv	no cnv	no cnv	no cnv	no cnv	no cnv	no cnv	no cnv	no cnv	no cnv	no cnv	no cnv	no cnv	no cnv	no cnv	no cnv	no cnv	no cnv	no cnv	no cnv	no cnv	no cnv	no cnv	no cnv	no cnv	no cnv	no cnv	no cnv	no cnv	no cnv	no cnv	no cnv	no cnv	no cnv	no cnv	no cnv
TGME49_224100	hypothetical protein	TGME49_chrX: 3,325,562 - 3,326,589 (-)	1	no cnv	no cnv	no cnv	no cnv	no cnv	no cnv	no cnv	no cnv	no cnv	no cnv	no cnv	no cnv	no cnv	no cnv	no cnv	no cnv	no cnv	no cnv	no cnv	no cnv	no cnv	no cnv	no cnv	no cnv	no cnv	no cnv	no cnv	no cnv	no cnv	no cnv	no cnv	no cnv	no cnv	no cnv	no cnv	no cnv	no cnv	no cnv	no cnv	no cnv	no cnv	no cnv	no cnv	no cnv	no cnv	no cnv
TGME49_224110	adhesion regulating molecule region protein, putative	TGME49_chrX: 3,318,156 - 3,325,155 (+)	1	no cnv	no cnv	no cnv	no cnv	no cnv	no cnv	no cnv	no cnv	no cnv	no cnv	no cnv	no cnv	no cnv	no cnv	no cnv	no cnv	no cnv	no cnv	no cnv	no cnv	no cnv	no cnv	no cnv	no cnv	no cnv	no cnv	no cnv	no cnv	no cnv	no cnv	no cnv	no cnv	no cnv	no cnv	no cnv	no cnv	no cnv	no cnv	no cnv	no cnv	no cnv	no cnv	no cnv	no cnv	no cnv	no cnv
TGME49_224120	tRNA-Thr	TGME49_chrX: 3,318,009 - 3,318,080 (-)	1	no cnv	no cnv	no cnv	no cnv	no cnv	no cnv	no cnv	no cnv	no cnv	no cnv	no cnv	no cnv	no cnv	no cnv	no cnv	no cnv	no cnv	no cnv	no cnv	no cnv	no cnv	no cnv	no cnv	no cnv	no cnv	no cnv	no cnv	no cnv	no cnv	no cnv	no cnv	no cnv	no cnv	no cnv	no cnv	no cnv	no cnv	no cnv	no cnv	no cnv	no cnv	no cnv	no cnv	no cnv	no cnv	no cnv
TGME49_224130	hypothetical protein	TGME49_chrX: 3,313,347 - 3,314,994 (-)	1	no cnv	no cnv	no cnv	no cnv	no cnv	no cnv	no cnv	no cnv	no cnv	no cnv	no cnv	no cnv	no cnv	no cnv	no cnv	no cnv	no cnv	no cnv	no cnv	no cnv	no cnv	no cnv	no cnv	no cnv	no cnv	no cnv	no cnv	no cnv	no cnv	no cnv	no cnv	no cnv	no cnv	no cnv	no cnv	no cnv	no cnv	no cnv	no cnv	no cnv	no cnv	no cnv	no cnv	no cnv	no cnv	no cnv
TGME49_224140	hypothetical protein	TGME49_chrX: 3,306,521 - 3,312,550 (-)	1	no cnv	no cnv	no cnv	no cnv	no cnv	no cnv	no cnv	no cnv	no cnv	no cnv	no cnv	no cnv	no cnv	no cnv	no cnv	no cnv	no cnv	no cnv	no cnv	no cnv	no cnv	no cnv	no cnv	no cnv	no cnv	no cnv	no cnv	no cnv	no cnv	no cnv	no cnv	no cnv	no cnv	no cnv	no cnv	no cnv	no cnv	no cnv	no cnv	no cnv	no cnv	no cnv	no cnv	no cnv	no cnv	no cnv
TGME49_224150	hypothetical protein	TGME49_chrX: 3,302,124 - 3,306,609 (+)	1	no cnv	no cnv	no cnv	no cnv	no cnv	no cnv	no cnv	no cnv	no cnv	no cnv	no cnv	no cnv	no cnv	no cnv	no cnv	no cnv	no cnv	no cnv	no cnv	no cnv	no cnv	no cnv	no cnv	no cnv	no cnv	no cnv	no cnv	no cnv	no cnv	no cnv	no cnv	no cnv	no cnv	no cnv	no cnv	no cnv	no cnv	no cnv	no cnv	no cnv	no cnv	no cnv	no cnv	no cnv	no cnv	no cnv
TGME49_224160	hypothetical protein	TGME49_chrX: 3,286,876 - 3,299,730 (+)	1	no cnv	no cnv	no cnv	no cnv	no cnv	no cnv	no cnv	no cnv	no cnv	no cnv	no cnv	no cnv	no cnv	no cnv	no cnv	no cnv	no cnv	no cnv	no cnv	no cnv	no cnv	no cnv	no cnv	no cnv	no cnv	no cnv	no cnv	no cnv	no cnv	no cnv	no cnv	no cnv	no cnv	no cnv	no cnv	no cnv	no cnv	no cnv	no cnv	no cnv	no cnv	no cnv	no cnv	no cnv	no cnv	no cnv
TGME49_224170	SAG-related sequence SRS60A (SRS60A)	TGME49_chrX: 3,283,806 - 3,286,137 (+)	1	no cnv	no cnv	no cnv	no cnv	no cnv	no cnv	no cnv	no cnv	no cnv	no cnv	no cnv	no cnv	no cnv	no cnv	no cnv	no cnv	no cnv	no cnv	no cnv	no cnv	no cnv	no cnv	no cnv	no cnv	no cnv	no cnv	no cnv	no cnv	no cnv	no cnv	no cnv	no cnv	no cnv	no cnv	no cnv	no cnv	no cnv	no cnv	no cnv	no cnv	no cnv	no cnv	no cnv	no cnv	no cnv	no cnv
TGME49_224180	hypothetical protein	TGME49_chrX: 3,273,537 - 3,281,942 (-)	1	no cnv	no cnv	no cnv	no cnv	no cnv	no cnv	no cnv	no cnv	no cnv	no cnv	no cnv	no cnv	no cnv	no cnv	no cnv	no cnv	no cnv	no cnv	no cnv	no cnv	no cnv	no cnv	no cnv	no cnv	no cnv	no cnv	no cnv	no cnv	no cnv	no cnv	no cnv	no cnv	no cnv	no cnv	no cnv	no cnv	no cnv	no cnv	no cnv	no cnv	no cnv	no cnv	no cnv	no cnv	no cnv	no cnv
TGME49_224190	cation-transporting atpase family protein	TGME49_chrX: 3,258,450 - 3,272,400 (-)	1	no cnv	no cnv	no cnv	no cnv	no cnv	no cnv	no cnv	no cnv	no cnv	no cnv	no cnv	no cnv	no cnv	no cnv	no cnv	no cnv	no cnv	no cnv	no cnv	no cnv	no cnv	no cnv	no cnv	no cnv	no cnv	no cnv	no cnv	no cnv	no cnv	no cnv	no cnv	no cnv	no cnv	no cnv	no cnv	no cnv	no cnv	no cnv	no cnv	no cnv	no cnv	no cnv	no cnv	no cnv	no cnv	no cnv
TGME49_224200	tRNA pseudouridine synthase	TGME49_chrX: 3,249,555 - 3,257,367 (-)	1	no cnv	no cnv	no cnv	no cnv	no cnv	no cnv	no cnv	no cnv	no cnv	no cnv	no cnv	no cnv	no cnv	no cnv	no cnv	no cnv	no cnv	no cnv	no cnv	no cnv	no cnv	no cnv	no cnv	no cnv	no cnv	no cnv	no cnv	no cnv	no cnv	no cnv	no cnv	no cnv	no cnv	no cnv	no cnv	no cnv	no cnv	no cnv	no cnv	no cnv	no cnv	no cnv	no cnv	no cnv	no cnv	no cnv
TGME49_224205	ER lumen protein retaining receptor, putative	TGME49_chrX: 3,239,334 - 3,248,137 (-)	1	no cnv	no cnv	no cnv	no cnv	no cnv	no cnv	no cnv	no cnv	no cnv	no cnv	no cnv	no cnv	no cnv	no cnv	no cnv	no cnv	no cnv	no cnv	no cnv	no cnv	no cnv	no cnv	no cnv	no cnv	no cnv	no cnv	no cnv	no cnv	no cnv	no cnv	no cnv	no cnv	no cnv	no cnv	no cnv	no cnv	no cnv	no cnv	no cnv	no cnv	no cnv	no cnv	no cnv	no cnv	no cnv	no cnv
TGME49_224210	hypothetical protein	TGME49_chrX: 3,225,503 - 3,238,161 (-)	1	no cnv	no cnv	no cnv	no cnv	no cnv	no cnv	no cnv	no cnv	no cnv	no cnv	no cnv	no cnv	no cnv	no cnv	no cnv	no cnv	no cnv	no cnv	no cnv	no cnv	no cnv	no cnv	no cnv	no cnv	no cnv	no cnv	no cnv	no cnv	no cnv	no cnv	no cnv	no cnv	no cnv	no cnv	no cnv	no cnv	no cnv	no cnv	no cnv	no cnv	no cnv	no cnv	no cnv	no cnv	no cnv	no cnv
TGME49_224220	serine/threonine-protein phosphatase PP2A catalytic subunit	TGME49_chrX: 3,216,153 - 3,223,592 (+)	1	no cnv	no cnv	no cnv	no cnv	no cnv	no cnv	no cnv	no cnv	no cnv	no cnv	no cnv	no cnv	no cnv	no cnv	no cnv	no cnv	no cnv	no cnv	no cnv	no cnv	no cnv	no cnv	no cnv	no cnv	no cnv	no cnv	no cnv	no cnv	no cnv	no cnv	no cnv	no cnv	no cnv	no cnv	no cnv	no cnv	no cnv	no cnv	no cnv	no cnv	no cnv	no cnv	no cnv	no cnv	no cnv	no cnv
TGME49_224230	AP2 domain transcription factor AP2X-3 (AP2X3)	TGME49_chrX: 3,204,000 - 3,213,157 (+)	1	no cnv	no cnv	no cnv	no cnv	no cnv	no cnv	no cnv	no cnv	no cnv	no cnv	no cnv	no cnv	no cnv	no cnv	no cnv	no cnv	no cnv	no cnv	no cnv	no cnv	no cnv	no cnv	no cnv	no cnv	no cnv	no cnv	no cnv	no cnv	no cnv	no cnv	no cnv	no cnv	no cnv	no cnv	no cnv	no cnv	no cnv	no cnv	no cnv	no cnv	no cnv	no cnv	no cnv	no cnv	no cnv	no cnv
TGME49_224235	translation initiation factor IF-3 protein	TGME49_chrX: 3,196,620 - 3,200,729 (+)	1	no cnv	no cnv	no cnv	no cnv	no cnv	no cnv	no cnv	no cnv	no cnv	no cnv	no cnv	no cnv	no cnv	no cnv	no cnv	no cnv	no cnv	no cnv	no cnv	no cnv	no cnv	no cnv	no cnv	no cnv	no cnv	no cnv	no cnv	no cnv	no cnv	no cnv	no cnv	no cnv	no cnv	no cnv	no cnv	no cnv	no cnv	no cnv	no cnv	no cnv	no cnv	no cnv	no cnv	no cnv	no cnv	no cnv
TGME49_224240	protein phosphatase 2C domain-containing protein	TGME49_chrX: 3,185,913 - 3,194,938 (+)	1	no cnv	no cnv	no cnv	no cnv	no cnv	no cnv	no cnv	no cnv	no cnv	no cnv	no cnv	no cnv	no cnv	no cnv	no cnv	no cnv	no cnv	no cnv	no cnv	no cnv	no cnv	no cnv	no cnv	no cnv	no cnv	no cnv	no cnv	no cnv	no cnv	no cnv	no cnv	no cnv	no cnv	no cnv	no cnv	no cnv	no cnv	no cnv	no cnv	no cnv	no cnv	no cnv	no cnv	no cnv	no cnv	no cnv
TGME49_224250	hypothetical protein	TGME49_chrX: 3,179,887 - 3,181,275 (-)	1	no cnv	no cnv	no cnv	no cnv	no cnv	no cnv	no cnv	no cnv	no cnv	no cnv	no cnv	no cnv	no cnv	no cnv	no cnv	no cnv	no cnv	no cnv	no cnv	no cnv	no cnv	no cnv	no cnv	no cnv	no cnv	no cnv	no cnv	no cnv	no cnv	no cnv	no cnv	no cnv	no cnv	no cnv	no cnv	no cnv	no cnv	no cnv	no cnv	no cnv	no cnv	no cnv	no cnv	no cnv	no cnv	no cnv
TGME49_224260	PHD-finger domain-containing protein	TGME49_chrX: 3,156,523 - 3,178,408 (-)	1	no cnv	no cnv	no cnv	no cnv	no cnv	no cnv	no cnv	no cnv	no cnv	no cnv	no cnv	no cnv	no cnv	no cnv	no cnv	no cnv	no cnv	no cnv	no cnv	no cnv	no cnv	no cnv	no cnv	no cnv	no cnv	no cnv	no cnv	no cnv	no cnv	no cnv	no cnv	no cnv	no cnv	no cnv	no cnv	no cnv	no cnv	no cnv	no cnv	no cnv	no cnv	no cnv	no cnv	no cnv	no cnv	no cnv
TGME49_224270	hypothetical protein	TGME49_chrX: 3,139,008 - 3,152,943 (-)	1	no cnv	no cnv	no cnv	no cnv	no cnv	no cnv	no cnv	no cnv	no cnv	no cnv	no cnv	no cnv	no cnv	no cnv	no cnv	no cnv	no cnv	no cnv	no cnv	no cnv	no cnv	no cnv	no cnv	no cnv	no cnv	no cnv	no cnv	no cnv	no cnv	no cnv	no cnv	no cnv	no cnv	no cnv	no cnv	no cnv	no cnv	no cnv	no cnv	no cnv	no cnv	no cnv	no cnv	no cnv	no cnv	no cnv
TGME49_224275	hypothetical protein	TGME49_chrX: 3,137,025 - 3,138,782 (+)	1	no cnv	no cnv	no cnv	no cnv	no cnv	no cnv	no cnv	no cnv	no cnv	no cnv	no cnv	no cnv	no cnv	no cnv	no cnv	no cnv	no cnv	no cnv	no cnv	no cnv	no cnv	no cnv	no cnv	no cnv	no cnv	no cnv	no cnv	no cnv	no cnv	no cnv	no cnv	no cnv	no cnv	no cnv	no cnv	no cnv	no cnv	no cnv	no cnv	no cnv	no cnv	no cnv	no cnv	no cnv	no cnv	no cnv
TGME49_224280	CPSF A subunit region protein	TGME49_chrX: 3,118,875 - 3,136,289 (-)	1	no cnv	no cnv	no cnv	no cnv	no cnv	no cnv	no cnv	no cnv	no cnv	no cnv	no cnv	no cnv	no cnv	no cnv	no cnv	no cnv	no cnv	no cnv	no cnv	no cnv	no cnv	no cnv	no cnv	no cnv	no cnv	no cnv	no cnv	no cnv	no cnv	no cnv	no cnv	no cnv	no cnv	no cnv	no cnv	no cnv	no cnv	no cnv	no cnv	no cnv	no cnv	no cnv	no cnv	no cnv	no cnv	no cnv
TGME49_224290	DHHC zinc finger domain-containing protein	TGME49_chrX: 3,107,539 - 3,118,003 (+)	1	no cnv	no cnv	no cnv	no cnv	no cnv	no cnv	no cnv	no cnv	no cnv	no cnv	no cnv	no cnv	no cnv	no cnv	no cnv	no cnv	no cnv	no cnv	no cnv	no cnv	no cnv	no cnv	no cnv	no cnv	no cnv	no cnv	no cnv	no cnv	no cnv	no cnv	no cnv	no cnv	no cnv	no cnv	no cnv	no cnv	no cnv	no cnv	no cnv	no cnv	no cnv	no cnv	no cnv	no cnv	no cnv	no cnv
TGME49_224310	DHHC zinc finger domain-containing protein	TGME49_chrX: 3,097,712 - 3,107,451 (+)	1	no cnv	no cnv	no cnv	no cnv	no cnv	no cnv	no cnv	no cnv	no cnv	no cnv	no cnv	no cnv	no cnv	no cnv	no cnv	no cnv	no cnv	no cnv	no cnv	no cnv	no cnv	no cnv	no cnv	no cnv	no cnv	no cnv	no cnv	no cnv	no cnv	no cnv	no cnv	no cnv	no cnv	no cnv	no cnv	no cnv	no cnv	no cnv	no cnv	no cnv	no cnv	no cnv	no cnv	no cnv	no cnv	no cnv
TGME49_224320	hypothetical protein	TGME49_chrX: 3,086,688 - 3,096,117 (+)	1	no cnv	no cnv	no cnv	no cnv	no cnv	no cnv	no cnv	no cnv	no cnv	no cnv	no cnv	no cnv	no cnv	no cnv	no cnv	no cnv	no cnv	no cnv	no cnv	no cnv	no cnv	no cnv	no cnv	no cnv	no cnv	no cnv	no cnv	no cnv	no cnv	no cnv	no cnv	no cnv	no cnv	no cnv	no cnv	no cnv	no cnv	no cnv	no cnv	no cnv	no cnv	no cnv	no cnv	no cnv	no cnv	no cnv
TGME49_224330	proteasome activator pa28 beta subunit protein	TGME49_chrX: 3,080,296 - 3,085,202 (+)	1	no cnv	no cnv	no cnv	no cnv	no cnv	no cnv	no cnv	no cnv	no cnv	no cnv	no cnv	no cnv	no cnv	no cnv	no cnv	no cnv	no cnv	no cnv	no cnv	no cnv	no cnv	no cnv	no cnv	no cnv	no cnv	no cnv	no cnv	no cnv	no cnv	no cnv	no cnv	no cnv	no cnv	no cnv	no cnv	no cnv	no cnv	no cnv	no cnv	no cnv	no cnv	no cnv	no cnv	no cnv	no cnv	no cnv
TGME49_224340	hypothetical protein	TGME49_chrX: 3,074,414 - 3,076,888 (-)	1	no cnv	no cnv	no cnv	no cnv	no cnv	no cnv	no cnv	no cnv	no cnv	no cnv	no cnv	no cnv	no cnv	no cnv	no cnv	no cnv	no cnv	no cnv	no cnv	no cnv	no cnv	no cnv	no cnv	no cnv	no cnv	no cnv	no cnv	no cnv	no cnv	no cnv	no cnv	no cnv	no cnv	no cnv	no cnv	no cnv	no cnv	no cnv	no cnv	no cnv	no cnv	no cnv	no cnv	no cnv	no cnv	no cnv
TGME49_224350	aminopeptidase N, putative	TGME49_chrX: 3,062,276 - 3,073,347 (-)	1	no cnv	no cnv	no cnv	no cnv	no cnv	no cnv	no cnv	no cnv	no cnv	no cnv	no cnv	no cnv	no cnv	no cnv	no cnv	no cnv	no cnv	no cnv	no cnv	no cnv	no cnv	no cnv	no cnv	no cnv	no cnv	no cnv	no cnv	no cnv	no cnv	no cnv	no cnv	no cnv	no cnv	no cnv	no cnv	no cnv	no cnv	no cnv	no cnv	no cnv	no cnv	no cnv	no cnv	no cnv	no cnv	no cnv
TGME49_224460	aminopeptidase n, putative	TGME49_chrX: 3,052,826 - 3,061,802 (+)	1	no cnv	no cnv	no cnv	no cnv	no cnv	no cnv	no cnv	no cnv	no cnv	no cnv	no cnv	no cnv	no cnv	no cnv	no cnv	no cnv	no cnv	no cnv	no cnv	no cnv	no cnv	no cnv	no cnv	no cnv	no cnv	no cnv	no cnv	no cnv	no cnv	no cnv	no cnv	no cnv	no cnv	no cnv	no cnv	no cnv	no cnv	no cnv	no cnv	no cnv	no cnv	no cnv	no cnv	no cnv	no cnv	no cnv
TGME49_224470	hypothetical protein	TGME49_chrX: 3,048,996 - 3,052,666 (-)	1	no cnv	no cnv	no cnv	no cnv	no cnv	no cnv	no cnv	no cnv	no cnv	no cnv	no cnv	no cnv	no cnv	no cnv	no cnv	no cnv	no cnv	no cnv	no cnv	no cnv	no cnv	no cnv	no cnv	no cnv	no cnv	no cnv	no cnv	no cnv	no cnv	no cnv	no cnv	no cnv	no cnv	no cnv	no cnv	no cnv	no cnv	no cnv	no cnv	no cnv	no cnv	no cnv	no cnv	no cnv	no cnv	no cnv
TGME49_224480	cell-cycle-associated protein kinase CLK, putative	TGME49_chrX: 3,036,305 - 3,048,707 (-)	1	no cnv	no cnv	no cnv	no cnv	no cnv	no cnv	no cnv	no cnv	no cnv	no cnv	no cnv	no cnv	no cnv	no cnv	no cnv	no cnv	no cnv	no cnv	no cnv	no cnv	no cnv	no cnv	no cnv	no cnv	no cnv	no cnv	no cnv	no cnv	no cnv	no cnv	no cnv	no cnv	no cnv	no cnv	no cnv	no cnv	no cnv	no cnv	no cnv	no cnv	no cnv	no cnv	no cnv	no cnv	no cnv	no cnv
TGME49_224490	polyprenyl synthetase superfamily protein	TGME49_chrX: 3,028,527 - 3,035,209 (+)	1	no cnv	no cnv	no cnv	no cnv	no cnv	no cnv	no cnv	no cnv	no cnv	no cnv	no cnv	no cnv	no cnv	no cnv	no cnv	no cnv	no cnv	no cnv	no cnv	no cnv	no cnv	no cnv	no cnv	no cnv	no cnv	no cnv	no cnv	no cnv	no cnv	no cnv	no cnv	no cnv	no cnv	no cnv	no cnv	no cnv	no cnv	no cnv	no cnv	no cnv	no cnv	no cnv	no cnv	no cnv	no cnv	no cnv
TGME49_224500	tRNA-Pro	TGME49_chrX: 3,027,197 - 3,027,268 (-)	1	no cnv	no cnv	no cnv	no cnv	no cnv	no cnv	no cnv	no cnv	no cnv	no cnv	no cnv	no cnv	no cnv	no cnv	no cnv	no cnv	no cnv	no cnv	no cnv	no cnv	no cnv	no cnv	no cnv	no cnv	no cnv	no cnv	no cnv	no cnv	no cnv	no cnv	no cnv	no cnv	no cnv	no cnv	no cnv	no cnv	no cnv	no cnv	no cnv	no cnv	no cnv	no cnv	no cnv	no cnv	no cnv	no cnv
TGME49_224510	hypothetical protein	TGME49_chrX: 3,010,492 - 3,023,999 (-)	1	no cnv	no cnv	no cnv	no cnv	no cnv	no cnv	no cnv	no cnv	no cnv	no cnv	no cnv	no cnv	no cnv	no cnv	no cnv	no cnv	no cnv	no cnv	no cnv	no cnv	no cnv	no cnv	no cnv	no cnv	no cnv	no cnv	no cnv	no cnv	no cnv	no cnv	no cnv	no cnv	no cnv	no cnv	no cnv	no cnv	no cnv	no cnv	no cnv	no cnv	no cnv	no cnv	no cnv	no cnv	no cnv	no cnv
TGME49_224520	alveolin domain containing intermediate filament IMC8 (ALV10)	TGME49_chrX: 3,006,524 - 3,010,155 (+)	1	no cnv	no cnv	no cnv	no cnv	no cnv	no cnv	no cnv	no cnv	no cnv	no cnv	no cnv	no cnv	no cnv	no cnv	no cnv	no cnv	no cnv	no cnv	no cnv	no cnv	no cnv	no cnv	no cnv	no cnv	no cnv	no cnv	no cnv	no cnv	no cnv	no cnv	no cnv	no cnv	no cnv	no cnv	no cnv	no cnv	no cnv	no cnv	no cnv	no cnv	no cnv	no cnv	no cnv	no cnv	no cnv	no cnv
TGME49_224530	alveolin domain containing intermediate filament IMC5 (ALV11)	TGME49_chrX: 3,001,177 - 3,006,104 (-)	1	no cnv	no cnv	no cnv	no cnv	no cnv	no cnv	no cnv	no cnv	no cnv	no cnv	no cnv	no cnv	no cnv	no cnv	no cnv	no cnv	no cnv	no cnv	no cnv	no cnv	no cnv	no cnv	no cnv	no cnv	no cnv	no cnv	no cnv	no cnv	no cnv	no cnv	no cnv	no cnv	no cnv	no cnv	no cnv	no cnv	no cnv	no cnv	no cnv	no cnv	no cnv	no cnv	no cnv	no cnv	no cnv	no cnv
TGME49_224540	hypothetical protein	TGME49_chrX: 2,977,229 - 2,998,629 (-)	1	no cnv	no cnv	no cnv	no cnv	no cnv	no cnv	no cnv	no cnv	no cnv	no cnv	no cnv	no cnv	no cnv	no cnv	no cnv	no cnv	no cnv	no cnv	no cnv	no cnv	no cnv	no cnv	no cnv	no cnv	no cnv	no cnv	no cnv	no cnv	no cnv	no cnv	no cnv	no cnv	no cnv	no cnv	no cnv	no cnv	no cnv	no cnv	no cnv	no cnv	no cnv	no cnv	no cnv	no cnv	no cnv	no cnv
TGME49_224560	hypothetical protein	TGME49_chrX: 2,975,739 - 2,976,679 (-)	1	no cnv	no cnv	no cnv	no cnv	no cnv	no cnv	no cnv	no cnv	no cnv	no cnv	no cnv	no cnv	no cnv	no cnv	no cnv	no cnv	no cnv	no cnv	no cnv	no cnv	no cnv	no cnv	no cnv	no cnv	no cnv	no cnv	no cnv	no cnv	no cnv	no cnv	no cnv	no cnv	no cnv	no cnv	no cnv	no cnv	no cnv	no cnv	no cnv	no cnv	no cnv	no cnv	no cnv	no cnv	no cnv	no cnv
TGME49_224570	hypothetical protein	TGME49_chrX: 2,971,809 - 2,975,989 (+)	1	no cnv	no cnv	no cnv	no cnv	no cnv	no cnv	no cnv	no cnv	no cnv	no cnv	no cnv	no cnv	no cnv	no cnv	no cnv	no cnv	no cnv	no cnv	no cnv	no cnv	no cnv	no cnv	no cnv	no cnv	no cnv	no cnv	no cnv	no cnv	no cnv	no cnv	no cnv	no cnv	no cnv	no cnv	no cnv	no cnv	no cnv	no cnv	no cnv	no cnv	no cnv	no cnv	no cnv	no cnv	no cnv	no cnv
TGME49_224575	hypothetical protein	TGME49_chrX: 2,970,207 - 2,971,542 (-)	1	no cnv	no cnv	no cnv	no cnv	no cnv	no cnv	no cnv	no cnv	no cnv	no cnv	no cnv	no cnv	no cnv	no cnv	no cnv	no cnv	no cnv	no cnv	no cnv	no cnv	no cnv	no cnv	no cnv	no cnv	no cnv	no cnv	no cnv	no cnv	no cnv	no cnv	no cnv	no cnv	no cnv	no cnv	no cnv	no cnv	no cnv	no cnv	no cnv	no cnv	no cnv	no cnv	no cnv	no cnv	no cnv	no cnv
TGME49_224580	RNA recognition motif-containing protein	TGME49_chrX: 2,962,380 - 2,968,587 (-)	1	no cnv	no cnv	no cnv	no cnv	no cnv	no cnv	no cnv	no cnv	no cnv	no cnv	no cnv	no cnv	no cnv	no cnv	no cnv	no cnv	no cnv	no cnv	no cnv	no cnv	no cnv	no cnv	no cnv	no cnv	no cnv	no cnv	no cnv	no cnv	no cnv	no cnv	no cnv	no cnv	no cnv	no cnv	no cnv	no cnv	no cnv	no cnv	no cnv	no cnv	no cnv	no cnv	no cnv	no cnv	no cnv	no cnv
TGME49_224590	DNA-directed RNA polymerase III POLR3C (POLR3C)	TGME49_chrX: 2,952,844 - 2,961,716 (+)	1	no cnv	no cnv	no cnv	no cnv	no cnv	no cnv	no cnv	no cnv	no cnv	no cnv	no cnv	no cnv	no cnv	no cnv	no cnv	no cnv	no cnv	no cnv	no cnv	no cnv	no cnv	no cnv	no cnv	no cnv	no cnv	no cnv	no cnv	no cnv	no cnv	no cnv	no cnv	no cnv	no cnv	no cnv	no cnv	no cnv	no cnv	no cnv	no cnv	no cnv	no cnv	no cnv	no cnv	no cnv	no cnv	no cnv
TGME49_224600	GTP binding protein	TGME49_chrX: 2,942,899 - 2,952,650 (-)	1	no cnv	no cnv	no cnv	no cnv	no cnv	no cnv	no cnv	no cnv	no cnv	no cnv	no cnv	no cnv	no cnv	no cnv	no cnv	no cnv	no cnv	no cnv	no cnv	no cnv	no cnv	no cnv	no cnv	no cnv	no cnv	no cnv	no cnv	no cnv	no cnv	no cnv	no cnv	no cnv	no cnv	no cnv	no cnv	no cnv	no cnv	no cnv	no cnv	no cnv	no cnv	no cnv	no cnv	no cnv	no cnv	no cnv
TGME49_224610	GYF domain-containing protein	TGME49_chrX: 2,934,464 - 2,942,378 (+)	1	no cnv	no cnv	no cnv	no cnv	no cnv	no cnv	no cnv	no cnv	no cnv	no cnv	no cnv	no cnv	no cnv	no cnv	no cnv	no cnv	no cnv	no cnv	no cnv	no cnv	no cnv	no cnv	no cnv	no cnv	no cnv	no cnv	no cnv	no cnv	no cnv	no cnv	no cnv	no cnv	no cnv	no cnv	no cnv	no cnv	no cnv	no cnv	no cnv	no cnv	no cnv	no cnv	no cnv	no cnv	no cnv	no cnv
TGME49_224620	hypothetical protein	TGME49_chrX: 2,922,887 - 2,931,659 (-)	1	no cnv	no cnv	no cnv	no cnv	no cnv	no cnv	no cnv	no cnv	no cnv	no cnv	no cnv	no cnv	no cnv	no cnv	no cnv	no cnv	no cnv	no cnv	no cnv	no cnv	no cnv	no cnv	no cnv	no cnv	no cnv	no cnv	no cnv	no cnv	no cnv	no cnv	no cnv	no cnv	no cnv	no cnv	no cnv	no cnv	no cnv	no cnv	no cnv	no cnv	no cnv	no cnv	no cnv	no cnv	no cnv	no cnv
TGME49_224630	zinc finger (CCCH type) motif-containing protein	TGME49_chrX: 2,914,721 - 2,922,826 (-)	1	no cnv	no cnv	no cnv	no cnv	no cnv	no cnv	no cnv	no cnv	no cnv	no cnv	no cnv	no cnv	no cnv	no cnv	no cnv	no cnv	no cnv	no cnv	no cnv	no cnv	no cnv	no cnv	no cnv	no cnv	no cnv	no cnv	no cnv	no cnv	no cnv	no cnv	no cnv	no cnv	no cnv	no cnv	no cnv	no cnv	no cnv	no cnv	no cnv	no cnv	no cnv	no cnv	no cnv	no cnv	no cnv	no cnv
TGME49_224650	mRNA capping enzyme, beta chain protein	TGME49_chrX: 2,906,344 - 2,912,099 (-)	1	no cnv	no cnv	no cnv	no cnv	no cnv	no cnv	no cnv	no cnv	no cnv	no cnv	no cnv	no cnv	no cnv	no cnv	no cnv	no cnv	no cnv	no cnv	no cnv	no cnv	no cnv	no cnv	no cnv	no cnv	no cnv	no cnv	no cnv	no cnv	no cnv	no cnv	no cnv	no cnv	no cnv	no cnv	no cnv	no cnv	no cnv	no cnv	no cnv	no cnv	no cnv	no cnv	no cnv	no cnv	no cnv	no cnv
TGME49_224660	transcription factor s-ii (tfiis), central domain-containing protein	TGME49_chrX: 2,900,568 - 2,907,005 (+)	1	no cnv	no cnv	no cnv	no cnv	no cnv	no cnv	no cnv	no cnv	no cnv	no cnv	no cnv	no cnv	no cnv	no cnv	no cnv	no cnv	no cnv	no cnv	no cnv	no cnv	no cnv	no cnv	no cnv	no cnv	no cnv	no cnv	no cnv	no cnv	no cnv	no cnv	no cnv	no cnv	no cnv	no cnv	no cnv	no cnv	no cnv	no cnv	no cnv	no cnv	no cnv	no cnv	no cnv	no cnv	no cnv	no cnv
TGME49_224670	DnaJ domain-containing protein	TGME49_chrX: 2,886,496 - 2,900,265 (-)	1	no cnv	no cnv	no cnv	no cnv	no cnv	no cnv	no cnv	no cnv	no cnv	no cnv	no cnv	no cnv	no cnv	no cnv	no cnv	no cnv	no cnv	no cnv	no cnv	no cnv	no cnv	no cnv	no cnv	no cnv	no cnv	no cnv	no cnv	no cnv	no cnv	no cnv	no cnv	no cnv	no cnv	no cnv	no cnv	no cnv	no cnv	no cnv	no cnv	no cnv	no cnv	no cnv	no cnv	no cnv	no cnv	no cnv
TGME49_224675	hypothetical protein	TGME49_chrX: 2,881,958 - 2,884,391 (+)	1	no cnv	no cnv	no cnv	no cnv	no cnv	no cnv	no cnv	no cnv	no cnv	no cnv	no cnv	no cnv	no cnv	no cnv	no cnv	no cnv	no cnv	no cnv	no cnv	no cnv	no cnv	no cnv	no cnv	no cnv	no cnv	no cnv	no cnv	no cnv	no cnv	no cnv	no cnv	no cnv	no cnv	no cnv	no cnv	no cnv	no cnv	no cnv	no cnv	no cnv	no cnv	no cnv	no cnv	no cnv	no cnv	no cnv
TGME49_224680	hypothetical protein	TGME49_chrX: 2,876,727 - 2,881,933 (-)	1	no cnv	no cnv	no cnv	no cnv	no cnv	no cnv	no cnv	no cnv	no cnv	no cnv	no cnv	no cnv	no cnv	no cnv	no cnv	no cnv	no cnv	no cnv	no cnv	no cnv	no cnv	no cnv	no cnv	no cnv	no cnv	no cnv	no cnv	no cnv	no cnv	no cnv	no cnv	no cnv	no cnv	no cnv	no cnv	no cnv	no cnv	no cnv	no cnv	no cnv	no cnv	no cnv	no cnv	no cnv	no cnv	no cnv
TGME49_224710	hypothetical protein	TGME49_chrX: 2,860,628 - 2,865,024 (-)	1	no cnv	no cnv	no cnv	no cnv	no cnv	no cnv	no cnv	no cnv	no cnv	no cnv	no cnv	no cnv	no cnv	no cnv	no cnv	no cnv	no cnv	no cnv	no cnv	no cnv	no cnv	no cnv	no cnv	no cnv	no cnv	no cnv	no cnv	no cnv	no cnv	no cnv	no cnv	no cnv	no cnv	no cnv	no cnv	no cnv	no cnv	no cnv	no cnv	no cnv	no cnv	no cnv	no cnv	no cnv	no cnv	no cnv
TGME49_224720	SPOC domain-containing protein	TGME49_chrX: 2,854,590 - 2,860,221 (-)	1	no cnv	no cnv	no cnv	no cnv	no cnv	no cnv	no cnv	no cnv	no cnv	no cnv	no cnv	no cnv	no cnv	no cnv	no cnv	no cnv	no cnv	no cnv	no cnv	no cnv	no cnv	no cnv	no cnv	no cnv	no cnv	no cnv	no cnv	no cnv	no cnv	no cnv	no cnv	no cnv	no cnv	no cnv	no cnv	no cnv	no cnv	no cnv	no cnv	no cnv	no cnv	no cnv	no cnv	no cnv	no cnv	no cnv
TGME49_224730	hypothetical protein	TGME49_chrX: 2,848,577 - 2,854,441 (+)	1	no cnv	no cnv	no cnv	no cnv	no cnv	no cnv	no cnv	no cnv	no cnv	no cnv	no cnv	no cnv	no cnv	no cnv	no cnv	no cnv	no cnv	no cnv	no cnv	no cnv	no cnv	no cnv	no cnv	no cnv	no cnv	no cnv	no cnv	no cnv	no cnv	no cnv	no cnv	no cnv	no cnv	no cnv	no cnv	no cnv	no cnv	no cnv	no cnv	no cnv	no cnv	no cnv	no cnv	no cnv	no cnv	no cnv
TGME49_224740	hypothetical protein	TGME49_chrX: 2,841,831 - 2,848,398 (-)	1	no cnv	no cnv	no cnv	no cnv	no cnv	no cnv	no cnv	no cnv	no cnv	no cnv	no cnv	no cnv	no cnv	no cnv	no cnv	no cnv	no cnv	no cnv	no cnv	no cnv	no cnv	no cnv	no cnv	no cnv	no cnv	no cnv	no cnv	no cnv	no cnv	no cnv	no cnv	no cnv	no cnv	no cnv	no cnv	no cnv	no cnv	no cnv	no cnv	no cnv	no cnv	no cnv	no cnv	no cnv	no cnv	no cnv
TGME49_224750	SAG-related sequence SRS40F (SRS40F)	TGME49_chrX: 2,838,590 - 2,840,685 (-)	1	no cnv	no cnv	no cnv	no cnv	no cnv	no cnv	no cnv	no cnv	no cnv	no cnv	no cnv	no cnv	no cnv	no cnv	no cnv	no cnv	no cnv	no cnv	no cnv	no cnv	no cnv	no cnv	no cnv	no cnv	no cnv	no cnv	no cnv	no cnv	no cnv	no cnv	no cnv	no cnv	no cnv	no cnv	no cnv	no cnv	no cnv	no cnv	no cnv	no cnv	no cnv	no cnv	no cnv	no cnv	no cnv	no cnv
TGME49_224760	SAG-related sequence SRS40E (SRS40E)	TGME49_chrX: 2,836,196 - 2,837,822 (-)	1	no cnv	no cnv	no cnv	no cnv	no cnv	no cnv	no cnv	no cnv	no cnv	no cnv	no cnv	no cnv	no cnv	no cnv	no cnv	no cnv	no cnv	no cnv	no cnv	no cnv	no cnv	no cnv	no cnv	no cnv	no cnv	no cnv	no cnv	no cnv	no cnv	no cnv	no cnv	no cnv	no cnv	no cnv	no cnv	no cnv	no cnv	no cnv	no cnv	no cnv	no cnv	no cnv	no cnv	no cnv	no cnv	no cnv
TGME49_224770	SAG-related sequence SRS40D (SRS40D)	TGME49_chrX: 2,833,530 - 2,834,982 (-)	1	no cnv	no cnv	no cnv	no cnv	no cnv	no cnv	no cnv	no cnv	no cnv	no cnv	no cnv	no cnv	no cnv	no cnv	no cnv	no cnv	no cnv	no cnv	no cnv	no cnv	no cnv	no cnv	no cnv	no cnv	no cnv	no cnv	no cnv	no cnv	no cnv	no cnv	no cnv	no cnv	no cnv	no cnv	no cnv	no cnv	no cnv	no cnv	no cnv	no cnv	no cnv	no cnv	no cnv	no cnv	no cnv	no cnv
TGME49_224780	SAG-related sequence SRS40B (SRS40B)	TGME49_chrX: 2,829,526 - 2,831,100 (-)	1	no cnv	no cnv	no cnv	no cnv	no cnv	no cnv	no cnv	no cnv	no cnv	no cnv	no cnv	no cnv	no cnv	no cnv	no cnv	no cnv	no cnv	no cnv	no cnv	no cnv	no cnv	no cnv	no cnv	no cnv	no cnv	no cnv	no cnv	no cnv	no cnv	no cnv	no cnv	no cnv	no cnv	no cnv	no cnv	no cnv	no cnv	no cnv	no cnv	no cnv	no cnv	no cnv	no cnv	no cnv	no cnv	no cnv
TGME49_224790	SAG-related sequence SRS40A (SRS40A)	TGME49_chrX: 2,827,513 - 2,829,792 (-)	1	no cnv	no cnv	no cnv	no cnv	no cnv	no cnv	no cnv	no cnv	no cnv	no cnv	no cnv	no cnv	no cnv	no cnv	no cnv	no cnv	no cnv	no cnv	no cnv	no cnv	no cnv	no cnv	no cnv	no cnv	no cnv	no cnv	no cnv	no cnv	no cnv	no cnv	no cnv	no cnv	no cnv	no cnv	no cnv	no cnv	no cnv	no cnv	no cnv	no cnv	no cnv	no cnv	no cnv	no cnv	no cnv	no cnv
TGME49_224800	hypothetical protein	TGME49_chrX: 2,822,982 - 2,825,835 (-)	1	no cnv	no cnv	no cnv	no cnv	no cnv	no cnv	no cnv	no cnv	no cnv	no cnv	no cnv	no cnv	no cnv	no cnv	no cnv	no cnv	no cnv	no cnv	no cnv	no cnv	no cnv	no cnv	no cnv	no cnv	no cnv	no cnv	no cnv	no cnv	no cnv	no cnv	no cnv	no cnv	no cnv	no cnv	no cnv	no cnv	no cnv	no cnv	no cnv	no cnv	no cnv	no cnv	no cnv	no cnv	no cnv	no cnv
TGME49_224810	hypothetical protein	TGME49_chrX: 2,810,148 - 2,821,094 (-)	1	no cnv	no cnv	no cnv	no cnv	no cnv	no cnv	no cnv	no cnv	no cnv	no cnv	no cnv	no cnv	no cnv	no cnv	no cnv	no cnv	no cnv	no cnv	no cnv	no cnv	no cnv	no cnv	no cnv	no cnv	no cnv	no cnv	no cnv	no cnv	no cnv	no cnv	no cnv	no cnv	no cnv	no cnv	no cnv	no cnv	no cnv	no cnv	no cnv	no cnv	no cnv	no cnv	no cnv	no cnv	no cnv	no cnv
TGME49_224820	hypothetical protein	TGME49_chrX: 2,807,580 - 2,810,358 (+)	1	no cnv	no cnv	no cnv	no cnv	no cnv	no cnv	no cnv	no cnv	no cnv	no cnv	no cnv	no cnv	no cnv	no cnv	no cnv	no cnv	no cnv	no cnv	no cnv	no cnv	no cnv	no cnv	no cnv	no cnv	no cnv	no cnv	no cnv	no cnv	no cnv	no cnv	no cnv	no cnv	no cnv	no cnv	no cnv	no cnv	no cnv	no cnv	no cnv	no cnv	no cnv	no cnv	no cnv	no cnv	no cnv	no cnv
TGME49_224830	hypothetical protein	TGME49_chrX: 2,801,482 - 2,808,156 (-)	1	no cnv	no cnv	no cnv	no cnv	no cnv	no cnv	no cnv	no cnv	no cnv	no cnv	no cnv	no cnv	no cnv	no cnv	no cnv	no cnv	no cnv	no cnv	no cnv	no cnv	no cnv	no cnv	no cnv	no cnv	no cnv	no cnv	no cnv	no cnv	no cnv	no cnv	no cnv	no cnv	no cnv	no cnv	no cnv	no cnv	no cnv	no cnv	no cnv	no cnv	no cnv	no cnv	no cnv	no cnv	no cnv	no cnv
TGME49_224840	3'5'-cyclic nucleotide phosphodiesterase domain-containing protein	TGME49_chrX: 2,782,564 - 2,800,011 (+)	1	no cnv	no cnv	no cnv	no cnv	no cnv	no cnv	no cnv	no cnv	no cnv	no cnv	no cnv	no cnv	no cnv	no cnv	no cnv	no cnv	no cnv	no cnv	no cnv	no cnv	no cnv	no cnv	no cnv	no cnv	no cnv	no cnv	no cnv	no cnv	no cnv	no cnv	no cnv	no cnv	no cnv	no cnv	no cnv	no cnv	no cnv	no cnv	no cnv	no cnv	no cnv	no cnv	no cnv	no cnv	no cnv	no cnv
TGME49_224845	hypothetical protein	TGME49_chrX: 2,780,782 - 2,784,310 (-)	1	no cnv	no cnv	no cnv	no cnv	no cnv	no cnv	no cnv	no cnv	no cnv	no cnv	no cnv	no cnv	no cnv	no cnv	no cnv	no cnv	no cnv	no cnv	no cnv	no cnv	no cnv	no cnv	no cnv	no cnv	no cnv	no cnv	no cnv	no cnv	no cnv	no cnv	no cnv	no cnv	no cnv	no cnv	no cnv	no cnv	no cnv	no cnv	no cnv	no cnv	no cnv	no cnv	no cnv	no cnv	no cnv	no cnv
TGME49_224850	polyadenylate binding protein, putative	TGME49_chrX: 2,771,800 - 2,780,642 (+)	1	no cnv	no cnv	no cnv	no cnv	no cnv	no cnv	no cnv	no cnv	no cnv	no cnv	no cnv	no cnv	no cnv	no cnv	no cnv	no cnv	no cnv	no cnv	no cnv	no cnv	no cnv	no cnv	no cnv	no cnv	no cnv	no cnv	no cnv	no cnv	no cnv	no cnv	no cnv	no cnv	no cnv	no cnv	no cnv	no cnv	no cnv	no cnv	no cnv	no cnv	no cnv	no cnv	no cnv	no cnv	no cnv	no cnv
TGME49_224860	exosome component 2, putative	TGME49_chrX: 2,764,677 - 2,769,173 (-)	1	no cnv	no cnv	no cnv	no cnv	no cnv	no cnv	no cnv	no cnv	no cnv	no cnv	no cnv	no cnv	no cnv	no cnv	no cnv	no cnv	no cnv	no cnv	no cnv	no cnv	no cnv	no cnv	no cnv	no cnv	no cnv	no cnv	no cnv	no cnv	no cnv	no cnv	no cnv	no cnv	no cnv	no cnv	no cnv	no cnv	no cnv	no cnv	no cnv	no cnv	no cnv	no cnv	no cnv	no cnv	no cnv	no cnv
TGME49_224870	hypothetical protein	TGME49_chrX: 2,727,980 - 2,764,455 (+)	1	no cnv	no cnv	no cnv	no cnv	no cnv	no cnv	no cnv	no cnv	no cnv	no cnv	no cnv	no cnv	no cnv	no cnv	no cnv	no cnv	no cnv	no cnv	no cnv	no cnv	no cnv	no cnv	no cnv	no cnv	no cnv	no cnv	no cnv	no cnv	no cnv	no cnv	no cnv	no cnv	no cnv	no cnv	no cnv	no cnv	no cnv	no cnv	no cnv	no cnv	no cnv	no cnv	no cnv	no cnv	no cnv	no cnv
TGME49_224880	kinesin motor domain-containing protein	TGME49_chrX: 2,714,527 - 2,722,323 (-)	1	no cnv	no cnv	no cnv	no cnv	no cnv	no cnv	no cnv	no cnv	no cnv	no cnv	no cnv	no cnv	no cnv	no cnv	no cnv	no cnv	no cnv	no cnv	no cnv	no cnv	no cnv	no cnv	no cnv	no cnv	no cnv	no cnv	no cnv	no cnv	no cnv	no cnv	no cnv	no cnv	no cnv	no cnv	no cnv	no cnv	no cnv	no cnv	no cnv	no cnv	no cnv	no cnv	no cnv	no cnv	no cnv	no cnv
TGME49_224890	hypothetical protein	TGME49_chrX: 2,704,827 - 2,713,083 (-)	1	no cnv	no cnv	no cnv	no cnv	no cnv	no cnv	no cnv	no cnv	no cnv	no cnv	no cnv	no cnv	no cnv	no cnv	no cnv	no cnv	no cnv	no cnv	no cnv	no cnv	no cnv	no cnv	no cnv	no cnv	no cnv	no cnv	no cnv	no cnv	no cnv	no cnv	no cnv	no cnv	no cnv	no cnv	no cnv	no cnv	no cnv	no cnv	no cnv	no cnv	no cnv	no cnv	no cnv	no cnv	no cnv	no cnv
TGME49_224900	adenylate kinase, putative	TGME49_chrX: 2,700,434 - 2,704,751 (+)	1	no cnv	no cnv	no cnv	no cnv	no cnv	no cnv	no cnv	no cnv	no cnv	no cnv	no cnv	no cnv	no cnv	no cnv	no cnv	no cnv	no cnv	no cnv	no cnv	no cnv	no cnv	no cnv	no cnv	no cnv	no cnv	no cnv	no cnv	no cnv	no cnv	no cnv	no cnv	no cnv	no cnv	no cnv	no cnv	no cnv	no cnv	no cnv	no cnv	no cnv	no cnv	no cnv	no cnv	no cnv	no cnv	no cnv
TGME49_224905	hypothetical protein	TGME49_chrX: 2,697,253 - 2,698,033 (-)	1	no cnv	no cnv	no cnv	no cnv	no cnv	no cnv	no cnv	no cnv	no cnv	no cnv	no cnv	no cnv	no cnv	no cnv	no cnv	no cnv	no cnv	no cnv	no cnv	no cnv	no cnv	no cnv	no cnv	no cnv	no cnv	no cnv	no cnv	no cnv	no cnv	no cnv	no cnv	no cnv	no cnv	no cnv	no cnv	no cnv	no cnv	no cnv	no cnv	no cnv	no cnv	no cnv	no cnv	no cnv	no cnv	no cnv
TGME49_224910	divalent cation tolerance protein, CutA1 family protein	TGME49_chrX: 2,691,380 - 2,695,680 (+)	1	no cnv	no cnv	no cnv	no cnv	no cnv	no cnv	no cnv	no cnv	no cnv	no cnv	no cnv	no cnv	no cnv	no cnv	no cnv	no cnv	no cnv	no cnv	no cnv	no cnv	no cnv	no cnv	no cnv	no cnv	no cnv	no cnv	no cnv	no cnv	no cnv	no cnv	no cnv	no cnv	no cnv	no cnv	no cnv	no cnv	no cnv	no cnv	no cnv	no cnv	no cnv	no cnv	no cnv	no cnv	no cnv	no cnv
TGME49_224920	hypothetical protein	TGME49_chrX: 2,679,353 - 2,691,241 (-)	1	no cnv	no cnv	no cnv	no cnv	no cnv	no cnv	no cnv	no cnv	no cnv	no cnv	no cnv	no cnv	no cnv	no cnv	no cnv	no cnv	no cnv	no cnv	no cnv	no cnv	no cnv	no cnv	no cnv	no cnv	no cnv	no cnv	no cnv	no cnv	no cnv	no cnv	no cnv	no cnv	no cnv	no cnv	no cnv	no cnv	no cnv	no cnv	no cnv	no cnv	no cnv	no cnv	no cnv	no cnv	no cnv	no cnv
TGME49_224928	histone lysine demethylase JMJD4 (JMJD4)	TGME49_chrX: 2,671,449 - 2,677,819 (-)	1	no cnv	no cnv	no cnv	no cnv	no cnv	no cnv	no cnv	no cnv	no cnv	no cnv	no cnv	no cnv	no cnv	no cnv	no cnv	no cnv	no cnv	no cnv	no cnv	no cnv	no cnv	no cnv	no cnv	no cnv	no cnv	no cnv	no cnv	no cnv	no cnv	no cnv	no cnv	no cnv	no cnv	no cnv	no cnv	no cnv	no cnv	no cnv	no cnv	no cnv	no cnv	no cnv	no cnv	no cnv	no cnv	no cnv
TGME49_224932	hypothetical protein	TGME49_chrX: 2,666,958 - 2,670,323 (-)	1	no cnv	no cnv	no cnv	no cnv	no cnv	no cnv	no cnv	no cnv	no cnv	no cnv	no cnv	no cnv	no cnv	no cnv	no cnv	no cnv	no cnv	no cnv	no cnv	no cnv	no cnv	no cnv	no cnv	no cnv	no cnv	no cnv	no cnv	no cnv	no cnv	no cnv	no cnv	no cnv	no cnv	no cnv	no cnv	no cnv	no cnv	no cnv	no cnv	no cnv	no cnv	no cnv	no cnv	no cnv	no cnv	no cnv
TGME49_224935	hypothetical protein	TGME49_chrX: 2,657,902 - 2,667,291 (+)	1	no cnv	no cnv	no cnv	no cnv	no cnv	no cnv	no cnv	no cnv	no cnv	no cnv	no cnv	no cnv	no cnv	no cnv	no cnv	no cnv	no cnv	no cnv	no cnv	no cnv	no cnv	no cnv	no cnv	no cnv	no cnv	no cnv	no cnv	no cnv	no cnv	no cnv	no cnv	no cnv	no cnv	no cnv	no cnv	no cnv	no cnv	no cnv	no cnv	no cnv	no cnv	no cnv	no cnv	no cnv	no cnv	no cnv
TGME49_224940	hypothetical protein	TGME49_chrX: 2,649,923 - 2,656,441 (+)	1	no cnv	no cnv	no cnv	no cnv	no cnv	no cnv	no cnv	no cnv	no cnv	no cnv	no cnv	no cnv	no cnv	no cnv	no cnv	no cnv	no cnv	no cnv	no cnv	no cnv	no cnv	no cnv	no cnv	no cnv	no cnv	no cnv	no cnv	no cnv	no cnv	no cnv	no cnv	no cnv	no cnv	no cnv	no cnv	no cnv	no cnv	no cnv	no cnv	no cnv	no cnv	no cnv	no cnv	no cnv	no cnv	no cnv
TGME49_224950	calcium-dependent protein kinase CDPK5 (CDPK5)	TGME49_chrX: 2,638,611 - 2,648,096 (+)	1	no cnv	no cnv	no cnv	no cnv	no cnv	no cnv	no cnv	no cnv	no cnv	no cnv	no cnv	no cnv	no cnv	no cnv	no cnv	no cnv	no cnv	no cnv	no cnv	no cnv	no cnv	no cnv	no cnv	no cnv	no cnv	no cnv	no cnv	no cnv	no cnv	no cnv	no cnv	no cnv	no cnv	no cnv	no cnv	no cnv	no cnv	no cnv	no cnv	no cnv	no cnv	no cnv	no cnv	no cnv	no cnv	no cnv
TGME49_224960	hypothetical protein	TGME49_chrX: 2,630,759 - 2,636,022 (+)	1	no cnv	no cnv	no cnv	no cnv	no cnv	no cnv	no cnv	no cnv	no cnv	no cnv	no cnv	no cnv	no cnv	no cnv	no cnv	no cnv	no cnv	no cnv	no cnv	no cnv	no cnv	no cnv	no cnv	no cnv	no cnv	no cnv	no cnv	no cnv	no cnv	no cnv	no cnv	no cnv	no cnv	no cnv	no cnv	no cnv	no cnv	no cnv	no cnv	no cnv	no cnv	no cnv	no cnv	no cnv	no cnv	no cnv
TGME49_224970	nucleolar protein,nop52 protein	TGME49_chrX: 2,621,849 - 2,629,626 (+)	1	no cnv	no cnv	no cnv	no cnv	no cnv	no cnv	no cnv	no cnv	no cnv	no cnv	no cnv	no cnv	no cnv	no cnv	no cnv	no cnv	no cnv	no cnv	no cnv	no cnv	no cnv	no cnv	no cnv	no cnv	no cnv	no cnv	no cnv	no cnv	no cnv	no cnv	no cnv	no cnv	no cnv	no cnv	no cnv	no cnv	no cnv	no cnv	no cnv	no cnv	no cnv	no cnv	no cnv	no cnv	no cnv	no cnv
TGME49_224980	hypothetical protein	TGME49_chrX: 2,611,948 - 2,621,768 (+)	1	no cnv	no cnv	no cnv	no cnv	no cnv	no cnv	no cnv	no cnv	no cnv	no cnv	no cnv	no cnv	no cnv	no cnv	no cnv	no cnv	no cnv	no cnv	no cnv	no cnv	no cnv	no cnv	no cnv	no cnv	no cnv	no cnv	no cnv	no cnv	no cnv	no cnv	no cnv	no cnv	no cnv	no cnv	no cnv	no cnv	no cnv	no cnv	no cnv	no cnv	no cnv	no cnv	no cnv	no cnv	no cnv	no cnv
TGME49_224990	hypothetical protein	TGME49_chrX: 2,607,449 - 2,611,518 (-)	1	no cnv	no cnv	no cnv	no cnv	no cnv	no cnv	no cnv	no cnv	no cnv	no cnv	no cnv	no cnv	no cnv	no cnv	no cnv	no cnv	no cnv	no cnv	no cnv	no cnv	no cnv	no cnv	no cnv	no cnv	no cnv	no cnv	no cnv	no cnv	no cnv	no cnv	no cnv	no cnv	no cnv	no cnv	no cnv	no cnv	no cnv	no cnv	no cnv	no cnv	no cnv	no cnv	no cnv	no cnv	no cnv	no cnv
TGME49_225000	hypothetical protein	TGME49_chrX: 2,597,364 - 2,604,889 (-)	1	no cnv	no cnv	no cnv	no cnv	no cnv	no cnv	no cnv	no cnv	no cnv	no cnv	no cnv	no cnv	no cnv	no cnv	no cnv	no cnv	no cnv	no cnv	no cnv	no cnv	no cnv	no cnv	no cnv	no cnv	no cnv	no cnv	no cnv	no cnv	no cnv	no cnv	no cnv	no cnv	no cnv	no cnv	no cnv	no cnv	no cnv	no cnv	no cnv	no cnv	no cnv	no cnv	no cnv	no cnv	no cnv	no cnv
TGME49_225005	hypothetical protein	TGME49_chrX: 2,594,193 - 2,596,142 (+)	1	no cnv	no cnv	no cnv	no cnv	no cnv	no cnv	no cnv	no cnv	no cnv	no cnv	no cnv	no cnv	no cnv	no cnv	no cnv	no cnv	no cnv	no cnv	no cnv	no cnv	no cnv	no cnv	no cnv	no cnv	no cnv	no cnv	no cnv	no cnv	no cnv	no cnv	no cnv	no cnv	no cnv	no cnv	no cnv	no cnv	no cnv	no cnv	no cnv	no cnv	no cnv	no cnv	no cnv	no cnv	no cnv	no cnv
TGME49_225010	hypothetical protein	TGME49_chrX: 2,583,911 - 2,594,094 (-)	1	no cnv	no cnv	no cnv	no cnv	no cnv	no cnv	no cnv	no cnv	no cnv	no cnv	no cnv	no cnv	no cnv	no cnv	no cnv	no cnv	no cnv	no cnv	no cnv	no cnv	no cnv	no cnv	no cnv	no cnv	no cnv	no cnv	no cnv	no cnv	no cnv	no cnv	no cnv	no cnv	no cnv	no cnv	no cnv	no cnv	no cnv	no cnv	no cnv	no cnv	no cnv	no cnv	no cnv	no cnv	no cnv	no cnv
TGME49_225020	hypothetical protein	TGME49_chrX: 2,578,511 - 2,585,103 (-)	1	no cnv	no cnv	no cnv	no cnv	no cnv	no cnv	no cnv	no cnv	no cnv	no cnv	no cnv	no cnv	no cnv	no cnv	no cnv	no cnv	no cnv	no cnv	no cnv	no cnv	no cnv	no cnv	no cnv	no cnv	no cnv	no cnv	no cnv	no cnv	no cnv	no cnv	no cnv	no cnv	no cnv	no cnv	no cnv	no cnv	no cnv	no cnv	no cnv	no cnv	no cnv	no cnv	no cnv	no cnv	no cnv	no cnv
TGME49_225024	tRNA-Pro	TGME49_chrX: 2,574,501 - 2,574,572 (-)	1	no cnv	no cnv	no cnv	no cnv	no cnv	no cnv	no cnv	no cnv	no cnv	no cnv	no cnv	no cnv	no cnv	no cnv	no cnv	no cnv	no cnv	no cnv	no cnv	no cnv	no cnv	no cnv	no cnv	no cnv	no cnv	no cnv	no cnv	no cnv	no cnv	no cnv	no cnv	no cnv	no cnv	no cnv	no cnv	no cnv	no cnv	no cnv	no cnv	no cnv	no cnv	no cnv	no cnv	no cnv	no cnv	no cnv
TGME49_225028	myosin heavy chain, putative	TGME49_chrX: 2,562,968 - 2,575,396 (+)	1	no cnv	no cnv	no cnv	no cnv	no cnv	no cnv	no cnv	no cnv	no cnv	no cnv	no cnv	no cnv	no cnv	no cnv	no cnv	no cnv	no cnv	no cnv	no cnv	no cnv	no cnv	no cnv	no cnv	no cnv	no cnv	no cnv	no cnv	no cnv	no cnv	no cnv	no cnv	no cnv	no cnv	no cnv	no cnv	no cnv	no cnv	no cnv	no cnv	no cnv	no cnv	no cnv	no cnv	no cnv	no cnv	no cnv
TGME49_225032	myosin heavy chain, putative	TGME49_chrX: 2,560,024 - 2,562,589 (-)	1	no cnv	no cnv	no cnv	no cnv	no cnv	no cnv	no cnv	no cnv	no cnv	no cnv	no cnv	no cnv	no cnv	no cnv	no cnv	no cnv	no cnv	no cnv	no cnv	no cnv	no cnv	no cnv	no cnv	no cnv	no cnv	no cnv	no cnv	no cnv	no cnv	no cnv	no cnv	no cnv	no cnv	no cnv	no cnv	no cnv	no cnv	no cnv	no cnv	no cnv	no cnv	no cnv	no cnv	no cnv	no cnv	no cnv
TGME49_225050	adenosylhomocysteinase, putative	TGME49_chrX: 2,553,786 - 2,557,737 (-)	1	no cnv	no cnv	no cnv	no cnv	no cnv	no cnv	no cnv	no cnv	no cnv	no cnv	no cnv	no cnv	no cnv	no cnv	no cnv	no cnv	no cnv	no cnv	no cnv	no cnv	no cnv	no cnv	no cnv	no cnv	no cnv	no cnv	no cnv	no cnv	no cnv	no cnv	no cnv	no cnv	no cnv	no cnv	no cnv	no cnv	no cnv	no cnv	no cnv	no cnv	no cnv	no cnv	no cnv	no cnv	no cnv	no cnv
TGME49_225060	nucleoredoxin family protein	TGME49_chrX: 2,546,941 - 2,553,097 (+)	1	no cnv	no cnv	no cnv	no cnv	no cnv	no cnv	no cnv	no cnv	no cnv	no cnv	no cnv	no cnv	no cnv	no cnv	no cnv	no cnv	no cnv	no cnv	no cnv	no cnv	no cnv	no cnv	no cnv	no cnv	no cnv	no cnv	no cnv	no cnv	no cnv	no cnv	no cnv	no cnv	no cnv	no cnv	no cnv	no cnv	no cnv	no cnv	no cnv	no cnv	no cnv	no cnv	no cnv	no cnv	no cnv	no cnv
TGME49_225070	hypothetical protein	TGME49_chrX: 2,541,835 - 2,545,560 (-)	1	no cnv	no cnv	no cnv	no cnv	no cnv	no cnv	no cnv	no cnv	no cnv	no cnv	no cnv	no cnv	no cnv	no cnv	no cnv	no cnv	no cnv	no cnv	no cnv	no cnv	no cnv	no cnv	no cnv	no cnv	no cnv	no cnv	no cnv	no cnv	no cnv	no cnv	no cnv	no cnv	no cnv	no cnv	no cnv	no cnv	no cnv	no cnv	no cnv	no cnv	no cnv	no cnv	no cnv	no cnv	no cnv	no cnv
TGME49_225080	ribosomal protein RPS18 (RPS18)	TGME49_chrX: 2,539,786 - 2,542,354 (+)	1	no cnv	no cnv	no cnv	no cnv	no cnv	no cnv	no cnv	no cnv	no cnv	no cnv	no cnv	no cnv	no cnv	no cnv	no cnv	no cnv	no cnv	no cnv	no cnv	no cnv	no cnv	no cnv	no cnv	no cnv	no cnv	no cnv	no cnv	no cnv	no cnv	no cnv	no cnv	no cnv	no cnv	no cnv	no cnv	no cnv	no cnv	no cnv	no cnv	no cnv	no cnv	no cnv	no cnv	no cnv	no cnv	no cnv
TGME49_225090	hypothetical protein	TGME49_chrX: 2,528,419 - 2,539,670 (-)	1	no cnv	no cnv	no cnv	no cnv	no cnv	no cnv	no cnv	no cnv	no cnv	no cnv	no cnv	no cnv	no cnv	no cnv	no cnv	no cnv	no cnv	no cnv	no cnv	no cnv	no cnv	no cnv	no cnv	no cnv	no cnv	no cnv	no cnv	no cnv	no cnv	no cnv	no cnv	no cnv	no cnv	no cnv	no cnv	no cnv	no cnv	no cnv	no cnv	no cnv	no cnv	no cnv	no cnv	no cnv	no cnv	no cnv
TGME49_225098	hypothetical protein	TGME49_chrX: 2,526,813 - 2,528,191 (+)	1	no cnv	no cnv	no cnv	no cnv	no cnv	no cnv	no cnv	no cnv	no cnv	no cnv	no cnv	no cnv	no cnv	no cnv	no cnv	no cnv	no cnv	no cnv	no cnv	no cnv	no cnv	no cnv	no cnv	no cnv	no cnv	no cnv	no cnv	no cnv	no cnv	no cnv	no cnv	no cnv	no cnv	no cnv	no cnv	no cnv	no cnv	no cnv	no cnv	no cnv	no cnv	no cnv	no cnv	no cnv	no cnv	no cnv
TGME49_225102	hypothetical protein	TGME49_chrX: 2,524,155 - 2,526,803 (+)	1	no cnv	no cnv	no cnv	no cnv	no cnv	no cnv	no cnv	no cnv	no cnv	no cnv	no cnv	no cnv	no cnv	no cnv	no cnv	no cnv	no cnv	no cnv	no cnv	no cnv	no cnv	no cnv	no cnv	no cnv	no cnv	no cnv	no cnv	no cnv	no cnv	no cnv	no cnv	no cnv	no cnv	no cnv	no cnv	no cnv	no cnv	no cnv	no cnv	no cnv	no cnv	no cnv	no cnv	no cnv	no cnv	no cnv
TGME49_225105	hypothetical protein	TGME49_chrX: 2,514,574 - 2,522,623 (+)	1	no cnv	no cnv	no cnv	no cnv	no cnv	no cnv	no cnv	no cnv	no cnv	no cnv	no cnv	no cnv	no cnv	no cnv	no cnv	no cnv	no cnv	no cnv	no cnv	no cnv	no cnv	no cnv	no cnv	no cnv	no cnv	no cnv	no cnv	no cnv	no cnv	no cnv	no cnv	no cnv	no cnv	no cnv	no cnv	no cnv	no cnv	no cnv	no cnv	no cnv	no cnv	no cnv	no cnv	no cnv	no cnv	no cnv
TGME49_225108	SNF7 family protein	TGME49_chrX: 2,501,868 - 2,513,521 (+)	1	no cnv	no cnv	no cnv	no cnv	no cnv	no cnv	no cnv	no cnv	no cnv	no cnv	no cnv	no cnv	no cnv	no cnv	no cnv	no cnv	no cnv	no cnv	no cnv	no cnv	no cnv	no cnv	no cnv	no cnv	no cnv	no cnv	no cnv	no cnv	no cnv	no cnv	no cnv	no cnv	no cnv	no cnv	no cnv	no cnv	no cnv	no cnv	no cnv	no cnv	no cnv	no cnv	no cnv	no cnv	no cnv	no cnv
TGME49_225110	AP2 domain transcription factor AP2X-2 (AP2X2)	TGME49_chrX: 2,492,679 - 2,501,101 (+)	1	no cnv	no cnv	no cnv	no cnv	no cnv	no cnv	no cnv	no cnv	no cnv	no cnv	no cnv	no cnv	no cnv	no cnv	no cnv	no cnv	no cnv	no cnv	no cnv	no cnv	no cnv	no cnv	no cnv	no cnv	no cnv	no cnv	no cnv	no cnv	no cnv	no cnv	no cnv	no cnv	no cnv	no cnv	no cnv	no cnv	no cnv	no cnv	no cnv	no cnv	no cnv	no cnv	no cnv	no cnv	no cnv	no cnv
TGME49_225120	hypothetical protein	TGME49_chrX: 2,485,901 - 2,492,124 (+)	1	no cnv	no cnv	no cnv	no cnv	no cnv	no cnv	no cnv	no cnv	no cnv	no cnv	no cnv	no cnv	no cnv	no cnv	no cnv	no cnv	no cnv	no cnv	no cnv	no cnv	no cnv	no cnv	no cnv	no cnv	no cnv	no cnv	no cnv	no cnv	no cnv	no cnv	no cnv	no cnv	no cnv	no cnv	no cnv	no cnv	no cnv	no cnv	no cnv	no cnv	no cnv	no cnv	no cnv	no cnv	no cnv	no cnv
TGME49_229960	tRNA-Arg	TGME49_chrVIII: 493,743 - 493,816 (-)	1	no cnv	no cnv	no cnv	no cnv	no cnv	no cnv	no cnv	no cnv	no cnv	no cnv	no cnv	no cnv	no cnv	no cnv	no cnv	no cnv	no cnv	no cnv	no cnv	no cnv	no cnv	no cnv	no cnv	no cnv	no cnv	no cnv	no cnv	no cnv	no cnv	no cnv	no cnv	no cnv	no cnv	no cnv	no cnv	no cnv	no cnv	no cnv	no cnv	no cnv	no cnv	no cnv	no cnv	no cnv	1.70193	no cnv
TGME49_232990	hypothetical protein	TGME49_chrVIII: 2,315,743 - 2,316,243 (-)	1	no cnv	no cnv	no cnv	no cnv	no cnv	no cnv	no cnv	no cnv	no cnv	no cnv	no cnv	no cnv	no cnv	no cnv	no cnv	no cnv	no cnv	no cnv	no cnv	no cnv	no cnv	no cnv	no cnv	no cnv	no cnv	no cnv	no cnv	no cnv	no cnv	no cnv	no cnv	no cnv	no cnv	no cnv	no cnv	no cnv	no cnv	no cnv	no cnv	no cnv	no cnv	no cnv	no cnv	no cnv	no cnv	no cnv
TGME49_235860	subtilisin SUB11 (SUB11)	TGME49_chrX: 5,103,265 - 5,110,222 (+)	1	no cnv	no cnv	no cnv	no cnv	no cnv	no cnv	no cnv	no cnv	no cnv	no cnv	no cnv	no cnv	no cnv	no cnv	no cnv	no cnv	no cnv	no cnv	no cnv	no cnv	no cnv	no cnv	no cnv	no cnv	no cnv	no cnv	no cnv	no cnv	no cnv	no cnv	no cnv	no cnv	no cnv	no cnv	no cnv	no cnv	no cnv	no cnv	no cnv	no cnv	no cnv	no cnv	1.56552	no cnv	no cnv	no cnv
TGME49_236290	hypothetical protein	TGME49_chrX: 5,379,972 - 5,382,461 (-)	1	no cnv	1.76969	no cnv	no cnv	no cnv	no cnv	no cnv	no cnv	no cnv	no cnv	no cnv	no cnv	no cnv	no cnv	no cnv	no cnv	no cnv	no cnv	no cnv	no cnv	no cnv	no cnv	no cnv	no cnv	no cnv	no cnv	no cnv	no cnv	no cnv	no cnv	no cnv	no cnv	no cnv	no cnv	no cnv	no cnv	no cnv	no cnv	no cnv	no cnv	no cnv	no cnv	no cnv	no cnv	no cnv	no cnv
TGME49_241300	hypothetical protein	TGME49_chrVI: 1,695,029 - 1,697,484 (+)	1	no cnv	no cnv	no cnv	no cnv	no cnv	no cnv	no cnv	no cnv	no cnv	no cnv	no cnv	no cnv	no cnv	no cnv	no cnv	no cnv	no cnv	no cnv	no cnv	no cnv	no cnv	no cnv	no cnv	no cnv	no cnv	2.06522	no cnv	no cnv	no cnv	no cnv	no cnv	no cnv	no cnv	no cnv	no cnv	no cnv	no cnv	no cnv	no cnv	no cnv	no cnv	no cnv	no cnv	no cnv	no cnv	no cnv
TGME49_241305	hypothetical protein	TGME49_chrVI: 1,705,193 - 1,706,754 (+)	1	no cnv	no cnv	no cnv	no cnv	no cnv	no cnv	no cnv	no cnv	no cnv	no cnv	no cnv	no cnv	no cnv	no cnv	no cnv	no cnv	no cnv	no cnv	no cnv	no cnv	no cnv	no cnv	no cnv	no cnv	no cnv	1.95635	no cnv	no cnv	no cnv	no cnv	no cnv	no cnv	no cnv	no cnv	no cnv	no cnv	no cnv	no cnv	no cnv	no cnv	no cnv	no cnv	no cnv	no cnv	no cnv	no cnv
TGME49_241610	hypothetical protein	TGME49_chrVI: 1,710,616 - 1,713,597 (+)	1	no cnv	no cnv	no cnv	no cnv	no cnv	no cnv	no cnv	no cnv	no cnv	no cnv	2.00892	no cnv	no cnv	no cnv	no cnv	no cnv	no cnv	no cnv	no cnv	no cnv	no cnv	no cnv	no cnv	no cnv	no cnv	no cnv	no cnv	no cnv	no cnv	no cnv	no cnv	no cnv	no cnv	no cnv	no cnv	no cnv	no cnv	no cnv	no cnv	no cnv	no cnv	no cnv	no cnv	no cnv	no cnv	no cnv
TGME49_250220	hypothetical protein	TGME49_chrXII: 5,037,490 - 5,041,175 (+)	1	no cnv	no cnv	no cnv	no cnv	no cnv	no cnv	no cnv	no cnv	no cnv	no cnv	no cnv	no cnv	no cnv	no cnv	no cnv	no cnv	no cnv	no cnv	no cnv	no cnv	no cnv	no cnv	no cnv	no cnv	no cnv	no cnv	no cnv	no cnv	no cnv	2.01533	no cnv	no cnv	no cnv	no cnv	no cnv	no cnv	no cnv	no cnv	no cnv	no cnv	no cnv	no cnv	no cnv	no cnv	no cnv	no cnv
TGME49_250940	hypothetical protein	TGME49_chrXII: 5,330,410 - 5,337,550 (+)	1	no cnv	no cnv	no cnv	no cnv	no cnv	no cnv	no cnv	no cnv	no cnv	no cnv	no cnv	no cnv	no cnv	no cnv	no cnv	no cnv	no cnv	no cnv	no cnv	no cnv	no cnv	no cnv	no cnv	no cnv	1.51735	no cnv	no cnv	no cnv	no cnv	no cnv	no cnv	no cnv	no cnv	no cnv	no cnv	no cnv	no cnv	no cnv	no cnv	no cnv	no cnv	no cnv	no cnv	no cnv	no cnv	no cnv
TGME49_252395	hypothetical protein	TGME49_chrIII: 543,876 - 549,447 (+)	1	no cnv	no cnv	no cnv	no cnv	no cnv	no cnv	no cnv	no cnv	no cnv	no cnv	no cnv	no cnv	no cnv	no cnv	no cnv	no cnv	no cnv	no cnv	no cnv	no cnv	no cnv	no cnv	no cnv	no cnv	no cnv	no cnv	no cnv	no cnv	no cnv	no cnv	no cnv	no cnv	no cnv	no cnv	no cnv	no cnv	no cnv	no cnv	2.02538	no cnv	no cnv	no cnv	no cnv	no cnv	no cnv	no cnv
TGME49_252400	HIT zinc finger protein	TGME49_chrIII: 550,721 - 556,775 (-)	1	no cnv	no cnv	no cnv	no cnv	no cnv	no cnv	no cnv	no cnv	no cnv	no cnv	no cnv	no cnv	no cnv	no cnv	no cnv	no cnv	no cnv	no cnv	no cnv	no cnv	no cnv	no cnv	no cnv	no cnv	no cnv	no cnv	no cnv	no cnv	no cnv	no cnv	no cnv	no cnv	no cnv	no cnv	no cnv	no cnv	no cnv	no cnv	1.97394	no cnv	no cnv	no cnv	no cnv	no cnv	no cnv	no cnv
TGME49_252410	hypothetical protein	TGME49_chrIII: 556,866 - 557,819 (+)	1	no cnv	no cnv	no cnv	no cnv	no cnv	no cnv	no cnv	no cnv	no cnv	no cnv	no cnv	no cnv	no cnv	no cnv	no cnv	no cnv	no cnv	no cnv	no cnv	no cnv	no cnv	no cnv	no cnv	no cnv	no cnv	no cnv	no cnv	no cnv	no cnv	no cnv	no cnv	no cnv	no cnv	no cnv	no cnv	no cnv	no cnv	no cnv	2.44076	no cnv	no cnv	no cnv	no cnv	no cnv	no cnv	no cnv
TGME49_252420	histone arginine methyltransferase PRMT3 (PMRT3)	TGME49_chrIII: 557,871 - 565,165 (+)	1	no cnv	no cnv	no cnv	no cnv	no cnv	no cnv	no cnv	no cnv	no cnv	no cnv	no cnv	no cnv	no cnv	no cnv	no cnv	no cnv	no cnv	no cnv	no cnv	no cnv	no cnv	no cnv	no cnv	no cnv	no cnv	no cnv	no cnv	no cnv	no cnv	no cnv	no cnv	no cnv	no cnv	no cnv	no cnv	no cnv	no cnv	no cnv	1.97254	no cnv	no cnv	no cnv	no cnv	no cnv	no cnv	no cnv
TGME49_252430	hypothetical protein	TGME49_chrIII: 565,835 - 573,263 (+)	1	no cnv	no cnv	no cnv	no cnv	no cnv	no cnv	no cnv	no cnv	no cnv	no cnv	no cnv	no cnv	no cnv	no cnv	no cnv	no cnv	no cnv	no cnv	no cnv	no cnv	no cnv	no cnv	no cnv	no cnv	no cnv	no cnv	no cnv	no cnv	no cnv	no cnv	no cnv	no cnv	no cnv	no cnv	no cnv	no cnv	no cnv	no cnv	1.93311	no cnv	no cnv	no cnv	no cnv	no cnv	no cnv	no cnv
TGME49_252440	peptidase c13 family protein	TGME49_chrIII: 574,496 - 576,310 (-)	1	no cnv	no cnv	no cnv	no cnv	no cnv	no cnv	no cnv	no cnv	no cnv	no cnv	no cnv	no cnv	no cnv	no cnv	no cnv	no cnv	no cnv	no cnv	no cnv	no cnv	no cnv	no cnv	no cnv	no cnv	no cnv	no cnv	no cnv	no cnv	no cnv	no cnv	no cnv	no cnv	no cnv	no cnv	no cnv	no cnv	no cnv	no cnv	2.21895	no cnv	no cnv	no cnv	no cnv	no cnv	no cnv	no cnv
TGME49_252450	hypothetical protein	TGME49_chrIII: 575,021 - 577,922 (+)	1	no cnv	no cnv	no cnv	no cnv	no cnv	no cnv	no cnv	no cnv	no cnv	no cnv	no cnv	no cnv	no cnv	no cnv	no cnv	no cnv	no cnv	no cnv	no cnv	no cnv	no cnv	no cnv	no cnv	no cnv	no cnv	no cnv	no cnv	no cnv	no cnv	no cnv	no cnv	no cnv	no cnv	no cnv	no cnv	no cnv	no cnv	no cnv	2.22987	no cnv	no cnv	no cnv	no cnv	no cnv	no cnv	no cnv
TGME49_252465	radical SAM domain-containing protein	TGME49_chrIII: 578,513 - 589,023 (-)	1	no cnv	no cnv	no cnv	no cnv	no cnv	no cnv	no cnv	no cnv	no cnv	no cnv	no cnv	no cnv	no cnv	no cnv	no cnv	no cnv	no cnv	no cnv	no cnv	no cnv	no cnv	no cnv	no cnv	no cnv	no cnv	no cnv	no cnv	no cnv	no cnv	no cnv	no cnv	no cnv	no cnv	no cnv	no cnv	no cnv	no cnv	no cnv	2.07366	no cnv	no cnv	no cnv	no cnv	no cnv	no cnv	no cnv
TGME49_252490	vacuolar protein sorting 29, putative	TGME49_chrIII: 592,388 - 594,765 (-)	1	no cnv	no cnv	no cnv	no cnv	no cnv	no cnv	no cnv	no cnv	no cnv	no cnv	no cnv	no cnv	no cnv	no cnv	no cnv	no cnv	no cnv	no cnv	no cnv	no cnv	no cnv	no cnv	no cnv	no cnv	no cnv	no cnv	no cnv	no cnv	no cnv	no cnv	no cnv	no cnv	no cnv	no cnv	no cnv	no cnv	no cnv	no cnv	2.03697	no cnv	no cnv	no cnv	no cnv	no cnv	no cnv	no cnv
TGME49_252500	polo kinase	TGME49_chrIII: 596,029 - 599,104 (-)	1	no cnv	no cnv	no cnv	no cnv	no cnv	no cnv	no cnv	no cnv	no cnv	no cnv	no cnv	no cnv	no cnv	no cnv	no cnv	no cnv	no cnv	no cnv	no cnv	no cnv	no cnv	no cnv	no cnv	no cnv	no cnv	no cnv	no cnv	no cnv	no cnv	no cnv	no cnv	no cnv	no cnv	no cnv	no cnv	no cnv	no cnv	no cnv	1.96993	no cnv	no cnv	no cnv	no cnv	no cnv	no cnv	no cnv
TGME49_252510	hypothetical protein	TGME49_chrIII: 600,682 - 607,826 (-)	1	no cnv	no cnv	no cnv	no cnv	no cnv	no cnv	no cnv	no cnv	no cnv	no cnv	no cnv	no cnv	no cnv	no cnv	no cnv	no cnv	no cnv	no cnv	no cnv	no cnv	no cnv	no cnv	no cnv	no cnv	no cnv	no cnv	no cnv	no cnv	no cnv	no cnv	no cnv	no cnv	no cnv	no cnv	no cnv	no cnv	no cnv	no cnv	1.93695	no cnv	no cnv	no cnv	no cnv	no cnv	no cnv	no cnv
TGME49_252620	initiation factor, subunit 2 family protein	TGME49_chrIII: 613,480 - 617,383 (+)	1	no cnv	no cnv	no cnv	no cnv	no cnv	no cnv	no cnv	no cnv	no cnv	no cnv	no cnv	no cnv	no cnv	no cnv	no cnv	no cnv	no cnv	no cnv	no cnv	no cnv	no cnv	no cnv	no cnv	no cnv	no cnv	no cnv	no cnv	no cnv	no cnv	no cnv	no cnv	no cnv	no cnv	no cnv	no cnv	no cnv	no cnv	no cnv	2.03449	no cnv	no cnv	no cnv	no cnv	no cnv	no cnv	no cnv
TGME49_252630	hypothetical protein	TGME49_chrIII: 619,157 - 622,442 (-)	1	no cnv	no cnv	no cnv	no cnv	no cnv	no cnv	no cnv	no cnv	no cnv	no cnv	no cnv	no cnv	no cnv	no cnv	no cnv	no cnv	no cnv	no cnv	no cnv	no cnv	no cnv	no cnv	no cnv	no cnv	no cnv	no cnv	no cnv	no cnv	no cnv	no cnv	no cnv	no cnv	no cnv	no cnv	no cnv	no cnv	no cnv	no cnv	1.93239	no cnv	no cnv	no cnv	no cnv	no cnv	no cnv	no cnv
TGME49_252640	P-type ATPase PMA1	TGME49_chrIII: 622,840 - 627,740 (-)	1	no cnv	no cnv	no cnv	no cnv	no cnv	no cnv	no cnv	no cnv	no cnv	no cnv	no cnv	no cnv	no cnv	no cnv	no cnv	no cnv	no cnv	no cnv	no cnv	no cnv	no cnv	no cnv	no cnv	no cnv	no cnv	no cnv	no cnv	no cnv	no cnv	no cnv	no cnv	no cnv	no cnv	no cnv	no cnv	no cnv	no cnv	no cnv	2.00661	no cnv	no cnv	no cnv	no cnv	no cnv	no cnv	no cnv
TGME49_252850	initiation factor, subunit 2 family protein	TGME49_chrIII: 631,373 - 635,502 (-)	1	no cnv	no cnv	no cnv	no cnv	no cnv	no cnv	no cnv	no cnv	no cnv	no cnv	no cnv	no cnv	no cnv	no cnv	no cnv	no cnv	no cnv	no cnv	no cnv	no cnv	no cnv	no cnv	no cnv	no cnv	no cnv	no cnv	no cnv	no cnv	no cnv	no cnv	no cnv	no cnv	no cnv	no cnv	no cnv	no cnv	no cnv	no cnv	1.98447	no cnv	no cnv	no cnv	no cnv	no cnv	no cnv	no cnv
TGME49_252860	hypothetical protein	TGME49_chrIII: 637,658 - 638,928 (-)	1	no cnv	no cnv	no cnv	no cnv	no cnv	no cnv	no cnv	no cnv	no cnv	no cnv	no cnv	no cnv	no cnv	no cnv	no cnv	no cnv	no cnv	no cnv	no cnv	no cnv	no cnv	no cnv	no cnv	no cnv	no cnv	no cnv	no cnv	no cnv	no cnv	no cnv	no cnv	no cnv	no cnv	no cnv	no cnv	no cnv	no cnv	no cnv	2.01859	no cnv	no cnv	no cnv	no cnv	no cnv	no cnv	no cnv
TGME49_252870	hypothetical protein	TGME49_chrIII: 640,569 - 647,909 (+)	1	no cnv	no cnv	no cnv	no cnv	no cnv	no cnv	no cnv	no cnv	no cnv	no cnv	no cnv	no cnv	no cnv	no cnv	no cnv	no cnv	no cnv	no cnv	no cnv	no cnv	no cnv	no cnv	no cnv	no cnv	no cnv	no cnv	no cnv	no cnv	no cnv	no cnv	no cnv	no cnv	no cnv	no cnv	no cnv	no cnv	no cnv	no cnv	1.94311	no cnv	no cnv	no cnv	no cnv	no cnv	no cnv	no cnv
TGME49_252890	hypothetical protein	TGME49_chrIII: 661,298 - 664,587 (+)	1	no cnv	no cnv	no cnv	no cnv	no cnv	no cnv	no cnv	no cnv	no cnv	no cnv	no cnv	no cnv	no cnv	no cnv	no cnv	no cnv	no cnv	no cnv	no cnv	no cnv	no cnv	no cnv	no cnv	no cnv	no cnv	no cnv	no cnv	no cnv	no cnv	no cnv	no cnv	no cnv	no cnv	no cnv	no cnv	no cnv	no cnv	no cnv	2.10628	no cnv	no cnv	no cnv	no cnv	no cnv	no cnv	no cnv
TGME49_252990	hypothetical protein	TGME49_chrIII: 664,822 - 668,335 (-)	1	no cnv	no cnv	no cnv	no cnv	no cnv	no cnv	no cnv	no cnv	no cnv	no cnv	no cnv	no cnv	no cnv	no cnv	no cnv	no cnv	no cnv	no cnv	no cnv	no cnv	no cnv	no cnv	no cnv	no cnv	no cnv	no cnv	no cnv	no cnv	no cnv	no cnv	no cnv	no cnv	no cnv	no cnv	no cnv	no cnv	no cnv	no cnv	2.11472	no cnv	no cnv	no cnv	no cnv	no cnv	no cnv	no cnv
TGME49_253000	ELMO/CED-12 family protein	TGME49_chrIII: 668,409 - 676,157 (+)	1	no cnv	no cnv	no cnv	no cnv	no cnv	no cnv	no cnv	no cnv	no cnv	no cnv	no cnv	no cnv	no cnv	no cnv	no cnv	no cnv	no cnv	no cnv	no cnv	no cnv	no cnv	no cnv	no cnv	no cnv	no cnv	no cnv	no cnv	no cnv	no cnv	no cnv	no cnv	no cnv	no cnv	no cnv	no cnv	no cnv	no cnv	no cnv	1.96809	no cnv	no cnv	no cnv	no cnv	no cnv	no cnv	no cnv
TGME49_253010	tRNA-Ala	TGME49_chrIII: 676,528 - 676,600 (+)	1	no cnv	no cnv	no cnv	no cnv	no cnv	no cnv	no cnv	no cnv	no cnv	no cnv	no cnv	no cnv	no cnv	no cnv	no cnv	no cnv	no cnv	no cnv	no cnv	no cnv	no cnv	no cnv	no cnv	no cnv	no cnv	no cnv	no cnv	no cnv	no cnv	no cnv	no cnv	no cnv	no cnv	no cnv	no cnv	no cnv	no cnv	no cnv	1.96692	no cnv	no cnv	no cnv	no cnv	no cnv	no cnv	no cnv
TGME49_253020	hypothetical protein	TGME49_chrIII: 679,306 - 687,249 (-)	1	no cnv	no cnv	no cnv	no cnv	no cnv	no cnv	no cnv	no cnv	no cnv	no cnv	no cnv	no cnv	no cnv	no cnv	no cnv	no cnv	no cnv	no cnv	no cnv	no cnv	no cnv	no cnv	no cnv	no cnv	no cnv	no cnv	no cnv	no cnv	no cnv	no cnv	no cnv	no cnv	no cnv	no cnv	no cnv	no cnv	no cnv	no cnv	2.05124	no cnv	no cnv	no cnv	no cnv	no cnv	no cnv	no cnv
TGME49_253030	glycosyl hydrolase, family 31 protein	TGME49_chrIII: 686,945 - 702,229 (+)	1	no cnv	no cnv	no cnv	no cnv	no cnv	no cnv	no cnv	no cnv	no cnv	no cnv	no cnv	no cnv	no cnv	no cnv	no cnv	no cnv	no cnv	no cnv	no cnv	no cnv	no cnv	no cnv	no cnv	no cnv	no cnv	no cnv	no cnv	no cnv	no cnv	no cnv	no cnv	no cnv	no cnv	no cnv	no cnv	no cnv	no cnv	no cnv	1.75573	no cnv	no cnv	no cnv	no cnv	no cnv	no cnv	no cnv
TGME49_253035	hypothetical protein	TGME49_chrIII: 704,975 - 705,217 (-)	1	no cnv	no cnv	no cnv	no cnv	no cnv	no cnv	no cnv	no cnv	no cnv	no cnv	no cnv	no cnv	no cnv	no cnv	no cnv	no cnv	no cnv	no cnv	no cnv	no cnv	no cnv	no cnv	no cnv	no cnv	no cnv	no cnv	no cnv	no cnv	no cnv	no cnv	no cnv	no cnv	no cnv	no cnv	no cnv	no cnv	no cnv	no cnv	2.38776	no cnv	no cnv	no cnv	no cnv	no cnv	no cnv	no cnv
TGME49_253040	actin-related protein ARP4A (ARP4A)	TGME49_chrIII: 705,373 - 708,942 (-)	1	no cnv	no cnv	no cnv	no cnv	no cnv	no cnv	no cnv	no cnv	no cnv	no cnv	no cnv	no cnv	no cnv	no cnv	no cnv	no cnv	no cnv	no cnv	no cnv	no cnv	no cnv	no cnv	no cnv	no cnv	no cnv	no cnv	no cnv	no cnv	no cnv	no cnv	no cnv	no cnv	no cnv	no cnv	no cnv	no cnv	no cnv	no cnv	1.75815	no cnv	no cnv	no cnv	no cnv	no cnv	no cnv	no cnv
TGME49_253050	hypothetical protein	TGME49_chrIII: 708,945 - 710,263 (+)	1	no cnv	no cnv	no cnv	no cnv	no cnv	no cnv	no cnv	no cnv	no cnv	no cnv	no cnv	no cnv	no cnv	no cnv	no cnv	no cnv	no cnv	no cnv	no cnv	no cnv	no cnv	no cnv	no cnv	no cnv	no cnv	no cnv	no cnv	no cnv	no cnv	no cnv	no cnv	no cnv	no cnv	no cnv	no cnv	no cnv	no cnv	no cnv	2.16211	no cnv	no cnv	no cnv	no cnv	no cnv	no cnv	no cnv
TGME49_253060	WD domain, G-beta repeat-containing protein	TGME49_chrIII: 710,551 - 712,903 (+)	1	no cnv	no cnv	no cnv	no cnv	no cnv	no cnv	no cnv	no cnv	no cnv	no cnv	no cnv	no cnv	no cnv	no cnv	no cnv	no cnv	no cnv	no cnv	no cnv	no cnv	no cnv	no cnv	no cnv	no cnv	1.58488	no cnv	no cnv	no cnv	no cnv	no cnv	no cnv	no cnv	no cnv	no cnv	no cnv	no cnv	no cnv	no cnv	no cnv	no cnv	no cnv	no cnv	no cnv	no cnv	no cnv	no cnv
TGME49_253070	hydrolase, TatD family protein	TGME49_chrIII: 715,818 - 721,172 (+)	1	no cnv	no cnv	no cnv	no cnv	no cnv	no cnv	no cnv	no cnv	no cnv	no cnv	no cnv	no cnv	no cnv	no cnv	no cnv	no cnv	no cnv	no cnv	no cnv	no cnv	no cnv	no cnv	no cnv	no cnv	no cnv	no cnv	no cnv	no cnv	no cnv	no cnv	no cnv	no cnv	no cnv	no cnv	no cnv	no cnv	no cnv	no cnv	2.02635	no cnv	no cnv	no cnv	no cnv	no cnv	no cnv	no cnv
TGME49_253080	hypothetical protein	TGME49_chrIII: 726,060 - 730,574 (-)	1	no cnv	no cnv	no cnv	no cnv	no cnv	no cnv	no cnv	no cnv	no cnv	no cnv	no cnv	no cnv	no cnv	no cnv	no cnv	no cnv	no cnv	no cnv	no cnv	no cnv	no cnv	no cnv	no cnv	no cnv	no cnv	no cnv	no cnv	no cnv	no cnv	no cnv	no cnv	no cnv	no cnv	no cnv	no cnv	no cnv	no cnv	no cnv	1.93753	no cnv	no cnv	no cnv	no cnv	no cnv	no cnv	no cnv
TGME49_253090	DEAD/DEAH box helicase domain-containing protein	TGME49_chrIII: 726,204 - 739,499 (+)	1	no cnv	no cnv	no cnv	no cnv	no cnv	no cnv	no cnv	no cnv	no cnv	no cnv	no cnv	no cnv	no cnv	no cnv	no cnv	no cnv	no cnv	no cnv	no cnv	no cnv	no cnv	no cnv	no cnv	no cnv	no cnv	no cnv	no cnv	no cnv	no cnv	no cnv	no cnv	no cnv	no cnv	no cnv	no cnv	no cnv	no cnv	no cnv	2.01802	no cnv	no cnv	no cnv	no cnv	no cnv	no cnv	no cnv
TGME49_253100	hypothetical protein	TGME49_chrIII: 739,667 - 743,208 (-)	1	no cnv	no cnv	no cnv	no cnv	no cnv	no cnv	no cnv	no cnv	no cnv	no cnv	no cnv	no cnv	no cnv	no cnv	no cnv	no cnv	no cnv	no cnv	no cnv	no cnv	no cnv	no cnv	no cnv	no cnv	no cnv	no cnv	no cnv	no cnv	no cnv	no cnv	no cnv	no cnv	no cnv	no cnv	no cnv	no cnv	no cnv	no cnv	2.02397	no cnv	no cnv	no cnv	no cnv	no cnv	no cnv	no cnv
TGME49_253110	kinesin motor domain-containing protein	TGME49_chrIII: 745,116 - 748,066 (+)	1	no cnv	no cnv	no cnv	no cnv	no cnv	no cnv	no cnv	no cnv	no cnv	no cnv	no cnv	no cnv	no cnv	no cnv	no cnv	no cnv	no cnv	no cnv	no cnv	no cnv	no cnv	no cnv	no cnv	no cnv	no cnv	no cnv	no cnv	no cnv	no cnv	no cnv	no cnv	no cnv	no cnv	no cnv	no cnv	no cnv	no cnv	no cnv	2.02314	no cnv	no cnv	no cnv	no cnv	no cnv	no cnv	no cnv
TGME49_253120	mandelonitrile lyase, putative	TGME49_chrIII: 752,016 - 760,148 (-)	1	no cnv	no cnv	no cnv	no cnv	no cnv	no cnv	no cnv	no cnv	no cnv	no cnv	no cnv	no cnv	no cnv	no cnv	no cnv	no cnv	no cnv	no cnv	no cnv	no cnv	no cnv	no cnv	no cnv	no cnv	no cnv	no cnv	no cnv	no cnv	no cnv	no cnv	no cnv	no cnv	no cnv	no cnv	no cnv	no cnv	no cnv	no cnv	1.96166	no cnv	no cnv	no cnv	no cnv	no cnv	no cnv	no cnv
TGME49_253130	transporter, major facilitator family protein	TGME49_chrIII: 761,989 - 767,033 (-)	1	no cnv	no cnv	no cnv	no cnv	no cnv	no cnv	no cnv	no cnv	no cnv	no cnv	no cnv	no cnv	no cnv	no cnv	no cnv	no cnv	no cnv	no cnv	no cnv	no cnv	no cnv	no cnv	no cnv	no cnv	no cnv	no cnv	no cnv	no cnv	no cnv	no cnv	no cnv	no cnv	no cnv	no cnv	no cnv	no cnv	no cnv	no cnv	1.99279	no cnv	no cnv	no cnv	no cnv	no cnv	no cnv	no cnv
TGME49_253140	hypothetical protein	TGME49_chrIII: 771,274 - 778,594 (-)	1	no cnv	no cnv	no cnv	no cnv	no cnv	no cnv	no cnv	no cnv	no cnv	no cnv	no cnv	no cnv	no cnv	no cnv	no cnv	no cnv	no cnv	no cnv	no cnv	no cnv	no cnv	no cnv	no cnv	no cnv	no cnv	no cnv	no cnv	no cnv	no cnv	no cnv	no cnv	no cnv	no cnv	no cnv	no cnv	no cnv	no cnv	no cnv	1.96016	no cnv	no cnv	no cnv	no cnv	no cnv	no cnv	no cnv
TGME49_253150	hypothetical protein	TGME49_chrIII: 781,696 - 791,947 (+)	1	no cnv	no cnv	no cnv	no cnv	no cnv	no cnv	no cnv	no cnv	no cnv	no cnv	no cnv	no cnv	no cnv	no cnv	no cnv	no cnv	no cnv	no cnv	no cnv	no cnv	no cnv	no cnv	no cnv	no cnv	no cnv	no cnv	no cnv	no cnv	no cnv	no cnv	no cnv	no cnv	no cnv	no cnv	no cnv	no cnv	no cnv	no cnv	2.04646	no cnv	no cnv	no cnv	no cnv	no cnv	no cnv	no cnv
TGME49_253160	hypothetical protein	TGME49_chrIII: 793,486 - 799,366 (-)	1	no cnv	no cnv	no cnv	no cnv	no cnv	no cnv	no cnv	no cnv	no cnv	no cnv	no cnv	no cnv	no cnv	no cnv	no cnv	no cnv	no cnv	no cnv	no cnv	no cnv	no cnv	no cnv	no cnv	no cnv	no cnv	no cnv	no cnv	no cnv	no cnv	no cnv	no cnv	no cnv	no cnv	no cnv	no cnv	no cnv	no cnv	no cnv	1.96335	no cnv	no cnv	no cnv	no cnv	no cnv	no cnv	no cnv
TGME49_253170	zinc carboxypeptidase, putative	TGME49_chrIII: 799,569 - 820,724 (+)	1	no cnv	no cnv	no cnv	no cnv	no cnv	no cnv	no cnv	no cnv	no cnv	no cnv	no cnv	no cnv	no cnv	no cnv	no cnv	no cnv	no cnv	no cnv	no cnv	no cnv	no cnv	no cnv	no cnv	no cnv	no cnv	no cnv	no cnv	no cnv	no cnv	no cnv	no cnv	no cnv	no cnv	no cnv	no cnv	no cnv	no cnv	no cnv	2.49727	no cnv	no cnv	no cnv	no cnv	no cnv	no cnv	no cnv
TGME49_253290	valyl-tRNA synthetase	TGME49_chrIII: 826,641 - 839,073 (+)	1	no cnv	no cnv	no cnv	no cnv	no cnv	no cnv	no cnv	no cnv	no cnv	no cnv	no cnv	no cnv	no cnv	no cnv	no cnv	no cnv	no cnv	no cnv	no cnv	no cnv	no cnv	no cnv	no cnv	no cnv	no cnv	no cnv	no cnv	no cnv	no cnv	no cnv	no cnv	no cnv	no cnv	no cnv	no cnv	no cnv	no cnv	no cnv	2.11955	no cnv	no cnv	no cnv	no cnv	no cnv	no cnv	no cnv
TGME49_253300	hypothetical protein	TGME49_chrIII: 840,331 - 845,159 (+)	1	no cnv	no cnv	no cnv	no cnv	no cnv	no cnv	no cnv	no cnv	no cnv	no cnv	no cnv	no cnv	no cnv	no cnv	no cnv	no cnv	no cnv	no cnv	no cnv	no cnv	no cnv	no cnv	no cnv	no cnv	no cnv	no cnv	no cnv	no cnv	no cnv	no cnv	no cnv	no cnv	no cnv	no cnv	no cnv	no cnv	no cnv	no cnv	2.03713	no cnv	no cnv	no cnv	no cnv	no cnv	no cnv	no cnv
TGME49_253310	hypothetical protein	TGME49_chrIII: 843,424 - 852,466 (-)	1	no cnv	no cnv	no cnv	no cnv	no cnv	no cnv	no cnv	no cnv	no cnv	no cnv	no cnv	no cnv	no cnv	no cnv	no cnv	no cnv	no cnv	no cnv	no cnv	no cnv	no cnv	no cnv	no cnv	no cnv	no cnv	no cnv	no cnv	no cnv	no cnv	no cnv	no cnv	no cnv	no cnv	no cnv	no cnv	no cnv	no cnv	no cnv	2.09793	no cnv	no cnv	no cnv	no cnv	no cnv	no cnv	no cnv
TGME49_253320	hypothetical protein	TGME49_chrIII: 852,501 - 857,791 (+)	1	no cnv	no cnv	no cnv	no cnv	no cnv	no cnv	no cnv	no cnv	no cnv	no cnv	no cnv	no cnv	no cnv	no cnv	no cnv	no cnv	no cnv	no cnv	no cnv	no cnv	no cnv	no cnv	no cnv	no cnv	no cnv	no cnv	no cnv	no cnv	no cnv	no cnv	no cnv	no cnv	no cnv	no cnv	no cnv	no cnv	no cnv	no cnv	2.09941	no cnv	no cnv	no cnv	no cnv	no cnv	no cnv	no cnv
TGME49_253330	Rhoptry kinase family protein, truncated (incomplete catalytic triad)	TGME49_chrIII: 857,863 - 860,334 (-)	1	no cnv	no cnv	no cnv	no cnv	no cnv	no cnv	no cnv	no cnv	no cnv	no cnv	no cnv	no cnv	no cnv	no cnv	no cnv	no cnv	no cnv	no cnv	no cnv	no cnv	no cnv	no cnv	no cnv	no cnv	no cnv	no cnv	no cnv	no cnv	no cnv	no cnv	no cnv	no cnv	no cnv	no cnv	no cnv	no cnv	no cnv	no cnv	2.02474	no cnv	no cnv	no cnv	no cnv	no cnv	no cnv	no cnv
TGME49_253340	hypothetical protein	TGME49_chrIII: 862,122 - 864,022 (+)	1	no cnv	no cnv	no cnv	no cnv	no cnv	no cnv	no cnv	no cnv	no cnv	no cnv	no cnv	no cnv	no cnv	no cnv	no cnv	no cnv	no cnv	no cnv	no cnv	no cnv	no cnv	no cnv	no cnv	no cnv	no cnv	no cnv	no cnv	no cnv	no cnv	no cnv	no cnv	no cnv	no cnv	no cnv	no cnv	no cnv	no cnv	no cnv	1.97351	no cnv	no cnv	no cnv	no cnv	no cnv	no cnv	no cnv
TGME49_253350	hypothetical protein	TGME49_chrIII: 864,857 - 870,203 (+)	1	no cnv	no cnv	no cnv	no cnv	no cnv	no cnv	no cnv	no cnv	no cnv	no cnv	no cnv	no cnv	no cnv	no cnv	no cnv	no cnv	no cnv	no cnv	no cnv	no cnv	no cnv	no cnv	no cnv	no cnv	no cnv	no cnv	no cnv	no cnv	no cnv	no cnv	no cnv	no cnv	no cnv	no cnv	no cnv	no cnv	no cnv	no cnv	2.05667	no cnv	no cnv	no cnv	no cnv	no cnv	no cnv	no cnv
TGME49_253360	hypothetical protein	TGME49_chrIII: 871,335 - 877,259 (-)	1	no cnv	no cnv	no cnv	no cnv	no cnv	no cnv	no cnv	no cnv	no cnv	no cnv	no cnv	no cnv	no cnv	no cnv	no cnv	no cnv	no cnv	no cnv	no cnv	no cnv	no cnv	no cnv	no cnv	no cnv	no cnv	no cnv	no cnv	no cnv	no cnv	no cnv	no cnv	no cnv	no cnv	no cnv	no cnv	no cnv	no cnv	no cnv	2.23442	no cnv	no cnv	no cnv	no cnv	no cnv	no cnv	no cnv
TGME49_253370	hypothetical protein	TGME49_chrIII: 880,037 - 903,582 (+)	1	no cnv	no cnv	no cnv	no cnv	no cnv	no cnv	no cnv	no cnv	no cnv	no cnv	no cnv	no cnv	no cnv	no cnv	no cnv	no cnv	no cnv	no cnv	no cnv	no cnv	no cnv	no cnv	no cnv	no cnv	no cnv	no cnv	no cnv	no cnv	no cnv	no cnv	no cnv	no cnv	no cnv	no cnv	no cnv	no cnv	no cnv	no cnv	2.04515	no cnv	no cnv	no cnv	no cnv	no cnv	no cnv	no cnv
TGME49_253380	AP2 domain transcription factor AP2III-2 (AP2III2)	TGME49_chrIII: 904,923 - 917,480 (+)	1	no cnv	no cnv	no cnv	no cnv	no cnv	no cnv	no cnv	no cnv	no cnv	no cnv	no cnv	no cnv	no cnv	no cnv	no cnv	no cnv	no cnv	no cnv	no cnv	no cnv	no cnv	no cnv	no cnv	no cnv	no cnv	no cnv	no cnv	no cnv	no cnv	no cnv	no cnv	no cnv	no cnv	no cnv	no cnv	no cnv	no cnv	no cnv	1.82852	no cnv	no cnv	no cnv	no cnv	no cnv	no cnv	no cnv
TGME49_253390	hypothetical protein	TGME49_chrIII: 918,697 - 919,350 (-)	1	no cnv	no cnv	no cnv	no cnv	no cnv	no cnv	no cnv	no cnv	no cnv	no cnv	no cnv	no cnv	no cnv	no cnv	no cnv	no cnv	no cnv	no cnv	no cnv	no cnv	no cnv	no cnv	no cnv	no cnv	no cnv	no cnv	no cnv	no cnv	no cnv	no cnv	no cnv	no cnv	no cnv	no cnv	no cnv	no cnv	no cnv	no cnv	2.23385	no cnv	no cnv	no cnv	no cnv	no cnv	no cnv	no cnv
TGME49_253400	hypothetical protein	TGME49_chrIII: 921,133 - 930,043 (-)	1	no cnv	no cnv	no cnv	no cnv	no cnv	no cnv	no cnv	no cnv	no cnv	no cnv	no cnv	no cnv	no cnv	no cnv	no cnv	no cnv	no cnv	no cnv	no cnv	no cnv	no cnv	no cnv	no cnv	no cnv	no cnv	no cnv	no cnv	no cnv	no cnv	no cnv	no cnv	no cnv	no cnv	no cnv	no cnv	no cnv	no cnv	no cnv	1.88195	no cnv	no cnv	no cnv	no cnv	no cnv	no cnv	no cnv
TGME49_253410	hypothetical protein	TGME49_chrIII: 930,207 - 934,651 (+)	1	no cnv	no cnv	no cnv	no cnv	no cnv	no cnv	no cnv	no cnv	no cnv	no cnv	no cnv	no cnv	no cnv	no cnv	no cnv	no cnv	no cnv	no cnv	no cnv	no cnv	no cnv	no cnv	no cnv	no cnv	no cnv	no cnv	no cnv	no cnv	no cnv	no cnv	no cnv	no cnv	no cnv	no cnv	no cnv	no cnv	no cnv	no cnv	2.03753	no cnv	no cnv	no cnv	no cnv	no cnv	no cnv	no cnv
TGME49_253420	PQ loop repeat-containing protein	TGME49_chrIII: 935,457 - 940,905 (-)	1	no cnv	no cnv	no cnv	no cnv	no cnv	no cnv	no cnv	no cnv	no cnv	no cnv	no cnv	no cnv	no cnv	no cnv	no cnv	no cnv	no cnv	no cnv	no cnv	no cnv	no cnv	no cnv	no cnv	no cnv	no cnv	no cnv	no cnv	no cnv	no cnv	no cnv	no cnv	no cnv	no cnv	no cnv	no cnv	no cnv	no cnv	no cnv	2.08369	no cnv	no cnv	no cnv	no cnv	no cnv	no cnv	no cnv
TGME49_253430	asparagine synthetase, putative	TGME49_chrIII: 942,629 - 953,298 (+)	1	no cnv	no cnv	no cnv	no cnv	no cnv	no cnv	no cnv	no cnv	no cnv	no cnv	no cnv	no cnv	no cnv	no cnv	no cnv	no cnv	no cnv	no cnv	no cnv	no cnv	no cnv	no cnv	no cnv	no cnv	no cnv	no cnv	no cnv	no cnv	no cnv	no cnv	no cnv	no cnv	no cnv	no cnv	no cnv	no cnv	no cnv	no cnv	2.06489	no cnv	no cnv	no cnv	no cnv	no cnv	no cnv	no cnv
TGME49_253440	cell-cycle-associated protein kinase SRPK, putative	TGME49_chrIII: 961,744 - 973,590 (+)	1	no cnv	no cnv	no cnv	no cnv	no cnv	no cnv	no cnv	no cnv	no cnv	no cnv	no cnv	no cnv	no cnv	no cnv	no cnv	no cnv	no cnv	no cnv	no cnv	no cnv	no cnv	no cnv	no cnv	no cnv	no cnv	no cnv	no cnv	no cnv	no cnv	no cnv	no cnv	no cnv	no cnv	no cnv	no cnv	no cnv	no cnv	no cnv	1.89059	no cnv	no cnv	no cnv	no cnv	no cnv	no cnv	no cnv
TGME49_253460	hypothetical protein	TGME49_chrIII: 974,007 - 975,054 (-)	1	no cnv	no cnv	no cnv	no cnv	no cnv	no cnv	no cnv	no cnv	no cnv	no cnv	no cnv	no cnv	no cnv	no cnv	no cnv	no cnv	no cnv	no cnv	no cnv	no cnv	no cnv	no cnv	no cnv	no cnv	no cnv	no cnv	no cnv	no cnv	no cnv	no cnv	no cnv	no cnv	no cnv	no cnv	no cnv	no cnv	no cnv	no cnv	1.97335	no cnv	no cnv	no cnv	no cnv	no cnv	no cnv	no cnv
TGME49_253470	alveolin domain containing intermediate filament IMC13 (ALV8)	TGME49_chrIII: 975,275 - 978,406 (+)	1	no cnv	no cnv	no cnv	no cnv	no cnv	no cnv	no cnv	no cnv	no cnv	no cnv	no cnv	no cnv	no cnv	no cnv	no cnv	no cnv	no cnv	no cnv	no cnv	no cnv	no cnv	no cnv	no cnv	no cnv	no cnv	no cnv	no cnv	no cnv	no cnv	no cnv	no cnv	no cnv	no cnv	no cnv	no cnv	no cnv	no cnv	no cnv	2.06202	no cnv	no cnv	no cnv	no cnv	no cnv	no cnv	no cnv
TGME49_253480	topoisomerase VIA, putative	TGME49_chrIII: 978,669 - 981,067 (+)	1	no cnv	no cnv	no cnv	no cnv	no cnv	no cnv	no cnv	no cnv	no cnv	no cnv	no cnv	no cnv	no cnv	no cnv	no cnv	no cnv	no cnv	no cnv	no cnv	no cnv	no cnv	no cnv	no cnv	no cnv	no cnv	no cnv	no cnv	no cnv	no cnv	no cnv	no cnv	no cnv	no cnv	no cnv	no cnv	no cnv	no cnv	no cnv	2.14136	no cnv	no cnv	no cnv	no cnv	no cnv	no cnv	no cnv
TGME49_253490	hypothetical protein	TGME49_chrIII: 981,933 - 992,499 (+)	1	no cnv	no cnv	no cnv	no cnv	no cnv	no cnv	no cnv	no cnv	no cnv	no cnv	no cnv	no cnv	no cnv	no cnv	no cnv	no cnv	no cnv	no cnv	no cnv	no cnv	no cnv	no cnv	no cnv	no cnv	no cnv	no cnv	no cnv	no cnv	no cnv	no cnv	no cnv	no cnv	no cnv	no cnv	no cnv	no cnv	no cnv	no cnv	1.85701	no cnv	no cnv	no cnv	no cnv	no cnv	no cnv	no cnv
TGME49_253500	hypothetical protein	TGME49_chrIII: 993,669 - 998,154 (-)	1	no cnv	no cnv	no cnv	no cnv	no cnv	no cnv	no cnv	no cnv	no cnv	no cnv	no cnv	no cnv	no cnv	no cnv	no cnv	no cnv	no cnv	no cnv	no cnv	no cnv	no cnv	no cnv	no cnv	no cnv	no cnv	no cnv	no cnv	no cnv	no cnv	no cnv	no cnv	no cnv	no cnv	no cnv	no cnv	no cnv	no cnv	no cnv	2.05344	no cnv	no cnv	no cnv	no cnv	no cnv	no cnv	no cnv
TGME49_253505	tRNA-Asp	TGME49_chrIII: 999,249 - 999,320 (+)	1	no cnv	no cnv	no cnv	no cnv	no cnv	no cnv	no cnv	no cnv	no cnv	no cnv	no cnv	no cnv	no cnv	no cnv	no cnv	no cnv	no cnv	no cnv	no cnv	no cnv	no cnv	no cnv	no cnv	no cnv	no cnv	no cnv	no cnv	no cnv	no cnv	no cnv	no cnv	no cnv	no cnv	no cnv	no cnv	no cnv	no cnv	no cnv	1.96734	no cnv	no cnv	no cnv	no cnv	no cnv	no cnv	no cnv
TGME49_253510	transporter/permease protein	TGME49_chrIII: 1,000,515 - 1,008,159 (+)	1	no cnv	no cnv	no cnv	no cnv	no cnv	no cnv	no cnv	no cnv	no cnv	no cnv	no cnv	no cnv	no cnv	no cnv	no cnv	no cnv	no cnv	no cnv	no cnv	no cnv	no cnv	no cnv	no cnv	no cnv	no cnv	no cnv	no cnv	no cnv	no cnv	no cnv	no cnv	no cnv	no cnv	no cnv	no cnv	no cnv	no cnv	no cnv	2.02184	no cnv	no cnv	no cnv	no cnv	no cnv	no cnv	no cnv
TGME49_253530	hypothetical protein	TGME49_chrIII: 1,014,018 - 1,016,224 (+)	1	no cnv	no cnv	no cnv	no cnv	no cnv	no cnv	no cnv	no cnv	no cnv	no cnv	no cnv	no cnv	no cnv	no cnv	no cnv	no cnv	no cnv	no cnv	no cnv	no cnv	no cnv	no cnv	no cnv	no cnv	no cnv	no cnv	no cnv	no cnv	no cnv	no cnv	no cnv	no cnv	no cnv	no cnv	no cnv	no cnv	no cnv	no cnv	2.0929	no cnv	no cnv	no cnv	no cnv	no cnv	no cnv	no cnv
TGME49_253550	WD repeat-containing protein 92, putative	TGME49_chrIII: 1,022,645 - 1,026,047 (+)	1	no cnv	no cnv	no cnv	no cnv	no cnv	no cnv	no cnv	no cnv	no cnv	no cnv	no cnv	no cnv	no cnv	no cnv	no cnv	no cnv	no cnv	no cnv	no cnv	no cnv	no cnv	no cnv	no cnv	no cnv	no cnv	no cnv	no cnv	no cnv	no cnv	no cnv	no cnv	no cnv	no cnv	no cnv	no cnv	no cnv	no cnv	no cnv	2.09145	no cnv	no cnv	no cnv	no cnv	no cnv	no cnv	no cnv
TGME49_253560	hypothetical protein	TGME49_chrIII: 1,026,570 - 1,035,718 (-)	1	no cnv	no cnv	no cnv	no cnv	no cnv	no cnv	no cnv	no cnv	no cnv	no cnv	no cnv	no cnv	no cnv	no cnv	no cnv	no cnv	no cnv	no cnv	no cnv	no cnv	no cnv	no cnv	no cnv	no cnv	no cnv	no cnv	no cnv	no cnv	no cnv	no cnv	no cnv	no cnv	no cnv	no cnv	no cnv	no cnv	no cnv	no cnv	1.89127	no cnv	no cnv	no cnv	no cnv	no cnv	no cnv	no cnv
TGME49_253570	hypothetical protein	TGME49_chrIII: 1,035,857 - 1,040,912 (+)	1	no cnv	no cnv	no cnv	no cnv	no cnv	no cnv	no cnv	no cnv	no cnv	no cnv	no cnv	no cnv	no cnv	no cnv	no cnv	no cnv	no cnv	no cnv	no cnv	no cnv	no cnv	no cnv	no cnv	no cnv	no cnv	no cnv	no cnv	no cnv	no cnv	no cnv	no cnv	no cnv	no cnv	no cnv	no cnv	no cnv	no cnv	no cnv	2.03787	no cnv	no cnv	no cnv	no cnv	no cnv	no cnv	no cnv
TGME49_253580	CMGC kinase, CDK family	TGME49_chrIII: 1,043,402 - 1,048,473 (+)	1	no cnv	no cnv	no cnv	no cnv	no cnv	no cnv	no cnv	no cnv	no cnv	no cnv	no cnv	no cnv	no cnv	no cnv	no cnv	no cnv	no cnv	no cnv	no cnv	no cnv	no cnv	no cnv	no cnv	no cnv	no cnv	no cnv	no cnv	no cnv	no cnv	no cnv	no cnv	no cnv	no cnv	no cnv	no cnv	no cnv	no cnv	no cnv	2.06232	no cnv	no cnv	no cnv	no cnv	no cnv	no cnv	no cnv
TGME49_253600	hypothetical protein	TGME49_chrIII: 1,050,236 - 1,059,747 (+)	1	no cnv	no cnv	no cnv	no cnv	no cnv	no cnv	no cnv	no cnv	no cnv	no cnv	no cnv	no cnv	no cnv	no cnv	no cnv	no cnv	no cnv	no cnv	no cnv	no cnv	no cnv	no cnv	no cnv	no cnv	no cnv	no cnv	no cnv	no cnv	no cnv	no cnv	no cnv	no cnv	no cnv	no cnv	no cnv	no cnv	no cnv	no cnv	2.07068	no cnv	no cnv	no cnv	no cnv	no cnv	no cnv	no cnv
TGME49_253615	hypothetical protein	TGME49_chrIII: 1,060,225 - 1,074,296 (-)	1	no cnv	no cnv	no cnv	no cnv	no cnv	no cnv	no cnv	no cnv	no cnv	no cnv	no cnv	no cnv	no cnv	no cnv	no cnv	no cnv	no cnv	no cnv	no cnv	no cnv	no cnv	no cnv	no cnv	no cnv	no cnv	no cnv	no cnv	no cnv	no cnv	no cnv	no cnv	no cnv	no cnv	no cnv	no cnv	no cnv	no cnv	no cnv	1.95656	no cnv	no cnv	no cnv	no cnv	no cnv	no cnv	no cnv
TGME49_253640	hypothetical protein	TGME49_chrIII: 1,077,557 - 1,081,978 (+)	1	no cnv	no cnv	no cnv	no cnv	no cnv	no cnv	no cnv	no cnv	no cnv	no cnv	no cnv	no cnv	no cnv	no cnv	no cnv	no cnv	no cnv	no cnv	no cnv	no cnv	no cnv	no cnv	no cnv	no cnv	no cnv	no cnv	no cnv	no cnv	no cnv	no cnv	no cnv	no cnv	no cnv	no cnv	no cnv	no cnv	no cnv	no cnv	2.03896	no cnv	no cnv	no cnv	no cnv	no cnv	no cnv	no cnv
TGME49_253650	DnaJ C terminal region domain-containing protein	TGME49_chrIII: 1,082,224 - 1,088,859 (-)	1	no cnv	no cnv	no cnv	no cnv	no cnv	no cnv	no cnv	no cnv	no cnv	no cnv	no cnv	no cnv	no cnv	no cnv	no cnv	no cnv	no cnv	no cnv	no cnv	no cnv	no cnv	no cnv	no cnv	no cnv	no cnv	no cnv	no cnv	no cnv	no cnv	no cnv	no cnv	no cnv	no cnv	no cnv	no cnv	no cnv	no cnv	no cnv	1.9053	no cnv	no cnv	no cnv	no cnv	no cnv	no cnv	no cnv
TGME49_253670	hypothetical protein	TGME49_chrIII: 1,094,709 - 1,097,970 (-)	1	no cnv	no cnv	no cnv	no cnv	no cnv	no cnv	no cnv	no cnv	no cnv	no cnv	no cnv	no cnv	no cnv	no cnv	no cnv	no cnv	no cnv	no cnv	no cnv	no cnv	no cnv	no cnv	no cnv	no cnv	no cnv	no cnv	no cnv	no cnv	no cnv	no cnv	no cnv	no cnv	no cnv	no cnv	no cnv	no cnv	no cnv	no cnv	2.00577	no cnv	no cnv	no cnv	no cnv	no cnv	no cnv	no cnv
TGME49_253680	hypothetical protein	TGME49_chrIII: 1,099,813 - 1,100,528 (-)	1	no cnv	no cnv	no cnv	no cnv	no cnv	no cnv	no cnv	no cnv	no cnv	no cnv	no cnv	no cnv	no cnv	no cnv	no cnv	no cnv	no cnv	no cnv	no cnv	no cnv	no cnv	no cnv	no cnv	no cnv	no cnv	no cnv	no cnv	no cnv	no cnv	no cnv	no cnv	no cnv	no cnv	no cnv	no cnv	no cnv	no cnv	no cnv	1.9389	no cnv	no cnv	no cnv	no cnv	no cnv	no cnv	no cnv
TGME49_253690	hypothetical protein	TGME49_chrIII: 1,101,467 - 1,103,516 (+)	1	no cnv	no cnv	no cnv	no cnv	no cnv	no cnv	no cnv	no cnv	no cnv	no cnv	no cnv	no cnv	no cnv	no cnv	no cnv	no cnv	no cnv	no cnv	no cnv	no cnv	no cnv	no cnv	no cnv	no cnv	no cnv	no cnv	no cnv	no cnv	no cnv	no cnv	no cnv	no cnv	no cnv	no cnv	no cnv	no cnv	no cnv	no cnv	1.9373	no cnv	no cnv	no cnv	no cnv	no cnv	no cnv	no cnv
TGME49_253700	transporter, major facilitator family protein	TGME49_chrIII: 1,103,850 - 1,113,290 (-)	1	no cnv	no cnv	no cnv	no cnv	no cnv	no cnv	no cnv	no cnv	no cnv	no cnv	no cnv	no cnv	no cnv	no cnv	no cnv	no cnv	no cnv	no cnv	no cnv	no cnv	no cnv	no cnv	no cnv	no cnv	no cnv	no cnv	no cnv	no cnv	no cnv	no cnv	no cnv	no cnv	no cnv	no cnv	no cnv	no cnv	no cnv	no cnv	1.81146	no cnv	no cnv	no cnv	no cnv	no cnv	no cnv	no cnv
TGME49_253710	hypothetical protein	TGME49_chrIII: 1,115,276 - 1,123,819 (-)	1	no cnv	no cnv	no cnv	no cnv	no cnv	no cnv	no cnv	no cnv	no cnv	no cnv	no cnv	no cnv	no cnv	no cnv	no cnv	no cnv	no cnv	no cnv	no cnv	no cnv	no cnv	no cnv	no cnv	no cnv	no cnv	no cnv	no cnv	no cnv	no cnv	no cnv	no cnv	no cnv	no cnv	no cnv	no cnv	no cnv	no cnv	no cnv	2.03914	no cnv	no cnv	no cnv	no cnv	no cnv	no cnv	no cnv
TGME49_253730	importin-beta N-terminal domain-containing protein	TGME49_chrIII: 1,124,623 - 1,136,314 (-)	1	no cnv	no cnv	no cnv	no cnv	no cnv	no cnv	no cnv	no cnv	no cnv	no cnv	no cnv	no cnv	no cnv	no cnv	no cnv	no cnv	no cnv	no cnv	no cnv	no cnv	no cnv	no cnv	no cnv	no cnv	no cnv	no cnv	no cnv	no cnv	no cnv	no cnv	no cnv	no cnv	no cnv	no cnv	no cnv	no cnv	no cnv	no cnv	1.96652	no cnv	no cnv	no cnv	no cnv	no cnv	no cnv	no cnv
TGME49_253740	hypothetical protein	TGME49_chrIII: 1,139,038 - 1,144,880 (+)	1	no cnv	no cnv	no cnv	no cnv	no cnv	no cnv	no cnv	no cnv	no cnv	no cnv	no cnv	no cnv	no cnv	no cnv	no cnv	no cnv	no cnv	no cnv	no cnv	no cnv	no cnv	no cnv	no cnv	no cnv	no cnv	no cnv	no cnv	no cnv	no cnv	no cnv	no cnv	no cnv	no cnv	no cnv	no cnv	no cnv	no cnv	no cnv	1.90002	no cnv	no cnv	no cnv	no cnv	no cnv	no cnv	no cnv
TGME49_253750	PLU-1 family protein	TGME49_chrIII: 1,145,955 - 1,174,056 (-)	1	no cnv	no cnv	no cnv	no cnv	no cnv	no cnv	no cnv	no cnv	no cnv	no cnv	no cnv	no cnv	no cnv	no cnv	no cnv	no cnv	no cnv	no cnv	no cnv	no cnv	no cnv	no cnv	no cnv	no cnv	no cnv	no cnv	no cnv	no cnv	no cnv	no cnv	no cnv	no cnv	no cnv	no cnv	no cnv	no cnv	no cnv	no cnv	1.78704	no cnv	no cnv	no cnv	no cnv	no cnv	no cnv	no cnv
TGME49_253755	hypothetical protein	TGME49_chrIII: 1,178,185 - 1,180,595 (+)	1	no cnv	no cnv	no cnv	no cnv	no cnv	no cnv	no cnv	no cnv	no cnv	no cnv	no cnv	no cnv	no cnv	no cnv	no cnv	no cnv	no cnv	no cnv	no cnv	no cnv	no cnv	no cnv	no cnv	no cnv	no cnv	no cnv	no cnv	no cnv	no cnv	no cnv	no cnv	no cnv	no cnv	no cnv	no cnv	no cnv	no cnv	no cnv	1.88134	no cnv	no cnv	no cnv	no cnv	no cnv	no cnv	no cnv
TGME49_253760	hypothetical protein	TGME49_chrIII: 1,182,695 - 1,184,312 (+)	1	no cnv	no cnv	no cnv	no cnv	no cnv	no cnv	no cnv	no cnv	no cnv	no cnv	no cnv	no cnv	no cnv	no cnv	no cnv	no cnv	no cnv	no cnv	no cnv	no cnv	no cnv	no cnv	no cnv	no cnv	no cnv	no cnv	no cnv	no cnv	no cnv	no cnv	no cnv	no cnv	no cnv	no cnv	no cnv	no cnv	no cnv	no cnv	1.82512	no cnv	no cnv	no cnv	no cnv	no cnv	no cnv	no cnv
TGME49_253770	hypothetical protein	TGME49_chrIII: 1,184,640 - 1,185,223 (+)	1	no cnv	no cnv	no cnv	no cnv	no cnv	no cnv	no cnv	no cnv	no cnv	no cnv	no cnv	no cnv	no cnv	no cnv	no cnv	no cnv	no cnv	no cnv	no cnv	no cnv	no cnv	no cnv	no cnv	no cnv	no cnv	no cnv	no cnv	no cnv	no cnv	no cnv	no cnv	no cnv	no cnv	no cnv	no cnv	no cnv	no cnv	no cnv	1.89204	no cnv	no cnv	no cnv	no cnv	no cnv	no cnv	no cnv
TGME49_253780	GTP cyclohydrolase I, putative	TGME49_chrIII: 1,188,401 - 1,193,580 (-)	1	no cnv	no cnv	no cnv	no cnv	no cnv	no cnv	no cnv	no cnv	no cnv	no cnv	no cnv	no cnv	no cnv	no cnv	no cnv	no cnv	no cnv	no cnv	no cnv	no cnv	no cnv	no cnv	no cnv	no cnv	no cnv	no cnv	no cnv	no cnv	no cnv	no cnv	no cnv	no cnv	no cnv	no cnv	no cnv	no cnv	no cnv	no cnv	1.97596	no cnv	no cnv	no cnv	no cnv	no cnv	no cnv	no cnv
TGME49_253790	zinc finger (CCCH type) motif-containing protein	TGME49_chrIII: 1,195,474 - 1,203,819 (+)	1	no cnv	no cnv	no cnv	no cnv	no cnv	no cnv	no cnv	no cnv	no cnv	no cnv	no cnv	no cnv	no cnv	no cnv	no cnv	no cnv	no cnv	no cnv	no cnv	no cnv	no cnv	no cnv	no cnv	no cnv	no cnv	no cnv	no cnv	no cnv	no cnv	no cnv	no cnv	no cnv	no cnv	no cnv	no cnv	no cnv	no cnv	no cnv	1.87435	no cnv	no cnv	no cnv	no cnv	no cnv	no cnv	no cnv
TGME49_253800	ribosomal protein L15, putative	TGME49_chrIII: 1,204,932 - 1,211,695 (+)	1	no cnv	no cnv	no cnv	no cnv	no cnv	no cnv	no cnv	no cnv	no cnv	no cnv	no cnv	no cnv	no cnv	no cnv	no cnv	no cnv	no cnv	no cnv	no cnv	no cnv	no cnv	no cnv	no cnv	no cnv	no cnv	no cnv	no cnv	no cnv	no cnv	no cnv	no cnv	no cnv	no cnv	no cnv	no cnv	no cnv	no cnv	no cnv	1.89719	no cnv	no cnv	no cnv	no cnv	no cnv	no cnv	no cnv
TGME49_253810	hypothetical protein	TGME49_chrIII: 1,211,432 - 1,220,223 (-)	1	no cnv	no cnv	no cnv	no cnv	no cnv	no cnv	no cnv	no cnv	no cnv	no cnv	no cnv	no cnv	no cnv	no cnv	no cnv	no cnv	no cnv	no cnv	no cnv	no cnv	no cnv	no cnv	no cnv	no cnv	no cnv	no cnv	no cnv	no cnv	no cnv	no cnv	no cnv	no cnv	no cnv	no cnv	no cnv	no cnv	no cnv	no cnv	1.94195	no cnv	no cnv	no cnv	no cnv	no cnv	no cnv	no cnv
TGME49_253820	hypothetical protein	TGME49_chrIII: 1,222,429 - 1,224,873 (+)	1	no cnv	no cnv	no cnv	no cnv	no cnv	no cnv	no cnv	no cnv	no cnv	no cnv	no cnv	no cnv	no cnv	no cnv	no cnv	no cnv	no cnv	no cnv	no cnv	no cnv	no cnv	no cnv	no cnv	no cnv	no cnv	no cnv	no cnv	no cnv	no cnv	no cnv	no cnv	no cnv	no cnv	no cnv	no cnv	no cnv	no cnv	no cnv	1.88021	no cnv	no cnv	no cnv	no cnv	no cnv	no cnv	no cnv
TGME49_253830	hypothetical protein	TGME49_chrIII: 1,225,462 - 1,227,609 (+)	1	no cnv	no cnv	no cnv	no cnv	no cnv	no cnv	no cnv	no cnv	no cnv	no cnv	no cnv	no cnv	no cnv	no cnv	no cnv	no cnv	no cnv	no cnv	no cnv	no cnv	no cnv	no cnv	no cnv	no cnv	no cnv	no cnv	no cnv	no cnv	no cnv	no cnv	no cnv	no cnv	no cnv	no cnv	no cnv	no cnv	no cnv	no cnv	1.90618	no cnv	no cnv	no cnv	no cnv	no cnv	no cnv	no cnv
TGME49_253840	tRNA-Thr	TGME49_chrIII: 1,228,715 - 1,228,787 (-)	1	no cnv	no cnv	no cnv	no cnv	no cnv	no cnv	no cnv	no cnv	no cnv	no cnv	no cnv	no cnv	no cnv	no cnv	no cnv	no cnv	no cnv	no cnv	no cnv	no cnv	no cnv	no cnv	no cnv	no cnv	no cnv	no cnv	no cnv	no cnv	no cnv	no cnv	no cnv	no cnv	no cnv	no cnv	no cnv	no cnv	no cnv	no cnv	2.29625	no cnv	no cnv	no cnv	no cnv	no cnv	no cnv	no cnv
TGME49_253850	hypothetical protein	TGME49_chrIII: 1,229,207 - 1,232,157 (+)	1	no cnv	no cnv	no cnv	no cnv	no cnv	no cnv	no cnv	no cnv	no cnv	no cnv	no cnv	no cnv	no cnv	no cnv	no cnv	no cnv	no cnv	no cnv	no cnv	no cnv	no cnv	no cnv	no cnv	no cnv	no cnv	no cnv	no cnv	no cnv	no cnv	no cnv	no cnv	no cnv	no cnv	no cnv	no cnv	no cnv	no cnv	no cnv	1.97101	no cnv	no cnv	no cnv	no cnv	no cnv	no cnv	no cnv
TGME49_253870	hypothetical protein	TGME49_chrIII: 1,246,092 - 1,262,520 (-)	1	no cnv	no cnv	no cnv	no cnv	no cnv	no cnv	no cnv	no cnv	no cnv	no cnv	no cnv	no cnv	no cnv	no cnv	no cnv	no cnv	no cnv	no cnv	no cnv	no cnv	no cnv	no cnv	no cnv	no cnv	no cnv	no cnv	no cnv	no cnv	no cnv	no cnv	no cnv	no cnv	no cnv	no cnv	no cnv	no cnv	no cnv	no cnv	1.94759	no cnv	no cnv	no cnv	no cnv	no cnv	no cnv	no cnv
TGME49_253880	GNS1/SUR4 family protein	TGME49_chrIII: 1,264,972 - 1,272,680 (+)	1	no cnv	no cnv	no cnv	no cnv	no cnv	no cnv	no cnv	no cnv	no cnv	no cnv	no cnv	no cnv	no cnv	no cnv	no cnv	no cnv	no cnv	no cnv	no cnv	no cnv	no cnv	no cnv	no cnv	no cnv	no cnv	no cnv	no cnv	no cnv	no cnv	no cnv	no cnv	no cnv	no cnv	no cnv	no cnv	no cnv	no cnv	no cnv	1.87877	no cnv	no cnv	no cnv	no cnv	no cnv	no cnv	no cnv
TGME49_253890	peptidase M16 inactive domain-containing protein	TGME49_chrIII: 1,273,563 - 1,282,930 (-)	1	no cnv	no cnv	no cnv	no cnv	no cnv	no cnv	no cnv	no cnv	no cnv	no cnv	no cnv	no cnv	no cnv	no cnv	no cnv	no cnv	no cnv	no cnv	no cnv	no cnv	no cnv	no cnv	no cnv	no cnv	no cnv	no cnv	no cnv	no cnv	no cnv	no cnv	no cnv	no cnv	no cnv	no cnv	no cnv	no cnv	no cnv	no cnv	1.86338	no cnv	no cnv	no cnv	no cnv	no cnv	no cnv	no cnv
TGME49_253900	parasite porphobilinogen synthase PBGS (PBGS)	TGME49_chrIII: 1,284,337 - 1,292,775 (-)	1	no cnv	no cnv	no cnv	no cnv	no cnv	no cnv	no cnv	no cnv	no cnv	no cnv	no cnv	no cnv	no cnv	no cnv	no cnv	no cnv	no cnv	no cnv	no cnv	no cnv	no cnv	no cnv	no cnv	no cnv	no cnv	no cnv	no cnv	no cnv	no cnv	no cnv	no cnv	no cnv	no cnv	no cnv	no cnv	no cnv	no cnv	no cnv	1.89824	no cnv	no cnv	no cnv	no cnv	no cnv	no cnv	no cnv
TGME49_253910	hypothetical protein	TGME49_chrIII: 1,295,906 - 1,299,003 (-)	1	no cnv	no cnv	no cnv	no cnv	no cnv	no cnv	no cnv	no cnv	no cnv	no cnv	no cnv	no cnv	no cnv	no cnv	no cnv	no cnv	no cnv	no cnv	no cnv	no cnv	no cnv	no cnv	no cnv	no cnv	no cnv	no cnv	no cnv	no cnv	no cnv	no cnv	no cnv	no cnv	no cnv	no cnv	no cnv	no cnv	no cnv	no cnv	1.75347	no cnv	no cnv	no cnv	no cnv	no cnv	no cnv	no cnv
TGME49_253920	hypothetical protein	TGME49_chrIII: 1,305,327 - 1,309,690 (+)	1	no cnv	no cnv	no cnv	no cnv	no cnv	no cnv	no cnv	no cnv	no cnv	no cnv	no cnv	no cnv	no cnv	no cnv	no cnv	no cnv	no cnv	no cnv	no cnv	no cnv	no cnv	no cnv	no cnv	no cnv	no cnv	no cnv	no cnv	no cnv	no cnv	no cnv	no cnv	no cnv	no cnv	no cnv	no cnv	no cnv	no cnv	no cnv	1.99571	no cnv	no cnv	no cnv	no cnv	no cnv	no cnv	no cnv
TGME49_253925	zonadhesin family protein	TGME49_chrIII: 1,310,415 - 1,313,505 (+)	1	no cnv	no cnv	no cnv	no cnv	no cnv	no cnv	no cnv	no cnv	no cnv	no cnv	no cnv	no cnv	no cnv	no cnv	no cnv	no cnv	no cnv	no cnv	no cnv	no cnv	no cnv	no cnv	no cnv	no cnv	no cnv	no cnv	no cnv	no cnv	no cnv	no cnv	no cnv	no cnv	no cnv	no cnv	no cnv	no cnv	no cnv	no cnv	1.89508	no cnv	no cnv	no cnv	no cnv	no cnv	no cnv	no cnv
TGME49_253930	GCC2 and GCC3 domain-containing protein	TGME49_chrIII: 1,314,905 - 1,350,964 (+)	1	no cnv	no cnv	no cnv	no cnv	no cnv	no cnv	no cnv	no cnv	no cnv	no cnv	no cnv	no cnv	no cnv	no cnv	no cnv	no cnv	no cnv	no cnv	no cnv	no cnv	no cnv	no cnv	no cnv	no cnv	no cnv	no cnv	no cnv	no cnv	no cnv	no cnv	no cnv	no cnv	no cnv	no cnv	no cnv	no cnv	no cnv	no cnv	1.85622	no cnv	no cnv	no cnv	no cnv	no cnv	no cnv	no cnv
TGME49_253940	CAM Kinase family, incomplete catalytic triad	TGME49_chrIII: 1,351,704 - 1,364,549 (-)	1	no cnv	no cnv	no cnv	no cnv	no cnv	no cnv	no cnv	no cnv	no cnv	no cnv	no cnv	no cnv	no cnv	no cnv	no cnv	no cnv	no cnv	no cnv	no cnv	no cnv	no cnv	no cnv	no cnv	no cnv	no cnv	no cnv	no cnv	no cnv	no cnv	no cnv	no cnv	no cnv	no cnv	no cnv	no cnv	no cnv	no cnv	no cnv	2.0009	no cnv	no cnv	no cnv	no cnv	no cnv	no cnv	no cnv
TGME49_253950	protein fam50a, putative	TGME49_chrIII: 1,364,725 - 1,369,340 (+)	1	no cnv	no cnv	no cnv	no cnv	no cnv	no cnv	no cnv	no cnv	no cnv	no cnv	no cnv	no cnv	no cnv	no cnv	no cnv	no cnv	no cnv	no cnv	no cnv	no cnv	no cnv	no cnv	no cnv	no cnv	no cnv	no cnv	no cnv	no cnv	no cnv	no cnv	no cnv	no cnv	no cnv	no cnv	no cnv	no cnv	no cnv	no cnv	1.99894	no cnv	no cnv	no cnv	no cnv	no cnv	no cnv	no cnv
TGME49_253960	oxidoreductase, short chain dehydrogenase/reductase family protein	TGME49_chrIII: 1,369,381 - 1,374,452 (-)	1	no cnv	no cnv	no cnv	no cnv	no cnv	no cnv	no cnv	no cnv	no cnv	no cnv	no cnv	no cnv	no cnv	no cnv	no cnv	no cnv	no cnv	no cnv	no cnv	no cnv	no cnv	no cnv	no cnv	no cnv	no cnv	no cnv	no cnv	no cnv	no cnv	no cnv	no cnv	no cnv	no cnv	no cnv	no cnv	no cnv	no cnv	no cnv	1.98549	no cnv	no cnv	no cnv	no cnv	no cnv	no cnv	no cnv
TGME49_253970	hypothetical protein	TGME49_chrIII: 1,373,239 - 1,377,653 (+)	1	no cnv	no cnv	no cnv	no cnv	no cnv	no cnv	no cnv	no cnv	no cnv	no cnv	no cnv	no cnv	no cnv	no cnv	no cnv	no cnv	no cnv	no cnv	no cnv	no cnv	no cnv	no cnv	no cnv	no cnv	no cnv	no cnv	no cnv	no cnv	no cnv	no cnv	no cnv	no cnv	no cnv	no cnv	no cnv	no cnv	no cnv	no cnv	2.05106	no cnv	no cnv	no cnv	no cnv	no cnv	no cnv	no cnv
TGME49_253990	hypothetical protein	TGME49_chrIII: 1,379,581 - 1,391,252 (+)	1	no cnv	no cnv	no cnv	no cnv	no cnv	no cnv	no cnv	no cnv	no cnv	no cnv	no cnv	no cnv	no cnv	no cnv	no cnv	no cnv	no cnv	no cnv	no cnv	no cnv	no cnv	no cnv	no cnv	no cnv	no cnv	no cnv	no cnv	no cnv	no cnv	no cnv	no cnv	no cnv	no cnv	no cnv	no cnv	no cnv	no cnv	no cnv	1.83762	no cnv	no cnv	no cnv	no cnv	no cnv	no cnv	no cnv
TGME49_254000	hypothetical protein	TGME49_chrIII: 1,391,277 - 1,397,939 (-)	1	no cnv	no cnv	no cnv	no cnv	no cnv	no cnv	no cnv	no cnv	no cnv	no cnv	no cnv	no cnv	no cnv	no cnv	no cnv	no cnv	no cnv	no cnv	no cnv	no cnv	no cnv	no cnv	no cnv	no cnv	no cnv	no cnv	no cnv	no cnv	no cnv	no cnv	no cnv	no cnv	no cnv	no cnv	no cnv	no cnv	no cnv	no cnv	1.95205	no cnv	no cnv	no cnv	no cnv	no cnv	no cnv	no cnv
TGME49_254010	serine carboxypeptidase s28 protein	TGME49_chrIII: 1,397,336 - 1,406,547 (+)	1	no cnv	no cnv	no cnv	no cnv	no cnv	no cnv	no cnv	no cnv	no cnv	no cnv	no cnv	no cnv	no cnv	no cnv	no cnv	no cnv	no cnv	no cnv	no cnv	no cnv	no cnv	no cnv	no cnv	no cnv	no cnv	no cnv	no cnv	no cnv	no cnv	no cnv	no cnv	no cnv	no cnv	no cnv	no cnv	no cnv	no cnv	no cnv	2.00055	no cnv	no cnv	no cnv	no cnv	no cnv	no cnv	no cnv
TGME49_254020	dynein intermediate chain, putative	TGME49_chrIII: 1,406,562 - 1,416,139 (-)	1	no cnv	no cnv	no cnv	no cnv	no cnv	no cnv	no cnv	no cnv	no cnv	no cnv	no cnv	no cnv	no cnv	no cnv	no cnv	no cnv	no cnv	no cnv	no cnv	no cnv	no cnv	no cnv	no cnv	no cnv	no cnv	no cnv	no cnv	no cnv	no cnv	no cnv	no cnv	no cnv	no cnv	no cnv	no cnv	no cnv	no cnv	no cnv	2.05297	no cnv	no cnv	no cnv	no cnv	no cnv	no cnv	no cnv
TGME49_254030	zinc finger CDGSH-type domain-containing protein	TGME49_chrIII: 1,419,448 - 1,421,147 (+)	1	no cnv	no cnv	no cnv	no cnv	no cnv	no cnv	no cnv	no cnv	no cnv	no cnv	no cnv	no cnv	no cnv	no cnv	no cnv	no cnv	no cnv	no cnv	no cnv	no cnv	no cnv	no cnv	no cnv	no cnv	no cnv	no cnv	no cnv	no cnv	no cnv	no cnv	no cnv	no cnv	no cnv	no cnv	no cnv	no cnv	no cnv	no cnv	1.99474	no cnv	no cnv	no cnv	no cnv	no cnv	no cnv	no cnv
TGME49_254040	hypothetical protein	TGME49_chrIII: 1,421,676 - 1,422,149 (+)	1	no cnv	no cnv	no cnv	no cnv	no cnv	no cnv	no cnv	no cnv	no cnv	no cnv	no cnv	no cnv	no cnv	no cnv	no cnv	no cnv	no cnv	no cnv	no cnv	no cnv	no cnv	no cnv	no cnv	no cnv	no cnv	no cnv	no cnv	no cnv	no cnv	no cnv	no cnv	no cnv	no cnv	no cnv	no cnv	no cnv	no cnv	no cnv	1.96525	no cnv	no cnv	no cnv	no cnv	no cnv	no cnv	no cnv
TGME49_254050	optic atrophy 3 protein (opa3) protein	TGME49_chrIII: 1,422,844 - 1,427,804 (-)	1	no cnv	no cnv	no cnv	no cnv	no cnv	no cnv	no cnv	no cnv	no cnv	no cnv	no cnv	no cnv	no cnv	no cnv	no cnv	no cnv	no cnv	no cnv	no cnv	no cnv	no cnv	no cnv	no cnv	no cnv	no cnv	no cnv	no cnv	no cnv	no cnv	no cnv	no cnv	no cnv	no cnv	no cnv	no cnv	no cnv	no cnv	no cnv	1.9199	no cnv	no cnv	no cnv	no cnv	no cnv	no cnv	no cnv
TGME49_254060	SAG-related sequence SRS14A (SRS14A)	TGME49_chrIII: 1,428,010 - 1,429,761 (+)	1	no cnv	no cnv	no cnv	no cnv	no cnv	no cnv	no cnv	no cnv	no cnv	no cnv	no cnv	no cnv	no cnv	no cnv	no cnv	no cnv	no cnv	no cnv	no cnv	no cnv	no cnv	no cnv	no cnv	no cnv	no cnv	no cnv	no cnv	no cnv	no cnv	no cnv	no cnv	no cnv	no cnv	no cnv	no cnv	no cnv	no cnv	no cnv	2.00151	no cnv	no cnv	no cnv	no cnv	no cnv	no cnv	no cnv
TGME49_254070	hypothetical protein	TGME49_chrIII: 1,431,478 - 1,437,620 (+)	1	no cnv	no cnv	no cnv	no cnv	no cnv	no cnv	no cnv	no cnv	no cnv	no cnv	no cnv	no cnv	no cnv	no cnv	no cnv	no cnv	no cnv	no cnv	no cnv	no cnv	no cnv	no cnv	no cnv	no cnv	no cnv	no cnv	no cnv	no cnv	no cnv	no cnv	no cnv	no cnv	no cnv	no cnv	no cnv	no cnv	no cnv	no cnv	1.90496	no cnv	no cnv	no cnv	no cnv	no cnv	no cnv	no cnv
TGME49_254080	metal cation transporter, ZIP family protein	TGME49_chrIII: 1,438,359 - 1,441,267 (+)	1	no cnv	no cnv	no cnv	no cnv	no cnv	no cnv	no cnv	no cnv	no cnv	no cnv	no cnv	no cnv	no cnv	no cnv	no cnv	no cnv	no cnv	no cnv	no cnv	no cnv	no cnv	no cnv	no cnv	no cnv	no cnv	no cnv	no cnv	no cnv	no cnv	no cnv	no cnv	no cnv	no cnv	no cnv	no cnv	no cnv	no cnv	no cnv	1.81972	no cnv	no cnv	no cnv	no cnv	no cnv	no cnv	no cnv
TGME49_254090	hypothetical protein	TGME49_chrIII: 1,441,912 - 1,448,062 (-)	1	no cnv	no cnv	no cnv	no cnv	no cnv	no cnv	no cnv	no cnv	no cnv	no cnv	no cnv	no cnv	no cnv	no cnv	no cnv	no cnv	no cnv	no cnv	no cnv	no cnv	no cnv	no cnv	no cnv	no cnv	no cnv	no cnv	no cnv	no cnv	no cnv	no cnv	no cnv	no cnv	no cnv	no cnv	no cnv	no cnv	no cnv	no cnv	1.84653	no cnv	no cnv	no cnv	no cnv	no cnv	no cnv	no cnv
TGME49_254100	tRNA-Ser	TGME49_chrIII: 1,448,007 - 1,448,088 (-)	1	no cnv	no cnv	no cnv	no cnv	no cnv	no cnv	no cnv	no cnv	no cnv	no cnv	no cnv	no cnv	no cnv	no cnv	no cnv	no cnv	no cnv	no cnv	no cnv	no cnv	no cnv	no cnv	no cnv	no cnv	no cnv	no cnv	no cnv	no cnv	no cnv	no cnv	no cnv	no cnv	no cnv	no cnv	no cnv	no cnv	no cnv	no cnv	1.71122	no cnv	no cnv	no cnv	no cnv	no cnv	no cnv	no cnv
TGME49_254110	tryptophanyl-tRNA synthetase (TrpRS1)	TGME49_chrIII: 1,449,205 - 1,456,401 (+)	1	no cnv	no cnv	no cnv	no cnv	no cnv	no cnv	no cnv	no cnv	no cnv	no cnv	no cnv	no cnv	no cnv	no cnv	no cnv	no cnv	no cnv	no cnv	no cnv	no cnv	no cnv	no cnv	no cnv	no cnv	no cnv	no cnv	no cnv	no cnv	no cnv	no cnv	no cnv	no cnv	no cnv	no cnv	no cnv	no cnv	no cnv	no cnv	1.9089	no cnv	no cnv	no cnv	no cnv	no cnv	no cnv	no cnv
TGME49_254120	autophagy-related protein 8 atg8, putative	TGME49_chrIII: 1,457,767 - 1,460,643 (+)	1	no cnv	no cnv	no cnv	no cnv	no cnv	no cnv	no cnv	no cnv	no cnv	no cnv	no cnv	no cnv	no cnv	no cnv	no cnv	no cnv	no cnv	no cnv	no cnv	no cnv	no cnv	no cnv	no cnv	no cnv	no cnv	no cnv	no cnv	no cnv	no cnv	no cnv	no cnv	no cnv	no cnv	no cnv	no cnv	no cnv	no cnv	no cnv	1.9923	no cnv	no cnv	no cnv	no cnv	no cnv	no cnv	no cnv
TGME49_254135	hypothetical protein	TGME49_chrIII: 1,461,130 - 1,469,560 (-)	1	no cnv	no cnv	no cnv	no cnv	no cnv	no cnv	no cnv	no cnv	no cnv	no cnv	no cnv	no cnv	no cnv	no cnv	no cnv	no cnv	no cnv	no cnv	no cnv	no cnv	no cnv	no cnv	no cnv	no cnv	no cnv	no cnv	no cnv	no cnv	no cnv	no cnv	no cnv	no cnv	no cnv	no cnv	no cnv	no cnv	no cnv	no cnv	1.97366	no cnv	no cnv	no cnv	no cnv	no cnv	no cnv	no cnv
TGME49_254140	DNA-directed RNA polymerase II RPABC4 (POLR2K)	TGME49_chrIII: 1,470,341 - 1,472,245 (+)	1	no cnv	no cnv	no cnv	no cnv	no cnv	no cnv	no cnv	no cnv	no cnv	no cnv	no cnv	no cnv	no cnv	no cnv	no cnv	no cnv	no cnv	no cnv	no cnv	no cnv	no cnv	no cnv	no cnv	no cnv	no cnv	no cnv	no cnv	no cnv	no cnv	no cnv	no cnv	no cnv	no cnv	no cnv	no cnv	no cnv	no cnv	no cnv	2.22171	no cnv	no cnv	no cnv	no cnv	no cnv	no cnv	no cnv
TGME49_254150	hypothetical protein	TGME49_chrIII: 1,473,172 - 1,478,871 (-)	1	no cnv	no cnv	no cnv	no cnv	no cnv	no cnv	no cnv	no cnv	no cnv	no cnv	no cnv	no cnv	no cnv	no cnv	no cnv	no cnv	no cnv	no cnv	no cnv	no cnv	no cnv	no cnv	no cnv	no cnv	no cnv	no cnv	no cnv	no cnv	no cnv	no cnv	no cnv	no cnv	no cnv	no cnv	no cnv	no cnv	no cnv	no cnv	1.8382	no cnv	no cnv	no cnv	no cnv	no cnv	no cnv	no cnv
TGME49_254160	hypothetical protein	TGME49_chrIII: 1,480,469 - 1,505,293 (+)	1	no cnv	no cnv	no cnv	no cnv	no cnv	no cnv	no cnv	no cnv	no cnv	no cnv	no cnv	no cnv	no cnv	no cnv	no cnv	no cnv	no cnv	no cnv	no cnv	no cnv	no cnv	no cnv	no cnv	no cnv	no cnv	no cnv	no cnv	no cnv	no cnv	no cnv	no cnv	no cnv	no cnv	no cnv	no cnv	no cnv	no cnv	no cnv	1.95663	no cnv	no cnv	no cnv	no cnv	no cnv	no cnv	no cnv
TGME49_254180	radial spoke protein 3 protein	TGME49_chrIII: 1,505,211 - 1,510,738 (-)	1	no cnv	no cnv	no cnv	no cnv	no cnv	no cnv	no cnv	no cnv	no cnv	no cnv	no cnv	no cnv	no cnv	no cnv	no cnv	no cnv	no cnv	no cnv	no cnv	no cnv	no cnv	no cnv	no cnv	no cnv	no cnv	no cnv	no cnv	no cnv	no cnv	no cnv	no cnv	no cnv	no cnv	no cnv	no cnv	no cnv	no cnv	no cnv	1.98646	no cnv	no cnv	no cnv	no cnv	no cnv	no cnv	no cnv
TGME49_254190	calcium signaling protein kinase MARK, putative	TGME49_chrIII: 1,513,103 - 1,517,475 (+)	1	no cnv	no cnv	no cnv	no cnv	no cnv	no cnv	no cnv	no cnv	no cnv	no cnv	no cnv	no cnv	no cnv	no cnv	no cnv	no cnv	no cnv	no cnv	no cnv	no cnv	no cnv	no cnv	no cnv	no cnv	no cnv	no cnv	no cnv	no cnv	no cnv	no cnv	no cnv	no cnv	no cnv	no cnv	no cnv	no cnv	no cnv	no cnv	1.98302	no cnv	no cnv	no cnv	no cnv	no cnv	no cnv	no cnv
TGME49_254200	anticodon binding domain-containing protein	TGME49_chrIII: 1,518,757 - 1,529,288 (-)	1	no cnv	no cnv	no cnv	no cnv	no cnv	no cnv	no cnv	no cnv	no cnv	no cnv	no cnv	no cnv	no cnv	no cnv	no cnv	no cnv	no cnv	no cnv	no cnv	no cnv	no cnv	no cnv	no cnv	no cnv	no cnv	no cnv	no cnv	no cnv	no cnv	no cnv	no cnv	no cnv	no cnv	no cnv	no cnv	no cnv	no cnv	no cnv	1.99148	no cnv	no cnv	no cnv	no cnv	no cnv	no cnv	no cnv
TGME49_254210	RNA recognition motif-containing protein	TGME49_chrIII: 1,529,734 - 1,538,230 (+)	1	no cnv	no cnv	no cnv	no cnv	no cnv	no cnv	no cnv	no cnv	no cnv	no cnv	no cnv	no cnv	no cnv	no cnv	no cnv	no cnv	no cnv	no cnv	no cnv	no cnv	no cnv	no cnv	no cnv	no cnv	no cnv	no cnv	no cnv	no cnv	no cnv	no cnv	no cnv	no cnv	no cnv	no cnv	no cnv	no cnv	no cnv	no cnv	1.71842	no cnv	no cnv	no cnv	no cnv	no cnv	no cnv	no cnv
TGME49_254220	hypothetical protein	TGME49_chrIII: 1,538,463 - 1,546,813 (-)	1	no cnv	no cnv	no cnv	no cnv	no cnv	no cnv	no cnv	no cnv	no cnv	no cnv	no cnv	no cnv	no cnv	no cnv	no cnv	no cnv	no cnv	no cnv	no cnv	no cnv	no cnv	no cnv	no cnv	no cnv	no cnv	no cnv	no cnv	no cnv	no cnv	no cnv	no cnv	no cnv	no cnv	no cnv	no cnv	no cnv	no cnv	no cnv	1.88673	no cnv	no cnv	no cnv	no cnv	no cnv	no cnv	no cnv
TGME49_254230	hypothetical protein	TGME49_chrIII: 1,547,023 - 1,556,304 (+)	1	no cnv	no cnv	no cnv	no cnv	no cnv	no cnv	no cnv	no cnv	no cnv	no cnv	no cnv	no cnv	no cnv	no cnv	no cnv	no cnv	no cnv	no cnv	no cnv	no cnv	no cnv	no cnv	no cnv	no cnv	no cnv	no cnv	no cnv	no cnv	no cnv	no cnv	no cnv	no cnv	no cnv	no cnv	no cnv	no cnv	no cnv	no cnv	2.0232	no cnv	no cnv	no cnv	no cnv	no cnv	no cnv	no cnv
TGME49_254250	PRELI family protein	TGME49_chrIII: 1,559,481 - 1,562,916 (-)	1	no cnv	no cnv	no cnv	no cnv	no cnv	no cnv	no cnv	no cnv	no cnv	no cnv	no cnv	no cnv	no cnv	no cnv	no cnv	no cnv	no cnv	no cnv	no cnv	no cnv	no cnv	no cnv	no cnv	no cnv	no cnv	no cnv	no cnv	no cnv	no cnv	no cnv	no cnv	no cnv	no cnv	no cnv	no cnv	no cnv	no cnv	no cnv	1.93591	no cnv	no cnv	no cnv	no cnv	no cnv	no cnv	no cnv
TGME49_254255	hypothetical protein	TGME49_chrIII: 1,562,931 - 1,564,436 (-)	1	no cnv	no cnv	no cnv	no cnv	no cnv	no cnv	no cnv	no cnv	no cnv	no cnv	no cnv	no cnv	no cnv	no cnv	no cnv	no cnv	no cnv	no cnv	no cnv	no cnv	no cnv	no cnv	no cnv	no cnv	no cnv	no cnv	no cnv	no cnv	no cnv	no cnv	no cnv	no cnv	no cnv	no cnv	no cnv	no cnv	no cnv	no cnv	1.93403	no cnv	no cnv	no cnv	no cnv	no cnv	no cnv	no cnv
TGME49_254260	COX19 cytochrome c oxidase assembly family protein	TGME49_chrIII: 1,564,159 - 1,567,102 (+)	1	no cnv	no cnv	no cnv	no cnv	no cnv	no cnv	no cnv	no cnv	no cnv	no cnv	no cnv	no cnv	no cnv	no cnv	no cnv	no cnv	no cnv	no cnv	no cnv	no cnv	no cnv	no cnv	no cnv	no cnv	no cnv	no cnv	no cnv	no cnv	no cnv	no cnv	no cnv	no cnv	no cnv	no cnv	no cnv	no cnv	no cnv	no cnv	1.87256	no cnv	no cnv	no cnv	no cnv	no cnv	no cnv	no cnv
TGME49_254270	hypothetical protein	TGME49_chrIII: 1,569,124 - 1,571,616 (+)	1	no cnv	no cnv	no cnv	no cnv	no cnv	no cnv	no cnv	no cnv	no cnv	no cnv	no cnv	no cnv	no cnv	no cnv	no cnv	no cnv	no cnv	no cnv	no cnv	no cnv	no cnv	no cnv	no cnv	no cnv	no cnv	no cnv	no cnv	no cnv	no cnv	no cnv	no cnv	no cnv	no cnv	no cnv	no cnv	no cnv	no cnv	no cnv	2.00456	no cnv	no cnv	no cnv	no cnv	no cnv	no cnv	no cnv
TGME49_254280	DNA-directed RNA polymerase III RPC9 (RPC9)	TGME49_chrIII: 1,571,872 - 1,574,673 (-)	1	no cnv	no cnv	no cnv	no cnv	no cnv	no cnv	no cnv	no cnv	no cnv	no cnv	no cnv	no cnv	no cnv	no cnv	no cnv	no cnv	no cnv	no cnv	no cnv	no cnv	no cnv	no cnv	no cnv	no cnv	no cnv	no cnv	no cnv	no cnv	no cnv	no cnv	no cnv	no cnv	no cnv	no cnv	no cnv	no cnv	no cnv	no cnv	1.84349	no cnv	no cnv	no cnv	no cnv	no cnv	no cnv	no cnv
TGME49_254290	hypothetical protein	TGME49_chrIII: 1,577,312 - 1,583,780 (+)	1	no cnv	no cnv	no cnv	no cnv	no cnv	no cnv	no cnv	no cnv	no cnv	no cnv	no cnv	no cnv	no cnv	no cnv	no cnv	no cnv	no cnv	no cnv	no cnv	no cnv	no cnv	no cnv	no cnv	no cnv	no cnv	no cnv	no cnv	no cnv	no cnv	no cnv	no cnv	no cnv	no cnv	no cnv	no cnv	no cnv	no cnv	no cnv	1.8854	no cnv	no cnv	no cnv	no cnv	no cnv	no cnv	no cnv
TGME49_254300	hypothetical protein	TGME49_chrIII: 1,585,599 - 1,597,457 (+)	1	no cnv	no cnv	no cnv	no cnv	no cnv	no cnv	no cnv	no cnv	no cnv	no cnv	no cnv	no cnv	no cnv	no cnv	no cnv	no cnv	no cnv	no cnv	no cnv	no cnv	no cnv	no cnv	no cnv	no cnv	no cnv	no cnv	no cnv	no cnv	no cnv	no cnv	no cnv	no cnv	no cnv	no cnv	no cnv	no cnv	no cnv	no cnv	1.90092	no cnv	no cnv	no cnv	no cnv	no cnv	no cnv	no cnv
TGME49_254310	hypothetical protein	TGME49_chrIII: 1,607,553 - 1,608,479 (+)	1	no cnv	no cnv	no cnv	no cnv	no cnv	no cnv	no cnv	no cnv	no cnv	no cnv	no cnv	no cnv	no cnv	no cnv	no cnv	no cnv	no cnv	no cnv	no cnv	no cnv	no cnv	no cnv	no cnv	no cnv	no cnv	no cnv	no cnv	no cnv	no cnv	no cnv	no cnv	no cnv	no cnv	no cnv	no cnv	no cnv	no cnv	no cnv	1.82846	no cnv	no cnv	no cnv	no cnv	no cnv	no cnv	no cnv
TGME49_254320	hypothetical protein	TGME49_chrIII: 1,609,777 - 1,611,476 (+)	1	no cnv	no cnv	no cnv	no cnv	no cnv	no cnv	no cnv	no cnv	no cnv	no cnv	no cnv	no cnv	no cnv	no cnv	no cnv	no cnv	no cnv	no cnv	no cnv	no cnv	no cnv	no cnv	no cnv	no cnv	no cnv	no cnv	no cnv	no cnv	no cnv	no cnv	no cnv	no cnv	no cnv	no cnv	no cnv	no cnv	no cnv	no cnv	1.73469	no cnv	no cnv	no cnv	no cnv	no cnv	no cnv	no cnv
TGME49_254330	lipase	TGME49_chrIII: 1,612,934 - 1,618,993 (-)	1	no cnv	no cnv	no cnv	no cnv	no cnv	no cnv	no cnv	no cnv	no cnv	no cnv	no cnv	no cnv	no cnv	no cnv	no cnv	no cnv	no cnv	no cnv	no cnv	no cnv	no cnv	no cnv	no cnv	no cnv	no cnv	no cnv	no cnv	no cnv	no cnv	no cnv	no cnv	no cnv	no cnv	no cnv	no cnv	no cnv	no cnv	no cnv	1.92226	no cnv	no cnv	no cnv	no cnv	no cnv	no cnv	no cnv
TGME49_254335	hypothetical protein	TGME49_chrIII: 1,619,344 - 1,620,735 (+)	1	no cnv	no cnv	no cnv	no cnv	no cnv	no cnv	no cnv	no cnv	no cnv	no cnv	no cnv	no cnv	no cnv	no cnv	no cnv	no cnv	no cnv	no cnv	no cnv	no cnv	no cnv	no cnv	no cnv	no cnv	no cnv	no cnv	no cnv	no cnv	no cnv	no cnv	no cnv	no cnv	no cnv	no cnv	no cnv	no cnv	no cnv	no cnv	1.93957	no cnv	no cnv	no cnv	no cnv	no cnv	no cnv	no cnv
TGME49_254340	hypothetical protein	TGME49_chrIII: 1,620,779 - 1,622,958 (+)	1	no cnv	no cnv	no cnv	no cnv	no cnv	no cnv	no cnv	no cnv	no cnv	no cnv	no cnv	no cnv	no cnv	no cnv	no cnv	no cnv	no cnv	no cnv	no cnv	no cnv	no cnv	no cnv	no cnv	no cnv	no cnv	no cnv	no cnv	no cnv	no cnv	no cnv	no cnv	no cnv	no cnv	no cnv	no cnv	no cnv	no cnv	no cnv	1.88492	no cnv	no cnv	no cnv	no cnv	no cnv	no cnv	no cnv
TGME49_254350	endo-1,3(4)-beta-glucanase	TGME49_chrIII: 1,624,145 - 1,628,789 (-)	1	no cnv	no cnv	no cnv	no cnv	no cnv	no cnv	no cnv	no cnv	no cnv	no cnv	no cnv	no cnv	no cnv	no cnv	no cnv	no cnv	no cnv	no cnv	no cnv	no cnv	no cnv	no cnv	no cnv	no cnv	no cnv	no cnv	no cnv	no cnv	no cnv	no cnv	no cnv	no cnv	no cnv	no cnv	no cnv	no cnv	no cnv	no cnv	1.93179	no cnv	no cnv	no cnv	no cnv	no cnv	no cnv	no cnv
TGME49_254360	hypothetical protein	TGME49_chrIII: 1,634,906 - 1,637,087 (-)	1	no cnv	no cnv	no cnv	no cnv	no cnv	no cnv	no cnv	no cnv	no cnv	no cnv	no cnv	no cnv	no cnv	no cnv	no cnv	no cnv	no cnv	no cnv	no cnv	no cnv	no cnv	no cnv	no cnv	no cnv	no cnv	no cnv	no cnv	no cnv	no cnv	no cnv	no cnv	no cnv	no cnv	no cnv	no cnv	no cnv	no cnv	no cnv	1.9314	no cnv	no cnv	no cnv	no cnv	no cnv	no cnv	no cnv
TGME49_254365	phosphatidate cytidylyltransferase	TGME49_chrIII: 1,647,871 - 1,651,582 (+)	1	no cnv	no cnv	no cnv	no cnv	no cnv	no cnv	no cnv	no cnv	no cnv	no cnv	no cnv	no cnv	no cnv	no cnv	no cnv	no cnv	no cnv	no cnv	no cnv	no cnv	no cnv	no cnv	no cnv	no cnv	no cnv	no cnv	no cnv	no cnv	no cnv	no cnv	no cnv	no cnv	no cnv	no cnv	no cnv	no cnv	no cnv	no cnv	1.86573	no cnv	no cnv	no cnv	no cnv	no cnv	no cnv	no cnv
TGME49_254370	guanylyl cyclase	TGME49_chrIII: 1,654,005 - 1,693,089 (+)	1	no cnv	no cnv	no cnv	no cnv	no cnv	no cnv	no cnv	no cnv	no cnv	no cnv	no cnv	no cnv	no cnv	no cnv	no cnv	no cnv	no cnv	no cnv	no cnv	no cnv	no cnv	no cnv	no cnv	no cnv	no cnv	no cnv	no cnv	no cnv	no cnv	no cnv	no cnv	no cnv	no cnv	no cnv	no cnv	no cnv	no cnv	no cnv	1.89453	no cnv	no cnv	no cnv	no cnv	no cnv	no cnv	no cnv
TGME49_254380	ribosomal protein L11, putative	TGME49_chrIII: 1,695,655 - 1,700,062 (+)	1	no cnv	no cnv	no cnv	no cnv	no cnv	no cnv	no cnv	no cnv	no cnv	no cnv	no cnv	no cnv	no cnv	no cnv	no cnv	no cnv	no cnv	no cnv	no cnv	no cnv	no cnv	no cnv	no cnv	no cnv	no cnv	no cnv	no cnv	no cnv	no cnv	no cnv	no cnv	no cnv	no cnv	no cnv	no cnv	no cnv	no cnv	no cnv	2.02247	no cnv	no cnv	no cnv	no cnv	no cnv	no cnv	no cnv
TGME49_254390	CRAL/TRIO domain-containing protein	TGME49_chrIII: 1,699,735 - 1,709,703 (-)	1	no cnv	no cnv	no cnv	no cnv	no cnv	no cnv	no cnv	no cnv	no cnv	no cnv	no cnv	no cnv	no cnv	no cnv	no cnv	no cnv	no cnv	no cnv	no cnv	no cnv	no cnv	no cnv	no cnv	no cnv	no cnv	no cnv	no cnv	no cnv	no cnv	no cnv	no cnv	no cnv	no cnv	no cnv	no cnv	no cnv	no cnv	no cnv	2.0773	no cnv	no cnv	no cnv	no cnv	no cnv	no cnv	no cnv
TGME49_254400	LSU ribosomal protein L2P, putative	TGME49_chrIII: 1,709,903 - 1,712,796 (+)	1	no cnv	no cnv	no cnv	no cnv	no cnv	no cnv	no cnv	no cnv	no cnv	no cnv	no cnv	no cnv	no cnv	no cnv	no cnv	no cnv	no cnv	no cnv	no cnv	no cnv	no cnv	no cnv	no cnv	no cnv	no cnv	no cnv	no cnv	no cnv	no cnv	no cnv	no cnv	no cnv	no cnv	no cnv	no cnv	no cnv	no cnv	no cnv	1.92647	no cnv	no cnv	no cnv	no cnv	no cnv	no cnv	no cnv
TGME49_254410	protein phosphatase 2C, putative	TGME49_chrIII: 1,713,345 - 1,721,954 (-)	1	no cnv	no cnv	no cnv	no cnv	no cnv	no cnv	no cnv	no cnv	no cnv	no cnv	no cnv	no cnv	no cnv	no cnv	no cnv	no cnv	no cnv	no cnv	no cnv	no cnv	no cnv	no cnv	no cnv	no cnv	no cnv	no cnv	no cnv	no cnv	no cnv	no cnv	no cnv	no cnv	no cnv	no cnv	no cnv	no cnv	no cnv	no cnv	1.91835	no cnv	no cnv	no cnv	no cnv	no cnv	no cnv	no cnv
TGME49_254420	phospholipase, patatin family protein	TGME49_chrIII: 1,722,225 - 1,734,237 (+)	1	no cnv	no cnv	no cnv	no cnv	no cnv	no cnv	no cnv	no cnv	no cnv	no cnv	no cnv	no cnv	no cnv	no cnv	no cnv	no cnv	no cnv	no cnv	no cnv	no cnv	no cnv	no cnv	no cnv	no cnv	no cnv	no cnv	no cnv	no cnv	no cnv	no cnv	no cnv	no cnv	no cnv	no cnv	no cnv	no cnv	no cnv	no cnv	1.8914	no cnv	no cnv	no cnv	no cnv	no cnv	no cnv	no cnv
TGME49_254430	microneme protein, putative	TGME49_chrIII: 1,735,173 - 1,738,664 (-)	1	no cnv	no cnv	no cnv	no cnv	no cnv	no cnv	no cnv	no cnv	no cnv	no cnv	no cnv	no cnv	no cnv	no cnv	no cnv	no cnv	no cnv	no cnv	no cnv	no cnv	no cnv	no cnv	no cnv	no cnv	no cnv	no cnv	no cnv	no cnv	no cnv	no cnv	no cnv	no cnv	no cnv	no cnv	no cnv	no cnv	no cnv	no cnv	1.86369	no cnv	no cnv	no cnv	no cnv	no cnv	no cnv	no cnv
TGME49_254440	ribosomal protein RPL12 (RPL12)	TGME49_chrIII: 1,739,976 - 1,743,315 (-)	1	no cnv	no cnv	no cnv	no cnv	no cnv	no cnv	no cnv	no cnv	no cnv	no cnv	no cnv	no cnv	no cnv	no cnv	no cnv	no cnv	no cnv	no cnv	no cnv	no cnv	no cnv	no cnv	no cnv	no cnv	no cnv	no cnv	no cnv	no cnv	no cnv	no cnv	no cnv	no cnv	no cnv	no cnv	no cnv	no cnv	no cnv	no cnv	1.95659	no cnv	no cnv	no cnv	no cnv	no cnv	no cnv	no cnv
TGME49_254450	Pelota, putative	TGME49_chrIII: 1,748,506 - 1,755,053 (+)	1	no cnv	no cnv	no cnv	no cnv	no cnv	no cnv	no cnv	no cnv	no cnv	no cnv	no cnv	no cnv	no cnv	no cnv	no cnv	no cnv	no cnv	no cnv	no cnv	no cnv	no cnv	no cnv	no cnv	no cnv	no cnv	no cnv	no cnv	no cnv	no cnv	no cnv	no cnv	no cnv	no cnv	no cnv	no cnv	no cnv	no cnv	no cnv	2.04698	no cnv	no cnv	no cnv	no cnv	no cnv	no cnv	no cnv
TGME49_254460	hypothetical protein	TGME49_chrIII: 1,754,547 - 1,758,221 (-)	1	no cnv	no cnv	no cnv	no cnv	no cnv	no cnv	no cnv	no cnv	no cnv	no cnv	no cnv	no cnv	no cnv	no cnv	no cnv	no cnv	no cnv	no cnv	no cnv	no cnv	no cnv	no cnv	no cnv	no cnv	no cnv	no cnv	no cnv	no cnv	no cnv	no cnv	no cnv	no cnv	no cnv	no cnv	no cnv	no cnv	no cnv	no cnv	1.80123	no cnv	no cnv	no cnv	no cnv	no cnv	no cnv	no cnv
TGME49_254470	hypothetical protein	TGME49_chrIII: 1,758,385 - 1,764,667 (+)	1	no cnv	no cnv	no cnv	no cnv	no cnv	no cnv	no cnv	no cnv	no cnv	no cnv	no cnv	no cnv	no cnv	no cnv	no cnv	no cnv	no cnv	no cnv	no cnv	no cnv	no cnv	no cnv	no cnv	no cnv	no cnv	no cnv	no cnv	no cnv	no cnv	no cnv	no cnv	no cnv	no cnv	no cnv	no cnv	no cnv	no cnv	no cnv	1.98073	no cnv	no cnv	no cnv	no cnv	no cnv	no cnv	no cnv
TGME49_254480	WD domain, G-beta repeat-containing protein	TGME49_chrIII: 1,764,737 - 1,769,247 (-)	1	no cnv	no cnv	no cnv	no cnv	no cnv	no cnv	no cnv	no cnv	no cnv	no cnv	no cnv	no cnv	no cnv	no cnv	no cnv	no cnv	no cnv	no cnv	no cnv	no cnv	no cnv	no cnv	no cnv	no cnv	no cnv	no cnv	no cnv	no cnv	no cnv	no cnv	no cnv	no cnv	no cnv	no cnv	no cnv	no cnv	no cnv	no cnv	1.89232	no cnv	no cnv	no cnv	no cnv	no cnv	no cnv	no cnv
TGME49_254485	hypothetical protein	TGME49_chrIII: 1,769,592 - 1,771,843 (-)	1	no cnv	no cnv	no cnv	no cnv	no cnv	no cnv	no cnv	no cnv	no cnv	no cnv	no cnv	no cnv	no cnv	no cnv	no cnv	no cnv	no cnv	no cnv	no cnv	no cnv	no cnv	no cnv	no cnv	no cnv	no cnv	no cnv	no cnv	no cnv	no cnv	no cnv	no cnv	no cnv	no cnv	no cnv	no cnv	no cnv	no cnv	no cnv	2.03823	no cnv	no cnv	no cnv	no cnv	no cnv	no cnv	no cnv
TGME49_254490	Sel1 repeat-containing protein	TGME49_chrIII: 1,772,073 - 1,789,273 (+)	1	no cnv	no cnv	no cnv	no cnv	no cnv	no cnv	no cnv	no cnv	no cnv	no cnv	no cnv	no cnv	no cnv	no cnv	no cnv	no cnv	no cnv	no cnv	no cnv	no cnv	no cnv	no cnv	no cnv	no cnv	no cnv	no cnv	no cnv	no cnv	no cnv	no cnv	no cnv	no cnv	no cnv	no cnv	no cnv	no cnv	no cnv	no cnv	1.87296	no cnv	no cnv	no cnv	no cnv	no cnv	no cnv	no cnv
TGME49_254500	hypothetical protein	TGME49_chrIII: 1,790,816 - 1,795,244 (+)	1	no cnv	no cnv	no cnv	no cnv	no cnv	no cnv	no cnv	no cnv	no cnv	no cnv	no cnv	no cnv	no cnv	no cnv	no cnv	no cnv	no cnv	no cnv	no cnv	no cnv	no cnv	no cnv	no cnv	no cnv	no cnv	no cnv	no cnv	no cnv	no cnv	no cnv	no cnv	no cnv	no cnv	no cnv	no cnv	no cnv	no cnv	no cnv	2.02493	no cnv	no cnv	no cnv	no cnv	no cnv	no cnv	no cnv
TGME49_254510	ankyrin repeat-containing protein	TGME49_chrIII: 1,796,054 - 1,801,417 (-)	1	no cnv	no cnv	no cnv	no cnv	no cnv	no cnv	no cnv	no cnv	no cnv	no cnv	no cnv	no cnv	no cnv	no cnv	no cnv	no cnv	no cnv	no cnv	no cnv	no cnv	no cnv	no cnv	no cnv	no cnv	no cnv	no cnv	no cnv	no cnv	no cnv	no cnv	no cnv	no cnv	no cnv	no cnv	no cnv	no cnv	no cnv	no cnv	1.91215	no cnv	no cnv	no cnv	no cnv	no cnv	no cnv	no cnv
TGME49_254520	mediator complex subunit MED11 (MED11)	TGME49_chrIII: 1,801,858 - 1,806,057 (+)	1	no cnv	no cnv	no cnv	no cnv	no cnv	no cnv	no cnv	no cnv	no cnv	no cnv	no cnv	no cnv	no cnv	no cnv	no cnv	no cnv	no cnv	no cnv	no cnv	no cnv	no cnv	no cnv	no cnv	no cnv	no cnv	no cnv	no cnv	no cnv	no cnv	no cnv	no cnv	no cnv	no cnv	no cnv	no cnv	no cnv	no cnv	no cnv	2.01348	no cnv	no cnv	no cnv	no cnv	no cnv	no cnv	no cnv
TGME49_254530	hypothetical protein	TGME49_chrIII: 1,807,257 - 1,817,101 (+)	1	no cnv	no cnv	no cnv	no cnv	no cnv	no cnv	no cnv	no cnv	no cnv	no cnv	no cnv	no cnv	no cnv	no cnv	no cnv	no cnv	no cnv	no cnv	no cnv	no cnv	no cnv	no cnv	no cnv	no cnv	no cnv	no cnv	no cnv	no cnv	no cnv	no cnv	no cnv	no cnv	no cnv	no cnv	no cnv	no cnv	no cnv	no cnv	1.80809	no cnv	no cnv	no cnv	no cnv	no cnv	no cnv	no cnv
TGME49_254540	CDP-alcohol phosphatidyltransferase superfamily protein	TGME49_chrIII: 1,817,796 - 1,821,467 (-)	1	no cnv	no cnv	no cnv	no cnv	no cnv	no cnv	no cnv	no cnv	no cnv	no cnv	no cnv	no cnv	no cnv	no cnv	no cnv	no cnv	no cnv	no cnv	no cnv	no cnv	no cnv	no cnv	no cnv	no cnv	no cnv	no cnv	no cnv	no cnv	no cnv	no cnv	no cnv	no cnv	no cnv	no cnv	no cnv	no cnv	no cnv	no cnv	1.78126	no cnv	no cnv	no cnv	no cnv	no cnv	no cnv	no cnv
TGME49_254555	histone lysine acetyltransferase GCN5-A (GCN5A)	TGME49_chrIII: 1,821,491 - 1,831,060 (+)	1	no cnv	no cnv	no cnv	no cnv	no cnv	no cnv	no cnv	no cnv	no cnv	no cnv	no cnv	no cnv	no cnv	no cnv	no cnv	no cnv	no cnv	no cnv	no cnv	no cnv	no cnv	no cnv	no cnv	no cnv	no cnv	no cnv	no cnv	no cnv	no cnv	no cnv	no cnv	no cnv	no cnv	no cnv	no cnv	no cnv	no cnv	no cnv	1.89039	no cnv	no cnv	no cnv	no cnv	no cnv	no cnv	no cnv
TGME49_254570	hypothetical protein	TGME49_chrIII: 1,830,670 - 1,845,632 (-)	1	no cnv	no cnv	no cnv	no cnv	no cnv	no cnv	no cnv	no cnv	no cnv	no cnv	no cnv	no cnv	no cnv	no cnv	no cnv	no cnv	no cnv	no cnv	no cnv	no cnv	no cnv	no cnv	no cnv	no cnv	no cnv	no cnv	no cnv	no cnv	no cnv	no cnv	no cnv	no cnv	no cnv	no cnv	no cnv	no cnv	no cnv	no cnv	1.97399	no cnv	no cnv	no cnv	no cnv	no cnv	no cnv	no cnv
TGME49_254580	UDP-galactose transporter family protein	TGME49_chrIII: 1,846,514 - 1,850,143 (-)	1	no cnv	no cnv	no cnv	no cnv	no cnv	no cnv	no cnv	no cnv	no cnv	no cnv	no cnv	no cnv	no cnv	no cnv	no cnv	no cnv	no cnv	no cnv	no cnv	no cnv	no cnv	no cnv	no cnv	no cnv	no cnv	no cnv	no cnv	no cnv	no cnv	no cnv	no cnv	no cnv	no cnv	no cnv	no cnv	no cnv	no cnv	no cnv	1.95509	no cnv	no cnv	no cnv	no cnv	no cnv	no cnv	no cnv
TGME49_254590	hypothetical protein	TGME49_chrIII: 1,851,530 - 1,852,407 (-)	1	no cnv	no cnv	no cnv	no cnv	no cnv	no cnv	no cnv	no cnv	no cnv	no cnv	no cnv	no cnv	no cnv	no cnv	no cnv	no cnv	no cnv	no cnv	no cnv	no cnv	no cnv	no cnv	no cnv	no cnv	no cnv	no cnv	no cnv	no cnv	no cnv	no cnv	no cnv	no cnv	no cnv	no cnv	no cnv	no cnv	no cnv	no cnv	1.81674	no cnv	no cnv	no cnv	no cnv	no cnv	no cnv	no cnv
TGME49_254600	ubiquitin family protein	TGME49_chrIII: 1,853,818 - 1,854,051 (+)	1	no cnv	no cnv	no cnv	no cnv	no cnv	no cnv	no cnv	no cnv	no cnv	no cnv	no cnv	no cnv	no cnv	no cnv	no cnv	no cnv	no cnv	no cnv	no cnv	no cnv	no cnv	no cnv	no cnv	no cnv	no cnv	no cnv	no cnv	no cnv	no cnv	no cnv	no cnv	no cnv	no cnv	no cnv	no cnv	no cnv	no cnv	no cnv	1.96642	no cnv	no cnv	no cnv	no cnv	no cnv	no cnv	no cnv
TGME49_254603	hypothetical protein	TGME49_chrIII: 1,854,897 - 1,855,817 (-)	1	no cnv	no cnv	no cnv	no cnv	no cnv	no cnv	no cnv	no cnv	no cnv	no cnv	no cnv	no cnv	no cnv	no cnv	no cnv	no cnv	no cnv	no cnv	no cnv	no cnv	no cnv	no cnv	no cnv	no cnv	no cnv	no cnv	no cnv	no cnv	no cnv	no cnv	no cnv	no cnv	no cnv	no cnv	no cnv	no cnv	no cnv	no cnv	1.9562	no cnv	no cnv	no cnv	no cnv	no cnv	no cnv	no cnv
TGME49_254606	hypothetical protein	TGME49_chrIII: 1,856,653 - 1,857,213 (-)	1	no cnv	no cnv	no cnv	no cnv	no cnv	no cnv	no cnv	no cnv	no cnv	no cnv	no cnv	no cnv	no cnv	no cnv	no cnv	no cnv	no cnv	no cnv	no cnv	no cnv	no cnv	no cnv	no cnv	no cnv	no cnv	no cnv	no cnv	no cnv	no cnv	no cnv	no cnv	no cnv	no cnv	no cnv	no cnv	no cnv	no cnv	no cnv	1.82634	no cnv	no cnv	no cnv	no cnv	no cnv	no cnv	no cnv
TGME49_254610	Tim10/DDP family zinc finger superfamily protein	TGME49_chrIII: 1,857,220 - 1,859,020 (-)	1	no cnv	no cnv	no cnv	no cnv	no cnv	no cnv	no cnv	no cnv	no cnv	no cnv	no cnv	no cnv	no cnv	no cnv	no cnv	no cnv	no cnv	no cnv	no cnv	no cnv	no cnv	no cnv	no cnv	no cnv	no cnv	no cnv	no cnv	no cnv	no cnv	no cnv	no cnv	no cnv	no cnv	no cnv	no cnv	no cnv	no cnv	no cnv	1.98322	no cnv	no cnv	no cnv	no cnv	no cnv	no cnv	no cnv
TGME49_254620	ribosomal protein RPL39 (RPL39)	TGME49_chrIII: 1,860,696 - 1,861,757 (-)	1	no cnv	no cnv	no cnv	no cnv	no cnv	no cnv	no cnv	no cnv	no cnv	no cnv	no cnv	no cnv	no cnv	no cnv	no cnv	no cnv	no cnv	no cnv	no cnv	no cnv	no cnv	no cnv	no cnv	no cnv	no cnv	no cnv	no cnv	no cnv	no cnv	no cnv	no cnv	no cnv	no cnv	no cnv	no cnv	no cnv	no cnv	no cnv	1.99474	no cnv	no cnv	no cnv	no cnv	no cnv	no cnv	no cnv
TGME49_254625	hypothetical protein	TGME49_chrIII: 1,864,721 - 1,867,434 (+)	1	no cnv	no cnv	no cnv	no cnv	no cnv	no cnv	no cnv	no cnv	no cnv	no cnv	no cnv	no cnv	no cnv	no cnv	no cnv	no cnv	no cnv	no cnv	no cnv	no cnv	no cnv	no cnv	no cnv	no cnv	no cnv	no cnv	no cnv	no cnv	no cnv	no cnv	no cnv	no cnv	no cnv	no cnv	no cnv	no cnv	no cnv	no cnv	2.06903	no cnv	no cnv	no cnv	no cnv	no cnv	no cnv	no cnv
TGME49_254630	CMGC kinase	TGME49_chrIII: 1,867,172 - 1,872,583 (-)	1	no cnv	no cnv	no cnv	no cnv	no cnv	no cnv	no cnv	no cnv	no cnv	no cnv	no cnv	no cnv	no cnv	no cnv	no cnv	no cnv	no cnv	no cnv	no cnv	no cnv	no cnv	no cnv	no cnv	no cnv	no cnv	no cnv	no cnv	no cnv	no cnv	no cnv	no cnv	no cnv	no cnv	no cnv	no cnv	no cnv	no cnv	no cnv	2.01054	no cnv	no cnv	no cnv	no cnv	no cnv	no cnv	no cnv
TGME49_254635	hypothetical protein	TGME49_chrIII: 1,872,700 - 1,873,794 (-)	1	no cnv	no cnv	no cnv	no cnv	no cnv	no cnv	no cnv	no cnv	no cnv	no cnv	no cnv	no cnv	no cnv	no cnv	no cnv	no cnv	no cnv	no cnv	no cnv	no cnv	no cnv	no cnv	no cnv	no cnv	no cnv	no cnv	no cnv	no cnv	no cnv	no cnv	no cnv	no cnv	no cnv	no cnv	no cnv	no cnv	no cnv	no cnv	1.97122	no cnv	no cnv	no cnv	no cnv	no cnv	no cnv	no cnv
TGME49_254640	hypothetical protein	TGME49_chrIII: 1,873,818 - 1,875,867 (-)	1	no cnv	no cnv	no cnv	no cnv	no cnv	no cnv	no cnv	no cnv	no cnv	no cnv	no cnv	no cnv	no cnv	no cnv	no cnv	no cnv	no cnv	no cnv	no cnv	no cnv	no cnv	no cnv	no cnv	no cnv	no cnv	no cnv	no cnv	no cnv	no cnv	no cnv	no cnv	no cnv	no cnv	no cnv	no cnv	no cnv	no cnv	no cnv	2.00276	no cnv	no cnv	no cnv	no cnv	no cnv	no cnv	no cnv
TGME49_254650	zinc finger protein	TGME49_chrIII: 1,874,179 - 1,877,520 (+)	1	no cnv	no cnv	no cnv	no cnv	no cnv	no cnv	no cnv	no cnv	no cnv	no cnv	no cnv	no cnv	no cnv	no cnv	no cnv	no cnv	no cnv	no cnv	no cnv	no cnv	no cnv	no cnv	no cnv	no cnv	no cnv	no cnv	no cnv	no cnv	no cnv	no cnv	no cnv	no cnv	no cnv	no cnv	no cnv	no cnv	no cnv	no cnv	2.0229	no cnv	no cnv	no cnv	no cnv	no cnv	no cnv	no cnv
TGME49_254660	ankyrin repeat-containing protein	TGME49_chrIII: 1,877,394 - 1,879,835 (-)	1	no cnv	no cnv	no cnv	no cnv	no cnv	no cnv	no cnv	no cnv	no cnv	no cnv	no cnv	no cnv	no cnv	no cnv	no cnv	no cnv	no cnv	no cnv	no cnv	no cnv	no cnv	no cnv	no cnv	no cnv	no cnv	no cnv	no cnv	no cnv	no cnv	no cnv	no cnv	no cnv	no cnv	no cnv	no cnv	no cnv	no cnv	no cnv	1.9997	no cnv	no cnv	no cnv	no cnv	no cnv	no cnv	no cnv
TGME49_254670	hypothetical protein	TGME49_chrIII: 1,879,970 - 1,881,158 (-)	1	no cnv	no cnv	no cnv	no cnv	no cnv	no cnv	no cnv	no cnv	no cnv	no cnv	no cnv	no cnv	no cnv	no cnv	no cnv	no cnv	no cnv	no cnv	no cnv	no cnv	no cnv	no cnv	no cnv	no cnv	no cnv	no cnv	no cnv	no cnv	no cnv	no cnv	no cnv	no cnv	no cnv	no cnv	no cnv	no cnv	no cnv	no cnv	1.9784	no cnv	no cnv	no cnv	no cnv	no cnv	no cnv	no cnv
TGME49_254680	hypothetical protein	TGME49_chrIII: 1,881,917 - 1,883,244 (-)	1	no cnv	no cnv	no cnv	no cnv	no cnv	no cnv	no cnv	no cnv	no cnv	no cnv	no cnv	no cnv	no cnv	no cnv	no cnv	no cnv	no cnv	no cnv	no cnv	no cnv	no cnv	no cnv	no cnv	no cnv	no cnv	no cnv	no cnv	no cnv	no cnv	no cnv	no cnv	no cnv	no cnv	no cnv	no cnv	no cnv	no cnv	no cnv	1.90156	no cnv	no cnv	no cnv	no cnv	no cnv	no cnv	no cnv
TGME49_254690	phospholipase/carboxylesterase	TGME49_chrIII: 1,883,446 - 1,887,666 (+)	1	no cnv	no cnv	no cnv	no cnv	no cnv	no cnv	no cnv	no cnv	no cnv	no cnv	no cnv	no cnv	no cnv	no cnv	no cnv	no cnv	no cnv	no cnv	no cnv	no cnv	no cnv	no cnv	no cnv	no cnv	no cnv	no cnv	no cnv	no cnv	no cnv	no cnv	no cnv	no cnv	no cnv	no cnv	no cnv	no cnv	no cnv	no cnv	2.08066	no cnv	no cnv	no cnv	no cnv	no cnv	no cnv	no cnv
TGME49_254700	hypothetical protein	TGME49_chrIII: 1,889,388 - 1,891,594 (-)	1	no cnv	no cnv	no cnv	no cnv	no cnv	no cnv	no cnv	no cnv	no cnv	no cnv	no cnv	no cnv	no cnv	no cnv	no cnv	no cnv	no cnv	no cnv	no cnv	no cnv	no cnv	no cnv	no cnv	no cnv	no cnv	no cnv	no cnv	no cnv	no cnv	no cnv	no cnv	no cnv	no cnv	no cnv	no cnv	no cnv	no cnv	no cnv	1.84978	no cnv	no cnv	no cnv	no cnv	no cnv	no cnv	no cnv
TGME49_254710	serine esterase (DUF676) protein	TGME49_chrIII: 1,892,230 - 1,904,366 (-)	1	no cnv	no cnv	no cnv	no cnv	no cnv	no cnv	no cnv	no cnv	no cnv	no cnv	no cnv	no cnv	no cnv	no cnv	no cnv	no cnv	no cnv	no cnv	no cnv	no cnv	no cnv	no cnv	no cnv	no cnv	no cnv	no cnv	no cnv	no cnv	no cnv	no cnv	no cnv	no cnv	no cnv	no cnv	no cnv	no cnv	no cnv	no cnv	1.8913	no cnv	no cnv	no cnv	no cnv	no cnv	no cnv	no cnv
TGME49_254720	dense granule protein GRA8 (GRA8)	TGME49_chrIII: 1,904,184 - 1,905,993 (+)	1	no cnv	no cnv	no cnv	no cnv	no cnv	no cnv	no cnv	no cnv	no cnv	no cnv	no cnv	no cnv	no cnv	no cnv	no cnv	no cnv	no cnv	no cnv	no cnv	no cnv	no cnv	no cnv	no cnv	no cnv	no cnv	no cnv	no cnv	no cnv	no cnv	no cnv	no cnv	no cnv	no cnv	no cnv	no cnv	no cnv	no cnv	no cnv	1.90104	no cnv	no cnv	no cnv	no cnv	no cnv	no cnv	no cnv
TGME49_254730	POPLD (NUC188) domain-containing protein	TGME49_chrIII: 1,905,289 - 1,914,230 (-)	1	no cnv	no cnv	no cnv	no cnv	no cnv	no cnv	no cnv	no cnv	no cnv	no cnv	no cnv	no cnv	no cnv	no cnv	no cnv	no cnv	no cnv	no cnv	no cnv	no cnv	no cnv	no cnv	no cnv	no cnv	no cnv	no cnv	no cnv	no cnv	no cnv	no cnv	no cnv	no cnv	no cnv	no cnv	no cnv	no cnv	no cnv	no cnv	1.96103	no cnv	no cnv	no cnv	no cnv	no cnv	no cnv	no cnv
TGME49_254740	endoribonuclease L-PSP protein	TGME49_chrIII: 1,914,622 - 1,916,117 (+)	1	no cnv	no cnv	no cnv	no cnv	no cnv	no cnv	no cnv	no cnv	no cnv	no cnv	no cnv	no cnv	no cnv	no cnv	no cnv	no cnv	no cnv	no cnv	no cnv	no cnv	no cnv	no cnv	no cnv	no cnv	no cnv	no cnv	no cnv	no cnv	no cnv	no cnv	no cnv	no cnv	no cnv	no cnv	no cnv	no cnv	no cnv	no cnv	2.03114	no cnv	no cnv	no cnv	no cnv	no cnv	no cnv	no cnv
TGME49_254750	c3orf15 protein	TGME49_chrIII: 1,918,202 - 1,920,894 (+)	1	no cnv	no cnv	no cnv	no cnv	no cnv	no cnv	no cnv	no cnv	no cnv	no cnv	no cnv	no cnv	no cnv	no cnv	no cnv	no cnv	no cnv	no cnv	no cnv	no cnv	no cnv	no cnv	no cnv	no cnv	no cnv	no cnv	no cnv	no cnv	no cnv	no cnv	no cnv	no cnv	no cnv	no cnv	no cnv	no cnv	no cnv	no cnv	2.0544	no cnv	no cnv	no cnv	no cnv	no cnv	no cnv	no cnv
TGME49_254760	hypothetical protein	TGME49_chrIII: 1,921,022 - 1,924,047 (-)	1	no cnv	no cnv	no cnv	no cnv	no cnv	no cnv	no cnv	no cnv	no cnv	no cnv	no cnv	no cnv	no cnv	no cnv	no cnv	no cnv	no cnv	no cnv	no cnv	no cnv	no cnv	no cnv	no cnv	no cnv	no cnv	no cnv	no cnv	no cnv	no cnv	no cnv	no cnv	no cnv	no cnv	no cnv	no cnv	no cnv	no cnv	no cnv	1.95827	no cnv	no cnv	no cnv	no cnv	no cnv	no cnv	no cnv
TGME49_254770	Ser/Thr phosphatase family protein	TGME49_chrIII: 1,923,745 - 1,926,119 (-)	1	no cnv	no cnv	no cnv	no cnv	no cnv	no cnv	no cnv	no cnv	no cnv	no cnv	no cnv	no cnv	no cnv	no cnv	no cnv	no cnv	no cnv	no cnv	no cnv	no cnv	no cnv	no cnv	no cnv	no cnv	no cnv	no cnv	no cnv	no cnv	no cnv	no cnv	no cnv	no cnv	no cnv	no cnv	no cnv	no cnv	no cnv	no cnv	1.87745	no cnv	no cnv	no cnv	no cnv	no cnv	no cnv	no cnv
TGME49_254780	hypothetical protein	TGME49_chrIII: 1,926,140 - 1,927,129 (-)	1	no cnv	no cnv	no cnv	no cnv	no cnv	no cnv	no cnv	no cnv	no cnv	no cnv	no cnv	no cnv	no cnv	no cnv	no cnv	no cnv	no cnv	no cnv	no cnv	no cnv	no cnv	no cnv	no cnv	no cnv	no cnv	no cnv	no cnv	no cnv	no cnv	no cnv	no cnv	no cnv	no cnv	no cnv	no cnv	no cnv	no cnv	no cnv	2.05257	no cnv	no cnv	no cnv	no cnv	no cnv	no cnv	no cnv
TGME49_254790	hypothetical protein	TGME49_chrIII: 1,927,912 - 1,934,245 (-)	1	no cnv	no cnv	no cnv	no cnv	no cnv	no cnv	no cnv	no cnv	no cnv	no cnv	no cnv	no cnv	no cnv	no cnv	no cnv	no cnv	no cnv	no cnv	no cnv	no cnv	no cnv	no cnv	no cnv	no cnv	no cnv	no cnv	no cnv	no cnv	no cnv	no cnv	no cnv	no cnv	no cnv	no cnv	no cnv	no cnv	no cnv	no cnv	1.93969	no cnv	no cnv	no cnv	no cnv	no cnv	no cnv	no cnv
TGME49_254800	hypothetical protein	TGME49_chrIII: 1,935,946 - 1,938,290 (+)	1	no cnv	no cnv	no cnv	no cnv	no cnv	no cnv	no cnv	no cnv	no cnv	no cnv	no cnv	no cnv	no cnv	no cnv	no cnv	no cnv	no cnv	no cnv	no cnv	no cnv	no cnv	no cnv	no cnv	no cnv	no cnv	no cnv	no cnv	no cnv	no cnv	no cnv	no cnv	no cnv	no cnv	no cnv	no cnv	no cnv	no cnv	no cnv	1.83012	no cnv	no cnv	no cnv	no cnv	no cnv	no cnv	no cnv
TGME49_254810	hypothetical protein	TGME49_chrIII: 1,938,418 - 1,945,459 (-)	1	no cnv	no cnv	no cnv	no cnv	no cnv	no cnv	no cnv	no cnv	no cnv	no cnv	no cnv	no cnv	no cnv	no cnv	no cnv	no cnv	no cnv	no cnv	no cnv	no cnv	no cnv	no cnv	no cnv	no cnv	no cnv	no cnv	no cnv	no cnv	no cnv	no cnv	no cnv	no cnv	no cnv	no cnv	no cnv	no cnv	no cnv	no cnv	1.92288	no cnv	no cnv	no cnv	no cnv	no cnv	no cnv	no cnv
TGME49_254830	hypothetical protein	TGME49_chrIII: 1,950,810 - 1,956,678 (-)	1	no cnv	no cnv	no cnv	no cnv	no cnv	no cnv	no cnv	no cnv	no cnv	no cnv	no cnv	no cnv	no cnv	no cnv	no cnv	no cnv	no cnv	no cnv	no cnv	no cnv	no cnv	no cnv	no cnv	no cnv	no cnv	no cnv	no cnv	no cnv	no cnv	no cnv	no cnv	no cnv	no cnv	no cnv	no cnv	no cnv	no cnv	no cnv	2.14357	no cnv	no cnv	no cnv	no cnv	no cnv	no cnv	no cnv
TGME49_254835	hypothetical protein	TGME49_chrIII: 1,957,315 - 1,963,930 (+)	1	no cnv	no cnv	no cnv	no cnv	no cnv	no cnv	no cnv	no cnv	no cnv	no cnv	no cnv	no cnv	no cnv	no cnv	no cnv	no cnv	no cnv	no cnv	no cnv	no cnv	no cnv	no cnv	no cnv	no cnv	no cnv	no cnv	no cnv	no cnv	no cnv	no cnv	no cnv	no cnv	no cnv	no cnv	no cnv	no cnv	no cnv	no cnv	2.16665	no cnv	no cnv	no cnv	no cnv	no cnv	no cnv	no cnv
TGME49_254840	tetratricopeptide repeat-containing protein	TGME49_chrIII: 1,964,864 - 1,976,954 (-)	1	no cnv	no cnv	no cnv	no cnv	no cnv	no cnv	no cnv	no cnv	no cnv	no cnv	no cnv	no cnv	no cnv	no cnv	no cnv	no cnv	no cnv	no cnv	no cnv	no cnv	no cnv	no cnv	no cnv	no cnv	no cnv	no cnv	no cnv	no cnv	no cnv	no cnv	no cnv	no cnv	no cnv	no cnv	no cnv	no cnv	no cnv	no cnv	2.04655	no cnv	no cnv	no cnv	no cnv	no cnv	no cnv	no cnv
TGME49_254850	myosin heavy chain, putative	TGME49_chrIII: 1,977,162 - 1,979,625 (+)	1	no cnv	no cnv	no cnv	no cnv	no cnv	no cnv	no cnv	no cnv	no cnv	no cnv	no cnv	no cnv	no cnv	no cnv	no cnv	no cnv	no cnv	no cnv	no cnv	no cnv	no cnv	no cnv	no cnv	no cnv	no cnv	no cnv	no cnv	no cnv	no cnv	no cnv	no cnv	no cnv	no cnv	no cnv	no cnv	no cnv	no cnv	no cnv	2.05531	no cnv	no cnv	no cnv	no cnv	no cnv	no cnv	no cnv
TGME49_254855	hypothetical protein	TGME49_chrIII: 1,979,777 - 1,982,365 (+)	1	no cnv	no cnv	no cnv	no cnv	no cnv	no cnv	no cnv	no cnv	no cnv	no cnv	no cnv	no cnv	no cnv	no cnv	no cnv	no cnv	no cnv	no cnv	no cnv	no cnv	no cnv	no cnv	no cnv	no cnv	no cnv	no cnv	no cnv	no cnv	no cnv	no cnv	no cnv	no cnv	no cnv	no cnv	no cnv	no cnv	no cnv	no cnv	1.99006	no cnv	no cnv	no cnv	no cnv	no cnv	no cnv	no cnv
TGME49_254860	hypothetical protein	TGME49_chrIII: 1,984,226 - 1,991,477 (-)	1	no cnv	no cnv	no cnv	no cnv	no cnv	no cnv	no cnv	no cnv	no cnv	no cnv	no cnv	no cnv	no cnv	no cnv	no cnv	no cnv	no cnv	no cnv	no cnv	no cnv	no cnv	no cnv	no cnv	no cnv	no cnv	no cnv	no cnv	no cnv	no cnv	no cnv	no cnv	no cnv	no cnv	no cnv	no cnv	no cnv	no cnv	no cnv	2.05199	no cnv	no cnv	no cnv	no cnv	no cnv	no cnv	no cnv
TGME49_254870	hypothetical protein	TGME49_chrIII: 1,995,722 - 2,002,291 (-)	1	no cnv	no cnv	no cnv	no cnv	no cnv	no cnv	no cnv	no cnv	no cnv	no cnv	no cnv	no cnv	no cnv	no cnv	no cnv	no cnv	no cnv	no cnv	no cnv	no cnv	no cnv	no cnv	no cnv	no cnv	no cnv	no cnv	no cnv	no cnv	no cnv	no cnv	no cnv	no cnv	no cnv	no cnv	no cnv	no cnv	no cnv	no cnv	1.96431	no cnv	no cnv	no cnv	no cnv	no cnv	no cnv	no cnv
TGME49_254880	Alpha-galactosidase	TGME49_chrIII: 2,001,971 - 2,011,218 (+)	1	no cnv	no cnv	no cnv	no cnv	no cnv	no cnv	no cnv	no cnv	no cnv	no cnv	no cnv	no cnv	no cnv	no cnv	no cnv	no cnv	no cnv	no cnv	no cnv	no cnv	no cnv	no cnv	no cnv	no cnv	no cnv	no cnv	no cnv	no cnv	no cnv	no cnv	no cnv	no cnv	no cnv	no cnv	no cnv	no cnv	no cnv	no cnv	2.01477	no cnv	no cnv	no cnv	no cnv	no cnv	no cnv	no cnv
TGME49_254890	hypothetical protein	TGME49_chrIII: 2,011,912 - 2,016,022 (-)	1	no cnv	no cnv	no cnv	no cnv	no cnv	no cnv	no cnv	no cnv	no cnv	no cnv	no cnv	no cnv	no cnv	no cnv	no cnv	no cnv	no cnv	no cnv	no cnv	no cnv	no cnv	no cnv	no cnv	no cnv	no cnv	no cnv	no cnv	no cnv	no cnv	no cnv	no cnv	no cnv	no cnv	no cnv	no cnv	no cnv	no cnv	no cnv	1.97616	no cnv	no cnv	no cnv	no cnv	no cnv	no cnv	no cnv
TGME49_254900	proteasome subunit beta type 2, putative	TGME49_chrIII: 2,017,451 - 2,018,370 (+)	1	no cnv	no cnv	no cnv	no cnv	no cnv	no cnv	no cnv	no cnv	no cnv	no cnv	no cnv	no cnv	no cnv	no cnv	no cnv	no cnv	no cnv	no cnv	no cnv	no cnv	no cnv	no cnv	no cnv	no cnv	no cnv	no cnv	no cnv	no cnv	no cnv	no cnv	no cnv	no cnv	no cnv	no cnv	no cnv	no cnv	no cnv	no cnv	2.23766	no cnv	no cnv	no cnv	no cnv	no cnv	no cnv	no cnv
TGME49_254910	hypothetical protein	TGME49_chrIII: 2,022,446 - 2,025,343 (-)	1	no cnv	no cnv	no cnv	no cnv	no cnv	no cnv	no cnv	no cnv	no cnv	no cnv	no cnv	no cnv	no cnv	no cnv	no cnv	no cnv	no cnv	no cnv	no cnv	no cnv	no cnv	no cnv	no cnv	no cnv	1.61111	no cnv	no cnv	no cnv	no cnv	no cnv	no cnv	no cnv	no cnv	no cnv	no cnv	no cnv	no cnv	no cnv	no cnv	no cnv	no cnv	no cnv	no cnv	no cnv	no cnv	no cnv
TGME49_254915	hypothetical protein	TGME49_chrIII: 2,025,518 - 2,029,762 (-)	1	no cnv	no cnv	no cnv	no cnv	no cnv	no cnv	no cnv	no cnv	no cnv	no cnv	no cnv	no cnv	no cnv	no cnv	no cnv	no cnv	no cnv	no cnv	no cnv	no cnv	no cnv	no cnv	no cnv	no cnv	no cnv	no cnv	no cnv	no cnv	no cnv	no cnv	no cnv	no cnv	no cnv	no cnv	no cnv	no cnv	no cnv	no cnv	1.98003	no cnv	no cnv	no cnv	no cnv	no cnv	no cnv	no cnv
TGME49_254920	hypothetical protein	TGME49_chrIII: 2,030,473 - 2,032,403 (-)	1	no cnv	no cnv	no cnv	no cnv	no cnv	no cnv	no cnv	no cnv	no cnv	no cnv	no cnv	no cnv	no cnv	no cnv	no cnv	no cnv	no cnv	no cnv	no cnv	no cnv	no cnv	no cnv	no cnv	no cnv	no cnv	no cnv	no cnv	no cnv	no cnv	no cnv	no cnv	no cnv	no cnv	no cnv	no cnv	no cnv	no cnv	no cnv	1.94834	no cnv	no cnv	no cnv	no cnv	no cnv	no cnv	no cnv
TGME49_254930	hypothetical protein	TGME49_chrIII: 2,035,981 - 2,044,068 (+)	1	no cnv	no cnv	no cnv	no cnv	no cnv	no cnv	no cnv	no cnv	no cnv	no cnv	no cnv	no cnv	no cnv	no cnv	no cnv	no cnv	no cnv	no cnv	no cnv	no cnv	no cnv	no cnv	no cnv	no cnv	no cnv	no cnv	no cnv	no cnv	no cnv	no cnv	no cnv	no cnv	no cnv	no cnv	no cnv	no cnv	no cnv	no cnv	1.88785	no cnv	no cnv	no cnv	no cnv	no cnv	no cnv	no cnv
TGME49_254940	MIF4G domain-containing protein	TGME49_chrIII: 2,047,151 - 2,064,385 (+)	1	no cnv	no cnv	no cnv	no cnv	no cnv	no cnv	no cnv	no cnv	no cnv	no cnv	no cnv	no cnv	no cnv	no cnv	no cnv	no cnv	no cnv	no cnv	no cnv	no cnv	no cnv	no cnv	no cnv	no cnv	no cnv	no cnv	no cnv	no cnv	no cnv	no cnv	no cnv	no cnv	no cnv	no cnv	no cnv	no cnv	no cnv	no cnv	1.60743	no cnv	no cnv	no cnv	no cnv	no cnv	no cnv	no cnv
TGME49_254950	RNA cap guanine-N2 methyltransferase	TGME49_chrIII: 2,066,571 - 2,071,481 (+)	1	no cnv	no cnv	no cnv	no cnv	no cnv	no cnv	no cnv	no cnv	no cnv	no cnv	no cnv	no cnv	no cnv	no cnv	no cnv	no cnv	no cnv	no cnv	no cnv	no cnv	no cnv	no cnv	no cnv	no cnv	no cnv	no cnv	no cnv	no cnv	no cnv	no cnv	no cnv	no cnv	no cnv	no cnv	no cnv	no cnv	no cnv	no cnv	1.5655	no cnv	no cnv	no cnv	no cnv	no cnv	no cnv	no cnv
TGME49_254960	hypothetical protein	TGME49_chrIII: 2,073,801 - 2,079,213 (-)	1	no cnv	no cnv	no cnv	no cnv	no cnv	no cnv	no cnv	no cnv	no cnv	no cnv	no cnv	no cnv	no cnv	no cnv	no cnv	no cnv	no cnv	no cnv	no cnv	no cnv	no cnv	no cnv	no cnv	no cnv	no cnv	no cnv	no cnv	no cnv	no cnv	no cnv	no cnv	no cnv	no cnv	no cnv	no cnv	no cnv	no cnv	no cnv	1.88198	no cnv	no cnv	no cnv	no cnv	no cnv	no cnv	no cnv
TGME49_255860	hypothetical protein	TGME49_chrVIIb: 4,676,363 - 4,680,277 (-)	1	no cnv	no cnv	no cnv	no cnv	no cnv	no cnv	no cnv	no cnv	no cnv	no cnv	no cnv	no cnv	no cnv	no cnv	no cnv	no cnv	no cnv	no cnv	no cnv	no cnv	no cnv	no cnv	no cnv	no cnv	no cnv	no cnv	no cnv	no cnv	no cnv	no cnv	no cnv	no cnv	no cnv	no cnv	no cnv	no cnv	no cnv	no cnv	no cnv	no cnv	no cnv	no cnv	no cnv	no cnv	no cnv	no cnv
TGME49_256220	hypothetical protein	TGME49_chrVIIb: 4,504,811 - 4,506,104 (-)	1	no cnv	no cnv	no cnv	no cnv	no cnv	no cnv	no cnv	no cnv	no cnv	no cnv	no cnv	no cnv	no cnv	no cnv	no cnv	no cnv	no cnv	no cnv	no cnv	no cnv	no cnv	no cnv	no cnv	no cnv	no cnv	no cnv	no cnv	no cnv	no cnv	no cnv	no cnv	no cnv	no cnv	no cnv	no cnv	no cnv	no cnv	no cnv	no cnv	no cnv	no cnv	no cnv	no cnv	no cnv	no cnv	no cnv
TGME49_256650	hypothetical protein	TGME49_chrVIIb: 4,502,519 - 4,504,310 (+)	1	no cnv	no cnv	no cnv	no cnv	no cnv	no cnv	no cnv	no cnv	no cnv	no cnv	no cnv	no cnv	no cnv	no cnv	no cnv	no cnv	no cnv	no cnv	no cnv	no cnv	no cnv	no cnv	no cnv	no cnv	no cnv	no cnv	no cnv	no cnv	no cnv	no cnv	no cnv	no cnv	no cnv	no cnv	no cnv	no cnv	no cnv	no cnv	no cnv	no cnv	no cnv	no cnv	no cnv	no cnv	no cnv	no cnv
TGME49_257910	hypothetical protein	TGME49_chrVIIb: 3,753,437 - 3,766,855 (+)	1	no cnv	no cnv	no cnv	no cnv	no cnv	no cnv	no cnv	no cnv	no cnv	no cnv	no cnv	no cnv	no cnv	1.93847	no cnv	no cnv	no cnv	no cnv	no cnv	no cnv	no cnv	no cnv	no cnv	no cnv	no cnv	no cnv	no cnv	no cnv	no cnv	no cnv	no cnv	no cnv	no cnv	no cnv	no cnv	no cnv	no cnv	no cnv	no cnv	no cnv	no cnv	no cnv	no cnv	no cnv	no cnv	no cnv
TGME49_258160	carbohydrate kinase	TGME49_chrVIIb: 3,542,477 - 3,546,594 (+)	1	no cnv	no cnv	no cnv	no cnv	no cnv	no cnv	no cnv	no cnv	no cnv	no cnv	no cnv	no cnv	no cnv	no cnv	no cnv	no cnv	no cnv	no cnv	no cnv	2.0006	no cnv	no cnv	no cnv	no cnv	no cnv	no cnv	no cnv	no cnv	no cnv	no cnv	no cnv	no cnv	no cnv	no cnv	no cnv	no cnv	no cnv	no cnv	no cnv	no cnv	no cnv	no cnv	no cnv	no cnv	no cnv	no cnv
TGME49_258170	hypothetical protein	TGME49_chrVIIb: 3,533,872 - 3,540,395 (+)	1	no cnv	no cnv	no cnv	no cnv	no cnv	no cnv	no cnv	no cnv	no cnv	no cnv	no cnv	no cnv	no cnv	no cnv	no cnv	no cnv	no cnv	no cnv	no cnv	1.95892	no cnv	no cnv	no cnv	no cnv	no cnv	no cnv	no cnv	no cnv	no cnv	no cnv	no cnv	no cnv	no cnv	no cnv	no cnv	no cnv	no cnv	no cnv	no cnv	no cnv	no cnv	no cnv	no cnv	no cnv	no cnv	no cnv
TGME49_258180	hypothetical protein	TGME49_chrVIIb: 3,525,377 - 3,529,959 (-)	1	no cnv	no cnv	no cnv	no cnv	no cnv	no cnv	no cnv	no cnv	no cnv	no cnv	no cnv	no cnv	no cnv	no cnv	no cnv	no cnv	no cnv	no cnv	no cnv	2.12275	no cnv	no cnv	no cnv	no cnv	no cnv	no cnv	no cnv	no cnv	no cnv	no cnv	no cnv	no cnv	no cnv	no cnv	no cnv	no cnv	no cnv	no cnv	no cnv	no cnv	no cnv	no cnv	no cnv	no cnv	no cnv	no cnv
TGME49_258200	hypothetical protein	TGME49_chrVIIb: 3,521,575 - 3,525,038 (+)	1	no cnv	no cnv	no cnv	no cnv	no cnv	no cnv	no cnv	no cnv	no cnv	no cnv	no cnv	no cnv	no cnv	no cnv	no cnv	no cnv	no cnv	no cnv	no cnv	2.04552	no cnv	no cnv	no cnv	no cnv	no cnv	no cnv	no cnv	no cnv	no cnv	no cnv	no cnv	no cnv	no cnv	no cnv	no cnv	no cnv	no cnv	no cnv	no cnv	no cnv	no cnv	no cnv	no cnv	no cnv	no cnv	no cnv
TGME49_258210	DNA-directed RNA polymerase II RPB2	TGME49_chrVIIb: 3,504,976 - 3,518,553 (+)	1	no cnv	no cnv	no cnv	no cnv	no cnv	no cnv	no cnv	no cnv	no cnv	no cnv	no cnv	no cnv	no cnv	no cnv	no cnv	no cnv	no cnv	no cnv	no cnv	2.04411	no cnv	no cnv	no cnv	no cnv	no cnv	no cnv	no cnv	no cnv	no cnv	no cnv	no cnv	no cnv	no cnv	no cnv	no cnv	no cnv	no cnv	no cnv	no cnv	no cnv	no cnv	no cnv	no cnv	no cnv	no cnv	no cnv
TGME49_258220	hypothetical protein	TGME49_chrVIIb: 3,496,660 - 3,498,940 (-)	1	no cnv	no cnv	no cnv	no cnv	no cnv	no cnv	no cnv	no cnv	no cnv	no cnv	no cnv	no cnv	no cnv	no cnv	no cnv	no cnv	no cnv	no cnv	no cnv	2.18287	no cnv	no cnv	no cnv	no cnv	no cnv	no cnv	no cnv	no cnv	no cnv	no cnv	no cnv	no cnv	no cnv	no cnv	no cnv	no cnv	no cnv	no cnv	no cnv	no cnv	no cnv	no cnv	no cnv	no cnv	no cnv	no cnv
TGME49_258225	hypothetical protein	TGME49_chrVIIb: 3,493,515 - 3,494,113 (+)	1	no cnv	no cnv	no cnv	no cnv	no cnv	no cnv	no cnv	no cnv	no cnv	no cnv	no cnv	no cnv	no cnv	no cnv	no cnv	no cnv	no cnv	no cnv	no cnv	2.02493	no cnv	no cnv	no cnv	no cnv	no cnv	no cnv	no cnv	no cnv	no cnv	no cnv	no cnv	no cnv	no cnv	no cnv	no cnv	no cnv	no cnv	no cnv	no cnv	no cnv	no cnv	no cnv	no cnv	no cnv	no cnv	no cnv
TGME49_258230	rhoptry kinase family protein ROP20 (ROP20)	TGME49_chrVIIb: 3,491,643 - 3,493,583 (-)	1	no cnv	no cnv	no cnv	no cnv	no cnv	no cnv	no cnv	no cnv	no cnv	no cnv	no cnv	no cnv	no cnv	no cnv	no cnv	no cnv	no cnv	no cnv	no cnv	1.89948	no cnv	no cnv	no cnv	no cnv	no cnv	no cnv	no cnv	no cnv	no cnv	no cnv	no cnv	no cnv	no cnv	no cnv	no cnv	no cnv	no cnv	no cnv	no cnv	no cnv	no cnv	no cnv	no cnv	no cnv	no cnv	no cnv
TGME49_258240	chromodomain helicase DNA binding protein CHD1/SWI2/SNF2	TGME49_chrVIIb: 3,469,975 - 3,488,073 (-)	1	no cnv	no cnv	no cnv	no cnv	no cnv	no cnv	no cnv	no cnv	no cnv	no cnv	no cnv	no cnv	no cnv	no cnv	no cnv	no cnv	no cnv	no cnv	no cnv	1.94628	no cnv	no cnv	no cnv	no cnv	no cnv	no cnv	no cnv	no cnv	no cnv	no cnv	no cnv	no cnv	no cnv	no cnv	no cnv	no cnv	no cnv	no cnv	no cnv	no cnv	no cnv	no cnv	no cnv	no cnv	no cnv	no cnv
TGME49_258350	hypothetical protein	TGME49_chrVIIb: 3,460,693 - 3,465,094 (-)	1	no cnv	no cnv	no cnv	no cnv	no cnv	no cnv	no cnv	no cnv	no cnv	no cnv	no cnv	no cnv	no cnv	no cnv	no cnv	no cnv	no cnv	no cnv	no cnv	1.96972	no cnv	no cnv	no cnv	no cnv	no cnv	no cnv	no cnv	no cnv	no cnv	no cnv	no cnv	no cnv	no cnv	no cnv	no cnv	no cnv	no cnv	no cnv	no cnv	no cnv	no cnv	no cnv	no cnv	no cnv	no cnv	no cnv
TGME49_258360	hypothetical protein	TGME49_chrVIIb: 3,453,787 - 3,457,465 (-)	1	no cnv	no cnv	no cnv	no cnv	no cnv	no cnv	no cnv	no cnv	no cnv	no cnv	no cnv	no cnv	no cnv	no cnv	no cnv	no cnv	no cnv	no cnv	no cnv	2.28126	no cnv	no cnv	no cnv	no cnv	no cnv	no cnv	no cnv	no cnv	no cnv	no cnv	no cnv	no cnv	no cnv	no cnv	no cnv	no cnv	no cnv	no cnv	no cnv	no cnv	no cnv	no cnv	no cnv	no cnv	no cnv	no cnv
TGME49_258370	rhoptry kinase family protein ROP28 (ROP28)	TGME49_chrVIIb: 3,449,104 - 3,451,188 (-)	1	no cnv	no cnv	no cnv	no cnv	no cnv	no cnv	no cnv	no cnv	no cnv	no cnv	no cnv	no cnv	no cnv	no cnv	no cnv	no cnv	no cnv	no cnv	no cnv	2.06244	no cnv	no cnv	no cnv	no cnv	no cnv	no cnv	no cnv	no cnv	no cnv	no cnv	no cnv	no cnv	no cnv	no cnv	no cnv	no cnv	no cnv	no cnv	no cnv	no cnv	no cnv	no cnv	no cnv	no cnv	no cnv	no cnv
TGME49_258380	elongation factor p (ef-p) kow family domain-containing protein	TGME49_chrVIIb: 3,444,309 - 3,447,003 (+)	1	no cnv	no cnv	no cnv	no cnv	no cnv	no cnv	no cnv	no cnv	no cnv	no cnv	no cnv	no cnv	no cnv	no cnv	no cnv	no cnv	no cnv	no cnv	no cnv	1.98412	no cnv	no cnv	no cnv	no cnv	no cnv	no cnv	no cnv	no cnv	no cnv	no cnv	no cnv	no cnv	no cnv	no cnv	no cnv	no cnv	no cnv	no cnv	no cnv	no cnv	no cnv	no cnv	no cnv	no cnv	no cnv	no cnv
TGME49_258390	DnaJ protein, putative	TGME49_chrVIIb: 3,439,367 - 3,442,643 (-)	1	no cnv	no cnv	no cnv	no cnv	no cnv	no cnv	no cnv	no cnv	no cnv	no cnv	no cnv	no cnv	no cnv	no cnv	no cnv	no cnv	no cnv	no cnv	no cnv	2.33184	no cnv	no cnv	no cnv	no cnv	no cnv	no cnv	no cnv	no cnv	no cnv	no cnv	no cnv	no cnv	no cnv	no cnv	no cnv	no cnv	no cnv	no cnv	no cnv	no cnv	no cnv	no cnv	no cnv	no cnv	no cnv	no cnv
TGME49_258400	PA14 domain-containing protein	TGME49_chrVIIb: 3,436,936 - 3,441,340 (+)	1	no cnv	no cnv	no cnv	no cnv	no cnv	no cnv	no cnv	no cnv	no cnv	no cnv	no cnv	no cnv	no cnv	no cnv	no cnv	no cnv	no cnv	no cnv	no cnv	2.23149	no cnv	no cnv	no cnv	no cnv	no cnv	no cnv	no cnv	no cnv	no cnv	no cnv	no cnv	no cnv	no cnv	no cnv	no cnv	no cnv	no cnv	no cnv	no cnv	no cnv	no cnv	no cnv	no cnv	no cnv	no cnv	no cnv
TGME49_258410	photosensitized INA-labeled protein PHIL1 (PHIL1)	TGME49_chrVIIb: 3,434,353 - 3,436,109 (+)	1	no cnv	no cnv	no cnv	no cnv	no cnv	no cnv	no cnv	no cnv	no cnv	no cnv	no cnv	no cnv	no cnv	no cnv	no cnv	no cnv	no cnv	no cnv	no cnv	2.2299	no cnv	no cnv	no cnv	no cnv	no cnv	no cnv	no cnv	no cnv	no cnv	no cnv	no cnv	no cnv	no cnv	no cnv	no cnv	no cnv	no cnv	no cnv	no cnv	no cnv	no cnv	no cnv	no cnv	no cnv	no cnv	no cnv
TGME49_258420	hypothetical protein	TGME49_chrVIIb: 3,424,510 - 3,433,198 (-)	1	no cnv	no cnv	no cnv	no cnv	no cnv	no cnv	no cnv	no cnv	no cnv	no cnv	no cnv	no cnv	no cnv	no cnv	no cnv	no cnv	no cnv	no cnv	no cnv	1.93256	no cnv	no cnv	no cnv	no cnv	no cnv	no cnv	no cnv	no cnv	no cnv	no cnv	no cnv	no cnv	no cnv	no cnv	no cnv	no cnv	no cnv	no cnv	no cnv	no cnv	no cnv	no cnv	no cnv	no cnv	no cnv	no cnv
TGME49_258450	hypothetical protein	TGME49_chrVIIb: 3,413,789 - 3,423,357 (+)	1	no cnv	no cnv	no cnv	no cnv	no cnv	no cnv	no cnv	no cnv	no cnv	no cnv	no cnv	no cnv	no cnv	no cnv	no cnv	no cnv	no cnv	no cnv	no cnv	1.90279	no cnv	no cnv	no cnv	no cnv	no cnv	no cnv	no cnv	no cnv	no cnv	no cnv	no cnv	no cnv	no cnv	no cnv	no cnv	no cnv	no cnv	no cnv	no cnv	no cnv	no cnv	no cnv	no cnv	no cnv	no cnv	no cnv
TGME49_258458	hypothetical protein	TGME49_chrVIIb: 3,408,820 - 3,410,656 (-)	1	no cnv	no cnv	no cnv	no cnv	no cnv	no cnv	no cnv	no cnv	no cnv	no cnv	no cnv	no cnv	no cnv	no cnv	no cnv	no cnv	no cnv	no cnv	no cnv	2.29593	no cnv	no cnv	no cnv	no cnv	no cnv	no cnv	no cnv	no cnv	no cnv	no cnv	no cnv	no cnv	no cnv	no cnv	no cnv	no cnv	no cnv	no cnv	no cnv	no cnv	no cnv	no cnv	no cnv	no cnv	no cnv	no cnv
TGME49_258462	hypothetical protein	TGME49_chrVIIb: 3,407,450 - 3,408,686 (-)	1	no cnv	no cnv	no cnv	no cnv	no cnv	no cnv	no cnv	no cnv	no cnv	no cnv	no cnv	no cnv	no cnv	no cnv	no cnv	no cnv	no cnv	no cnv	no cnv	2.21156	no cnv	no cnv	no cnv	no cnv	no cnv	no cnv	no cnv	no cnv	no cnv	no cnv	no cnv	no cnv	no cnv	no cnv	no cnv	no cnv	no cnv	no cnv	no cnv	no cnv	no cnv	no cnv	no cnv	no cnv	no cnv	no cnv
TGME49_258470	hypothetical protein	TGME49_chrVIIb: 3,404,246 - 3,406,377 (+)	1	no cnv	no cnv	no cnv	no cnv	no cnv	no cnv	no cnv	no cnv	no cnv	no cnv	no cnv	no cnv	no cnv	no cnv	no cnv	no cnv	no cnv	no cnv	no cnv	2.11208	no cnv	no cnv	no cnv	no cnv	no cnv	no cnv	no cnv	no cnv	no cnv	no cnv	no cnv	no cnv	no cnv	no cnv	no cnv	no cnv	no cnv	no cnv	no cnv	no cnv	no cnv	no cnv	no cnv	no cnv	no cnv	no cnv
TGME49_258480	hypothetical protein	TGME49_chrVIIb: 3,393,308 - 3,402,507 (-)	1	no cnv	no cnv	no cnv	no cnv	no cnv	no cnv	no cnv	no cnv	no cnv	no cnv	no cnv	no cnv	no cnv	no cnv	no cnv	no cnv	no cnv	no cnv	no cnv	2.11787	no cnv	no cnv	no cnv	no cnv	no cnv	no cnv	no cnv	no cnv	no cnv	no cnv	no cnv	no cnv	no cnv	no cnv	no cnv	no cnv	no cnv	no cnv	no cnv	no cnv	no cnv	no cnv	no cnv	no cnv	no cnv	no cnv
TGME49_258490	hypothetical protein	TGME49_chrVIIb: 3,387,496 - 3,392,444 (+)	1	no cnv	no cnv	no cnv	no cnv	no cnv	no cnv	no cnv	no cnv	no cnv	no cnv	no cnv	no cnv	no cnv	no cnv	no cnv	no cnv	no cnv	no cnv	no cnv	2.11689	no cnv	no cnv	no cnv	no cnv	no cnv	no cnv	no cnv	no cnv	no cnv	no cnv	no cnv	no cnv	no cnv	no cnv	no cnv	no cnv	no cnv	no cnv	no cnv	no cnv	no cnv	no cnv	no cnv	no cnv	no cnv	no cnv
TGME49_258500	hypothetical protein	TGME49_chrVIIb: 3,382,610 - 3,385,989 (-)	1	no cnv	no cnv	no cnv	no cnv	no cnv	no cnv	no cnv	no cnv	no cnv	no cnv	no cnv	no cnv	no cnv	no cnv	no cnv	no cnv	no cnv	no cnv	no cnv	2.21952	no cnv	no cnv	no cnv	no cnv	no cnv	no cnv	no cnv	no cnv	no cnv	no cnv	no cnv	no cnv	no cnv	no cnv	no cnv	no cnv	no cnv	no cnv	no cnv	no cnv	no cnv	no cnv	no cnv	no cnv	no cnv	no cnv
TGME49_258508	3'5'-cyclic nucleotide phosphodiesterase domain-containing protein	TGME49_chrVIIb: 3,376,033 - 3,380,909 (+)	1	no cnv	no cnv	no cnv	no cnv	no cnv	no cnv	no cnv	no cnv	no cnv	no cnv	no cnv	no cnv	no cnv	no cnv	no cnv	no cnv	no cnv	no cnv	no cnv	2.10713	no cnv	no cnv	no cnv	no cnv	no cnv	no cnv	no cnv	no cnv	no cnv	no cnv	no cnv	no cnv	no cnv	no cnv	no cnv	no cnv	no cnv	no cnv	no cnv	no cnv	no cnv	no cnv	no cnv	no cnv	no cnv	no cnv
TGME49_258512	hypothetical protein	TGME49_chrVIIb: 3,373,856 - 3,375,643 (+)	1	no cnv	no cnv	no cnv	no cnv	no cnv	no cnv	no cnv	no cnv	no cnv	no cnv	no cnv	no cnv	no cnv	no cnv	no cnv	no cnv	no cnv	no cnv	no cnv	2.01664	no cnv	no cnv	no cnv	no cnv	no cnv	no cnv	no cnv	no cnv	no cnv	no cnv	no cnv	no cnv	no cnv	no cnv	no cnv	no cnv	no cnv	no cnv	no cnv	no cnv	no cnv	no cnv	no cnv	no cnv	no cnv	no cnv
TGME49_258520	WD domain, G-beta repeat-containing protein	TGME49_chrVIIb: 3,363,923 - 3,369,927 (-)	1	no cnv	no cnv	no cnv	no cnv	no cnv	no cnv	no cnv	no cnv	no cnv	no cnv	no cnv	no cnv	no cnv	no cnv	no cnv	no cnv	no cnv	no cnv	no cnv	2.24817	no cnv	no cnv	no cnv	no cnv	no cnv	no cnv	no cnv	no cnv	no cnv	no cnv	no cnv	no cnv	no cnv	no cnv	no cnv	no cnv	no cnv	no cnv	no cnv	no cnv	no cnv	no cnv	no cnv	no cnv	no cnv	no cnv
TGME49_258530	flagellar associated protein	TGME49_chrVIIb: 3,359,131 - 3,362,848 (+)	1	no cnv	no cnv	no cnv	no cnv	no cnv	no cnv	no cnv	no cnv	no cnv	no cnv	no cnv	no cnv	no cnv	no cnv	no cnv	no cnv	no cnv	no cnv	no cnv	2.29967	no cnv	no cnv	no cnv	no cnv	no cnv	no cnv	no cnv	no cnv	no cnv	no cnv	no cnv	no cnv	no cnv	no cnv	no cnv	no cnv	no cnv	no cnv	no cnv	no cnv	no cnv	no cnv	no cnv	no cnv	no cnv	no cnv
TGME49_258540	phosphoglycerate mutase family protein	TGME49_chrVIIb: 3,343,584 - 3,354,452 (-)	1	no cnv	no cnv	no cnv	no cnv	no cnv	no cnv	no cnv	no cnv	no cnv	no cnv	no cnv	no cnv	no cnv	no cnv	no cnv	no cnv	no cnv	no cnv	no cnv	2.08257	no cnv	no cnv	no cnv	no cnv	no cnv	no cnv	no cnv	no cnv	no cnv	no cnv	no cnv	no cnv	no cnv	no cnv	no cnv	no cnv	no cnv	no cnv	no cnv	no cnv	no cnv	no cnv	no cnv	no cnv	no cnv	no cnv
TGME49_258550	SAG-related sequence SRS28 (SRS28)	TGME49_chrVIIb: 3,342,367 - 3,343,517 (+)	1	no cnv	no cnv	no cnv	no cnv	no cnv	no cnv	no cnv	no cnv	no cnv	no cnv	no cnv	no cnv	no cnv	no cnv	no cnv	no cnv	no cnv	no cnv	no cnv	2.15	no cnv	no cnv	no cnv	no cnv	no cnv	no cnv	no cnv	no cnv	no cnv	no cnv	no cnv	no cnv	no cnv	no cnv	no cnv	no cnv	no cnv	no cnv	no cnv	no cnv	no cnv	no cnv	no cnv	no cnv	no cnv	no cnv
TGME49_258560	hypothetical protein	TGME49_chrVIIb: 3,334,632 - 3,338,726 (-)	1	no cnv	no cnv	no cnv	no cnv	no cnv	no cnv	no cnv	no cnv	no cnv	no cnv	no cnv	no cnv	no cnv	no cnv	no cnv	no cnv	no cnv	no cnv	no cnv	2.01187	no cnv	no cnv	no cnv	no cnv	no cnv	no cnv	no cnv	no cnv	no cnv	no cnv	no cnv	no cnv	no cnv	no cnv	no cnv	no cnv	no cnv	no cnv	no cnv	no cnv	no cnv	no cnv	no cnv	no cnv	no cnv	no cnv
TGME49_258570	hypothetical protein	TGME49_chrVIIb: 3,329,845 - 3,332,418 (+)	1	no cnv	no cnv	no cnv	no cnv	no cnv	no cnv	no cnv	no cnv	no cnv	no cnv	no cnv	no cnv	no cnv	no cnv	no cnv	no cnv	no cnv	no cnv	no cnv	2.34273	no cnv	no cnv	no cnv	no cnv	no cnv	no cnv	no cnv	no cnv	no cnv	no cnv	no cnv	no cnv	no cnv	no cnv	no cnv	no cnv	no cnv	no cnv	no cnv	no cnv	no cnv	no cnv	no cnv	no cnv	no cnv	no cnv
TGME49_258575	Dpy-30 motif protein	TGME49_chrVIIb: 3,327,417 - 3,328,567 (+)	1	no cnv	no cnv	no cnv	no cnv	no cnv	no cnv	no cnv	no cnv	no cnv	no cnv	no cnv	no cnv	no cnv	no cnv	no cnv	no cnv	no cnv	no cnv	no cnv	2.223	no cnv	no cnv	no cnv	no cnv	no cnv	no cnv	no cnv	no cnv	no cnv	no cnv	no cnv	no cnv	no cnv	no cnv	no cnv	no cnv	no cnv	no cnv	no cnv	no cnv	no cnv	no cnv	no cnv	no cnv	no cnv	no cnv
TGME49_258580	rhoptry protein ROP17 (ROP17)	TGME49_chrVIIb: 3,321,442 - 3,324,438 (-)	1	no cnv	no cnv	no cnv	no cnv	no cnv	no cnv	no cnv	no cnv	no cnv	no cnv	no cnv	no cnv	no cnv	no cnv	no cnv	no cnv	no cnv	no cnv	no cnv	2.15073	no cnv	no cnv	no cnv	no cnv	no cnv	no cnv	no cnv	no cnv	no cnv	no cnv	no cnv	no cnv	no cnv	no cnv	no cnv	no cnv	no cnv	no cnv	no cnv	no cnv	no cnv	no cnv	no cnv	no cnv	no cnv	no cnv
TGME49_258590	hypothetical protein	TGME49_chrVIIb: 3,313,900 - 3,320,829 (+)	1	no cnv	no cnv	no cnv	no cnv	no cnv	no cnv	no cnv	no cnv	no cnv	no cnv	no cnv	no cnv	no cnv	no cnv	no cnv	no cnv	no cnv	no cnv	no cnv	2.04442	no cnv	no cnv	no cnv	no cnv	no cnv	no cnv	no cnv	no cnv	no cnv	no cnv	no cnv	no cnv	no cnv	no cnv	no cnv	no cnv	no cnv	no cnv	no cnv	no cnv	no cnv	no cnv	no cnv	no cnv	no cnv	no cnv
TGME49_258610	hypothetical protein	TGME49_chrVIIb: 3,307,678 - 3,310,750 (-)	1	no cnv	no cnv	no cnv	no cnv	no cnv	no cnv	no cnv	no cnv	no cnv	no cnv	no cnv	no cnv	no cnv	no cnv	no cnv	no cnv	no cnv	no cnv	no cnv	2.16773	no cnv	no cnv	no cnv	no cnv	no cnv	no cnv	no cnv	no cnv	no cnv	no cnv	no cnv	no cnv	no cnv	no cnv	no cnv	no cnv	no cnv	no cnv	no cnv	no cnv	no cnv	no cnv	no cnv	no cnv	no cnv	no cnv
TGME49_258618	hypothetical protein	TGME49_chrVIIb: 3,305,448 - 3,307,458 (-)	1	no cnv	no cnv	no cnv	no cnv	no cnv	no cnv	no cnv	no cnv	no cnv	no cnv	no cnv	no cnv	no cnv	no cnv	no cnv	no cnv	no cnv	no cnv	no cnv	2.20503	no cnv	no cnv	no cnv	no cnv	no cnv	no cnv	no cnv	no cnv	no cnv	no cnv	no cnv	no cnv	no cnv	no cnv	no cnv	no cnv	no cnv	no cnv	no cnv	no cnv	no cnv	no cnv	no cnv	no cnv	no cnv	no cnv
TGME49_258622	hypothetical protein	TGME49_chrVIIb: 3,303,216 - 3,304,866 (-)	1	no cnv	no cnv	no cnv	no cnv	no cnv	no cnv	no cnv	no cnv	no cnv	no cnv	no cnv	no cnv	no cnv	no cnv	no cnv	no cnv	no cnv	no cnv	no cnv	2.06174	no cnv	no cnv	no cnv	no cnv	no cnv	no cnv	no cnv	no cnv	no cnv	no cnv	no cnv	no cnv	no cnv	no cnv	no cnv	no cnv	no cnv	no cnv	no cnv	no cnv	no cnv	no cnv	no cnv	no cnv	no cnv	no cnv
TGME49_258625	peptidyl-prolyl cis-trans isomerase, FKBP-type domain-containing protein	TGME49_chrVIIb: 3,297,939 - 3,302,267 (+)	1	no cnv	no cnv	no cnv	no cnv	no cnv	no cnv	no cnv	no cnv	no cnv	no cnv	no cnv	no cnv	no cnv	no cnv	no cnv	no cnv	no cnv	no cnv	no cnv	2.12557	no cnv	no cnv	no cnv	no cnv	no cnv	no cnv	no cnv	no cnv	no cnv	no cnv	no cnv	no cnv	no cnv	no cnv	no cnv	no cnv	no cnv	no cnv	no cnv	no cnv	no cnv	no cnv	no cnv	no cnv	no cnv	no cnv
TGME49_258630	hypothetical protein	TGME49_chrVIIb: 3,293,146 - 3,296,604 (-)	1	no cnv	no cnv	no cnv	no cnv	no cnv	no cnv	no cnv	no cnv	no cnv	no cnv	no cnv	no cnv	no cnv	no cnv	no cnv	no cnv	no cnv	no cnv	no cnv	1.90105	no cnv	no cnv	no cnv	no cnv	no cnv	no cnv	no cnv	no cnv	no cnv	no cnv	no cnv	no cnv	no cnv	no cnv	no cnv	no cnv	no cnv	no cnv	no cnv	no cnv	no cnv	no cnv	no cnv	no cnv	no cnv	no cnv
TGME49_258640	adenylate kinase superfamily protein	TGME49_chrVIIb: 3,288,616 - 3,291,470 (+)	1	no cnv	no cnv	no cnv	no cnv	no cnv	no cnv	no cnv	no cnv	no cnv	no cnv	no cnv	no cnv	no cnv	no cnv	no cnv	no cnv	no cnv	no cnv	no cnv	1.99084	no cnv	no cnv	no cnv	no cnv	no cnv	no cnv	no cnv	no cnv	no cnv	no cnv	no cnv	no cnv	no cnv	no cnv	no cnv	no cnv	no cnv	no cnv	no cnv	no cnv	no cnv	no cnv	no cnv	no cnv	no cnv	no cnv
TGME49_258650	protoheme ferro-lyase, putative	TGME49_chrVIIb: 3,280,106 - 3,286,431 (-)	1	no cnv	no cnv	no cnv	no cnv	no cnv	no cnv	no cnv	no cnv	no cnv	no cnv	no cnv	no cnv	no cnv	no cnv	no cnv	no cnv	no cnv	no cnv	no cnv	2.1054	no cnv	no cnv	no cnv	no cnv	no cnv	no cnv	no cnv	no cnv	no cnv	no cnv	no cnv	no cnv	no cnv	no cnv	no cnv	no cnv	no cnv	no cnv	no cnv	no cnv	no cnv	no cnv	no cnv	no cnv	no cnv	no cnv
TGME49_258660	rhoptry protein ROP6 (ROP6)	TGME49_chrVIIb: 3,274,679 - 3,277,736 (-)	1	no cnv	no cnv	no cnv	no cnv	no cnv	no cnv	no cnv	no cnv	no cnv	no cnv	no cnv	no cnv	no cnv	no cnv	no cnv	no cnv	no cnv	no cnv	no cnv	2.07372	no cnv	no cnv	no cnv	no cnv	no cnv	no cnv	no cnv	no cnv	no cnv	no cnv	no cnv	no cnv	no cnv	no cnv	no cnv	no cnv	no cnv	no cnv	no cnv	no cnv	no cnv	no cnv	no cnv	no cnv	no cnv	no cnv
TGME49_258670	hypothetical protein	TGME49_chrVIIb: 3,267,406 - 3,274,245 (-)	1	no cnv	no cnv	no cnv	no cnv	no cnv	no cnv	no cnv	no cnv	no cnv	no cnv	no cnv	no cnv	no cnv	no cnv	no cnv	no cnv	no cnv	no cnv	no cnv	1.88148	no cnv	no cnv	no cnv	no cnv	no cnv	no cnv	no cnv	no cnv	no cnv	no cnv	no cnv	no cnv	no cnv	no cnv	no cnv	no cnv	no cnv	no cnv	no cnv	no cnv	no cnv	no cnv	no cnv	no cnv	no cnv	no cnv
TGME49_258690	5-aminolevulinic acid synthase domain-containing protein	TGME49_chrVIIb: 3,253,833 - 3,260,302 (-)	1	no cnv	no cnv	no cnv	no cnv	no cnv	no cnv	no cnv	no cnv	no cnv	no cnv	no cnv	no cnv	no cnv	no cnv	no cnv	no cnv	no cnv	no cnv	no cnv	1.94956	no cnv	no cnv	no cnv	no cnv	no cnv	no cnv	no cnv	no cnv	no cnv	no cnv	no cnv	no cnv	no cnv	no cnv	no cnv	no cnv	no cnv	no cnv	no cnv	no cnv	no cnv	no cnv	no cnv	no cnv	no cnv	no cnv
TGME49_258700	transporter, major facilitator family protein	TGME49_chrVIIb: 3,242,666 - 3,251,619 (-)	1	no cnv	no cnv	no cnv	no cnv	no cnv	no cnv	no cnv	no cnv	no cnv	no cnv	no cnv	no cnv	no cnv	no cnv	no cnv	no cnv	no cnv	no cnv	no cnv	1.90664	no cnv	no cnv	no cnv	no cnv	no cnv	no cnv	no cnv	no cnv	no cnv	no cnv	no cnv	no cnv	no cnv	no cnv	no cnv	no cnv	no cnv	no cnv	no cnv	no cnv	no cnv	no cnv	no cnv	no cnv	no cnv	no cnv
TGME49_258710	T-complex protein 10 C-terminus protein	TGME49_chrVIIb: 3,229,450 - 3,238,450 (-)	1	no cnv	no cnv	no cnv	no cnv	no cnv	no cnv	no cnv	no cnv	no cnv	no cnv	no cnv	no cnv	no cnv	no cnv	no cnv	no cnv	no cnv	no cnv	no cnv	1.8177	no cnv	no cnv	no cnv	no cnv	no cnv	no cnv	no cnv	no cnv	no cnv	no cnv	no cnv	no cnv	no cnv	no cnv	no cnv	no cnv	no cnv	no cnv	no cnv	no cnv	no cnv	no cnv	no cnv	no cnv	no cnv	no cnv
TGME49_258720	Ubiquitin family protein, putative	TGME49_chrVIIb: 3,226,098 - 3,227,479 (+)	1	no cnv	no cnv	no cnv	no cnv	no cnv	no cnv	no cnv	no cnv	no cnv	no cnv	no cnv	no cnv	no cnv	no cnv	no cnv	no cnv	no cnv	no cnv	no cnv	2.18799	no cnv	no cnv	no cnv	no cnv	no cnv	no cnv	no cnv	no cnv	no cnv	no cnv	no cnv	no cnv	no cnv	no cnv	no cnv	no cnv	no cnv	no cnv	no cnv	no cnv	no cnv	no cnv	no cnv	no cnv	no cnv	no cnv
TGME49_258730	hypothetical protein	TGME49_chrVIIb: 3,220,931 - 3,223,083 (+)	1	no cnv	no cnv	no cnv	no cnv	no cnv	no cnv	no cnv	no cnv	no cnv	no cnv	no cnv	no cnv	no cnv	no cnv	no cnv	no cnv	no cnv	no cnv	no cnv	2.29229	no cnv	no cnv	no cnv	no cnv	no cnv	no cnv	no cnv	no cnv	no cnv	no cnv	no cnv	no cnv	no cnv	no cnv	no cnv	no cnv	no cnv	no cnv	no cnv	no cnv	no cnv	no cnv	no cnv	no cnv	no cnv	no cnv
TGME49_258740	eukaryotic initiation factor-2A, putative	TGME49_chrVIIb: 3,210,998 - 3,217,506 (-)	1	no cnv	no cnv	no cnv	no cnv	no cnv	no cnv	no cnv	no cnv	no cnv	no cnv	no cnv	no cnv	no cnv	no cnv	no cnv	no cnv	no cnv	no cnv	no cnv	1.83399	no cnv	no cnv	no cnv	no cnv	no cnv	no cnv	no cnv	no cnv	no cnv	no cnv	no cnv	no cnv	no cnv	no cnv	no cnv	no cnv	no cnv	no cnv	no cnv	no cnv	no cnv	no cnv	no cnv	no cnv	no cnv	no cnv
TGME49_258750	hypothetical protein	TGME49_chrVIIb: 3,206,788 - 3,209,329 (+)	1	no cnv	no cnv	no cnv	no cnv	no cnv	no cnv	no cnv	no cnv	no cnv	no cnv	no cnv	no cnv	no cnv	no cnv	no cnv	no cnv	no cnv	no cnv	no cnv	1.92899	no cnv	no cnv	no cnv	no cnv	no cnv	no cnv	no cnv	no cnv	no cnv	no cnv	no cnv	no cnv	no cnv	no cnv	no cnv	no cnv	no cnv	no cnv	no cnv	no cnv	no cnv	no cnv	no cnv	no cnv	no cnv	no cnv
TGME49_258760	hypothetical protein	TGME49_chrVIIb: 3,203,934 - 3,206,401 (+)	1	no cnv	no cnv	no cnv	no cnv	no cnv	no cnv	no cnv	no cnv	no cnv	no cnv	no cnv	no cnv	no cnv	no cnv	no cnv	no cnv	no cnv	no cnv	no cnv	2.11352	no cnv	no cnv	no cnv	no cnv	no cnv	no cnv	no cnv	no cnv	no cnv	no cnv	no cnv	no cnv	no cnv	no cnv	no cnv	no cnv	no cnv	no cnv	no cnv	no cnv	no cnv	no cnv	no cnv	no cnv	no cnv	no cnv
TGME49_258770	polypeptide n-acetylgalactosaminyltransferase 12, putative	TGME49_chrVIIb: 3,194,469 - 3,202,505 (+)	1	no cnv	no cnv	no cnv	no cnv	no cnv	no cnv	no cnv	no cnv	no cnv	no cnv	no cnv	no cnv	no cnv	no cnv	no cnv	no cnv	no cnv	no cnv	no cnv	1.92447	no cnv	no cnv	no cnv	no cnv	no cnv	no cnv	no cnv	no cnv	no cnv	no cnv	no cnv	no cnv	no cnv	no cnv	no cnv	no cnv	no cnv	no cnv	no cnv	no cnv	no cnv	no cnv	no cnv	no cnv	no cnv	no cnv
TGME49_258790	zinc finger, C3HC4 type (RING finger) domain-containing protein	TGME49_chrVIIb: 3,179,912 - 3,184,714 (-)	1	no cnv	no cnv	no cnv	no cnv	no cnv	no cnv	no cnv	no cnv	no cnv	no cnv	no cnv	no cnv	no cnv	no cnv	no cnv	no cnv	no cnv	no cnv	no cnv	2.15201	no cnv	no cnv	no cnv	no cnv	no cnv	no cnv	no cnv	no cnv	no cnv	no cnv	no cnv	no cnv	no cnv	no cnv	no cnv	no cnv	no cnv	no cnv	no cnv	no cnv	no cnv	no cnv	no cnv	no cnv	no cnv	no cnv
TGME49_258800	rhoptry kinase family protein ROP31 (ROP31)	TGME49_chrVIIb: 3,177,133 - 3,178,728 (+)	1	no cnv	no cnv	no cnv	no cnv	no cnv	no cnv	no cnv	no cnv	no cnv	no cnv	no cnv	no cnv	no cnv	no cnv	no cnv	no cnv	no cnv	no cnv	no cnv	1.90776	no cnv	no cnv	no cnv	no cnv	no cnv	no cnv	no cnv	no cnv	no cnv	no cnv	no cnv	no cnv	no cnv	no cnv	no cnv	no cnv	no cnv	no cnv	no cnv	no cnv	no cnv	no cnv	no cnv	no cnv	no cnv	no cnv
TGME49_258810	SAG-related sequence SRS27B (SRS27B)	TGME49_chrVIIb: 3,174,942 - 3,175,832 (-)	1	no cnv	no cnv	no cnv	no cnv	no cnv	no cnv	no cnv	no cnv	no cnv	no cnv	no cnv	no cnv	no cnv	no cnv	no cnv	no cnv	no cnv	no cnv	no cnv	2.13592	no cnv	no cnv	no cnv	no cnv	no cnv	no cnv	no cnv	no cnv	no cnv	no cnv	no cnv	no cnv	no cnv	no cnv	no cnv	no cnv	no cnv	no cnv	no cnv	no cnv	no cnv	no cnv	no cnv	no cnv	no cnv	no cnv
TGME49_258820	hypothetical protein	TGME49_chrVIIb: 3,167,738 - 3,170,440 (-)	1	no cnv	no cnv	no cnv	no cnv	no cnv	no cnv	no cnv	no cnv	no cnv	no cnv	no cnv	no cnv	no cnv	no cnv	no cnv	no cnv	no cnv	no cnv	no cnv	2.21098	no cnv	no cnv	no cnv	no cnv	no cnv	no cnv	no cnv	no cnv	no cnv	no cnv	no cnv	no cnv	no cnv	no cnv	no cnv	no cnv	no cnv	no cnv	no cnv	no cnv	no cnv	no cnv	no cnv	no cnv	no cnv	no cnv
TGME49_258828	hypothetical protein	TGME49_chrVIIb: 3,159,970 - 3,160,907 (+)	1	no cnv	no cnv	no cnv	no cnv	no cnv	no cnv	no cnv	no cnv	no cnv	no cnv	no cnv	no cnv	no cnv	no cnv	no cnv	no cnv	no cnv	no cnv	no cnv	1.9024	no cnv	no cnv	no cnv	no cnv	no cnv	no cnv	no cnv	no cnv	no cnv	no cnv	no cnv	no cnv	no cnv	no cnv	no cnv	no cnv	no cnv	no cnv	no cnv	no cnv	no cnv	no cnv	no cnv	no cnv	no cnv	no cnv
TGME49_258832	Vps52 / Sac2 family protein	TGME49_chrVIIb: 3,150,391 - 3,159,773 (+)	1	no cnv	no cnv	no cnv	no cnv	no cnv	no cnv	no cnv	no cnv	no cnv	no cnv	no cnv	no cnv	no cnv	no cnv	no cnv	no cnv	no cnv	no cnv	no cnv	1.9113	no cnv	no cnv	no cnv	no cnv	no cnv	no cnv	no cnv	no cnv	no cnv	no cnv	no cnv	no cnv	no cnv	no cnv	no cnv	no cnv	no cnv	no cnv	no cnv	no cnv	no cnv	no cnv	no cnv	no cnv	no cnv	no cnv
TGME49_258840	hypothetical protein	TGME49_chrVIIb: 3,137,682 - 3,141,698 (+)	1	no cnv	no cnv	no cnv	no cnv	no cnv	no cnv	no cnv	no cnv	no cnv	no cnv	no cnv	no cnv	no cnv	no cnv	no cnv	no cnv	no cnv	no cnv	no cnv	1.92558	no cnv	no cnv	no cnv	no cnv	no cnv	no cnv	no cnv	no cnv	no cnv	no cnv	no cnv	no cnv	no cnv	no cnv	no cnv	no cnv	no cnv	no cnv	no cnv	no cnv	no cnv	no cnv	no cnv	no cnv	no cnv	no cnv
TGME49_258850	hypothetical protein	TGME49_chrVIIb: 3,129,213 - 3,134,875 (+)	1	no cnv	no cnv	no cnv	no cnv	no cnv	no cnv	no cnv	no cnv	no cnv	no cnv	no cnv	no cnv	no cnv	no cnv	no cnv	no cnv	no cnv	no cnv	no cnv	2.27875	no cnv	no cnv	no cnv	no cnv	no cnv	no cnv	no cnv	no cnv	no cnv	no cnv	no cnv	no cnv	no cnv	no cnv	no cnv	no cnv	no cnv	no cnv	no cnv	no cnv	no cnv	no cnv	no cnv	no cnv	no cnv	no cnv
TGME49_258880	axonemal dynein light chain p33, putative	TGME49_chrVIIb: 3,106,681 - 3,109,759 (+)	1	no cnv	no cnv	no cnv	no cnv	no cnv	no cnv	no cnv	no cnv	no cnv	no cnv	no cnv	no cnv	no cnv	no cnv	no cnv	no cnv	no cnv	no cnv	no cnv	2.12522	no cnv	no cnv	no cnv	no cnv	no cnv	no cnv	no cnv	no cnv	no cnv	no cnv	no cnv	no cnv	no cnv	no cnv	no cnv	no cnv	no cnv	no cnv	no cnv	no cnv	no cnv	no cnv	no cnv	no cnv	no cnv	no cnv
TGME49_258890	hypothetical protein	TGME49_chrVIIb: 3,103,220 - 3,104,003 (-)	1	no cnv	no cnv	no cnv	no cnv	no cnv	no cnv	no cnv	no cnv	no cnv	no cnv	no cnv	no cnv	no cnv	no cnv	no cnv	no cnv	no cnv	no cnv	no cnv	1.81956	no cnv	no cnv	no cnv	no cnv	no cnv	no cnv	no cnv	no cnv	no cnv	no cnv	no cnv	no cnv	no cnv	no cnv	no cnv	no cnv	no cnv	no cnv	no cnv	no cnv	no cnv	no cnv	no cnv	no cnv	no cnv	no cnv
TGME49_258900	hypothetical protein	TGME49_chrVIIb: 3,098,130 - 3,101,472 (-)	1	no cnv	no cnv	no cnv	no cnv	no cnv	no cnv	no cnv	no cnv	no cnv	no cnv	no cnv	no cnv	no cnv	no cnv	no cnv	no cnv	no cnv	no cnv	no cnv	2.16569	no cnv	no cnv	no cnv	no cnv	no cnv	no cnv	no cnv	no cnv	no cnv	no cnv	no cnv	no cnv	no cnv	no cnv	no cnv	no cnv	no cnv	no cnv	no cnv	no cnv	no cnv	no cnv	no cnv	no cnv	no cnv	no cnv
TGME49_258910	hypothetical protein	TGME49_chrVIIb: 3,092,653 - 3,098,081 (+)	1	no cnv	no cnv	no cnv	no cnv	no cnv	no cnv	no cnv	no cnv	no cnv	no cnv	no cnv	no cnv	no cnv	no cnv	no cnv	no cnv	no cnv	no cnv	no cnv	2.10565	no cnv	no cnv	no cnv	no cnv	no cnv	no cnv	no cnv	no cnv	no cnv	no cnv	no cnv	no cnv	no cnv	no cnv	no cnv	no cnv	no cnv	no cnv	no cnv	no cnv	no cnv	no cnv	no cnv	no cnv	no cnv	no cnv
TGME49_258920	hypothetical protein	TGME49_chrVIIb: 3,087,622 - 3,091,539 (+)	1	no cnv	no cnv	no cnv	no cnv	no cnv	no cnv	no cnv	no cnv	no cnv	no cnv	no cnv	no cnv	no cnv	no cnv	no cnv	no cnv	no cnv	no cnv	no cnv	1.91936	no cnv	no cnv	no cnv	no cnv	no cnv	no cnv	no cnv	no cnv	no cnv	no cnv	no cnv	no cnv	no cnv	no cnv	no cnv	no cnv	no cnv	no cnv	no cnv	no cnv	no cnv	no cnv	no cnv	no cnv	no cnv	no cnv
TGME49_258990	bromodomain-containing protein	TGME49_chrVIIb: 3,038,025 - 3,049,513 (-)	1	no cnv	no cnv	no cnv	no cnv	no cnv	no cnv	no cnv	no cnv	no cnv	no cnv	no cnv	no cnv	no cnv	no cnv	no cnv	no cnv	no cnv	no cnv	no cnv	1.9827	no cnv	no cnv	no cnv	no cnv	no cnv	no cnv	no cnv	no cnv	no cnv	no cnv	no cnv	no cnv	no cnv	no cnv	no cnv	no cnv	no cnv	no cnv	no cnv	no cnv	no cnv	no cnv	no cnv	no cnv	no cnv	no cnv
TGME49_259000	hypothetical protein	TGME49_chrVIIb: 3,035,953 - 3,036,988 (+)	1	no cnv	no cnv	no cnv	no cnv	no cnv	no cnv	no cnv	no cnv	no cnv	no cnv	no cnv	no cnv	no cnv	no cnv	no cnv	no cnv	no cnv	no cnv	no cnv	2.07574	no cnv	no cnv	no cnv	no cnv	no cnv	no cnv	no cnv	no cnv	no cnv	no cnv	no cnv	no cnv	no cnv	no cnv	no cnv	no cnv	no cnv	no cnv	no cnv	no cnv	no cnv	no cnv	no cnv	no cnv	no cnv	no cnv
TGME49_259020	bradyzoite antigen BAG1 (BAG1)	TGME49_chrVIIb: 3,023,202 - 3,025,687 (-)	1	no cnv	no cnv	no cnv	no cnv	no cnv	no cnv	no cnv	no cnv	no cnv	no cnv	no cnv	no cnv	no cnv	no cnv	no cnv	no cnv	no cnv	no cnv	no cnv	2.165	no cnv	no cnv	no cnv	no cnv	no cnv	no cnv	no cnv	no cnv	no cnv	no cnv	no cnv	no cnv	no cnv	no cnv	no cnv	no cnv	no cnv	no cnv	no cnv	no cnv	no cnv	no cnv	no cnv	no cnv	no cnv	no cnv
TGME49_259030	hypothetical protein	TGME49_chrVIIb: 3,002,416 - 3,004,755 (+)	1	no cnv	no cnv	no cnv	no cnv	no cnv	no cnv	no cnv	no cnv	no cnv	no cnv	no cnv	no cnv	no cnv	no cnv	no cnv	no cnv	no cnv	no cnv	no cnv	1.94318	no cnv	no cnv	no cnv	no cnv	no cnv	no cnv	no cnv	no cnv	no cnv	no cnv	no cnv	no cnv	no cnv	no cnv	no cnv	no cnv	no cnv	no cnv	no cnv	no cnv	no cnv	no cnv	no cnv	no cnv	no cnv	no cnv
TGME49_259050	hypothetical protein	TGME49_chrVIIb: 2,988,344 - 2,990,212 (-)	1	no cnv	no cnv	no cnv	no cnv	no cnv	no cnv	no cnv	no cnv	no cnv	no cnv	no cnv	no cnv	no cnv	no cnv	no cnv	no cnv	no cnv	no cnv	no cnv	2.01797	no cnv	no cnv	no cnv	no cnv	no cnv	no cnv	no cnv	no cnv	no cnv	no cnv	no cnv	no cnv	no cnv	no cnv	no cnv	no cnv	no cnv	no cnv	no cnv	no cnv	no cnv	no cnv	no cnv	no cnv	no cnv	no cnv
TGME49_259060	hypothetical protein	TGME49_chrVIIb: 2,987,543 - 2,988,061 (+)	1	no cnv	no cnv	no cnv	no cnv	no cnv	no cnv	no cnv	no cnv	no cnv	no cnv	no cnv	no cnv	no cnv	no cnv	no cnv	no cnv	no cnv	no cnv	no cnv	2.13535	no cnv	no cnv	no cnv	no cnv	no cnv	no cnv	no cnv	no cnv	no cnv	no cnv	no cnv	no cnv	no cnv	no cnv	no cnv	no cnv	no cnv	no cnv	no cnv	no cnv	no cnv	no cnv	no cnv	no cnv	no cnv	no cnv
TGME49_259070	acetyltransferase, GNAT family protein	TGME49_chrVIIb: 2,984,350 - 2,985,961 (+)	1	no cnv	no cnv	no cnv	no cnv	no cnv	no cnv	no cnv	no cnv	no cnv	no cnv	no cnv	no cnv	no cnv	no cnv	no cnv	no cnv	no cnv	no cnv	no cnv	1.93036	no cnv	no cnv	no cnv	no cnv	no cnv	no cnv	no cnv	no cnv	no cnv	no cnv	no cnv	no cnv	no cnv	no cnv	no cnv	no cnv	no cnv	no cnv	no cnv	no cnv	no cnv	no cnv	no cnv	no cnv	no cnv	no cnv
TGME49_259100	hypothetical protein	TGME49_chrVIIb: 2,972,042 - 2,972,536 (-)	1	no cnv	no cnv	no cnv	no cnv	no cnv	no cnv	no cnv	no cnv	no cnv	no cnv	no cnv	no cnv	no cnv	no cnv	no cnv	no cnv	no cnv	no cnv	no cnv	1.87674	no cnv	no cnv	no cnv	no cnv	no cnv	no cnv	no cnv	no cnv	no cnv	no cnv	no cnv	no cnv	no cnv	no cnv	no cnv	no cnv	no cnv	no cnv	no cnv	no cnv	no cnv	no cnv	no cnv	no cnv	no cnv	no cnv
TGME49_259115	ABC1 family protein	TGME49_chrVIIb: 2,959,337 - 2,969,797 (-)	1	no cnv	no cnv	no cnv	no cnv	no cnv	no cnv	no cnv	no cnv	no cnv	no cnv	no cnv	no cnv	no cnv	no cnv	no cnv	no cnv	no cnv	no cnv	no cnv	1.81159	no cnv	no cnv	no cnv	no cnv	no cnv	no cnv	no cnv	no cnv	no cnv	no cnv	no cnv	no cnv	no cnv	no cnv	no cnv	no cnv	no cnv	no cnv	no cnv	no cnv	no cnv	no cnv	no cnv	no cnv	no cnv	no cnv
TGME49_259140	hypothetical protein	TGME49_chrVIIb: 2,949,431 - 2,953,991 (-)	1	no cnv	no cnv	no cnv	no cnv	no cnv	no cnv	no cnv	no cnv	no cnv	no cnv	no cnv	no cnv	no cnv	no cnv	no cnv	no cnv	no cnv	no cnv	no cnv	1.99828	no cnv	no cnv	no cnv	no cnv	no cnv	no cnv	no cnv	no cnv	no cnv	no cnv	no cnv	no cnv	no cnv	no cnv	no cnv	no cnv	no cnv	no cnv	no cnv	no cnv	no cnv	no cnv	no cnv	no cnv	no cnv	no cnv
TGME49_259155	hypothetical protein	TGME49_chrVIIb: 2,933,537 - 2,937,151 (-)	1	no cnv	no cnv	no cnv	no cnv	no cnv	no cnv	no cnv	no cnv	no cnv	no cnv	no cnv	no cnv	no cnv	no cnv	no cnv	no cnv	no cnv	no cnv	no cnv	2.04225	no cnv	no cnv	no cnv	no cnv	no cnv	no cnv	no cnv	no cnv	no cnv	no cnv	no cnv	no cnv	no cnv	no cnv	no cnv	no cnv	no cnv	no cnv	no cnv	no cnv	no cnv	no cnv	no cnv	no cnv	no cnv	no cnv
TGME49_259160	hypothetical protein	TGME49_chrVIIb: 2,926,027 - 2,932,212 (+)	1	no cnv	no cnv	no cnv	no cnv	no cnv	no cnv	no cnv	no cnv	no cnv	no cnv	no cnv	no cnv	no cnv	no cnv	no cnv	no cnv	no cnv	no cnv	no cnv	1.96558	no cnv	no cnv	no cnv	no cnv	no cnv	no cnv	no cnv	no cnv	no cnv	no cnv	no cnv	no cnv	no cnv	no cnv	no cnv	no cnv	no cnv	no cnv	no cnv	no cnv	no cnv	no cnv	no cnv	no cnv	no cnv	no cnv
TGME49_259168	hypothetical protein	TGME49_chrVIIb: 2,920,922 - 2,924,755 (-)	1	no cnv	no cnv	no cnv	no cnv	no cnv	no cnv	no cnv	no cnv	no cnv	no cnv	no cnv	no cnv	no cnv	no cnv	no cnv	no cnv	no cnv	no cnv	no cnv	1.90539	no cnv	no cnv	no cnv	no cnv	no cnv	no cnv	no cnv	no cnv	no cnv	no cnv	no cnv	no cnv	no cnv	no cnv	no cnv	no cnv	no cnv	no cnv	no cnv	no cnv	no cnv	no cnv	no cnv	no cnv	no cnv	no cnv
TGME49_259172	hypothetical protein	TGME49_chrVIIb: 2,911,103 - 2,917,866 (-)	1	no cnv	no cnv	no cnv	no cnv	no cnv	no cnv	no cnv	no cnv	no cnv	no cnv	no cnv	no cnv	no cnv	no cnv	no cnv	no cnv	no cnv	no cnv	no cnv	2.0434	no cnv	no cnv	no cnv	no cnv	no cnv	no cnv	no cnv	no cnv	no cnv	no cnv	no cnv	no cnv	no cnv	no cnv	no cnv	no cnv	no cnv	no cnv	no cnv	no cnv	no cnv	no cnv	no cnv	no cnv	no cnv	no cnv
TGME49_259180	CBS family protein	TGME49_chrVIIb: 2,905,668 - 2,908,955 (-)	1	no cnv	no cnv	no cnv	no cnv	no cnv	no cnv	no cnv	no cnv	no cnv	no cnv	no cnv	no cnv	no cnv	no cnv	no cnv	no cnv	no cnv	no cnv	no cnv	2.00958	no cnv	no cnv	no cnv	no cnv	no cnv	no cnv	no cnv	no cnv	no cnv	no cnv	no cnv	no cnv	no cnv	no cnv	no cnv	no cnv	no cnv	no cnv	no cnv	no cnv	no cnv	no cnv	no cnv	no cnv	no cnv	no cnv
TGME49_259190	hypothetical protein	TGME49_chrVIIb: 2,897,279 - 2,903,136 (-)	1	no cnv	no cnv	no cnv	no cnv	no cnv	no cnv	no cnv	no cnv	no cnv	no cnv	no cnv	no cnv	no cnv	no cnv	no cnv	no cnv	no cnv	no cnv	no cnv	1.81012	no cnv	no cnv	no cnv	no cnv	no cnv	no cnv	no cnv	no cnv	no cnv	no cnv	no cnv	no cnv	no cnv	no cnv	no cnv	no cnv	no cnv	no cnv	no cnv	no cnv	no cnv	no cnv	no cnv	no cnv	no cnv	no cnv
TGME49_259200	Na+/H+ exchanger NHE1	TGME49_chrVIIb: 2,881,387 - 2,894,337 (-)	1	no cnv	no cnv	no cnv	no cnv	no cnv	no cnv	no cnv	no cnv	no cnv	no cnv	no cnv	no cnv	no cnv	no cnv	no cnv	no cnv	no cnv	no cnv	no cnv	1.82019	no cnv	no cnv	no cnv	no cnv	no cnv	no cnv	no cnv	no cnv	no cnv	no cnv	no cnv	no cnv	no cnv	no cnv	no cnv	no cnv	no cnv	no cnv	no cnv	no cnv	no cnv	no cnv	no cnv	no cnv	no cnv	no cnv
TGME49_259205	hypothetical protein	TGME49_chrVIIb: 2,878,022 - 2,879,137 (+)	1	no cnv	no cnv	no cnv	no cnv	no cnv	no cnv	no cnv	no cnv	no cnv	no cnv	no cnv	no cnv	no cnv	no cnv	no cnv	no cnv	no cnv	no cnv	no cnv	1.86211	no cnv	no cnv	no cnv	no cnv	no cnv	no cnv	no cnv	no cnv	no cnv	no cnv	no cnv	no cnv	no cnv	no cnv	no cnv	no cnv	no cnv	no cnv	no cnv	no cnv	no cnv	no cnv	no cnv	no cnv	no cnv	no cnv
TGME49_259210	jmjC domain-containing protein C2orf60 (C2ORF60)	TGME49_chrVIIb: 2,871,159 - 2,875,714 (+)	1	no cnv	no cnv	no cnv	no cnv	no cnv	no cnv	no cnv	no cnv	no cnv	no cnv	no cnv	no cnv	no cnv	no cnv	no cnv	no cnv	no cnv	no cnv	no cnv	2.2384	no cnv	no cnv	no cnv	no cnv	no cnv	no cnv	no cnv	no cnv	no cnv	no cnv	no cnv	no cnv	no cnv	no cnv	no cnv	no cnv	no cnv	no cnv	no cnv	no cnv	no cnv	no cnv	no cnv	no cnv	no cnv	no cnv
TGME49_259220	DEAD/DEAH box helicase domain-containing protein	TGME49_chrVIIb: 2,860,348 - 2,870,084 (-)	1	no cnv	no cnv	no cnv	no cnv	no cnv	no cnv	no cnv	no cnv	no cnv	no cnv	no cnv	no cnv	no cnv	no cnv	no cnv	no cnv	no cnv	no cnv	no cnv	1.9608	no cnv	no cnv	no cnv	no cnv	no cnv	no cnv	no cnv	no cnv	no cnv	no cnv	no cnv	no cnv	no cnv	no cnv	no cnv	no cnv	no cnv	no cnv	no cnv	no cnv	no cnv	no cnv	no cnv	no cnv	no cnv	no cnv
TGME49_259230	site-specific recombinase, phage integrase family protein	TGME49_chrVIIb: 2,850,481 - 2,858,613 (+)	1	no cnv	no cnv	no cnv	no cnv	no cnv	no cnv	no cnv	no cnv	no cnv	no cnv	no cnv	no cnv	no cnv	no cnv	no cnv	no cnv	no cnv	no cnv	no cnv	1.91809	no cnv	no cnv	no cnv	no cnv	no cnv	no cnv	no cnv	no cnv	no cnv	no cnv	no cnv	no cnv	no cnv	no cnv	no cnv	no cnv	no cnv	no cnv	no cnv	no cnv	no cnv	no cnv	no cnv	no cnv	no cnv	no cnv
TGME49_259240	ribosomal protein RPS21 (RPS21)	TGME49_chrVIIb: 2,847,349 - 2,849,738 (-)	1	no cnv	no cnv	no cnv	no cnv	no cnv	no cnv	no cnv	no cnv	no cnv	no cnv	no cnv	no cnv	no cnv	no cnv	no cnv	no cnv	no cnv	no cnv	no cnv	2.13742	no cnv	no cnv	no cnv	no cnv	no cnv	no cnv	no cnv	no cnv	no cnv	no cnv	no cnv	no cnv	no cnv	no cnv	no cnv	no cnv	no cnv	no cnv	no cnv	no cnv	no cnv	no cnv	no cnv	no cnv	no cnv	no cnv
TGME49_259250	ATP-dependent DNA helicase, RecQ family protein	TGME49_chrVIIb: 2,836,735 - 2,842,889 (-)	1	no cnv	no cnv	no cnv	no cnv	no cnv	no cnv	no cnv	no cnv	no cnv	no cnv	no cnv	no cnv	no cnv	no cnv	no cnv	no cnv	no cnv	no cnv	no cnv	2.06105	no cnv	no cnv	no cnv	no cnv	no cnv	no cnv	no cnv	no cnv	no cnv	no cnv	no cnv	no cnv	no cnv	no cnv	no cnv	no cnv	no cnv	no cnv	no cnv	no cnv	no cnv	no cnv	no cnv	no cnv	no cnv	no cnv
TGME49_259260	membrane protein FtsH1	TGME49_chrVIIb: 2,827,391 - 2,835,054 (-)	1	no cnv	no cnv	no cnv	no cnv	no cnv	no cnv	no cnv	no cnv	no cnv	no cnv	no cnv	no cnv	no cnv	no cnv	no cnv	no cnv	no cnv	no cnv	no cnv	2.15249	no cnv	no cnv	no cnv	no cnv	no cnv	no cnv	no cnv	no cnv	no cnv	no cnv	no cnv	no cnv	no cnv	no cnv	no cnv	no cnv	no cnv	no cnv	no cnv	no cnv	no cnv	no cnv	no cnv	no cnv	no cnv	no cnv
TGME49_259270	SAG-related sequence SRS26E (SRS26E)	TGME49_chrVIIb: 2,824,490 - 2,825,962 (+)	1	no cnv	no cnv	no cnv	no cnv	no cnv	no cnv	no cnv	no cnv	no cnv	no cnv	no cnv	no cnv	no cnv	no cnv	no cnv	no cnv	no cnv	no cnv	no cnv	1.9737	no cnv	no cnv	no cnv	no cnv	no cnv	no cnv	no cnv	no cnv	no cnv	no cnv	no cnv	no cnv	no cnv	no cnv	no cnv	no cnv	no cnv	no cnv	no cnv	no cnv	no cnv	no cnv	no cnv	no cnv	no cnv	no cnv
TGME49_259280	hypothetical protein	TGME49_chrVIIb: 2,822,146 - 2,822,604 (+)	1	no cnv	no cnv	no cnv	no cnv	no cnv	no cnv	no cnv	no cnv	no cnv	no cnv	no cnv	no cnv	no cnv	no cnv	no cnv	no cnv	no cnv	no cnv	no cnv	2.10898	no cnv	no cnv	no cnv	no cnv	no cnv	no cnv	no cnv	no cnv	no cnv	no cnv	no cnv	no cnv	no cnv	no cnv	no cnv	no cnv	no cnv	no cnv	no cnv	no cnv	no cnv	no cnv	no cnv	no cnv	no cnv	no cnv
TGME49_259300	SAG-related sequence SRS26B (SRS26B)	TGME49_chrVIIb: 2,809,635 - 2,810,921 (+)	1	no cnv	no cnv	no cnv	no cnv	no cnv	no cnv	no cnv	no cnv	no cnv	no cnv	no cnv	no cnv	no cnv	no cnv	no cnv	no cnv	no cnv	no cnv	no cnv	no cnv	no cnv	no cnv	no cnv	no cnv	no cnv	no cnv	no cnv	no cnv	no cnv	no cnv	no cnv	no cnv	no cnv	no cnv	no cnv	no cnv	no cnv	no cnv	no cnv	no cnv	no cnv	no cnv	no cnv	no cnv	no cnv	no cnv
TGME49_259410	SAG-related sequence SRS26A (SRS26A)	TGME49_chrVIIb: 2,802,958 - 2,804,289 (+)	1	no cnv	no cnv	no cnv	no cnv	no cnv	no cnv	no cnv	no cnv	no cnv	no cnv	no cnv	no cnv	no cnv	no cnv	no cnv	no cnv	no cnv	no cnv	no cnv	1.90714	no cnv	no cnv	no cnv	no cnv	no cnv	no cnv	no cnv	no cnv	no cnv	no cnv	no cnv	no cnv	no cnv	no cnv	no cnv	no cnv	no cnv	no cnv	no cnv	no cnv	no cnv	no cnv	no cnv	no cnv	no cnv	no cnv
TGME49_259520	hypothetical protein	TGME49_chrVIIb: 2,793,136 - 2,798,856 (-)	1	no cnv	no cnv	no cnv	no cnv	no cnv	no cnv	no cnv	no cnv	no cnv	no cnv	no cnv	no cnv	no cnv	no cnv	no cnv	no cnv	no cnv	no cnv	no cnv	2.18313	no cnv	no cnv	no cnv	no cnv	no cnv	no cnv	no cnv	no cnv	no cnv	no cnv	no cnv	no cnv	no cnv	no cnv	no cnv	no cnv	no cnv	no cnv	no cnv	no cnv	no cnv	no cnv	no cnv	no cnv	no cnv	no cnv
TGME49_259530	GalNac	TGME49_chrVIIb: 2,785,053 - 2,792,634 (+)	1	no cnv	no cnv	no cnv	no cnv	no cnv	no cnv	no cnv	no cnv	no cnv	no cnv	no cnv	no cnv	no cnv	no cnv	no cnv	no cnv	no cnv	no cnv	no cnv	2.02802	no cnv	no cnv	no cnv	no cnv	no cnv	no cnv	no cnv	no cnv	no cnv	no cnv	no cnv	no cnv	no cnv	no cnv	no cnv	no cnv	no cnv	no cnv	no cnv	no cnv	no cnv	no cnv	no cnv	no cnv	no cnv	no cnv
TGME49_259540	hypothetical protein	TGME49_chrVIIb: 2,784,108 - 2,784,560 (+)	1	no cnv	no cnv	no cnv	no cnv	no cnv	no cnv	no cnv	no cnv	no cnv	no cnv	no cnv	no cnv	no cnv	no cnv	no cnv	no cnv	no cnv	no cnv	no cnv	2.23752	no cnv	no cnv	no cnv	no cnv	no cnv	no cnv	no cnv	no cnv	no cnv	no cnv	no cnv	no cnv	no cnv	no cnv	no cnv	no cnv	no cnv	no cnv	no cnv	no cnv	no cnv	no cnv	no cnv	no cnv	no cnv	no cnv
TGME49_259550	dihydropteroate synthase	TGME49_chrVIIb: 2,776,188 - 2,781,631 (-)	1	no cnv	no cnv	no cnv	no cnv	no cnv	no cnv	no cnv	no cnv	no cnv	no cnv	no cnv	no cnv	no cnv	no cnv	no cnv	no cnv	no cnv	no cnv	no cnv	2.01505	no cnv	no cnv	no cnv	no cnv	no cnv	no cnv	no cnv	no cnv	no cnv	no cnv	no cnv	no cnv	no cnv	no cnv	no cnv	no cnv	no cnv	no cnv	no cnv	no cnv	no cnv	no cnv	no cnv	no cnv	no cnv	no cnv
TGME49_259560	endonuclease/exonuclease/phosphatase family protein	TGME49_chrVIIb: 2,768,739 - 2,774,962 (+)	1	no cnv	no cnv	no cnv	no cnv	no cnv	no cnv	no cnv	no cnv	no cnv	no cnv	no cnv	no cnv	no cnv	no cnv	no cnv	no cnv	no cnv	no cnv	no cnv	1.81891	no cnv	no cnv	no cnv	no cnv	no cnv	no cnv	no cnv	no cnv	no cnv	no cnv	no cnv	no cnv	no cnv	no cnv	no cnv	no cnv	no cnv	no cnv	no cnv	no cnv	no cnv	no cnv	no cnv	no cnv	no cnv	no cnv
TGME49_259570	CMP/dCMP deaminase, zinc-binding, putative	TGME49_chrVIIb: 2,765,421 - 2,765,957 (+)	1	no cnv	no cnv	no cnv	no cnv	no cnv	no cnv	no cnv	no cnv	no cnv	no cnv	no cnv	no cnv	no cnv	no cnv	no cnv	no cnv	no cnv	no cnv	no cnv	1.89015	no cnv	no cnv	no cnv	no cnv	no cnv	no cnv	no cnv	no cnv	no cnv	no cnv	no cnv	no cnv	no cnv	no cnv	no cnv	no cnv	no cnv	no cnv	no cnv	no cnv	no cnv	no cnv	no cnv	no cnv	no cnv	no cnv
TGME49_259580	hypothetical protein	TGME49_chrVIIb: 2,763,420 - 2,765,244 (+)	1	no cnv	no cnv	no cnv	no cnv	no cnv	no cnv	no cnv	no cnv	no cnv	no cnv	no cnv	no cnv	no cnv	no cnv	no cnv	no cnv	no cnv	no cnv	no cnv	2.05962	no cnv	no cnv	no cnv	no cnv	no cnv	no cnv	no cnv	no cnv	no cnv	no cnv	no cnv	no cnv	no cnv	no cnv	no cnv	no cnv	no cnv	no cnv	no cnv	no cnv	no cnv	no cnv	no cnv	no cnv	no cnv	no cnv
TGME49_259590	membrane protein, putative	TGME49_chrVIIb: 2,761,929 - 2,762,912 (-)	1	no cnv	no cnv	no cnv	no cnv	no cnv	no cnv	no cnv	no cnv	no cnv	no cnv	no cnv	no cnv	no cnv	no cnv	no cnv	no cnv	no cnv	no cnv	no cnv	2.31057	no cnv	no cnv	no cnv	no cnv	no cnv	no cnv	no cnv	no cnv	no cnv	no cnv	no cnv	no cnv	no cnv	no cnv	no cnv	no cnv	no cnv	no cnv	no cnv	no cnv	no cnv	no cnv	no cnv	no cnv	no cnv	no cnv
TGME49_259600	hypothetical protein	TGME49_chrVIIb: 2,755,623 - 2,761,681 (+)	1	no cnv	no cnv	no cnv	no cnv	no cnv	no cnv	no cnv	no cnv	no cnv	no cnv	no cnv	no cnv	no cnv	no cnv	no cnv	no cnv	no cnv	no cnv	no cnv	2.03023	no cnv	no cnv	no cnv	no cnv	no cnv	no cnv	no cnv	no cnv	no cnv	no cnv	no cnv	no cnv	no cnv	no cnv	no cnv	no cnv	no cnv	no cnv	no cnv	no cnv	no cnv	no cnv	no cnv	no cnv	no cnv	no cnv
TGME49_259610	hypothetical protein	TGME49_chrVIIb: 2,753,188 - 2,755,079 (-)	1	no cnv	no cnv	no cnv	no cnv	no cnv	no cnv	no cnv	no cnv	no cnv	no cnv	no cnv	no cnv	no cnv	no cnv	no cnv	no cnv	no cnv	no cnv	no cnv	2.14909	no cnv	no cnv	no cnv	no cnv	no cnv	no cnv	no cnv	no cnv	no cnv	no cnv	no cnv	no cnv	no cnv	no cnv	no cnv	no cnv	no cnv	no cnv	no cnv	no cnv	no cnv	no cnv	no cnv	no cnv	no cnv	no cnv
TGME49_259620	hypothetical protein	TGME49_chrVIIb: 2,750,867 - 2,752,072 (+)	1	no cnv	no cnv	no cnv	no cnv	no cnv	no cnv	no cnv	no cnv	no cnv	no cnv	no cnv	no cnv	no cnv	no cnv	no cnv	no cnv	no cnv	no cnv	no cnv	2.24057	no cnv	no cnv	no cnv	no cnv	no cnv	no cnv	no cnv	no cnv	no cnv	no cnv	no cnv	no cnv	no cnv	no cnv	no cnv	no cnv	no cnv	no cnv	no cnv	no cnv	no cnv	no cnv	no cnv	no cnv	no cnv	no cnv
TGME49_259630	hypothetical protein	TGME49_chrVIIb: 2,748,598 - 2,750,624 (+)	1	no cnv	no cnv	no cnv	no cnv	no cnv	no cnv	no cnv	no cnv	no cnv	no cnv	no cnv	no cnv	no cnv	no cnv	no cnv	no cnv	no cnv	no cnv	no cnv	2.12656	no cnv	no cnv	no cnv	no cnv	no cnv	no cnv	no cnv	no cnv	no cnv	no cnv	no cnv	no cnv	no cnv	no cnv	no cnv	no cnv	no cnv	no cnv	no cnv	no cnv	no cnv	no cnv	no cnv	no cnv	no cnv	no cnv
TGME49_259650	hypothetical protein	TGME49_chrVIIb: 2,731,606 - 2,734,099 (+)	1	no cnv	no cnv	no cnv	no cnv	no cnv	no cnv	no cnv	no cnv	no cnv	no cnv	no cnv	no cnv	no cnv	no cnv	no cnv	no cnv	no cnv	no cnv	no cnv	1.91585	no cnv	no cnv	no cnv	no cnv	no cnv	no cnv	no cnv	no cnv	no cnv	no cnv	no cnv	no cnv	no cnv	no cnv	no cnv	no cnv	no cnv	no cnv	no cnv	no cnv	no cnv	no cnv	no cnv	no cnv	no cnv	no cnv
TGME49_259660	orotate phosphoribosyltransferase	TGME49_chrVIIb: 2,727,448 - 2,730,606 (-)	1	no cnv	no cnv	no cnv	no cnv	no cnv	no cnv	no cnv	no cnv	no cnv	no cnv	no cnv	no cnv	no cnv	no cnv	no cnv	no cnv	no cnv	no cnv	no cnv	2.0956	no cnv	no cnv	no cnv	no cnv	no cnv	no cnv	no cnv	no cnv	no cnv	no cnv	no cnv	no cnv	no cnv	no cnv	no cnv	no cnv	no cnv	no cnv	no cnv	no cnv	no cnv	no cnv	no cnv	no cnv	no cnv	no cnv
TGME49_259670	von Willebrand factor type A domain-containing protein	TGME49_chrVIIb: 2,722,910 - 2,726,969 (+)	1	no cnv	no cnv	no cnv	no cnv	no cnv	no cnv	no cnv	no cnv	no cnv	no cnv	no cnv	no cnv	no cnv	no cnv	no cnv	no cnv	no cnv	no cnv	no cnv	2.02954	no cnv	no cnv	no cnv	no cnv	no cnv	no cnv	no cnv	no cnv	no cnv	no cnv	no cnv	no cnv	no cnv	no cnv	no cnv	no cnv	no cnv	no cnv	no cnv	no cnv	no cnv	no cnv	no cnv	no cnv	no cnv	no cnv
TGME49_259680	hypothetical protein	TGME49_chrVIIb: 2,714,300 - 2,714,782 (+)	1	no cnv	no cnv	no cnv	no cnv	no cnv	no cnv	no cnv	no cnv	no cnv	no cnv	no cnv	no cnv	no cnv	no cnv	no cnv	no cnv	no cnv	no cnv	no cnv	2.14464	no cnv	no cnv	no cnv	no cnv	no cnv	no cnv	no cnv	no cnv	no cnv	no cnv	no cnv	no cnv	no cnv	no cnv	no cnv	no cnv	no cnv	no cnv	no cnv	no cnv	no cnv	no cnv	no cnv	no cnv	no cnv	no cnv
TGME49_259690	orotidine-5-phosphate decarboxylase/orotate phosphoribosyltransferase	TGME49_chrVIIb: 2,709,205 - 2,712,120 (-)	1	no cnv	no cnv	no cnv	no cnv	no cnv	no cnv	no cnv	no cnv	no cnv	no cnv	no cnv	no cnv	no cnv	no cnv	no cnv	no cnv	no cnv	no cnv	no cnv	2.25785	no cnv	no cnv	no cnv	no cnv	no cnv	no cnv	no cnv	no cnv	no cnv	no cnv	no cnv	no cnv	no cnv	no cnv	no cnv	no cnv	no cnv	no cnv	no cnv	no cnv	no cnv	no cnv	no cnv	no cnv	no cnv	no cnv
TGME49_259700	hypothetical protein	TGME49_chrVIIb: 2,705,961 - 2,708,358 (+)	1	no cnv	no cnv	no cnv	no cnv	no cnv	no cnv	no cnv	no cnv	no cnv	no cnv	no cnv	no cnv	no cnv	no cnv	no cnv	no cnv	no cnv	no cnv	no cnv	1.99088	no cnv	no cnv	no cnv	no cnv	no cnv	no cnv	no cnv	no cnv	no cnv	no cnv	no cnv	no cnv	no cnv	no cnv	no cnv	no cnv	no cnv	no cnv	no cnv	no cnv	no cnv	no cnv	no cnv	no cnv	no cnv	no cnv
TGME49_259710	protein kinase	TGME49_chrVIIb: 2,699,701 - 2,704,655 (+)	1	no cnv	no cnv	no cnv	no cnv	no cnv	no cnv	no cnv	no cnv	no cnv	no cnv	no cnv	no cnv	no cnv	no cnv	no cnv	no cnv	no cnv	no cnv	no cnv	1.90416	no cnv	no cnv	no cnv	no cnv	no cnv	no cnv	no cnv	no cnv	no cnv	no cnv	no cnv	no cnv	no cnv	no cnv	no cnv	no cnv	no cnv	no cnv	no cnv	no cnv	no cnv	no cnv	no cnv	no cnv	no cnv	no cnv
TGME49_259720	hypothetical protein	TGME49_chrVIIb: 2,689,711 - 2,697,999 (+)	1	no cnv	no cnv	no cnv	no cnv	no cnv	no cnv	no cnv	no cnv	no cnv	no cnv	no cnv	no cnv	no cnv	no cnv	no cnv	no cnv	no cnv	no cnv	no cnv	1.88629	no cnv	no cnv	no cnv	no cnv	no cnv	no cnv	no cnv	no cnv	no cnv	no cnv	no cnv	no cnv	no cnv	no cnv	no cnv	no cnv	no cnv	no cnv	no cnv	no cnv	no cnv	no cnv	no cnv	no cnv	no cnv	no cnv
TGME49_259830	diacylglycerol kinase catalytic domain-containing protein	TGME49_chrVIIb: 2,682,997 - 2,687,723 (+)	1	no cnv	no cnv	no cnv	no cnv	no cnv	no cnv	no cnv	no cnv	no cnv	no cnv	no cnv	no cnv	no cnv	no cnv	no cnv	no cnv	no cnv	no cnv	no cnv	1.83578	no cnv	no cnv	no cnv	no cnv	no cnv	no cnv	no cnv	no cnv	no cnv	no cnv	no cnv	no cnv	no cnv	no cnv	no cnv	no cnv	no cnv	no cnv	no cnv	no cnv	no cnv	no cnv	no cnv	no cnv	no cnv	no cnv
TGME49_259850	hypothetical protein	TGME49_chrVIIb: 2,662,578 - 2,668,728 (+)	1	no cnv	no cnv	no cnv	no cnv	no cnv	no cnv	no cnv	no cnv	no cnv	no cnv	no cnv	no cnv	no cnv	no cnv	no cnv	no cnv	no cnv	no cnv	no cnv	1.84172	no cnv	no cnv	no cnv	no cnv	no cnv	no cnv	no cnv	no cnv	no cnv	no cnv	no cnv	no cnv	no cnv	no cnv	no cnv	no cnv	no cnv	no cnv	no cnv	no cnv	no cnv	no cnv	no cnv	no cnv	no cnv	no cnv
TGME49_259880	hypothetical protein	TGME49_chrVIIb: 2,636,548 - 2,639,665 (-)	1	no cnv	no cnv	no cnv	no cnv	no cnv	no cnv	no cnv	no cnv	no cnv	no cnv	no cnv	no cnv	no cnv	no cnv	no cnv	no cnv	no cnv	no cnv	no cnv	2.18012	no cnv	no cnv	no cnv	no cnv	no cnv	no cnv	no cnv	no cnv	no cnv	no cnv	no cnv	no cnv	no cnv	no cnv	no cnv	no cnv	no cnv	no cnv	no cnv	no cnv	no cnv	no cnv	no cnv	no cnv	no cnv	no cnv
TGME49_259890	Kazal-type serine protease inhibitor domain-containing protein	TGME49_chrVIIb: 2,631,997 - 2,634,842 (-)	1	no cnv	no cnv	no cnv	no cnv	no cnv	no cnv	no cnv	no cnv	no cnv	no cnv	no cnv	no cnv	no cnv	no cnv	no cnv	no cnv	no cnv	no cnv	no cnv	2.05771	no cnv	no cnv	no cnv	no cnv	no cnv	no cnv	no cnv	no cnv	no cnv	no cnv	no cnv	no cnv	no cnv	no cnv	no cnv	no cnv	no cnv	no cnv	no cnv	no cnv	no cnv	no cnv	no cnv	no cnv	no cnv	no cnv
TGME49_259895	hypothetical protein	TGME49_chrVIIb: 2,627,358 - 2,628,025 (-)	1	no cnv	no cnv	no cnv	no cnv	no cnv	no cnv	no cnv	no cnv	no cnv	no cnv	no cnv	no cnv	no cnv	no cnv	no cnv	no cnv	no cnv	no cnv	no cnv	1.99357	no cnv	no cnv	no cnv	no cnv	no cnv	no cnv	no cnv	no cnv	no cnv	no cnv	no cnv	no cnv	no cnv	no cnv	no cnv	no cnv	no cnv	no cnv	no cnv	no cnv	no cnv	no cnv	no cnv	no cnv	no cnv	no cnv
TGME49_259900	hypothetical protein	TGME49_chrVIIb: 2,622,348 - 2,625,010 (+)	1	no cnv	no cnv	no cnv	no cnv	no cnv	no cnv	no cnv	no cnv	no cnv	no cnv	no cnv	no cnv	no cnv	no cnv	no cnv	no cnv	no cnv	no cnv	no cnv	1.95055	no cnv	no cnv	no cnv	no cnv	no cnv	no cnv	no cnv	no cnv	no cnv	no cnv	no cnv	no cnv	no cnv	no cnv	no cnv	no cnv	no cnv	no cnv	no cnv	no cnv	no cnv	no cnv	no cnv	no cnv	no cnv	no cnv
TGME49_259920	Nitric-oxide synthase	TGME49_chrVIIb: 2,610,923 - 2,619,553 (+)	1	no cnv	no cnv	no cnv	no cnv	no cnv	no cnv	no cnv	no cnv	no cnv	no cnv	no cnv	no cnv	no cnv	no cnv	no cnv	no cnv	no cnv	no cnv	no cnv	1.98586	no cnv	no cnv	no cnv	no cnv	no cnv	no cnv	no cnv	no cnv	no cnv	no cnv	no cnv	no cnv	no cnv	no cnv	no cnv	no cnv	no cnv	no cnv	no cnv	no cnv	no cnv	no cnv	no cnv	no cnv	no cnv	no cnv
TGME49_259938	tRNA-Pro	TGME49_chrVIIb: 2,609,199 - 2,609,270 (-)	1	no cnv	no cnv	no cnv	no cnv	no cnv	no cnv	no cnv	no cnv	no cnv	no cnv	no cnv	no cnv	no cnv	no cnv	no cnv	no cnv	no cnv	no cnv	no cnv	2.02467	no cnv	no cnv	no cnv	no cnv	no cnv	no cnv	no cnv	no cnv	no cnv	no cnv	no cnv	no cnv	no cnv	no cnv	no cnv	no cnv	no cnv	no cnv	no cnv	no cnv	no cnv	no cnv	no cnv	no cnv	no cnv	no cnv
TGME49_259940	hypothetical protein	TGME49_chrVIIb: 2,604,393 - 2,608,567 (+)	1	no cnv	no cnv	no cnv	no cnv	no cnv	no cnv	no cnv	no cnv	no cnv	no cnv	no cnv	no cnv	no cnv	no cnv	no cnv	no cnv	no cnv	no cnv	no cnv	1.97101	no cnv	no cnv	no cnv	no cnv	no cnv	no cnv	no cnv	no cnv	no cnv	no cnv	no cnv	no cnv	no cnv	no cnv	no cnv	no cnv	no cnv	no cnv	no cnv	no cnv	no cnv	no cnv	no cnv	no cnv	no cnv	no cnv
TGME49_259950	carbonate dehydratase, eukaryotic-type domain-containing protein	TGME49_chrVIIb: 2,598,277 - 2,601,829 (+)	1	no cnv	no cnv	no cnv	no cnv	no cnv	no cnv	no cnv	no cnv	no cnv	no cnv	no cnv	no cnv	no cnv	no cnv	no cnv	no cnv	no cnv	no cnv	no cnv	1.81176	no cnv	no cnv	no cnv	no cnv	no cnv	no cnv	no cnv	no cnv	no cnv	no cnv	no cnv	no cnv	no cnv	no cnv	no cnv	no cnv	no cnv	no cnv	no cnv	no cnv	no cnv	no cnv	no cnv	no cnv	no cnv	no cnv
TGME49_259960	Nucleoside-diphosphatase	TGME49_chrVIIb: 2,589,807 - 2,592,975 (+)	1	no cnv	no cnv	no cnv	no cnv	no cnv	no cnv	no cnv	no cnv	no cnv	no cnv	no cnv	no cnv	no cnv	no cnv	no cnv	no cnv	no cnv	no cnv	no cnv	1.90435	no cnv	no cnv	no cnv	no cnv	no cnv	no cnv	no cnv	no cnv	no cnv	no cnv	no cnv	no cnv	no cnv	no cnv	no cnv	no cnv	no cnv	no cnv	no cnv	no cnv	no cnv	no cnv	no cnv	no cnv	no cnv	no cnv
TGME49_259965	Bardet-Biedl syndrome 5, putative	TGME49_chrVIIb: 2,574,243 - 2,582,960 (+)	1	no cnv	no cnv	no cnv	no cnv	no cnv	no cnv	no cnv	no cnv	no cnv	no cnv	no cnv	no cnv	no cnv	no cnv	no cnv	no cnv	no cnv	no cnv	no cnv	2.18228	no cnv	no cnv	no cnv	no cnv	no cnv	no cnv	no cnv	no cnv	no cnv	no cnv	no cnv	no cnv	no cnv	no cnv	no cnv	no cnv	no cnv	no cnv	no cnv	no cnv	no cnv	no cnv	no cnv	no cnv	no cnv	no cnv
TGME49_259970	hypothetical protein	TGME49_chrVIIb: 2,569,634 - 2,572,100 (+)	1	no cnv	no cnv	no cnv	no cnv	no cnv	no cnv	no cnv	no cnv	no cnv	no cnv	no cnv	no cnv	no cnv	no cnv	no cnv	no cnv	no cnv	no cnv	no cnv	2.11118	no cnv	no cnv	no cnv	no cnv	no cnv	no cnv	no cnv	no cnv	no cnv	no cnv	no cnv	no cnv	no cnv	no cnv	no cnv	no cnv	no cnv	no cnv	no cnv	no cnv	no cnv	no cnv	no cnv	no cnv	no cnv	no cnv
TGME49_259980	DnaJ domain-containing protein	TGME49_chrVIIb: 2,557,439 - 2,565,391 (-)	1	no cnv	no cnv	no cnv	no cnv	no cnv	no cnv	no cnv	no cnv	no cnv	no cnv	no cnv	no cnv	no cnv	no cnv	no cnv	no cnv	no cnv	no cnv	no cnv	2.06922	no cnv	no cnv	no cnv	no cnv	no cnv	no cnv	no cnv	no cnv	no cnv	no cnv	no cnv	no cnv	no cnv	no cnv	no cnv	no cnv	no cnv	no cnv	no cnv	no cnv	no cnv	no cnv	no cnv	no cnv	no cnv	no cnv
TGME49_259990	SAC3/GANP family protein	TGME49_chrVIIb: 2,546,611 - 2,555,232 (+)	1	no cnv	no cnv	no cnv	no cnv	no cnv	no cnv	no cnv	no cnv	no cnv	no cnv	no cnv	no cnv	no cnv	no cnv	no cnv	no cnv	no cnv	no cnv	no cnv	1.82997	no cnv	no cnv	no cnv	no cnv	no cnv	no cnv	no cnv	no cnv	no cnv	no cnv	no cnv	no cnv	no cnv	no cnv	no cnv	no cnv	no cnv	no cnv	no cnv	no cnv	no cnv	no cnv	no cnv	no cnv	no cnv	no cnv
TGME49_260000	hypothetical protein	TGME49_chrVIIb: 2,531,962 - 2,539,671 (-)	1	no cnv	no cnv	no cnv	no cnv	no cnv	no cnv	no cnv	no cnv	no cnv	no cnv	no cnv	no cnv	no cnv	no cnv	no cnv	no cnv	no cnv	no cnv	no cnv	1.8681	no cnv	no cnv	no cnv	no cnv	no cnv	no cnv	no cnv	no cnv	no cnv	no cnv	no cnv	no cnv	no cnv	no cnv	no cnv	no cnv	no cnv	no cnv	no cnv	no cnv	no cnv	no cnv	no cnv	no cnv	no cnv	no cnv
TGME49_260010	acetyltransferase, GNAT family protein	TGME49_chrVIIb: 2,527,506 - 2,529,898 (+)	1	no cnv	no cnv	no cnv	no cnv	no cnv	no cnv	no cnv	no cnv	no cnv	no cnv	no cnv	no cnv	no cnv	no cnv	no cnv	no cnv	no cnv	no cnv	no cnv	1.98558	no cnv	no cnv	no cnv	no cnv	no cnv	no cnv	no cnv	no cnv	no cnv	no cnv	no cnv	no cnv	no cnv	no cnv	no cnv	no cnv	no cnv	no cnv	no cnv	no cnv	no cnv	no cnv	no cnv	no cnv	no cnv	no cnv
TGME49_260030	atypical MEK-related kinase (incomplete catalytic triad)	TGME49_chrVIIb: 2,513,979 - 2,521,269 (-)	1	no cnv	no cnv	no cnv	no cnv	no cnv	no cnv	no cnv	no cnv	no cnv	no cnv	no cnv	no cnv	no cnv	no cnv	no cnv	no cnv	no cnv	no cnv	no cnv	2.00629	no cnv	no cnv	no cnv	no cnv	no cnv	no cnv	no cnv	no cnv	no cnv	no cnv	no cnv	no cnv	no cnv	no cnv	no cnv	no cnv	no cnv	no cnv	no cnv	no cnv	no cnv	no cnv	no cnv	no cnv	no cnv	no cnv
TGME49_260140	phosphomannose isomerase type I protein	TGME49_chrVIIb: 2,508,357 - 2,512,076 (-)	1	no cnv	no cnv	no cnv	no cnv	no cnv	no cnv	no cnv	no cnv	no cnv	no cnv	no cnv	no cnv	no cnv	no cnv	no cnv	no cnv	no cnv	no cnv	no cnv	1.8084	no cnv	no cnv	no cnv	no cnv	no cnv	no cnv	no cnv	no cnv	no cnv	no cnv	no cnv	no cnv	no cnv	no cnv	no cnv	no cnv	no cnv	no cnv	no cnv	no cnv	no cnv	no cnv	no cnv	no cnv	no cnv	no cnv
TGME49_260160	hypothetical protein	TGME49_chrVIIb: 2,489,864 - 2,493,921 (+)	1	no cnv	no cnv	no cnv	no cnv	no cnv	no cnv	no cnv	no cnv	no cnv	no cnv	no cnv	no cnv	no cnv	no cnv	no cnv	no cnv	no cnv	no cnv	no cnv	1.89327	no cnv	no cnv	no cnv	no cnv	no cnv	no cnv	no cnv	no cnv	no cnv	no cnv	no cnv	no cnv	no cnv	no cnv	no cnv	no cnv	no cnv	no cnv	no cnv	no cnv	no cnv	no cnv	no cnv	no cnv	no cnv	no cnv
TGME49_260170	elongation factor EF-G, putative	TGME49_chrVIIb: 2,481,083 - 2,488,617 (-)	1	no cnv	no cnv	no cnv	no cnv	no cnv	no cnv	no cnv	no cnv	no cnv	no cnv	no cnv	no cnv	no cnv	no cnv	no cnv	no cnv	no cnv	no cnv	no cnv	1.81079	no cnv	no cnv	no cnv	no cnv	no cnv	no cnv	no cnv	no cnv	no cnv	no cnv	no cnv	no cnv	no cnv	no cnv	no cnv	no cnv	no cnv	no cnv	no cnv	no cnv	no cnv	no cnv	no cnv	no cnv	no cnv	no cnv
TGME49_260180	hypothetical protein	TGME49_chrVIIb: 2,475,050 - 2,477,948 (-)	1	no cnv	no cnv	no cnv	no cnv	no cnv	no cnv	no cnv	no cnv	no cnv	no cnv	no cnv	no cnv	no cnv	no cnv	no cnv	no cnv	no cnv	no cnv	no cnv	2.15985	no cnv	no cnv	no cnv	no cnv	no cnv	no cnv	no cnv	no cnv	no cnv	no cnv	no cnv	no cnv	no cnv	no cnv	no cnv	no cnv	no cnv	no cnv	no cnv	no cnv	no cnv	no cnv	no cnv	no cnv	no cnv	no cnv
TGME49_260190	microneme protein MIC13 (MIC13)	TGME49_chrVIIb: 2,470,716 - 2,473,470 (+)	1	no cnv	no cnv	no cnv	no cnv	no cnv	no cnv	no cnv	no cnv	no cnv	no cnv	no cnv	no cnv	no cnv	no cnv	no cnv	no cnv	no cnv	no cnv	no cnv	2.14094	no cnv	no cnv	no cnv	no cnv	no cnv	no cnv	no cnv	no cnv	no cnv	no cnv	no cnv	no cnv	no cnv	no cnv	no cnv	no cnv	no cnv	no cnv	no cnv	no cnv	no cnv	no cnv	no cnv	no cnv	no cnv	no cnv
TGME49_260210	DnaJ domain-containing protein	TGME49_chrVIIb: 2,449,044 - 2,460,502 (+)	1	no cnv	no cnv	no cnv	no cnv	no cnv	no cnv	no cnv	no cnv	no cnv	no cnv	no cnv	no cnv	no cnv	no cnv	no cnv	no cnv	no cnv	no cnv	no cnv	1.83125	no cnv	no cnv	no cnv	no cnv	no cnv	no cnv	no cnv	no cnv	no cnv	no cnv	no cnv	no cnv	no cnv	no cnv	no cnv	no cnv	no cnv	no cnv	no cnv	no cnv	no cnv	no cnv	no cnv	no cnv	no cnv	no cnv
TGME49_260250	cyclin domain protein, cyclin H family protein	TGME49_chrVIIb: 2,418,596 - 2,424,085 (-)	1	no cnv	no cnv	no cnv	no cnv	no cnv	no cnv	no cnv	no cnv	no cnv	no cnv	no cnv	no cnv	no cnv	no cnv	no cnv	no cnv	no cnv	no cnv	no cnv	2.03912	no cnv	no cnv	no cnv	no cnv	no cnv	no cnv	no cnv	no cnv	no cnv	no cnv	no cnv	no cnv	no cnv	no cnv	no cnv	no cnv	no cnv	no cnv	no cnv	no cnv	no cnv	no cnv	no cnv	no cnv	no cnv	no cnv
TGME49_260260	ribosomal protein RPP1 (RPP1)	TGME49_chrVIIb: 2,414,880 - 2,416,871 (-)	1	no cnv	no cnv	no cnv	no cnv	no cnv	no cnv	no cnv	no cnv	no cnv	no cnv	no cnv	no cnv	no cnv	no cnv	no cnv	no cnv	no cnv	no cnv	no cnv	1.8811	no cnv	no cnv	no cnv	no cnv	no cnv	no cnv	no cnv	no cnv	no cnv	no cnv	no cnv	no cnv	no cnv	no cnv	no cnv	no cnv	no cnv	no cnv	no cnv	no cnv	no cnv	no cnv	no cnv	no cnv	no cnv	no cnv
TGME49_260270	HEAT repeat-containing protein	TGME49_chrVIIb: 2,397,478 - 2,413,492 (+)	1	no cnv	no cnv	no cnv	no cnv	no cnv	no cnv	no cnv	no cnv	no cnv	no cnv	no cnv	no cnv	no cnv	no cnv	no cnv	no cnv	no cnv	no cnv	no cnv	1.86148	no cnv	no cnv	no cnv	no cnv	no cnv	no cnv	no cnv	no cnv	no cnv	no cnv	no cnv	no cnv	no cnv	no cnv	no cnv	no cnv	no cnv	no cnv	no cnv	no cnv	no cnv	no cnv	no cnv	no cnv	no cnv	no cnv
TGME49_260290	hypothetical protein	TGME49_chrVIIb: 2,394,593 - 2,395,267 (-)	1	no cnv	no cnv	no cnv	no cnv	no cnv	no cnv	no cnv	no cnv	no cnv	no cnv	no cnv	no cnv	no cnv	no cnv	no cnv	no cnv	no cnv	no cnv	no cnv	1.97321	no cnv	no cnv	no cnv	no cnv	no cnv	no cnv	no cnv	no cnv	no cnv	no cnv	no cnv	no cnv	no cnv	no cnv	no cnv	no cnv	no cnv	no cnv	no cnv	no cnv	no cnv	no cnv	no cnv	no cnv	no cnv	no cnv
TGME49_260330	hypothetical protein	TGME49_chrVIIb: 2,349,464 - 2,349,934 (+)	1	no cnv	no cnv	no cnv	no cnv	no cnv	no cnv	no cnv	no cnv	no cnv	no cnv	no cnv	no cnv	no cnv	no cnv	no cnv	no cnv	no cnv	no cnv	no cnv	1.91472	no cnv	no cnv	no cnv	no cnv	no cnv	no cnv	no cnv	no cnv	no cnv	no cnv	no cnv	no cnv	no cnv	no cnv	no cnv	no cnv	no cnv	no cnv	no cnv	no cnv	no cnv	no cnv	no cnv	no cnv	no cnv	no cnv
TGME49_260360	GTP-binding protein	TGME49_chrVIIb: 2,334,378 - 2,342,177 (-)	1	no cnv	no cnv	no cnv	no cnv	no cnv	no cnv	no cnv	no cnv	no cnv	no cnv	no cnv	no cnv	no cnv	no cnv	no cnv	no cnv	no cnv	no cnv	no cnv	2.06497	no cnv	no cnv	no cnv	no cnv	no cnv	no cnv	no cnv	no cnv	no cnv	no cnv	no cnv	no cnv	no cnv	no cnv	no cnv	no cnv	no cnv	no cnv	no cnv	no cnv	no cnv	no cnv	no cnv	no cnv	no cnv	no cnv
TGME49_260370	AtPH1 family protein	TGME49_chrVIIb: 2,331,032 - 2,332,641 (-)	1	no cnv	no cnv	no cnv	no cnv	no cnv	no cnv	no cnv	no cnv	no cnv	no cnv	no cnv	no cnv	no cnv	no cnv	no cnv	no cnv	no cnv	no cnv	no cnv	2.16529	no cnv	no cnv	no cnv	no cnv	no cnv	no cnv	no cnv	no cnv	no cnv	no cnv	no cnv	no cnv	no cnv	no cnv	no cnv	no cnv	no cnv	no cnv	no cnv	no cnv	no cnv	no cnv	no cnv	no cnv	no cnv	no cnv
TGME49_260375	hypothetical protein	TGME49_chrVIIb: 2,330,144 - 2,330,541 (-)	1	no cnv	no cnv	no cnv	no cnv	no cnv	no cnv	no cnv	no cnv	no cnv	no cnv	no cnv	no cnv	no cnv	no cnv	no cnv	no cnv	no cnv	no cnv	no cnv	2.27023	no cnv	no cnv	no cnv	no cnv	no cnv	no cnv	no cnv	no cnv	no cnv	no cnv	no cnv	no cnv	no cnv	no cnv	no cnv	no cnv	no cnv	no cnv	no cnv	no cnv	no cnv	no cnv	no cnv	no cnv	no cnv	no cnv
TGME49_260400	hypothetical protein	TGME49_chrVIIb: 2,311,151 - 2,312,246 (+)	1	no cnv	no cnv	no cnv	no cnv	no cnv	no cnv	no cnv	no cnv	no cnv	no cnv	no cnv	no cnv	no cnv	no cnv	no cnv	no cnv	no cnv	no cnv	no cnv	2.00461	no cnv	no cnv	no cnv	no cnv	no cnv	no cnv	no cnv	no cnv	no cnv	no cnv	no cnv	no cnv	no cnv	no cnv	no cnv	no cnv	no cnv	no cnv	no cnv	no cnv	no cnv	no cnv	no cnv	no cnv	no cnv	no cnv
TGME49_260410	hypothetical protein	TGME49_chrVIIb: 2,299,412 - 2,308,914 (+)	1	no cnv	no cnv	no cnv	no cnv	no cnv	no cnv	no cnv	no cnv	no cnv	no cnv	no cnv	no cnv	no cnv	no cnv	no cnv	no cnv	no cnv	no cnv	no cnv	1.90646	no cnv	no cnv	no cnv	no cnv	no cnv	no cnv	no cnv	no cnv	no cnv	no cnv	no cnv	no cnv	no cnv	no cnv	no cnv	no cnv	no cnv	no cnv	no cnv	no cnv	no cnv	no cnv	no cnv	no cnv	no cnv	no cnv
TGME49_260420	HEC/Ndc80p family protein	TGME49_chrVIIb: 2,286,223 - 2,296,644 (-)	1	no cnv	no cnv	no cnv	no cnv	no cnv	no cnv	no cnv	no cnv	no cnv	no cnv	no cnv	no cnv	no cnv	no cnv	no cnv	no cnv	no cnv	no cnv	no cnv	1.92194	no cnv	no cnv	no cnv	no cnv	no cnv	no cnv	no cnv	no cnv	no cnv	no cnv	no cnv	no cnv	no cnv	no cnv	no cnv	no cnv	no cnv	no cnv	no cnv	no cnv	no cnv	no cnv	no cnv	no cnv	no cnv	no cnv
TGME49_260430	hypothetical protein	TGME49_chrVIIb: 2,274,291 - 2,284,815 (+)	1	no cnv	no cnv	no cnv	no cnv	no cnv	no cnv	no cnv	no cnv	no cnv	no cnv	no cnv	no cnv	no cnv	no cnv	no cnv	no cnv	no cnv	no cnv	no cnv	1.91306	no cnv	no cnv	no cnv	no cnv	no cnv	no cnv	no cnv	no cnv	no cnv	no cnv	no cnv	no cnv	no cnv	no cnv	no cnv	no cnv	no cnv	no cnv	no cnv	no cnv	no cnv	no cnv	no cnv	no cnv	no cnv	no cnv
TGME49_260440	nuclear factor NF3	TGME49_chrVIIb: 2,268,025 - 2,273,077 (-)	1	no cnv	no cnv	no cnv	no cnv	no cnv	no cnv	no cnv	no cnv	no cnv	no cnv	no cnv	no cnv	no cnv	no cnv	no cnv	no cnv	no cnv	no cnv	no cnv	2.03786	no cnv	no cnv	no cnv	no cnv	no cnv	no cnv	no cnv	no cnv	no cnv	no cnv	no cnv	no cnv	no cnv	no cnv	no cnv	no cnv	no cnv	no cnv	no cnv	no cnv	no cnv	no cnv	no cnv	no cnv	no cnv	no cnv
TGME49_260450	DEAD/DEAH box helicase domain-containing protein	TGME49_chrVIIb: 2,259,664 - 2,267,030 (+)	1	no cnv	no cnv	no cnv	no cnv	no cnv	no cnv	no cnv	no cnv	no cnv	no cnv	no cnv	no cnv	no cnv	no cnv	no cnv	no cnv	no cnv	no cnv	no cnv	1.88579	no cnv	no cnv	no cnv	no cnv	no cnv	no cnv	no cnv	no cnv	no cnv	no cnv	no cnv	no cnv	no cnv	no cnv	no cnv	no cnv	no cnv	no cnv	no cnv	no cnv	no cnv	no cnv	no cnv	no cnv	no cnv	no cnv
TGME49_260460	oxidoreductase, putative	TGME49_chrVIIb: 2,250,656 - 2,251,666 (-)	1	no cnv	no cnv	no cnv	no cnv	no cnv	no cnv	no cnv	no cnv	no cnv	no cnv	no cnv	no cnv	no cnv	no cnv	no cnv	no cnv	no cnv	no cnv	no cnv	2.04313	no cnv	no cnv	no cnv	no cnv	no cnv	no cnv	no cnv	no cnv	no cnv	no cnv	no cnv	no cnv	no cnv	no cnv	no cnv	no cnv	no cnv	no cnv	no cnv	no cnv	no cnv	no cnv	no cnv	no cnv	no cnv	no cnv
TGME49_260470	heat shock protein DNAJ pfj4, putative	TGME49_chrVIIb: 2,232,587 - 2,247,921 (-)	1	no cnv	no cnv	no cnv	no cnv	no cnv	no cnv	no cnv	no cnv	no cnv	no cnv	no cnv	no cnv	no cnv	no cnv	no cnv	no cnv	no cnv	no cnv	no cnv	2.20651	no cnv	no cnv	no cnv	no cnv	no cnv	no cnv	no cnv	no cnv	no cnv	no cnv	no cnv	no cnv	no cnv	no cnv	no cnv	no cnv	no cnv	no cnv	no cnv	no cnv	no cnv	no cnv	no cnv	no cnv	no cnv	no cnv
TGME49_260480	leucine rich repeat-containing protein	TGME49_chrVIIb: 2,216,446 - 2,231,203 (+)	1	no cnv	no cnv	no cnv	no cnv	no cnv	no cnv	no cnv	no cnv	no cnv	no cnv	no cnv	no cnv	no cnv	no cnv	no cnv	no cnv	no cnv	no cnv	no cnv	2.17228	no cnv	no cnv	no cnv	no cnv	no cnv	no cnv	no cnv	no cnv	no cnv	no cnv	no cnv	no cnv	no cnv	no cnv	no cnv	no cnv	no cnv	no cnv	no cnv	no cnv	no cnv	no cnv	no cnv	no cnv	no cnv	no cnv
TGME49_260490	hypothetical protein	TGME49_chrVIIb: 2,206,884 - 2,212,351 (+)	1	no cnv	no cnv	no cnv	no cnv	no cnv	no cnv	no cnv	no cnv	no cnv	no cnv	no cnv	no cnv	no cnv	no cnv	no cnv	no cnv	no cnv	no cnv	no cnv	1.93269	no cnv	no cnv	no cnv	no cnv	no cnv	no cnv	no cnv	no cnv	no cnv	no cnv	no cnv	no cnv	no cnv	no cnv	no cnv	no cnv	no cnv	no cnv	no cnv	no cnv	no cnv	no cnv	no cnv	no cnv	no cnv	no cnv
TGME49_260500	COPI associated protein, putative	TGME49_chrVIIb: 2,200,273 - 2,204,324 (+)	1	no cnv	no cnv	no cnv	no cnv	no cnv	no cnv	no cnv	no cnv	no cnv	no cnv	no cnv	no cnv	no cnv	no cnv	no cnv	no cnv	no cnv	no cnv	no cnv	2.2519	no cnv	no cnv	no cnv	no cnv	no cnv	no cnv	no cnv	no cnv	no cnv	no cnv	no cnv	no cnv	no cnv	no cnv	no cnv	no cnv	no cnv	no cnv	no cnv	no cnv	no cnv	no cnv	no cnv	no cnv	no cnv	no cnv
TGME49_260510	ubiquitin thioesterase otubain-like family protein	TGME49_chrVIIb: 2,194,902 - 2,200,394 (-)	1	no cnv	no cnv	no cnv	no cnv	no cnv	no cnv	no cnv	no cnv	no cnv	no cnv	no cnv	no cnv	no cnv	no cnv	no cnv	no cnv	no cnv	no cnv	no cnv	2.23808	no cnv	no cnv	no cnv	no cnv	no cnv	no cnv	no cnv	no cnv	no cnv	no cnv	no cnv	no cnv	no cnv	no cnv	no cnv	no cnv	no cnv	no cnv	no cnv	no cnv	no cnv	no cnv	no cnv	no cnv	no cnv	no cnv
TGME49_260520	hypothetical protein	TGME49_chrVIIb: 2,190,204 - 2,193,134 (-)	1	no cnv	no cnv	no cnv	no cnv	no cnv	no cnv	no cnv	no cnv	no cnv	no cnv	no cnv	no cnv	no cnv	no cnv	no cnv	no cnv	no cnv	no cnv	no cnv	2.02044	no cnv	no cnv	no cnv	no cnv	no cnv	no cnv	no cnv	no cnv	no cnv	no cnv	no cnv	no cnv	no cnv	no cnv	no cnv	no cnv	no cnv	no cnv	no cnv	no cnv	no cnv	no cnv	no cnv	no cnv	no cnv	no cnv
TGME49_260530	Sel1 repeat-containing protein	TGME49_chrVIIb: 2,176,915 - 2,183,999 (+)	1	no cnv	no cnv	no cnv	no cnv	no cnv	no cnv	no cnv	no cnv	no cnv	no cnv	no cnv	no cnv	no cnv	no cnv	no cnv	no cnv	no cnv	no cnv	no cnv	2.32275	no cnv	no cnv	no cnv	no cnv	no cnv	no cnv	no cnv	no cnv	no cnv	no cnv	no cnv	no cnv	no cnv	no cnv	no cnv	no cnv	no cnv	no cnv	no cnv	no cnv	no cnv	no cnv	no cnv	no cnv	no cnv	no cnv
TGME49_260540	alveolin domain containing intermediate filament IMC14 (ALV9)	TGME49_chrVIIb: 2,169,021 - 2,174,447 (+)	1	no cnv	no cnv	no cnv	no cnv	no cnv	no cnv	no cnv	no cnv	no cnv	no cnv	no cnv	no cnv	no cnv	no cnv	no cnv	no cnv	no cnv	no cnv	no cnv	2.25159	no cnv	no cnv	no cnv	no cnv	no cnv	no cnv	no cnv	no cnv	no cnv	no cnv	no cnv	no cnv	no cnv	no cnv	no cnv	no cnv	no cnv	no cnv	no cnv	no cnv	no cnv	no cnv	no cnv	no cnv	no cnv	no cnv
TGME49_260550	acetyltransferase, GNAT family protein	TGME49_chrVIIb: 2,165,488 - 2,167,761 (-)	1	no cnv	no cnv	no cnv	no cnv	no cnv	no cnv	no cnv	no cnv	no cnv	no cnv	no cnv	no cnv	no cnv	no cnv	no cnv	no cnv	no cnv	no cnv	no cnv	2.146	no cnv	no cnv	no cnv	no cnv	no cnv	no cnv	no cnv	no cnv	no cnv	no cnv	no cnv	no cnv	no cnv	no cnv	no cnv	no cnv	no cnv	no cnv	no cnv	no cnv	no cnv	no cnv	no cnv	no cnv	no cnv	no cnv
TGME49_260600	Pumilio-family RNA binding repeat-containing protein	TGME49_chrVIIb: 2,128,884 - 2,141,917 (+)	1	no cnv	no cnv	no cnv	no cnv	no cnv	no cnv	no cnv	no cnv	no cnv	no cnv	no cnv	no cnv	no cnv	no cnv	no cnv	no cnv	no cnv	no cnv	no cnv	1.84535	no cnv	no cnv	no cnv	no cnv	no cnv	no cnv	no cnv	no cnv	no cnv	no cnv	no cnv	no cnv	no cnv	no cnv	no cnv	no cnv	no cnv	no cnv	no cnv	no cnv	no cnv	no cnv	no cnv	no cnv	no cnv	no cnv
TGME49_260610	methyltransferase	TGME49_chrVIIb: 2,123,450 - 2,128,184 (+)	1	no cnv	no cnv	no cnv	no cnv	no cnv	no cnv	no cnv	no cnv	no cnv	no cnv	no cnv	no cnv	no cnv	no cnv	no cnv	no cnv	no cnv	no cnv	no cnv	2.03851	no cnv	no cnv	no cnv	no cnv	no cnv	no cnv	no cnv	no cnv	no cnv	no cnv	no cnv	no cnv	no cnv	no cnv	no cnv	no cnv	no cnv	no cnv	no cnv	no cnv	no cnv	no cnv	no cnv	no cnv	no cnv	no cnv
TGME49_260620	hypothetical protein	TGME49_chrVIIb: 2,116,965 - 2,119,421 (-)	1	no cnv	no cnv	no cnv	no cnv	no cnv	no cnv	no cnv	no cnv	no cnv	no cnv	no cnv	no cnv	no cnv	no cnv	no cnv	no cnv	no cnv	no cnv	no cnv	1.81865	no cnv	no cnv	no cnv	no cnv	no cnv	no cnv	no cnv	no cnv	no cnv	no cnv	no cnv	no cnv	no cnv	no cnv	no cnv	no cnv	no cnv	no cnv	no cnv	no cnv	no cnv	no cnv	no cnv	no cnv	no cnv	no cnv
TGME49_261050	RNB family domain-containing protein	TGME49_chrVIIb: 1,885,595 - 1,900,779 (+)	1	no cnv	no cnv	no cnv	no cnv	no cnv	no cnv	no cnv	no cnv	no cnv	no cnv	no cnv	no cnv	no cnv	no cnv	no cnv	no cnv	no cnv	no cnv	no cnv	1.89866	no cnv	no cnv	no cnv	no cnv	no cnv	no cnv	no cnv	no cnv	no cnv	no cnv	no cnv	no cnv	no cnv	no cnv	no cnv	no cnv	no cnv	no cnv	no cnv	no cnv	no cnv	no cnv	no cnv	no cnv	no cnv	no cnv
TGME49_262530	leucine rich repeat-containing protein	TGME49_chrVIIb: 1,184,542 - 1,197,625 (+)	1	no cnv	no cnv	no cnv	no cnv	no cnv	no cnv	no cnv	no cnv	no cnv	no cnv	no cnv	no cnv	no cnv	no cnv	no cnv	no cnv	no cnv	no cnv	no cnv	no cnv	no cnv	no cnv	no cnv	no cnv	no cnv	no cnv	no cnv	no cnv	no cnv	no cnv	no cnv	1.9211	no cnv	no cnv	no cnv	no cnv	no cnv	no cnv	no cnv	no cnv	no cnv	no cnv	no cnv	no cnv	no cnv	no cnv
TGME49_264250	hypothetical protein	TGME49_chrVIIb: 9,355 - 12,785 (-)	1	no cnv	no cnv	no cnv	no cnv	no cnv	no cnv	no cnv	no cnv	no cnv	no cnv	no cnv	no cnv	no cnv	no cnv	no cnv	no cnv	no cnv	2.11212	no cnv	no cnv	no cnv	no cnv	no cnv	no cnv	no cnv	no cnv	no cnv	no cnv	no cnv	no cnv	no cnv	no cnv	no cnv	no cnv	no cnv	no cnv	no cnv	no cnv	no cnv	no cnv	no cnv	no cnv	no cnv	no cnv	no cnv	no cnv
TGME49_264260	hypothetical protein	TGME49_chrVIIb: 7,243 - 9,208 (-)	1	no cnv	no cnv	no cnv	no cnv	no cnv	no cnv	no cnv	no cnv	no cnv	no cnv	no cnv	no cnv	no cnv	no cnv	no cnv	no cnv	no cnv	2.34672	no cnv	no cnv	no cnv	no cnv	no cnv	no cnv	no cnv	no cnv	no cnv	no cnv	no cnv	no cnv	no cnv	no cnv	no cnv	no cnv	no cnv	no cnv	no cnv	no cnv	no cnv	no cnv	no cnv	no cnv	no cnv	no cnv	no cnv	no cnv
TGME49_264440	signal recognition particle receptor beta subunit protein	TGME49_chrIX: 2,237,929 - 2,243,055 (-)	1	no cnv	no cnv	no cnv	no cnv	no cnv	2.05605	no cnv	no cnv	no cnv	no cnv	no cnv	no cnv	no cnv	no cnv	no cnv	no cnv	no cnv	no cnv	no cnv	no cnv	no cnv	no cnv	no cnv	no cnv	no cnv	no cnv	no cnv	no cnv	no cnv	no cnv	no cnv	no cnv	no cnv	no cnv	no cnv	no cnv	no cnv	no cnv	no cnv	no cnv	no cnv	no cnv	no cnv	no cnv	no cnv	no cnv
TGME49_264450	DNA topoisomerase III beta-1, putative	TGME49_chrIX: 2,218,295 - 2,237,196 (+)	1	no cnv	no cnv	no cnv	no cnv	no cnv	1.96626	no cnv	no cnv	no cnv	no cnv	no cnv	no cnv	no cnv	no cnv	no cnv	no cnv	no cnv	no cnv	no cnv	no cnv	no cnv	no cnv	no cnv	no cnv	no cnv	no cnv	no cnv	no cnv	no cnv	no cnv	no cnv	no cnv	no cnv	no cnv	no cnv	no cnv	no cnv	no cnv	no cnv	no cnv	no cnv	no cnv	no cnv	no cnv	no cnv	no cnv
TGME49_264460	DNA-directed RNA polymerase III RPC5 (POLR3E)	TGME49_chrIX: 2,208,101 - 2,215,693 (+)	1	no cnv	no cnv	no cnv	no cnv	no cnv	1.75093	no cnv	no cnv	no cnv	no cnv	no cnv	no cnv	no cnv	no cnv	no cnv	no cnv	no cnv	no cnv	no cnv	no cnv	no cnv	no cnv	no cnv	no cnv	no cnv	no cnv	no cnv	no cnv	no cnv	no cnv	no cnv	no cnv	no cnv	no cnv	no cnv	no cnv	no cnv	no cnv	no cnv	no cnv	no cnv	no cnv	no cnv	no cnv	no cnv	no cnv
TGME49_264468	hypothetical protein	TGME49_chrIX: 2,206,758 - 2,207,999 (+)	1	no cnv	no cnv	no cnv	no cnv	no cnv	1.80512	no cnv	no cnv	no cnv	no cnv	no cnv	no cnv	no cnv	no cnv	no cnv	no cnv	no cnv	no cnv	no cnv	no cnv	no cnv	no cnv	no cnv	no cnv	no cnv	no cnv	no cnv	no cnv	no cnv	no cnv	no cnv	no cnv	no cnv	no cnv	no cnv	no cnv	no cnv	no cnv	no cnv	no cnv	no cnv	no cnv	no cnv	no cnv	no cnv	no cnv
TGME49_264472	hypothetical protein	TGME49_chrIX: 2,198,477 - 2,206,701 (-)	1	no cnv	no cnv	no cnv	no cnv	no cnv	1.81827	no cnv	no cnv	no cnv	no cnv	no cnv	no cnv	no cnv	no cnv	no cnv	no cnv	no cnv	no cnv	no cnv	no cnv	no cnv	no cnv	no cnv	no cnv	no cnv	no cnv	no cnv	no cnv	no cnv	no cnv	no cnv	no cnv	no cnv	no cnv	no cnv	no cnv	no cnv	no cnv	no cnv	no cnv	no cnv	no cnv	no cnv	no cnv	no cnv	no cnv
TGME49_264485	AP2 domain transcription factor AP2IX-3 (AP2IX3)	TGME49_chrIX: 2,184,362 - 2,200,487 (-)	1	no cnv	no cnv	no cnv	no cnv	no cnv	1.82477	no cnv	no cnv	no cnv	no cnv	no cnv	no cnv	no cnv	no cnv	no cnv	no cnv	no cnv	no cnv	no cnv	no cnv	no cnv	no cnv	no cnv	no cnv	no cnv	no cnv	no cnv	no cnv	no cnv	no cnv	no cnv	no cnv	no cnv	no cnv	no cnv	no cnv	no cnv	no cnv	no cnv	no cnv	no cnv	no cnv	no cnv	no cnv	no cnv	no cnv
TGME49_264600	hypothetical protein	TGME49_chrIX: 2,182,066 - 2,184,129 (+)	1	no cnv	no cnv	no cnv	no cnv	no cnv	2.06627	no cnv	no cnv	no cnv	no cnv	no cnv	no cnv	no cnv	no cnv	no cnv	no cnv	no cnv	no cnv	no cnv	no cnv	no cnv	no cnv	no cnv	no cnv	no cnv	no cnv	no cnv	no cnv	no cnv	no cnv	no cnv	no cnv	no cnv	no cnv	no cnv	no cnv	no cnv	no cnv	no cnv	no cnv	no cnv	no cnv	no cnv	no cnv	no cnv	no cnv
TGME49_264610	RNA recognition motif-containing protein	TGME49_chrIX: 2,170,825 - 2,181,670 (-)	1	no cnv	no cnv	no cnv	no cnv	no cnv	2.02781	no cnv	no cnv	no cnv	no cnv	no cnv	no cnv	no cnv	no cnv	no cnv	no cnv	no cnv	no cnv	no cnv	no cnv	no cnv	no cnv	no cnv	no cnv	no cnv	no cnv	no cnv	no cnv	no cnv	no cnv	no cnv	no cnv	no cnv	no cnv	no cnv	no cnv	no cnv	no cnv	no cnv	no cnv	no cnv	no cnv	no cnv	no cnv	no cnv	no cnv
TGME49_264620	hypothetical protein	TGME49_chrIX: 2,168,243 - 2,170,682 (-)	1	no cnv	no cnv	no cnv	no cnv	no cnv	2.10064	no cnv	no cnv	no cnv	no cnv	no cnv	no cnv	no cnv	no cnv	no cnv	no cnv	no cnv	no cnv	no cnv	no cnv	no cnv	no cnv	no cnv	no cnv	no cnv	no cnv	no cnv	no cnv	no cnv	no cnv	no cnv	no cnv	no cnv	no cnv	no cnv	no cnv	no cnv	no cnv	no cnv	no cnv	no cnv	no cnv	no cnv	no cnv	no cnv	no cnv
TGME49_264630	hypothetical protein	TGME49_chrIX: 2,161,629 - 2,164,734 (-)	1	no cnv	no cnv	no cnv	no cnv	no cnv	2.24515	no cnv	no cnv	no cnv	no cnv	no cnv	no cnv	no cnv	no cnv	no cnv	no cnv	no cnv	no cnv	no cnv	no cnv	no cnv	no cnv	no cnv	no cnv	no cnv	no cnv	no cnv	no cnv	no cnv	no cnv	no cnv	no cnv	no cnv	no cnv	no cnv	no cnv	no cnv	no cnv	no cnv	no cnv	no cnv	no cnv	no cnv	no cnv	no cnv	no cnv
TGME49_264640	bromodomain-containing protein	TGME49_chrIX: 2,154,374 - 2,159,092 (-)	1	no cnv	no cnv	no cnv	no cnv	no cnv	1.79319	no cnv	no cnv	no cnv	no cnv	no cnv	no cnv	no cnv	no cnv	no cnv	no cnv	no cnv	no cnv	no cnv	no cnv	no cnv	no cnv	no cnv	no cnv	no cnv	no cnv	no cnv	no cnv	no cnv	no cnv	no cnv	no cnv	no cnv	no cnv	no cnv	no cnv	no cnv	no cnv	no cnv	no cnv	no cnv	no cnv	no cnv	no cnv	no cnv	no cnv
TGME49_264650	phosphoacetylglucosamine mutase	TGME49_chrIX: 2,145,240 - 2,153,212 (+)	1	no cnv	no cnv	no cnv	no cnv	no cnv	2.05036	no cnv	no cnv	no cnv	no cnv	no cnv	no cnv	no cnv	no cnv	no cnv	no cnv	no cnv	no cnv	no cnv	no cnv	no cnv	no cnv	no cnv	no cnv	no cnv	no cnv	no cnv	no cnv	no cnv	no cnv	no cnv	no cnv	no cnv	no cnv	no cnv	no cnv	no cnv	no cnv	no cnv	no cnv	no cnv	no cnv	no cnv	no cnv	no cnv	no cnv
TGME49_264660	SAG-related sequence SRS44 (SRS44)	TGME49_chrIX: 2,135,628 - 2,144,429 (+)	1	no cnv	no cnv	no cnv	no cnv	no cnv	2.02293	no cnv	no cnv	no cnv	no cnv	no cnv	no cnv	no cnv	no cnv	no cnv	no cnv	no cnv	no cnv	no cnv	no cnv	no cnv	no cnv	no cnv	no cnv	no cnv	no cnv	no cnv	no cnv	no cnv	no cnv	no cnv	no cnv	no cnv	no cnv	no cnv	no cnv	no cnv	no cnv	no cnv	no cnv	no cnv	no cnv	no cnv	no cnv	no cnv	no cnv
TGME49_264670	DNA polymerase family B protein	TGME49_chrIX: 2,116,655 - 2,133,579 (+)	1	no cnv	no cnv	no cnv	no cnv	no cnv	1.95761	no cnv	no cnv	no cnv	no cnv	no cnv	no cnv	no cnv	no cnv	no cnv	no cnv	no cnv	no cnv	no cnv	no cnv	no cnv	no cnv	no cnv	no cnv	no cnv	no cnv	no cnv	no cnv	no cnv	no cnv	no cnv	no cnv	no cnv	no cnv	no cnv	no cnv	no cnv	no cnv	no cnv	no cnv	no cnv	no cnv	no cnv	no cnv	no cnv	no cnv
TGME49_264680	hypothetical protein	TGME49_chrIX: 2,112,461 - 2,113,263 (-)	1	no cnv	no cnv	no cnv	no cnv	no cnv	2.05067	no cnv	no cnv	no cnv	no cnv	no cnv	no cnv	no cnv	no cnv	no cnv	no cnv	no cnv	no cnv	no cnv	no cnv	no cnv	no cnv	no cnv	no cnv	no cnv	no cnv	no cnv	no cnv	no cnv	no cnv	no cnv	no cnv	no cnv	no cnv	no cnv	no cnv	no cnv	no cnv	no cnv	no cnv	no cnv	no cnv	no cnv	no cnv	no cnv	no cnv
TGME49_264690	cyclin 4, putative	TGME49_chrIX: 2,107,728 - 2,112,036 (-)	1	no cnv	no cnv	no cnv	no cnv	no cnv	1.93033	no cnv	no cnv	no cnv	no cnv	no cnv	no cnv	no cnv	no cnv	no cnv	no cnv	no cnv	no cnv	no cnv	no cnv	no cnv	no cnv	no cnv	no cnv	no cnv	no cnv	no cnv	no cnv	no cnv	no cnv	no cnv	no cnv	no cnv	no cnv	no cnv	no cnv	no cnv	no cnv	no cnv	no cnv	no cnv	no cnv	no cnv	no cnv	no cnv	no cnv
TGME49_264700	hypothetical protein	TGME49_chrIX: 2,102,365 - 2,105,171 (+)	1	no cnv	no cnv	no cnv	no cnv	no cnv	2.24132	no cnv	no cnv	no cnv	no cnv	no cnv	no cnv	no cnv	no cnv	no cnv	no cnv	no cnv	no cnv	no cnv	no cnv	no cnv	no cnv	no cnv	no cnv	no cnv	no cnv	no cnv	no cnv	no cnv	no cnv	no cnv	no cnv	no cnv	no cnv	no cnv	no cnv	no cnv	no cnv	no cnv	no cnv	no cnv	no cnv	no cnv	no cnv	no cnv	no cnv
TGME49_264710	bucentaur or craniofacial development domain-containing protein	TGME49_chrIX: 2,095,928 - 2,102,832 (+)	1	no cnv	no cnv	no cnv	no cnv	no cnv	2.13375	no cnv	no cnv	no cnv	no cnv	no cnv	no cnv	no cnv	no cnv	no cnv	no cnv	no cnv	no cnv	no cnv	no cnv	no cnv	no cnv	no cnv	no cnv	no cnv	no cnv	no cnv	no cnv	no cnv	no cnv	no cnv	no cnv	no cnv	no cnv	no cnv	no cnv	no cnv	no cnv	no cnv	no cnv	no cnv	no cnv	no cnv	no cnv	no cnv	no cnv
TGME49_264720	hypothetical protein	TGME49_chrIX: 2,089,130 - 2,095,778 (-)	1	no cnv	no cnv	no cnv	no cnv	no cnv	1.9206	no cnv	no cnv	no cnv	no cnv	no cnv	no cnv	no cnv	no cnv	no cnv	no cnv	no cnv	no cnv	no cnv	no cnv	no cnv	no cnv	no cnv	no cnv	no cnv	no cnv	no cnv	no cnv	no cnv	no cnv	no cnv	no cnv	no cnv	no cnv	no cnv	no cnv	no cnv	no cnv	no cnv	no cnv	no cnv	no cnv	no cnv	no cnv	no cnv	no cnv
TGME49_264730	hypothetical protein	TGME49_chrIX: 2,085,370 - 2,088,188 (-)	1	no cnv	no cnv	no cnv	no cnv	no cnv	2.22497	no cnv	no cnv	no cnv	no cnv	no cnv	no cnv	no cnv	no cnv	no cnv	no cnv	no cnv	no cnv	no cnv	no cnv	no cnv	no cnv	no cnv	no cnv	no cnv	no cnv	no cnv	no cnv	no cnv	no cnv	no cnv	no cnv	no cnv	no cnv	no cnv	no cnv	no cnv	no cnv	no cnv	no cnv	no cnv	no cnv	no cnv	no cnv	no cnv	no cnv
TGME49_264740	hypothetical protein	TGME49_chrIX: 2,073,958 - 2,084,125 (-)	1	no cnv	no cnv	no cnv	no cnv	no cnv	2.03674	no cnv	no cnv	no cnv	no cnv	no cnv	no cnv	no cnv	no cnv	no cnv	no cnv	no cnv	no cnv	no cnv	no cnv	no cnv	no cnv	no cnv	no cnv	no cnv	no cnv	no cnv	no cnv	no cnv	no cnv	no cnv	no cnv	no cnv	no cnv	no cnv	no cnv	no cnv	no cnv	no cnv	no cnv	no cnv	no cnv	no cnv	no cnv	no cnv	no cnv
TGME49_264745	hypothetical protein	TGME49_chrIX: 2,070,711 - 2,071,523 (+)	1	no cnv	no cnv	no cnv	no cnv	no cnv	1.95346	no cnv	no cnv	no cnv	no cnv	no cnv	no cnv	no cnv	no cnv	no cnv	no cnv	no cnv	no cnv	no cnv	no cnv	no cnv	no cnv	no cnv	no cnv	no cnv	no cnv	no cnv	no cnv	no cnv	no cnv	no cnv	no cnv	no cnv	no cnv	no cnv	no cnv	no cnv	no cnv	no cnv	no cnv	no cnv	no cnv	no cnv	no cnv	no cnv	no cnv
TGME49_264748	hypothetical protein	TGME49_chrIX: 2,070,241 - 2,070,535 (+)	1	no cnv	no cnv	no cnv	no cnv	no cnv	1.83369	no cnv	no cnv	no cnv	no cnv	no cnv	no cnv	no cnv	no cnv	no cnv	no cnv	no cnv	no cnv	no cnv	no cnv	no cnv	no cnv	no cnv	no cnv	no cnv	no cnv	no cnv	no cnv	no cnv	no cnv	no cnv	no cnv	no cnv	no cnv	no cnv	no cnv	no cnv	no cnv	no cnv	no cnv	no cnv	no cnv	no cnv	no cnv	no cnv	no cnv
TGME49_264752	HEAT repeat-containing protein	TGME49_chrIX: 2,056,547 - 2,070,187 (-)	1	no cnv	no cnv	no cnv	no cnv	no cnv	2.00284	no cnv	no cnv	no cnv	no cnv	no cnv	no cnv	no cnv	no cnv	no cnv	no cnv	no cnv	no cnv	no cnv	no cnv	no cnv	no cnv	no cnv	no cnv	no cnv	no cnv	no cnv	no cnv	no cnv	no cnv	no cnv	no cnv	no cnv	no cnv	no cnv	no cnv	no cnv	no cnv	no cnv	no cnv	no cnv	no cnv	no cnv	no cnv	no cnv	no cnv
TGME49_264760	Oxysterol-binding protein	TGME49_chrIX: 2,042,296 - 2,055,916 (+)	1	no cnv	no cnv	no cnv	no cnv	no cnv	1.95766	no cnv	no cnv	no cnv	no cnv	no cnv	no cnv	no cnv	no cnv	no cnv	no cnv	no cnv	no cnv	no cnv	no cnv	no cnv	no cnv	no cnv	no cnv	no cnv	no cnv	no cnv	no cnv	no cnv	no cnv	no cnv	no cnv	no cnv	no cnv	no cnv	no cnv	no cnv	no cnv	no cnv	no cnv	no cnv	no cnv	no cnv	no cnv	no cnv	no cnv
TGME49_264770	hypothetical protein	TGME49_chrIX: 2,036,120 - 2,040,256 (+)	1	no cnv	no cnv	no cnv	no cnv	no cnv	1.94829	no cnv	no cnv	no cnv	no cnv	no cnv	no cnv	no cnv	no cnv	no cnv	no cnv	no cnv	no cnv	no cnv	no cnv	no cnv	no cnv	no cnv	no cnv	no cnv	no cnv	no cnv	no cnv	no cnv	no cnv	no cnv	no cnv	no cnv	no cnv	no cnv	no cnv	no cnv	no cnv	no cnv	no cnv	no cnv	no cnv	no cnv	no cnv	no cnv	no cnv
TGME49_264790	hypothetical protein	TGME49_chrIX: 2,010,203 - 2,029,275 (+)	1	no cnv	no cnv	no cnv	no cnv	no cnv	1.87054	no cnv	no cnv	no cnv	no cnv	no cnv	no cnv	no cnv	no cnv	no cnv	no cnv	no cnv	no cnv	no cnv	no cnv	no cnv	no cnv	no cnv	no cnv	no cnv	no cnv	no cnv	no cnv	no cnv	no cnv	no cnv	no cnv	no cnv	no cnv	no cnv	no cnv	no cnv	no cnv	no cnv	no cnv	no cnv	no cnv	no cnv	no cnv	no cnv	no cnv
TGME49_264820	RbAp48	TGME49_chrIX: 1,994,255 - 2,005,993 (-)	1	no cnv	no cnv	no cnv	no cnv	no cnv	1.82886	no cnv	no cnv	no cnv	no cnv	no cnv	no cnv	no cnv	no cnv	no cnv	no cnv	no cnv	no cnv	no cnv	no cnv	no cnv	no cnv	no cnv	no cnv	no cnv	no cnv	no cnv	no cnv	no cnv	no cnv	no cnv	no cnv	no cnv	no cnv	no cnv	no cnv	no cnv	no cnv	no cnv	no cnv	no cnv	no cnv	no cnv	no cnv	no cnv	no cnv
TGME49_264830	hypothetical protein	TGME49_chrIX: 1,982,907 - 1,994,011 (+)	1	no cnv	no cnv	no cnv	no cnv	no cnv	1.79765	no cnv	no cnv	no cnv	no cnv	no cnv	no cnv	no cnv	no cnv	no cnv	no cnv	no cnv	no cnv	no cnv	no cnv	no cnv	no cnv	no cnv	no cnv	no cnv	no cnv	no cnv	no cnv	no cnv	no cnv	no cnv	no cnv	no cnv	no cnv	no cnv	no cnv	no cnv	no cnv	no cnv	no cnv	no cnv	no cnv	no cnv	no cnv	no cnv	no cnv
TGME49_264840	ATP-dependent DNA helicase, RecQ family protein	TGME49_chrIX: 1,963,602 - 1,977,618 (+)	1	no cnv	no cnv	no cnv	no cnv	no cnv	1.88606	no cnv	no cnv	no cnv	no cnv	no cnv	no cnv	no cnv	no cnv	no cnv	no cnv	no cnv	no cnv	no cnv	no cnv	no cnv	no cnv	no cnv	no cnv	no cnv	no cnv	no cnv	no cnv	no cnv	no cnv	no cnv	no cnv	no cnv	no cnv	no cnv	no cnv	no cnv	no cnv	no cnv	no cnv	no cnv	no cnv	no cnv	no cnv	no cnv	no cnv
TGME49_264850	hypothetical protein	TGME49_chrIX: 1,961,769 - 1,962,425 (+)	1	no cnv	no cnv	no cnv	no cnv	no cnv	1.58065	no cnv	no cnv	no cnv	no cnv	no cnv	no cnv	no cnv	no cnv	no cnv	no cnv	no cnv	no cnv	no cnv	no cnv	no cnv	no cnv	no cnv	no cnv	no cnv	no cnv	no cnv	no cnv	no cnv	no cnv	no cnv	no cnv	no cnv	no cnv	no cnv	no cnv	no cnv	no cnv	no cnv	no cnv	no cnv	no cnv	no cnv	no cnv	no cnv	no cnv
TGME49_264890	hypothetical protein	TGME49_chrIX: 1,917,976 - 1,927,393 (-)	1	no cnv	no cnv	no cnv	no cnv	no cnv	1.87773	no cnv	no cnv	no cnv	no cnv	no cnv	no cnv	no cnv	no cnv	no cnv	no cnv	no cnv	no cnv	no cnv	no cnv	no cnv	no cnv	no cnv	no cnv	no cnv	no cnv	no cnv	no cnv	no cnv	no cnv	no cnv	no cnv	no cnv	no cnv	no cnv	no cnv	no cnv	no cnv	no cnv	no cnv	no cnv	no cnv	no cnv	no cnv	no cnv	no cnv
TGME49_264900	hypothetical protein	TGME49_chrIX: 1,908,158 - 1,914,471 (-)	1	no cnv	no cnv	no cnv	no cnv	no cnv	1.82769	no cnv	no cnv	no cnv	no cnv	no cnv	no cnv	no cnv	no cnv	no cnv	no cnv	no cnv	no cnv	no cnv	no cnv	no cnv	no cnv	no cnv	no cnv	no cnv	no cnv	no cnv	no cnv	no cnv	no cnv	no cnv	no cnv	no cnv	no cnv	no cnv	no cnv	no cnv	no cnv	no cnv	no cnv	no cnv	no cnv	no cnv	no cnv	no cnv	no cnv
TGME49_264950	hypothetical protein	TGME49_chrIX: 1,887,688 - 1,893,288 (+)	1	no cnv	no cnv	no cnv	no cnv	no cnv	1.59782	no cnv	no cnv	no cnv	no cnv	no cnv	no cnv	no cnv	no cnv	no cnv	no cnv	no cnv	no cnv	no cnv	no cnv	no cnv	no cnv	no cnv	no cnv	no cnv	no cnv	no cnv	no cnv	no cnv	no cnv	no cnv	no cnv	no cnv	no cnv	no cnv	no cnv	no cnv	no cnv	no cnv	no cnv	no cnv	no cnv	no cnv	no cnv	no cnv	no cnv
TGME49_264960	hypothetical protein	TGME49_chrIX: 1,882,567 - 1,887,817 (-)	1	no cnv	no cnv	no cnv	no cnv	1.53012	no cnv	no cnv	no cnv	no cnv	no cnv	no cnv	no cnv	no cnv	no cnv	no cnv	no cnv	no cnv	no cnv	no cnv	no cnv	no cnv	no cnv	no cnv	no cnv	no cnv	no cnv	no cnv	no cnv	no cnv	no cnv	no cnv	no cnv	no cnv	no cnv	no cnv	no cnv	no cnv	no cnv	no cnv	no cnv	no cnv	no cnv	no cnv	no cnv	no cnv	no cnv
TGME49_264970	hypothetical protein	TGME49_chrIX: 1,873,961 - 1,883,078 (+)	1	no cnv	no cnv	no cnv	no cnv	1.54116	no cnv	no cnv	no cnv	no cnv	no cnv	no cnv	no cnv	no cnv	no cnv	no cnv	no cnv	no cnv	no cnv	no cnv	no cnv	no cnv	no cnv	no cnv	no cnv	no cnv	no cnv	no cnv	no cnv	no cnv	no cnv	no cnv	no cnv	no cnv	no cnv	no cnv	no cnv	no cnv	no cnv	no cnv	no cnv	no cnv	no cnv	no cnv	no cnv	no cnv	no cnv
TGME49_264980	hypothetical protein	TGME49_chrIX: 1,865,985 - 1,871,912 (+)	1	no cnv	no cnv	no cnv	no cnv	1.50862	no cnv	no cnv	no cnv	no cnv	no cnv	no cnv	no cnv	no cnv	no cnv	no cnv	no cnv	no cnv	no cnv	no cnv	no cnv	no cnv	no cnv	no cnv	no cnv	no cnv	no cnv	no cnv	no cnv	no cnv	no cnv	no cnv	no cnv	no cnv	no cnv	no cnv	no cnv	no cnv	no cnv	no cnv	no cnv	no cnv	no cnv	no cnv	no cnv	no cnv	no cnv
TGME49_264990	hypothetical protein	TGME49_chrIX: 1,861,258 - 1,864,126 (+)	1	no cnv	no cnv	no cnv	no cnv	1.53501	no cnv	no cnv	no cnv	no cnv	no cnv	no cnv	no cnv	no cnv	no cnv	no cnv	no cnv	no cnv	no cnv	no cnv	no cnv	no cnv	no cnv	no cnv	no cnv	no cnv	no cnv	no cnv	no cnv	no cnv	no cnv	no cnv	no cnv	no cnv	no cnv	no cnv	no cnv	no cnv	no cnv	no cnv	no cnv	no cnv	no cnv	no cnv	no cnv	no cnv	no cnv
TGME49_265000	phosphotransferase enzyme family protein	TGME49_chrIX: 1,851,480 - 1,859,309 (+)	1	no cnv	no cnv	no cnv	no cnv	1.54919	no cnv	no cnv	no cnv	no cnv	no cnv	no cnv	no cnv	no cnv	no cnv	no cnv	no cnv	no cnv	no cnv	no cnv	no cnv	no cnv	no cnv	no cnv	no cnv	no cnv	no cnv	no cnv	no cnv	no cnv	no cnv	no cnv	no cnv	no cnv	no cnv	no cnv	no cnv	no cnv	no cnv	no cnv	no cnv	no cnv	no cnv	no cnv	no cnv	no cnv	no cnv
TGME49_265010	glutamate 5-kinase domain-containing protein	TGME49_chrIX: 1,840,639 - 1,847,419 (-)	1	no cnv	no cnv	no cnv	no cnv	1.52745	no cnv	no cnv	no cnv	no cnv	no cnv	no cnv	no cnv	no cnv	no cnv	no cnv	no cnv	no cnv	no cnv	no cnv	no cnv	no cnv	no cnv	no cnv	no cnv	no cnv	no cnv	no cnv	no cnv	no cnv	no cnv	no cnv	no cnv	no cnv	no cnv	no cnv	no cnv	no cnv	no cnv	no cnv	no cnv	no cnv	no cnv	no cnv	no cnv	no cnv	no cnv
TGME49_265020	arabinogalactan protein, putative	TGME49_chrIX: 1,832,385 - 1,839,266 (+)	1	no cnv	no cnv	no cnv	no cnv	1.52427	no cnv	no cnv	no cnv	no cnv	no cnv	no cnv	no cnv	no cnv	no cnv	no cnv	no cnv	no cnv	no cnv	no cnv	no cnv	no cnv	no cnv	no cnv	no cnv	no cnv	no cnv	no cnv	no cnv	no cnv	no cnv	no cnv	no cnv	no cnv	no cnv	no cnv	no cnv	no cnv	no cnv	no cnv	no cnv	no cnv	no cnv	no cnv	no cnv	no cnv	no cnv
TGME49_265030	hypothetical protein	TGME49_chrIX: 1,828,075 - 1,829,825 (-)	1	no cnv	no cnv	no cnv	no cnv	1.72831	no cnv	no cnv	no cnv	no cnv	no cnv	no cnv	no cnv	no cnv	no cnv	no cnv	no cnv	no cnv	no cnv	no cnv	no cnv	no cnv	no cnv	no cnv	no cnv	no cnv	no cnv	no cnv	no cnv	no cnv	no cnv	no cnv	no cnv	no cnv	no cnv	no cnv	no cnv	no cnv	no cnv	no cnv	no cnv	no cnv	no cnv	no cnv	no cnv	no cnv	no cnv
TGME49_265040	hypothetical protein	TGME49_chrIX: 1,822,877 - 1,825,778 (-)	1	no cnv	no cnv	no cnv	no cnv	1.62484	no cnv	no cnv	no cnv	no cnv	no cnv	no cnv	no cnv	no cnv	no cnv	no cnv	no cnv	no cnv	no cnv	no cnv	no cnv	no cnv	no cnv	no cnv	no cnv	no cnv	no cnv	no cnv	no cnv	no cnv	no cnv	no cnv	no cnv	no cnv	no cnv	no cnv	no cnv	no cnv	no cnv	no cnv	no cnv	no cnv	no cnv	no cnv	no cnv	no cnv	no cnv
TGME49_265050	hypothetical protein	TGME49_chrIX: 1,818,065 - 1,821,709 (+)	1	no cnv	no cnv	no cnv	no cnv	1.60724	no cnv	no cnv	no cnv	no cnv	no cnv	no cnv	no cnv	no cnv	no cnv	no cnv	no cnv	no cnv	no cnv	no cnv	no cnv	no cnv	no cnv	no cnv	no cnv	no cnv	no cnv	no cnv	no cnv	no cnv	no cnv	no cnv	no cnv	no cnv	no cnv	no cnv	no cnv	no cnv	no cnv	no cnv	no cnv	no cnv	no cnv	no cnv	no cnv	no cnv	no cnv
TGME49_265060	hypothetical protein	TGME49_chrIX: 1,808,954 - 1,810,928 (-)	1	no cnv	no cnv	no cnv	no cnv	1.62132	no cnv	no cnv	no cnv	no cnv	no cnv	no cnv	no cnv	no cnv	no cnv	no cnv	no cnv	no cnv	no cnv	no cnv	no cnv	no cnv	no cnv	no cnv	no cnv	no cnv	no cnv	no cnv	no cnv	no cnv	no cnv	no cnv	no cnv	no cnv	no cnv	no cnv	no cnv	no cnv	no cnv	no cnv	no cnv	no cnv	no cnv	no cnv	no cnv	no cnv	no cnv
TGME49_265065	hypothetical protein	TGME49_chrIX: 1,808,437 - 1,808,937 (-)	1	no cnv	no cnv	no cnv	no cnv	1.69642	no cnv	no cnv	no cnv	no cnv	no cnv	no cnv	no cnv	no cnv	no cnv	no cnv	no cnv	no cnv	no cnv	no cnv	no cnv	no cnv	no cnv	no cnv	no cnv	no cnv	no cnv	no cnv	no cnv	no cnv	no cnv	no cnv	no cnv	no cnv	no cnv	no cnv	no cnv	no cnv	no cnv	no cnv	no cnv	no cnv	no cnv	no cnv	no cnv	no cnv	no cnv
TGME49_265070	hypothetical protein	TGME49_chrIX: 1,806,144 - 1,808,865 (+)	1	no cnv	no cnv	no cnv	no cnv	1.68597	no cnv	no cnv	no cnv	no cnv	no cnv	no cnv	no cnv	no cnv	no cnv	no cnv	no cnv	no cnv	no cnv	no cnv	no cnv	no cnv	no cnv	no cnv	no cnv	no cnv	no cnv	no cnv	no cnv	no cnv	no cnv	no cnv	no cnv	no cnv	no cnv	no cnv	no cnv	no cnv	no cnv	no cnv	no cnv	no cnv	no cnv	no cnv	no cnv	no cnv	no cnv
TGME49_265080	Tubulin-tyrosine ligase family protein	TGME49_chrIX: 1,795,312 - 1,805,931 (-)	1	no cnv	no cnv	no cnv	no cnv	1.55884	no cnv	no cnv	no cnv	no cnv	no cnv	no cnv	no cnv	no cnv	no cnv	no cnv	no cnv	no cnv	no cnv	no cnv	no cnv	no cnv	no cnv	no cnv	no cnv	no cnv	no cnv	no cnv	no cnv	no cnv	no cnv	no cnv	no cnv	no cnv	no cnv	no cnv	no cnv	no cnv	no cnv	no cnv	no cnv	no cnv	no cnv	no cnv	no cnv	no cnv	no cnv
TGME49_265090	hypothetical protein	TGME49_chrIX: 1,776,823 - 1,795,019 (-)	1	no cnv	no cnv	no cnv	no cnv	1.54548	no cnv	no cnv	no cnv	no cnv	no cnv	no cnv	no cnv	no cnv	no cnv	no cnv	no cnv	no cnv	no cnv	no cnv	no cnv	no cnv	no cnv	no cnv	no cnv	no cnv	no cnv	no cnv	no cnv	no cnv	no cnv	no cnv	no cnv	no cnv	no cnv	no cnv	no cnv	no cnv	no cnv	no cnv	no cnv	no cnv	no cnv	no cnv	no cnv	no cnv	no cnv
TGME49_265100	hypothetical protein	TGME49_chrIX: 1,772,486 - 1,772,884 (-)	1	no cnv	no cnv	no cnv	no cnv	1.694	no cnv	no cnv	no cnv	no cnv	no cnv	no cnv	no cnv	no cnv	no cnv	no cnv	no cnv	no cnv	no cnv	no cnv	no cnv	no cnv	no cnv	no cnv	no cnv	no cnv	no cnv	no cnv	no cnv	no cnv	no cnv	no cnv	no cnv	no cnv	no cnv	no cnv	no cnv	no cnv	no cnv	no cnv	no cnv	no cnv	no cnv	no cnv	no cnv	no cnv	no cnv
TGME49_265110	ribosome biogenesis protein, putative	TGME49_chrIX: 1,760,448 - 1,769,180 (+)	1	no cnv	no cnv	no cnv	no cnv	1.59748	no cnv	no cnv	no cnv	no cnv	no cnv	no cnv	no cnv	no cnv	no cnv	no cnv	no cnv	no cnv	no cnv	no cnv	no cnv	no cnv	no cnv	no cnv	no cnv	no cnv	no cnv	no cnv	no cnv	no cnv	no cnv	no cnv	no cnv	no cnv	no cnv	no cnv	no cnv	no cnv	no cnv	no cnv	no cnv	no cnv	no cnv	no cnv	no cnv	no cnv	no cnv
TGME49_265120	rhoptry neck protein, putative	TGME49_chrIX: 1,753,383 - 1,759,494 (+)	1	no cnv	no cnv	no cnv	no cnv	1.56127	no cnv	no cnv	no cnv	no cnv	no cnv	no cnv	no cnv	no cnv	no cnv	no cnv	no cnv	no cnv	no cnv	no cnv	no cnv	no cnv	no cnv	no cnv	no cnv	no cnv	no cnv	no cnv	no cnv	no cnv	no cnv	no cnv	no cnv	no cnv	no cnv	no cnv	no cnv	no cnv	no cnv	no cnv	no cnv	no cnv	no cnv	no cnv	no cnv	no cnv	no cnv
TGME49_265130	hypothetical protein	TGME49_chrIX: 1,752,414 - 1,753,097 (+)	1	no cnv	no cnv	no cnv	no cnv	1.61482	no cnv	no cnv	no cnv	no cnv	no cnv	no cnv	no cnv	no cnv	no cnv	no cnv	no cnv	no cnv	no cnv	no cnv	no cnv	no cnv	no cnv	no cnv	no cnv	no cnv	no cnv	no cnv	no cnv	no cnv	no cnv	no cnv	no cnv	no cnv	no cnv	no cnv	no cnv	no cnv	no cnv	no cnv	no cnv	no cnv	no cnv	no cnv	no cnv	no cnv	no cnv
TGME49_265140	hypothetical protein	TGME49_chrIX: 1,747,883 - 1,750,877 (-)	1	no cnv	no cnv	no cnv	no cnv	1.60775	no cnv	no cnv	no cnv	no cnv	no cnv	no cnv	no cnv	no cnv	no cnv	no cnv	no cnv	no cnv	no cnv	no cnv	no cnv	no cnv	no cnv	no cnv	no cnv	no cnv	no cnv	no cnv	no cnv	no cnv	no cnv	no cnv	no cnv	no cnv	no cnv	no cnv	no cnv	no cnv	no cnv	no cnv	no cnv	no cnv	no cnv	no cnv	no cnv	no cnv	no cnv
TGME49_265150	hypothetical protein	TGME49_chrIX: 1,738,783 - 1,746,291 (-)	1	no cnv	no cnv	no cnv	no cnv	1.57229	no cnv	no cnv	no cnv	no cnv	no cnv	no cnv	no cnv	no cnv	no cnv	no cnv	no cnv	no cnv	no cnv	no cnv	no cnv	no cnv	no cnv	no cnv	no cnv	no cnv	no cnv	no cnv	no cnv	no cnv	no cnv	no cnv	no cnv	no cnv	no cnv	no cnv	no cnv	no cnv	no cnv	no cnv	no cnv	no cnv	no cnv	no cnv	no cnv	no cnv	no cnv
TGME49_265160	hypothetical protein	TGME49_chrIX: 1,738,195 - 1,739,026 (-)	1	no cnv	no cnv	no cnv	no cnv	1.65539	no cnv	no cnv	no cnv	no cnv	no cnv	no cnv	no cnv	no cnv	no cnv	no cnv	no cnv	no cnv	no cnv	no cnv	no cnv	no cnv	no cnv	no cnv	no cnv	no cnv	no cnv	no cnv	no cnv	no cnv	no cnv	no cnv	no cnv	no cnv	no cnv	no cnv	no cnv	no cnv	no cnv	no cnv	no cnv	no cnv	no cnv	no cnv	no cnv	no cnv	no cnv
TGME49_265175	hypothetical protein	TGME49_chrIX: 1,733,953 - 1,735,408 (-)	1	no cnv	no cnv	no cnv	no cnv	1.50632	no cnv	no cnv	no cnv	no cnv	no cnv	no cnv	no cnv	no cnv	no cnv	no cnv	no cnv	no cnv	no cnv	no cnv	no cnv	no cnv	no cnv	no cnv	no cnv	no cnv	no cnv	no cnv	no cnv	no cnv	no cnv	no cnv	no cnv	no cnv	no cnv	no cnv	no cnv	no cnv	no cnv	no cnv	no cnv	no cnv	no cnv	no cnv	no cnv	no cnv	no cnv
TGME49_265180	hypothetical protein	TGME49_chrIX: 1,727,137 - 1,731,421 (-)	1	no cnv	no cnv	no cnv	no cnv	1.54217	no cnv	no cnv	no cnv	no cnv	no cnv	no cnv	no cnv	no cnv	no cnv	no cnv	no cnv	no cnv	no cnv	no cnv	no cnv	no cnv	no cnv	no cnv	no cnv	no cnv	no cnv	no cnv	no cnv	no cnv	no cnv	no cnv	no cnv	no cnv	no cnv	no cnv	no cnv	no cnv	no cnv	no cnv	no cnv	no cnv	no cnv	no cnv	no cnv	no cnv	no cnv
TGME49_265190	Ulp1 protease family, C-terminal catalytic domain-containing protein	TGME49_chrIX: 1,711,745 - 1,725,511 (+)	1	no cnv	no cnv	no cnv	no cnv	1.61359	no cnv	no cnv	no cnv	no cnv	no cnv	no cnv	no cnv	no cnv	no cnv	no cnv	no cnv	no cnv	no cnv	no cnv	no cnv	no cnv	no cnv	no cnv	no cnv	no cnv	no cnv	no cnv	no cnv	no cnv	no cnv	no cnv	no cnv	no cnv	no cnv	no cnv	no cnv	no cnv	no cnv	no cnv	no cnv	no cnv	no cnv	no cnv	no cnv	no cnv	no cnv
TGME49_265205	WD domain, G-beta repeat-containing protein	TGME49_chrIX: 1,695,191 - 1,704,879 (-)	1	no cnv	no cnv	no cnv	no cnv	1.65208	no cnv	no cnv	no cnv	no cnv	no cnv	no cnv	no cnv	no cnv	no cnv	no cnv	no cnv	no cnv	no cnv	no cnv	no cnv	no cnv	no cnv	no cnv	no cnv	no cnv	no cnv	no cnv	no cnv	no cnv	no cnv	no cnv	no cnv	no cnv	no cnv	no cnv	no cnv	no cnv	no cnv	no cnv	no cnv	no cnv	no cnv	no cnv	no cnv	no cnv	no cnv
TGME49_265220	co-chaperone GrpE protein	TGME49_chrIX: 1,689,961 - 1,694,805 (+)	1	no cnv	no cnv	no cnv	no cnv	1.49957	no cnv	no cnv	no cnv	no cnv	no cnv	no cnv	no cnv	no cnv	no cnv	no cnv	no cnv	no cnv	no cnv	no cnv	no cnv	no cnv	no cnv	no cnv	no cnv	no cnv	no cnv	no cnv	no cnv	no cnv	no cnv	no cnv	no cnv	no cnv	no cnv	no cnv	no cnv	no cnv	no cnv	no cnv	no cnv	no cnv	no cnv	no cnv	no cnv	no cnv	no cnv
TGME49_265230	electron transfer flavoprotein-ubiquinone oxidoreductase	TGME49_chrIX: 1,681,974 - 1,689,690 (-)	1	no cnv	no cnv	no cnv	no cnv	1.62201	no cnv	no cnv	no cnv	no cnv	no cnv	no cnv	no cnv	no cnv	no cnv	no cnv	no cnv	no cnv	no cnv	no cnv	no cnv	no cnv	no cnv	no cnv	no cnv	no cnv	no cnv	no cnv	no cnv	no cnv	no cnv	no cnv	no cnv	no cnv	no cnv	no cnv	no cnv	no cnv	no cnv	no cnv	no cnv	no cnv	no cnv	no cnv	no cnv	no cnv	no cnv
TGME49_265240	hypothetical protein	TGME49_chrIX: 1,673,191 - 1,680,920 (+)	1	no cnv	no cnv	no cnv	no cnv	1.51393	no cnv	no cnv	no cnv	no cnv	no cnv	no cnv	no cnv	no cnv	no cnv	no cnv	no cnv	no cnv	no cnv	no cnv	no cnv	no cnv	no cnv	no cnv	no cnv	no cnv	no cnv	no cnv	no cnv	no cnv	no cnv	no cnv	no cnv	no cnv	no cnv	no cnv	no cnv	no cnv	no cnv	no cnv	no cnv	no cnv	no cnv	no cnv	no cnv	no cnv	no cnv
TGME49_265255	hypothetical protein	TGME49_chrIX: 1,652,849 - 1,653,996 (+)	1	no cnv	no cnv	no cnv	no cnv	1.73408	no cnv	no cnv	no cnv	no cnv	no cnv	no cnv	no cnv	no cnv	no cnv	no cnv	no cnv	no cnv	no cnv	no cnv	no cnv	no cnv	no cnv	no cnv	no cnv	no cnv	no cnv	no cnv	no cnv	no cnv	no cnv	no cnv	no cnv	no cnv	no cnv	no cnv	no cnv	no cnv	no cnv	no cnv	no cnv	no cnv	no cnv	no cnv	no cnv	no cnv	no cnv
TGME49_265260	hypothetical protein	TGME49_chrIX: 1,644,855 - 1,650,194 (+)	1	no cnv	no cnv	no cnv	no cnv	1.64373	no cnv	no cnv	no cnv	no cnv	no cnv	no cnv	no cnv	no cnv	no cnv	no cnv	no cnv	no cnv	no cnv	no cnv	no cnv	no cnv	no cnv	no cnv	no cnv	no cnv	no cnv	no cnv	no cnv	no cnv	no cnv	no cnv	no cnv	no cnv	no cnv	no cnv	no cnv	no cnv	no cnv	no cnv	no cnv	no cnv	no cnv	no cnv	no cnv	no cnv	no cnv
TGME49_265270	hypothetical protein	TGME49_chrIX: 1,637,483 - 1,643,438 (-)	1	no cnv	no cnv	no cnv	no cnv	1.65747	no cnv	no cnv	no cnv	no cnv	no cnv	no cnv	no cnv	no cnv	no cnv	no cnv	no cnv	no cnv	no cnv	no cnv	no cnv	no cnv	no cnv	no cnv	no cnv	no cnv	no cnv	no cnv	no cnv	no cnv	no cnv	no cnv	no cnv	no cnv	no cnv	no cnv	no cnv	no cnv	no cnv	no cnv	no cnv	no cnv	no cnv	no cnv	no cnv	no cnv	no cnv
TGME49_265280	hypothetical protein	TGME49_chrIX: 1,631,345 - 1,636,345 (-)	1	no cnv	no cnv	no cnv	no cnv	1.62664	no cnv	no cnv	no cnv	no cnv	no cnv	no cnv	no cnv	no cnv	no cnv	no cnv	no cnv	no cnv	no cnv	no cnv	no cnv	no cnv	no cnv	no cnv	no cnv	no cnv	no cnv	no cnv	no cnv	no cnv	no cnv	no cnv	no cnv	no cnv	no cnv	no cnv	no cnv	no cnv	no cnv	no cnv	no cnv	no cnv	no cnv	no cnv	no cnv	no cnv	no cnv
TGME49_265290	hypothetical protein	TGME49_chrIX: 1,629,793 - 1,631,548 (+)	1	no cnv	no cnv	no cnv	no cnv	1.60564	no cnv	no cnv	no cnv	no cnv	no cnv	no cnv	no cnv	no cnv	no cnv	no cnv	no cnv	no cnv	no cnv	no cnv	no cnv	no cnv	no cnv	no cnv	no cnv	no cnv	no cnv	no cnv	no cnv	no cnv	no cnv	no cnv	no cnv	no cnv	no cnv	no cnv	no cnv	no cnv	no cnv	no cnv	no cnv	no cnv	no cnv	no cnv	no cnv	no cnv	no cnv
TGME49_265310	heat shock protein 40, putative	TGME49_chrIX: 1,621,814 - 1,629,753 (+)	1	no cnv	no cnv	no cnv	no cnv	1.64708	no cnv	no cnv	no cnv	no cnv	no cnv	no cnv	no cnv	no cnv	no cnv	no cnv	no cnv	no cnv	no cnv	no cnv	no cnv	no cnv	no cnv	no cnv	no cnv	no cnv	no cnv	no cnv	no cnv	no cnv	no cnv	no cnv	no cnv	no cnv	no cnv	no cnv	no cnv	no cnv	no cnv	no cnv	no cnv	no cnv	no cnv	no cnv	no cnv	no cnv	no cnv
TGME49_265320	hypothetical protein	TGME49_chrIX: 1,617,976 - 1,620,469 (+)	1	no cnv	no cnv	no cnv	no cnv	1.75032	no cnv	no cnv	no cnv	no cnv	no cnv	no cnv	no cnv	no cnv	no cnv	no cnv	no cnv	no cnv	no cnv	no cnv	no cnv	no cnv	no cnv	no cnv	no cnv	no cnv	no cnv	no cnv	no cnv	no cnv	no cnv	no cnv	no cnv	no cnv	no cnv	no cnv	no cnv	no cnv	no cnv	no cnv	no cnv	no cnv	no cnv	no cnv	no cnv	no cnv	no cnv
TGME49_265330	cell-cycle-associated protein kinase GSK, putative	TGME49_chrIX: 1,611,682 - 1,615,528 (-)	1	no cnv	no cnv	no cnv	no cnv	1.59655	no cnv	no cnv	no cnv	no cnv	no cnv	no cnv	no cnv	no cnv	no cnv	no cnv	no cnv	no cnv	no cnv	no cnv	no cnv	no cnv	no cnv	no cnv	no cnv	no cnv	no cnv	no cnv	no cnv	no cnv	no cnv	no cnv	no cnv	no cnv	no cnv	no cnv	no cnv	no cnv	no cnv	no cnv	no cnv	no cnv	no cnv	no cnv	no cnv	no cnv	no cnv
TGME49_265340	hypothetical protein	TGME49_chrIX: 1,610,158 - 1,611,705 (+)	1	no cnv	no cnv	no cnv	no cnv	1.77792	no cnv	no cnv	no cnv	no cnv	no cnv	no cnv	no cnv	no cnv	no cnv	no cnv	no cnv	no cnv	no cnv	no cnv	no cnv	no cnv	no cnv	no cnv	no cnv	no cnv	no cnv	no cnv	no cnv	no cnv	no cnv	no cnv	no cnv	no cnv	no cnv	no cnv	no cnv	no cnv	no cnv	no cnv	no cnv	no cnv	no cnv	no cnv	no cnv	no cnv	no cnv
TGME49_265360	hypothetical protein	TGME49_chrIX: 1,607,565 - 1,610,076 (+)	1	no cnv	no cnv	no cnv	no cnv	1.68612	no cnv	no cnv	no cnv	no cnv	no cnv	no cnv	no cnv	no cnv	no cnv	no cnv	no cnv	no cnv	no cnv	no cnv	no cnv	no cnv	no cnv	no cnv	no cnv	no cnv	no cnv	no cnv	no cnv	no cnv	no cnv	no cnv	no cnv	no cnv	no cnv	no cnv	no cnv	no cnv	no cnv	no cnv	no cnv	no cnv	no cnv	no cnv	no cnv	no cnv	no cnv
TGME49_265370	hypothetical protein	TGME49_chrIX: 1,603,273 - 1,606,209 (+)	1	no cnv	no cnv	no cnv	no cnv	1.65599	no cnv	no cnv	no cnv	no cnv	no cnv	no cnv	no cnv	no cnv	no cnv	no cnv	no cnv	no cnv	no cnv	no cnv	no cnv	no cnv	no cnv	no cnv	no cnv	no cnv	no cnv	no cnv	no cnv	no cnv	no cnv	no cnv	no cnv	no cnv	no cnv	no cnv	no cnv	no cnv	no cnv	no cnv	no cnv	no cnv	no cnv	no cnv	no cnv	no cnv	no cnv
TGME49_265380	tetratricopeptide repeat (TPR)-/ U-box domain-containing protein	TGME49_chrIX: 1,594,229 - 1,601,836 (+)	1	no cnv	no cnv	no cnv	no cnv	1.68115	no cnv	no cnv	no cnv	no cnv	no cnv	no cnv	no cnv	no cnv	no cnv	no cnv	no cnv	no cnv	no cnv	no cnv	no cnv	no cnv	no cnv	no cnv	no cnv	no cnv	no cnv	no cnv	no cnv	no cnv	no cnv	no cnv	no cnv	no cnv	no cnv	no cnv	no cnv	no cnv	no cnv	no cnv	no cnv	no cnv	no cnv	no cnv	no cnv	no cnv	no cnv
TGME49_265390	hypothetical protein	TGME49_chrIX: 1,583,048 - 1,592,839 (+)	1	no cnv	no cnv	no cnv	no cnv	1.6645	no cnv	no cnv	no cnv	no cnv	no cnv	no cnv	no cnv	no cnv	no cnv	no cnv	no cnv	no cnv	no cnv	no cnv	no cnv	no cnv	no cnv	no cnv	no cnv	no cnv	no cnv	no cnv	no cnv	no cnv	no cnv	no cnv	no cnv	no cnv	no cnv	no cnv	no cnv	no cnv	no cnv	no cnv	no cnv	no cnv	no cnv	no cnv	no cnv	no cnv	no cnv
TGME49_265400	hypothetical protein	TGME49_chrIX: 1,575,765 - 1,581,730 (-)	1	no cnv	no cnv	no cnv	no cnv	1.67298	no cnv	no cnv	no cnv	no cnv	no cnv	no cnv	no cnv	no cnv	no cnv	no cnv	no cnv	no cnv	no cnv	no cnv	no cnv	no cnv	no cnv	no cnv	no cnv	no cnv	no cnv	no cnv	no cnv	no cnv	no cnv	no cnv	no cnv	no cnv	no cnv	no cnv	no cnv	no cnv	no cnv	no cnv	no cnv	no cnv	no cnv	no cnv	no cnv	no cnv	no cnv
TGME49_265410	G-protein beta WD-40 repeat containing protein	TGME49_chrIX: 1,571,520 - 1,575,574 (+)	1	no cnv	no cnv	no cnv	no cnv	1.62447	no cnv	no cnv	no cnv	no cnv	no cnv	no cnv	no cnv	no cnv	no cnv	no cnv	no cnv	no cnv	no cnv	no cnv	no cnv	no cnv	no cnv	no cnv	no cnv	no cnv	no cnv	no cnv	no cnv	no cnv	no cnv	no cnv	no cnv	no cnv	no cnv	no cnv	no cnv	no cnv	no cnv	no cnv	no cnv	no cnv	no cnv	no cnv	no cnv	no cnv	no cnv
TGME49_265420	hypothetical protein	TGME49_chrIX: 1,563,976 - 1,570,641 (+)	1	no cnv	no cnv	no cnv	no cnv	1.66922	no cnv	no cnv	no cnv	no cnv	no cnv	no cnv	no cnv	no cnv	no cnv	no cnv	no cnv	no cnv	no cnv	no cnv	no cnv	no cnv	no cnv	no cnv	no cnv	no cnv	no cnv	no cnv	no cnv	no cnv	no cnv	no cnv	no cnv	no cnv	no cnv	no cnv	no cnv	no cnv	no cnv	no cnv	no cnv	no cnv	no cnv	no cnv	no cnv	no cnv	no cnv
TGME49_265430	hypothetical protein	TGME49_chrIX: 1,559,026 - 1,562,693 (+)	1	no cnv	no cnv	no cnv	no cnv	1.68879	no cnv	no cnv	no cnv	no cnv	no cnv	no cnv	no cnv	no cnv	no cnv	no cnv	no cnv	no cnv	no cnv	no cnv	no cnv	no cnv	no cnv	no cnv	no cnv	no cnv	no cnv	no cnv	no cnv	no cnv	no cnv	no cnv	no cnv	no cnv	no cnv	no cnv	no cnv	no cnv	no cnv	no cnv	no cnv	no cnv	no cnv	no cnv	no cnv	no cnv	no cnv
TGME49_265440	hypothetical protein	TGME49_chrIX: 1,551,707 - 1,557,532 (+)	1	no cnv	no cnv	no cnv	no cnv	1.56158	no cnv	no cnv	no cnv	no cnv	no cnv	no cnv	no cnv	no cnv	no cnv	no cnv	no cnv	no cnv	no cnv	no cnv	no cnv	no cnv	no cnv	no cnv	no cnv	no cnv	no cnv	no cnv	no cnv	no cnv	no cnv	no cnv	no cnv	no cnv	no cnv	no cnv	no cnv	no cnv	no cnv	no cnv	no cnv	no cnv	no cnv	no cnv	no cnv	no cnv	no cnv
TGME49_265450	hexokinase	TGME49_chrIX: 1,543,725 - 1,548,983 (-)	1	no cnv	no cnv	no cnv	no cnv	1.57425	no cnv	no cnv	no cnv	no cnv	no cnv	no cnv	no cnv	no cnv	no cnv	no cnv	no cnv	no cnv	no cnv	no cnv	no cnv	no cnv	no cnv	no cnv	no cnv	no cnv	no cnv	no cnv	no cnv	no cnv	no cnv	no cnv	no cnv	no cnv	no cnv	no cnv	no cnv	no cnv	no cnv	no cnv	no cnv	no cnv	no cnv	no cnv	no cnv	no cnv	no cnv
TGME49_265455	hypothetical protein	TGME49_chrIX: 1,541,981 - 1,544,804 (+)	1	no cnv	no cnv	no cnv	no cnv	1.49535	no cnv	no cnv	no cnv	no cnv	no cnv	no cnv	no cnv	no cnv	no cnv	no cnv	no cnv	no cnv	no cnv	no cnv	no cnv	no cnv	no cnv	no cnv	no cnv	no cnv	no cnv	no cnv	no cnv	no cnv	no cnv	no cnv	no cnv	no cnv	no cnv	no cnv	no cnv	no cnv	no cnv	no cnv	no cnv	no cnv	no cnv	no cnv	no cnv	no cnv	no cnv
TGME49_265460	hypothetical protein	TGME49_chrIX: 1,536,364 - 1,540,591 (-)	1	no cnv	no cnv	no cnv	no cnv	1.65519	no cnv	no cnv	no cnv	no cnv	no cnv	no cnv	no cnv	no cnv	no cnv	no cnv	no cnv	no cnv	no cnv	no cnv	no cnv	no cnv	no cnv	no cnv	no cnv	no cnv	no cnv	no cnv	no cnv	no cnv	no cnv	no cnv	no cnv	no cnv	no cnv	no cnv	no cnv	no cnv	no cnv	no cnv	no cnv	no cnv	no cnv	no cnv	no cnv	no cnv	no cnv
TGME49_265500	chloride transporter, chloride channel (ClC) family protein	TGME49_chrIX: 1,520,272 - 1,530,142 (-)	1	no cnv	no cnv	no cnv	no cnv	1.52596	no cnv	no cnv	no cnv	no cnv	no cnv	no cnv	no cnv	no cnv	no cnv	no cnv	no cnv	no cnv	no cnv	no cnv	no cnv	no cnv	no cnv	no cnv	no cnv	no cnv	no cnv	no cnv	no cnv	no cnv	no cnv	no cnv	no cnv	no cnv	no cnv	no cnv	no cnv	no cnv	no cnv	no cnv	no cnv	no cnv	no cnv	no cnv	no cnv	no cnv	no cnv
TGME49_265510	hypothetical protein	TGME49_chrIX: 1,515,306 - 1,519,618 (+)	1	no cnv	no cnv	no cnv	no cnv	1.62888	no cnv	no cnv	no cnv	no cnv	no cnv	no cnv	no cnv	no cnv	no cnv	no cnv	no cnv	no cnv	no cnv	no cnv	no cnv	no cnv	no cnv	no cnv	no cnv	no cnv	no cnv	no cnv	no cnv	no cnv	no cnv	no cnv	no cnv	no cnv	no cnv	no cnv	no cnv	no cnv	no cnv	no cnv	no cnv	no cnv	no cnv	no cnv	no cnv	no cnv	no cnv
TGME49_265520	hypothetical protein	TGME49_chrIX: 1,503,036 - 1,513,233 (+)	1	no cnv	no cnv	no cnv	no cnv	1.64913	no cnv	no cnv	no cnv	no cnv	no cnv	no cnv	no cnv	no cnv	no cnv	no cnv	no cnv	no cnv	no cnv	no cnv	no cnv	no cnv	no cnv	no cnv	no cnv	no cnv	no cnv	no cnv	no cnv	no cnv	no cnv	no cnv	no cnv	no cnv	no cnv	no cnv	no cnv	no cnv	no cnv	no cnv	no cnv	no cnv	no cnv	no cnv	no cnv	no cnv	no cnv
TGME49_265538	hypothetical protein	TGME49_chrIX: 1,492,020 - 1,494,477 (+)	1	no cnv	no cnv	no cnv	no cnv	1.63588	no cnv	no cnv	no cnv	no cnv	no cnv	no cnv	no cnv	no cnv	no cnv	no cnv	no cnv	no cnv	no cnv	no cnv	no cnv	no cnv	no cnv	no cnv	no cnv	no cnv	no cnv	no cnv	no cnv	no cnv	no cnv	no cnv	no cnv	no cnv	no cnv	no cnv	no cnv	no cnv	no cnv	no cnv	no cnv	no cnv	no cnv	no cnv	no cnv	no cnv	no cnv
TGME49_265650	protein phosphatase 2C domain-containing protein	TGME49_chrIX: 1,483,550 - 1,486,198 (+)	1	no cnv	no cnv	no cnv	no cnv	1.70341	no cnv	no cnv	no cnv	no cnv	no cnv	no cnv	no cnv	no cnv	no cnv	no cnv	no cnv	no cnv	no cnv	no cnv	no cnv	no cnv	no cnv	no cnv	no cnv	no cnv	no cnv	no cnv	no cnv	no cnv	no cnv	no cnv	no cnv	no cnv	no cnv	no cnv	no cnv	no cnv	no cnv	no cnv	no cnv	no cnv	no cnv	no cnv	no cnv	no cnv	no cnv
TGME49_265770	hypothetical protein	TGME49_chrIX: 1,468,023 - 1,481,151 (-)	1	no cnv	no cnv	no cnv	no cnv	1.58594	no cnv	no cnv	no cnv	no cnv	no cnv	no cnv	no cnv	no cnv	no cnv	no cnv	no cnv	no cnv	no cnv	no cnv	no cnv	no cnv	no cnv	no cnv	no cnv	no cnv	no cnv	no cnv	no cnv	no cnv	no cnv	no cnv	no cnv	no cnv	no cnv	no cnv	no cnv	no cnv	no cnv	no cnv	no cnv	no cnv	no cnv	no cnv	no cnv	no cnv	no cnv
TGME49_265780	flagellar/basal body protein	TGME49_chrIX: 1,453,596 - 1,467,919 (+)	1	no cnv	no cnv	no cnv	no cnv	1.57427	no cnv	no cnv	no cnv	no cnv	no cnv	no cnv	no cnv	no cnv	no cnv	no cnv	no cnv	no cnv	no cnv	no cnv	no cnv	no cnv	no cnv	no cnv	no cnv	no cnv	no cnv	no cnv	no cnv	no cnv	no cnv	no cnv	no cnv	no cnv	no cnv	no cnv	no cnv	no cnv	no cnv	no cnv	no cnv	no cnv	no cnv	no cnv	no cnv	no cnv	no cnv
TGME49_265790	hypothetical protein	TGME49_chrIX: 1,448,699 - 1,452,197 (+)	1	no cnv	no cnv	no cnv	no cnv	1.57422	no cnv	no cnv	no cnv	no cnv	no cnv	no cnv	no cnv	no cnv	no cnv	no cnv	no cnv	no cnv	no cnv	no cnv	no cnv	no cnv	no cnv	no cnv	no cnv	no cnv	no cnv	no cnv	no cnv	no cnv	no cnv	no cnv	no cnv	no cnv	no cnv	no cnv	no cnv	no cnv	no cnv	no cnv	no cnv	no cnv	no cnv	no cnv	no cnv	no cnv	no cnv
TGME49_265810	hypothetical protein	TGME49_chrIX: 1,442,559 - 1,447,329 (+)	1	no cnv	no cnv	no cnv	no cnv	1.59195	no cnv	no cnv	no cnv	no cnv	no cnv	no cnv	no cnv	no cnv	no cnv	no cnv	no cnv	no cnv	no cnv	no cnv	no cnv	no cnv	no cnv	no cnv	no cnv	no cnv	no cnv	no cnv	no cnv	no cnv	no cnv	no cnv	no cnv	no cnv	no cnv	no cnv	no cnv	no cnv	no cnv	no cnv	no cnv	no cnv	no cnv	no cnv	no cnv	no cnv	no cnv
TGME49_265820	Las1 family protein	TGME49_chrIX: 1,436,382 - 1,441,746 (-)	1	no cnv	no cnv	no cnv	no cnv	1.4852	no cnv	no cnv	no cnv	no cnv	no cnv	no cnv	no cnv	no cnv	no cnv	no cnv	no cnv	no cnv	no cnv	no cnv	no cnv	no cnv	no cnv	no cnv	no cnv	no cnv	no cnv	no cnv	no cnv	no cnv	no cnv	no cnv	no cnv	no cnv	no cnv	no cnv	no cnv	no cnv	no cnv	no cnv	no cnv	no cnv	no cnv	no cnv	no cnv	no cnv	no cnv
TGME49_265830	phosphodiesterase/alkaline phosphatase D family protein	TGME49_chrIX: 1,427,012 - 1,435,356 (-)	1	no cnv	no cnv	no cnv	no cnv	1.53204	no cnv	no cnv	no cnv	no cnv	no cnv	no cnv	no cnv	no cnv	no cnv	no cnv	no cnv	no cnv	no cnv	no cnv	no cnv	no cnv	no cnv	no cnv	no cnv	no cnv	no cnv	no cnv	no cnv	no cnv	no cnv	no cnv	no cnv	no cnv	no cnv	no cnv	no cnv	no cnv	no cnv	no cnv	no cnv	no cnv	no cnv	no cnv	no cnv	no cnv	no cnv
TGME49_265840	hypothetical protein	TGME49_chrIX: 1,417,499 - 1,426,846 (+)	1	no cnv	no cnv	no cnv	no cnv	1.54429	no cnv	no cnv	no cnv	no cnv	no cnv	no cnv	no cnv	no cnv	no cnv	no cnv	no cnv	no cnv	no cnv	no cnv	no cnv	no cnv	no cnv	no cnv	no cnv	no cnv	no cnv	no cnv	no cnv	no cnv	no cnv	no cnv	no cnv	no cnv	no cnv	no cnv	no cnv	no cnv	no cnv	no cnv	no cnv	no cnv	no cnv	no cnv	no cnv	no cnv	no cnv
TGME49_265850	hypothetical protein	TGME49_chrIX: 1,403,919 - 1,415,353 (+)	1	no cnv	no cnv	no cnv	no cnv	1.52112	no cnv	no cnv	no cnv	no cnv	no cnv	no cnv	no cnv	no cnv	no cnv	no cnv	no cnv	no cnv	no cnv	no cnv	no cnv	no cnv	no cnv	no cnv	no cnv	no cnv	no cnv	no cnv	no cnv	no cnv	no cnv	no cnv	no cnv	no cnv	no cnv	no cnv	no cnv	no cnv	no cnv	no cnv	no cnv	no cnv	no cnv	no cnv	no cnv	no cnv	no cnv
TGME49_265860	hydrolase, carbon-nitrogen family protein	TGME49_chrIX: 1,399,832 - 1,403,574 (-)	1	no cnv	no cnv	no cnv	no cnv	1.53705	no cnv	no cnv	no cnv	no cnv	no cnv	no cnv	no cnv	no cnv	no cnv	no cnv	no cnv	no cnv	no cnv	no cnv	no cnv	no cnv	no cnv	no cnv	no cnv	no cnv	no cnv	no cnv	no cnv	no cnv	no cnv	no cnv	no cnv	no cnv	no cnv	no cnv	no cnv	no cnv	no cnv	no cnv	no cnv	no cnv	no cnv	no cnv	no cnv	no cnv	no cnv
TGME49_265870	pantoate-beta-alanine ligase	TGME49_chrIX: 1,391,239 - 1,398,800 (-)	1	no cnv	no cnv	no cnv	no cnv	1.50668	no cnv	no cnv	no cnv	no cnv	no cnv	no cnv	no cnv	no cnv	no cnv	no cnv	no cnv	no cnv	no cnv	no cnv	no cnv	no cnv	no cnv	no cnv	no cnv	no cnv	no cnv	no cnv	no cnv	no cnv	no cnv	no cnv	no cnv	no cnv	no cnv	no cnv	no cnv	no cnv	no cnv	no cnv	no cnv	no cnv	no cnv	no cnv	no cnv	no cnv	no cnv
TGME49_265990	hypothetical protein	TGME49_chrIX: 1,387,815 - 1,390,267 (-)	1	no cnv	no cnv	no cnv	no cnv	1.61695	no cnv	no cnv	no cnv	no cnv	no cnv	no cnv	no cnv	no cnv	no cnv	no cnv	no cnv	no cnv	no cnv	no cnv	no cnv	no cnv	no cnv	no cnv	no cnv	no cnv	no cnv	no cnv	no cnv	no cnv	no cnv	no cnv	no cnv	no cnv	no cnv	no cnv	no cnv	no cnv	no cnv	no cnv	no cnv	no cnv	no cnv	no cnv	no cnv	no cnv	no cnv
TGME49_266010	phosphatidylinositol 3- and 4-kinase	TGME49_chrIX: 1,350,404 - 1,387,539 (+)	1	no cnv	no cnv	no cnv	no cnv	1.54897	no cnv	no cnv	no cnv	no cnv	no cnv	no cnv	no cnv	no cnv	no cnv	no cnv	no cnv	no cnv	no cnv	no cnv	no cnv	no cnv	no cnv	no cnv	no cnv	no cnv	no cnv	no cnv	no cnv	no cnv	no cnv	no cnv	no cnv	no cnv	no cnv	no cnv	no cnv	no cnv	no cnv	no cnv	no cnv	no cnv	no cnv	no cnv	no cnv	no cnv	no cnv
TGME49_266030	pre-mRNA splicing factor, putative	TGME49_chrIX: 1,346,158 - 1,350,215 (-)	1	no cnv	no cnv	no cnv	no cnv	1.55004	no cnv	no cnv	no cnv	no cnv	no cnv	no cnv	no cnv	no cnv	no cnv	no cnv	no cnv	no cnv	no cnv	no cnv	no cnv	no cnv	no cnv	no cnv	no cnv	no cnv	no cnv	no cnv	no cnv	no cnv	no cnv	no cnv	no cnv	no cnv	no cnv	no cnv	no cnv	no cnv	no cnv	no cnv	no cnv	no cnv	no cnv	no cnv	no cnv	no cnv	no cnv
TGME49_266035	hypothetical protein	TGME49_chrIX: 1,339,465 - 1,345,782 (+)	1	no cnv	no cnv	no cnv	no cnv	1.48064	no cnv	no cnv	no cnv	no cnv	no cnv	no cnv	no cnv	no cnv	no cnv	no cnv	no cnv	no cnv	no cnv	no cnv	no cnv	no cnv	no cnv	no cnv	no cnv	no cnv	no cnv	no cnv	no cnv	no cnv	no cnv	no cnv	no cnv	no cnv	no cnv	no cnv	no cnv	no cnv	no cnv	no cnv	no cnv	no cnv	no cnv	no cnv	no cnv	no cnv	no cnv
TGME49_266040	regulator of chromosome condensation (RCC1) repeat-containing protein	TGME49_chrIX: 1,335,847 - 1,338,810 (+)	1	no cnv	no cnv	no cnv	no cnv	1.69932	no cnv	no cnv	no cnv	no cnv	no cnv	no cnv	no cnv	no cnv	no cnv	no cnv	no cnv	no cnv	no cnv	no cnv	no cnv	no cnv	no cnv	no cnv	no cnv	no cnv	no cnv	no cnv	no cnv	no cnv	no cnv	no cnv	no cnv	no cnv	no cnv	no cnv	no cnv	no cnv	no cnv	no cnv	no cnv	no cnv	no cnv	no cnv	no cnv	no cnv	no cnv
TGME49_266050	hypothetical protein	TGME49_chrIX: 1,328,528 - 1,330,928 (+)	1	no cnv	no cnv	no cnv	no cnv	1.56354	no cnv	no cnv	no cnv	no cnv	no cnv	no cnv	no cnv	no cnv	no cnv	no cnv	no cnv	no cnv	no cnv	no cnv	no cnv	no cnv	no cnv	no cnv	no cnv	no cnv	no cnv	no cnv	no cnv	no cnv	no cnv	no cnv	no cnv	no cnv	no cnv	no cnv	no cnv	no cnv	no cnv	no cnv	no cnv	no cnv	no cnv	no cnv	no cnv	no cnv	no cnv
TGME49_266060	ribosomal protein RPSA (RPSA)	TGME49_chrIX: 1,325,329 - 1,328,273 (-)	1	no cnv	no cnv	no cnv	no cnv	1.53271	no cnv	no cnv	no cnv	no cnv	no cnv	no cnv	no cnv	no cnv	no cnv	no cnv	no cnv	no cnv	no cnv	no cnv	no cnv	no cnv	no cnv	no cnv	no cnv	no cnv	no cnv	no cnv	no cnv	no cnv	no cnv	no cnv	no cnv	no cnv	no cnv	no cnv	no cnv	no cnv	no cnv	no cnv	no cnv	no cnv	no cnv	no cnv	no cnv	no cnv	no cnv
TGME49_266065	hypothetical protein	TGME49_chrIX: 1,322,143 - 1,324,522 (-)	1	no cnv	no cnv	no cnv	no cnv	1.62273	no cnv	no cnv	no cnv	no cnv	no cnv	no cnv	no cnv	no cnv	no cnv	no cnv	no cnv	no cnv	no cnv	no cnv	no cnv	no cnv	no cnv	no cnv	no cnv	no cnv	no cnv	no cnv	no cnv	no cnv	no cnv	no cnv	no cnv	no cnv	no cnv	no cnv	no cnv	no cnv	no cnv	no cnv	no cnv	no cnv	no cnv	no cnv	no cnv	no cnv	no cnv
TGME49_266070	ribosomal protein RPL31 (RPL31)	TGME49_chrIX: 1,319,607 - 1,323,143 (+)	1	no cnv	no cnv	no cnv	no cnv	1.61269	no cnv	no cnv	no cnv	no cnv	no cnv	no cnv	no cnv	no cnv	no cnv	no cnv	no cnv	no cnv	no cnv	no cnv	no cnv	no cnv	no cnv	no cnv	no cnv	no cnv	no cnv	no cnv	no cnv	no cnv	no cnv	no cnv	no cnv	no cnv	no cnv	no cnv	no cnv	no cnv	no cnv	no cnv	no cnv	no cnv	no cnv	no cnv	no cnv	no cnv	no cnv
TGME49_266080	hypothetical protein	TGME49_chrIX: 1,314,712 - 1,319,300 (+)	1	no cnv	no cnv	no cnv	no cnv	1.70438	no cnv	no cnv	no cnv	no cnv	no cnv	no cnv	no cnv	no cnv	no cnv	no cnv	no cnv	no cnv	no cnv	no cnv	no cnv	no cnv	no cnv	no cnv	no cnv	no cnv	no cnv	no cnv	no cnv	no cnv	no cnv	no cnv	no cnv	no cnv	no cnv	no cnv	no cnv	no cnv	no cnv	no cnv	no cnv	no cnv	no cnv	no cnv	no cnv	no cnv	no cnv
TGME49_266090	hypothetical protein	TGME49_chrIX: 1,308,223 - 1,311,306 (-)	1	no cnv	no cnv	no cnv	no cnv	1.66372	no cnv	no cnv	no cnv	no cnv	no cnv	no cnv	no cnv	no cnv	no cnv	no cnv	no cnv	no cnv	no cnv	no cnv	no cnv	no cnv	no cnv	no cnv	no cnv	no cnv	no cnv	no cnv	no cnv	no cnv	no cnv	no cnv	no cnv	no cnv	no cnv	no cnv	no cnv	no cnv	no cnv	no cnv	no cnv	no cnv	no cnv	no cnv	no cnv	no cnv	no cnv
TGME49_266100	rhoptry kinase family protein ROP41 (ROP41)	TGME49_chrIX: 1,304,347 - 1,307,417 (-)	1	no cnv	no cnv	no cnv	no cnv	1.70056	no cnv	no cnv	no cnv	no cnv	no cnv	no cnv	no cnv	no cnv	no cnv	no cnv	no cnv	no cnv	no cnv	no cnv	no cnv	no cnv	no cnv	no cnv	no cnv	no cnv	no cnv	no cnv	no cnv	no cnv	no cnv	no cnv	no cnv	no cnv	no cnv	no cnv	no cnv	no cnv	no cnv	no cnv	no cnv	no cnv	no cnv	no cnv	no cnv	no cnv	no cnv
TGME49_266105	EF hand family protein	TGME49_chrIX: 1,300,200 - 1,302,805 (-)	1	no cnv	no cnv	no cnv	no cnv	1.61395	no cnv	no cnv	no cnv	no cnv	no cnv	no cnv	no cnv	no cnv	no cnv	no cnv	no cnv	no cnv	no cnv	no cnv	no cnv	no cnv	no cnv	no cnv	no cnv	no cnv	no cnv	no cnv	no cnv	no cnv	no cnv	no cnv	no cnv	no cnv	no cnv	no cnv	no cnv	no cnv	no cnv	no cnv	no cnv	no cnv	no cnv	no cnv	no cnv	no cnv	no cnv
TGME49_266110	DEAD/DEAH box helicase domain-containing protein	TGME49_chrIX: 1,293,056 - 1,299,554 (+)	1	no cnv	no cnv	no cnv	no cnv	1.5199	no cnv	no cnv	no cnv	no cnv	no cnv	no cnv	no cnv	no cnv	no cnv	no cnv	no cnv	no cnv	no cnv	no cnv	no cnv	no cnv	no cnv	no cnv	no cnv	no cnv	no cnv	no cnv	no cnv	no cnv	no cnv	no cnv	no cnv	no cnv	no cnv	no cnv	no cnv	no cnv	no cnv	no cnv	no cnv	no cnv	no cnv	no cnv	no cnv	no cnv	no cnv
TGME49_266120	thioredoxin-dependent peroxidase TPX1/2 (TPX1)	TGME49_chrIX: 1,288,232 - 1,292,893 (-)	1	no cnv	no cnv	no cnv	no cnv	1.55186	no cnv	no cnv	no cnv	no cnv	no cnv	no cnv	no cnv	no cnv	no cnv	no cnv	no cnv	no cnv	no cnv	no cnv	no cnv	no cnv	no cnv	no cnv	no cnv	no cnv	no cnv	no cnv	no cnv	no cnv	no cnv	no cnv	no cnv	no cnv	no cnv	no cnv	no cnv	no cnv	no cnv	no cnv	no cnv	no cnv	no cnv	no cnv	no cnv	no cnv	no cnv
TGME49_266130	peroxiredoxin PRX2 (PRX2)	TGME49_chrIX: 1,280,702 - 1,283,879 (-)	1	no cnv	no cnv	no cnv	no cnv	1.68723	no cnv	no cnv	no cnv	no cnv	no cnv	no cnv	no cnv	no cnv	no cnv	no cnv	no cnv	no cnv	no cnv	no cnv	no cnv	no cnv	no cnv	no cnv	no cnv	no cnv	no cnv	no cnv	no cnv	no cnv	no cnv	no cnv	no cnv	no cnv	no cnv	no cnv	no cnv	no cnv	no cnv	no cnv	no cnv	no cnv	no cnv	no cnv	no cnv	no cnv	no cnv
TGME49_266140	peptidase, M50 family protein	TGME49_chrIX: 1,271,228 - 1,279,358 (-)	1	no cnv	no cnv	no cnv	no cnv	1.61587	no cnv	no cnv	no cnv	no cnv	no cnv	no cnv	no cnv	no cnv	no cnv	no cnv	no cnv	no cnv	no cnv	no cnv	no cnv	no cnv	no cnv	no cnv	no cnv	no cnv	no cnv	no cnv	no cnv	no cnv	no cnv	no cnv	no cnv	no cnv	no cnv	no cnv	no cnv	no cnv	no cnv	no cnv	no cnv	no cnv	no cnv	no cnv	no cnv	no cnv	no cnv
TGME49_266270	short-chain-acyl-CoA dehydrogenase	TGME49_chrIX: 1,253,407 - 1,262,303 (-)	1	no cnv	no cnv	no cnv	no cnv	1.48634	no cnv	no cnv	no cnv	no cnv	no cnv	no cnv	no cnv	no cnv	no cnv	no cnv	no cnv	no cnv	no cnv	no cnv	no cnv	no cnv	no cnv	no cnv	no cnv	no cnv	no cnv	no cnv	no cnv	no cnv	no cnv	no cnv	no cnv	no cnv	no cnv	no cnv	no cnv	no cnv	no cnv	no cnv	no cnv	no cnv	no cnv	no cnv	no cnv	no cnv	no cnv
TGME49_266280	HEAT repeat-containing protein	TGME49_chrIX: 1,238,373 - 1,253,159 (+)	1	no cnv	no cnv	no cnv	no cnv	1.5345	no cnv	no cnv	no cnv	no cnv	no cnv	no cnv	no cnv	no cnv	no cnv	no cnv	no cnv	no cnv	no cnv	no cnv	no cnv	no cnv	no cnv	no cnv	no cnv	no cnv	no cnv	no cnv	no cnv	no cnv	no cnv	no cnv	no cnv	no cnv	no cnv	no cnv	no cnv	no cnv	no cnv	no cnv	no cnv	no cnv	no cnv	no cnv	no cnv	no cnv	no cnv
TGME49_266300	hypothetical protein	TGME49_chrIX: 1,234,135 - 1,235,871 (-)	1	no cnv	no cnv	no cnv	no cnv	1.62217	no cnv	no cnv	no cnv	no cnv	no cnv	no cnv	no cnv	no cnv	no cnv	no cnv	no cnv	no cnv	no cnv	no cnv	no cnv	no cnv	no cnv	no cnv	no cnv	no cnv	no cnv	no cnv	no cnv	no cnv	no cnv	no cnv	no cnv	no cnv	no cnv	no cnv	no cnv	no cnv	no cnv	no cnv	no cnv	no cnv	no cnv	no cnv	no cnv	no cnv	no cnv
[truncated: 284 more rows]
[truncated: 16 more columns]

## Sheet: Tandem array loci  - Me49
Data File 4 Strain ME49 genes in tandem array
Chromosome	Start	End	Family_ID	Total genes per family	Family Domains	# genes in array	Genes in tandem array	Description	Location
TGME49_chrIV	1012516	1011020	1	76	PF04092	2	TGME49_319350	SAG-related sequence SRS17B (SRS17B)	TGME49_chrIV: 1,012,516 - 1,017,916 (+)
[truncated: 263 more rows]
