# Supplementary material for: Local admixture of amplified and diversified secreted pathogenesis determinants shapes mosaic Toxoplasma gondii genomes
Source: Nat Commun. 2016 Jan 7;7:10147. doi: 10.1038/ncomms10147 (PMC4729833; doi:10.1038/ncomms10147)
Supplement: Supplementary Data 5 — List of T. gondii genes with top dN/dS ratios. [file ncomms10147-s6.xlsx]

## Sheet: dNdS
Data File 5 Summary of nonsynonymous (dN) and synonymous (dS) mutations in T. gondii genes from 16 reference strains.
Gene	dNdS	dN	dS	Chromosome	Gene Start	Gene End	Gene Group	Description
TGME49_247520	14.0692	0.0575	0.0041	TGME49_chrXII	3390518	3392745	Other	hypothetical protein
TGME49_261740	7.41247	0.0679	0.0092	TGME49_chrVIIb	1552958	1554576	Other	hypothetical protein
TGME49_212180	7.20742	0.0198	0.0028	TGME49_chrX	3993188	3994621	Other	hypothetical protein
TGME49_259520	6.26098	0.018	0.0029	TGME49_chrVIIb	2793136	2798856	Other	hypothetical protein
TGME49_249280	5.82238	0.0245	0.0042	TGME49_chrXII	4423531	4425206	Other	hypothetical protein
TGME49_243940	5.80572	0.0639	0.011	TGME49_chrVI	2901481	2905192	Other	hypothetical protein
TGME49_275440	5.69436	0.0826	0.0145	TGME49_chrX	7270768	7274202	GRA protein	dense granule protein GRA6
TGME49_237800	5.58302	0.0127	0.0023	TGME49_chrIV	2543577	2545324	GRA protein	dense granule protein GRA11
TGME49_239740	5.33139	0.0144	0.0027	TGME49_chrVI	882305	885349	GRA protein	dense granule protein GRA14
TGME49_273980	5.12689	0.0319	0.0062	TGME49_chrVIII	3136982	3137746	Other	hypothetical protein
TGME49_237015	5.06172	0.0219	0.0043	TGME49_chrX	5673948	5674742	Other	hypothetical protein
TGME49_312245	5.01291	0.0511	0.0102	TGME49_chrXI	2540209	2541776	Other	hypothetical protein
TGME49_257970	4.96198	0.0158	0.0032	TGME49_chrVIIb	3689410	3691150	Other	hypothetical protein
TGME49_313090	4.85233	0.0377	0.0078	TGME49_chrXI	3089910	3092247	Other	hypothetical protein
TGME49_276860	4.42175	0.0095	0.0021	TGME49_chrXII	6886495	6893349	Other	hypothetical protein
TGME49_269170	4.37107	0.0141	0.0032	TGME49_chrVIII	6032447	6034213	Other	hypothetical protein
TGME49_298980	4.34638	0.0055	0.0013	TGME49_chrIII	2285184	2292081	Other	RNA pseudouridine synthase superfamily protein
TGME49_270660	4.28825	0.0118	0.0027	TGME49_chrVIII	5096679	5097827	Other	hypothetical protein
TGME49_252310	4.26102	0.0187	0.0044	TGME49_chrIII	486625	489328	Other	hypothetical protein
TGME49_234625	4.18913	0.0468	0.0112	TGME49_chrX	4503779	4504870	Other	hypothetical protein
TGME49_226380	4.17141	0.0263	0.0063	TGME49_chrX	1674639	1678229	Other	hypothetical protein
TGME49_297290	4.16205	0.0186	0.0045	TGME49_chrII	1656620	1657943	Other	hypothetical protein
TGME49_236890	4.14861	0.0206	0.005	TGME49_chrX	5564293	5565970	Other	hypothetical protein
TGME49_254660	4.08258	0.0141	0.0035	TGME49_chrIII	1877394	1879835	Other	ankyrin repeat-containing protein
TGME49_291900	3.98762	0.0098	0.0025	TGME49_chrIX	4399117	4402270	Other	Ydr279p family (RNase H2 complex component) protein
TGME49_314487	3.95035	0.0441	0.0112	TGME49_chrXI	4143030	4145260	Other	hypothetical protein
TGME49_231860	3.89082	0.0156	0.004	TGME49_chrVIII	1593555	1594397	Other	hypothetical protein
TGME49_217855	3.80961	0.0289	0.0076	TGME49_chrXII	2178616	2179725	Other	hypothetical protein
TGME49_236150	3.79997	0.0617	0.0162	TGME49_chrX	5301770	5303321	Other	hypothetical protein
TGME49_240060	3.68411	0.0348	0.0095	TGME49_chrVI	1035030	1038681	Other	hypothetical protein
TGME49_263642	3.6083	0.0295	0.0082	TGME49_chrVIIb	420736	422145	Other	hypothetical protein
TGME49_284420	3.60712	0.0346	0.0096	TGME49_chrV	2741929	2743684	Other	hypothetical protein
TGME49_247305	3.60497	0.0212	0.0059	TGME49_chrXII	3245120	3246373	Other	hypothetical protein
TGME49_268700	3.58453	0.0113	0.0032	TGME49_chrVIII	6358920	6360881	Other	hypothetical protein
TGME49_203815	3.55181	0.0262	0.0074	TGME49_chrVIIa	2209071	2210477	Other	hypothetical protein
TGME49_275360	3.52788	0.0093	0.0026	TGME49_chrX	7206569	7208670	SAG protein	SAG-related sequence SRS47B
TGME49_258040	3.52461	0.0245	0.0069	TGME49_chrVIIb	3624189	3624929	Other	hypothetical protein
TGME49_310240	3.52199	0.0153	0.0043	TGME49_chrXI	1183009	1187171	Other	hypothetical protein
TGME49_218370	3.48292	0.0122	0.0035	TGME49_chrXII	1555394	1561004	Other	hypothetical protein
TGME49_214860	3.47296	0.0395	0.0114	TGME49_chrX	6552859	6553203	Other	hypothetical protein
TGME49_278965	3.4718	0.0163	0.0047	TGME49_chrXII	5721476	5724237	Other	hypothetical protein
TGME49_246700	3.41045	0.0409	0.012	TGME49_chrXII	2937877	2939693	Other	hypothetical protein
TGME49_219125	3.39108	0.0386	0.0114	TGME49_chrXII	1118484	1120459	Other	hypothetical protein
TGME49_269470	3.34492	0.0499	0.0149	TGME49_chrVIII	5776523	5776984	Other	hypothetical protein
TGME49_257160	3.33599	0.0275	0.0082	TGME49_chrVIIb	4180383	4181239	Other	hypothetical protein
TGME49_214115	3.32124	0.0513	0.0154	TGME49_chrX	6041921	6043065	Other	hypothetical protein
TGME49_210420	3.31881	0.0194	0.0059	TGME49_chrIX	4805243	4807622	Other	hypothetical protein
TGME49_251800	3.24181	0.0221	0.0068	TGME49_chrXII	5592511	5594750	Other	hypothetical protein
TGME49_213590	3.23265	0.018	0.0056	TGME49_chrV	1157171	1159993	Other	hypothetical protein
TGME49_275380	3.20961	0.0192	0.006	TGME49_chrX	7214178	7215853	SAG protein	SAG-related sequence SRS47D
TGME49_313750	3.18461	0.0117	0.0037	TGME49_chrXI	3659539	3662928	Other	hypothetical protein
TGME49_220240	3.18352	0.0658	0.0207	TGME49_chrV	235019	240463	Other	hypothetical protein
TGME49_248677	3.17673	0.016	0.005	TGME49_chrXII	4082576	4085561	Other	nucleic acid binding protein, putative
TGME49_306860	3.1513	0.0293	0.0093	TGME49_chrXI	232973	233938	Other	hypothetical protein
TGME49_237450	3.11745	0.0123	0.0039	TGME49_chrX	5883081	5889520	Other	hypothetical protein
TGME49_285880	3.07167	0.0299	0.0097	TGME49_chrV	2155804	2157974	Other	hypothetical protein
TGME49_233480	3.00454	0.0191	0.0064	TGME49_chrVIII	2670839	2673590	SAG protein	SAG-related sequence SRS29C
TGME49_230230	2.96864	0.0109	0.0037	TGME49_chrVIII	707653	711649	Other	hypothetical protein
TGME49_315855	2.94725	0.029	0.0098	TGME49_chrXI	5023346	5024392	Other	hypothetical protein
TGME49_288870	2.89537	0.0254	0.0088	TGME49_chrIX	2784950	2786831	Other	hypothetical protein
TGME49_228990	2.89016	0.0082	0.0028	TGME49_chrVIII	6827	9284	Other	zinc finger (CCCH type) motif-containing protein
TGME49_264175	2.88627	0.0243	0.0084	TGME49_chrVIIb	117180	117819	Other	hypothetical protein
TGME49_201390	2.8691	0.0909	0.0317	TGME49_chrVIIa	3908769	3911287	Other	hypothetical protein
TGME49_264700	2.85197	0.0333	0.0117	TGME49_chrIX	2102365	2105171	Other	hypothetical protein
TGME49_232955	2.84631	0.0263	0.0093	TGME49_chrVIII	2293495	2294089	Other	hypothetical protein
TGME49_258800	2.84205	0.0126	0.0044	TGME49_chrVIIb	3177133	3178728	ROP protein	rhoptry kinase family protein ROP31
TGME49_260205	2.80083	0.0373	0.0133	TGME49_chrVIIb	2461220	2461832	Other	hypothetical protein
TGME49_295685	2.79459	0.0346	0.0124	TGME49_chrIa	1611171	1612251	Other	hypothetical protein
TGME49_249725	2.76855	0.0494	0.0179	TGME49_chrXII	4759795	4762871	Other	hypothetical protein
TGME49_226490	2.75319	0.0161	0.0058	TGME49_chrX	1577770	1579337	Other	hypothetical protein
TGME49_310780	2.71432	0.0106	0.0039	TGME49_chrXI	1588347	1590381	GRA protein	dense granule protein GRA4
TGME49_267312	2.69864	0.0296	0.011	TGME49_chrIX	725003	727730	Other	myosin heavy chain, putative
TGME49_286450	2.65863	0.0627	0.0236	TGME49_chrV	1824587	1826598	GRA protein	dense granule protein GRA5
TGME49_235580	2.65252	0.0046	0.0017	TGME49_chrX	4960873	4969650	Other	hypothetical protein
TGME49_215775	2.65219	0.0435	0.0164	TGME49_chrX	7152523	7155574	ROP protein	rhoptry protein ROP8
TGME49_203310	2.65116	0.0664	0.0251	TGME49_chrVIIa	2602299	2607510	GRA protein	dense granule protein GRA7
TGME49_205425	2.64125	0.0329	0.0124	TGME49_chrVIIa	1411447	1412483	Other	hypothetical protein
TGME49_243900	2.59723	0.0238	0.0092	TGME49_chrVI	2876334	2877323	Other	hypothetical protein
TGME49_219610	2.58075	0.0262	0.0102	TGME49_chrXII	825732	831570	Other	hypothetical protein
TGME49_227280	2.57041	0.0579	0.0225	TGME49_chrX	1047284	1052339	GRA protein	dense granule protein GRA3
TGME49_301690	2.5659	0.0075	0.0029	TGME49_chrIV	2527718	2530059	Other	hypothetical protein
TGME49_226860	2.5622	0.0308	0.012	TGME49_chrX	1283042	1286788	SAG protein	SAG-related sequence SRS67
TGME49_310940	2.55858	0.0303	0.0118	TGME49_chrXI	1682571	1683693	Other	hypothetical protein
TGME49_217722	2.55703	0.0637	0.0249	TGME49_chrXII	2053565	2054481	Other	hypothetical protein
TGME49_248280	2.54823	0.0317	0.0124	TGME49_chrXII	3775185	3778671	Other	hypothetical protein
TGME49_240480	2.53773	0.0078	0.0031	TGME49_chrVI	1291887	1294520	Other	cpw-wpc domain-containing protein
TGME49_238960	2.53641	0.0088	0.0035	TGME49_chrVI	345501	347857	Other	EF hand domain-containing protein
TGME49_301415	2.53462	0.0416	0.0164	TGME49_chrIV	2465697	2466524	Other	hypothetical protein
TGME49_297920	2.53417	0.0084	0.0033	TGME49_chrII	2112543	2116058	Other	hypothetical protein
TGME49_319350	2.49424	0.0228	0.0091	TGME49_chrIV	1012516	1017916	SAG protein	SAG-related sequence SRS17B
TGME49_215980	2.48714	0.0349	0.014	TGME49_chrXI	6494435	6495067	Other	hypothetical protein
TGME49_290710	2.47973	0.0284	0.0114	TGME49_chrIX	3856454	3856756	Other	hypothetical protein
TGME49_218358	2.43927	0.0071	0.0029	TGME49_chrXII	1571524	1574877	Other	zinc knuckle domain-containing protein
TGME49_300048	2.43079	0.0172	0.0071	TGME49_chrXII	247611	251391	Other	hypothetical protein
TGME49_242390	2.42198	0.0101	0.0041	TGME49_chrVI	2006990	2012032	Other	enoyl-coa hydratase/isomerase family protein
TGME49_318738	2.38613	0.0142	0.006	TGME49_chrIV	1112862	1113720	Other	hypothetical protein
TGME49_222935	2.36863	0.0076	0.0032	TGME49_chrII	1317501	1319295	Other	hypothetical protein
TGME49_218230	2.35943	0.0134	0.0057	TGME49_chrXII	1658569	1662050	Other	histone lysine methyltransferase, SET, putative
TGME49_244950	2.34852	0.0295	0.0126	TGME49_chrVI	3635464	3636472	Other	hypothetical protein
TGME49_207950	2.34531	0.0207	0.0088	TGME49_chrIb	457288	459063	Other	hypothetical protein
TGME49_225720	2.34492	0.0175	0.0075	TGME49_chrX	2108243	2111484	Other	hypothetical protein
TGME49_252410	2.33465	0.0298	0.0127	TGME49_chrIII	556866	557819	Other	hypothetical protein
TGME49_212420	2.32472	0.0134	0.0057	TGME49_chrIV	2537149	2538088	Other	hypothetical protein
TGME49_247570	2.31425	0.0144	0.0062	TGME49_chrXII	3421642	3424482	Other	hypothetical protein
TGME49_293290	2.30767	0.0091	0.0039	TGME49_chrIa	238568	239454	Other	hypothetical protein
TGME49_247260	2.25052	0.0511	0.0227	TGME49_chrXII	3202667	3203762	Other	hypothetical protein
TGME49_235600	2.23985	0.012	0.0054	TGME49_chrX	4974938	4975830	SAG protein	SAG-related sequence SRS45
TGME49_320780	2.23056	0.024	0.0107	TGME49_chrIV	50884	52717	Other	hypothetical protein
TGME49_321510	2.22569	0.0254	0.0114	TGME49_chrIb	1762382	1763476	Other	hypothetical protein
TGME49_309590	2.22125	0.1153	0.0519	TGME49_chrXI	744730	748975	ROP protein	rhoptry protein ROP1
TGME49_269425	2.20905	0.0471	0.0213	TGME49_chrVIII	5808083	5809005	Other	hypothetical protein
TGME49_323010	2.20397	0.0304	0.0138	tgme49_asmbl.1161	6110	7579	Other	hypothetical protein
TGME49_262655	2.17625	0.0292	0.0134	TGME49_chrVIIb	1100793	1101193	Other	hypothetical protein
TGME49_319340	2.17565	0.0043	0.002	TGME49_chrIV	1017157	1023603	Other	hypothetical protein
TGME49_217720	2.17447	0.0107	0.0049	TGME49_chrXII	2039622	2045619	Other	hypothetical protein
TGME49_320740	2.1682	0.0083	0.0038	TGME49_chrIV	102421	109144	Other	hypothetical protein
TGME49_200480	2.16412	0.0145	0.0067	TGME49_chrVIII	6916849	6917687	TgFAM B	Toxoplasma gondii family B protein
TGME49_253670	2.16147	0.0257	0.0119	TGME49_chrIII	1094709	1097970	Other	hypothetical protein
TGME49_306530	2.15412	0.0214	0.0099	TGME49_chrIX	6161958	6165472	Other	hypothetical protein
TGME49_320190	2.1443	0.3161	0.1474	TGME49_chrIV	441694	443582	SAG protein	SAG-related sequence SRS16B
TGME49_264225	2.12751	0.0116	0.0054	TGME49_chrVIIb	55783	57559	TgFAM B	Toxoplasma gondii family B protein
TGME49_226925	2.11456	0.0325	0.0154	TGME49_chrX	1220617	1223109	Other	hypothetical protein
TGME49_287990	2.11076	0.0227	0.0108	TGME49_chrIX	2286039	2288403	Other	hypothetical protein
TGME49_227080	2.09139	0.0029	0.0014	TGME49_chrX	1100025	1103003	Other	hypothetical protein
TGME49_269630	2.08478	0.0112	0.0054	TGME49_chrVIII	5731763	5734960	Other	hypothetical protein
TGME49_231990	2.0703	0.022	0.0106	TGME49_chrVIII	1713523	1713849	Other	hypothetical protein
TGME49_265160	2.06617	0.0785	0.038	TGME49_chrIX	1738195	1739026	Other	hypothetical protein
TGME49_229220	2.05953	0.0114	0.0055	TGME49_chrVIII	100322	102896	Other	hypothetical protein
TGME49_283698	2.03443	0.0254	0.0125	TGME49_chrV	3061809	3062858	Other	hypothetical protein
TGME49_201730	2.0328	0.0488	0.024	TGME49_chrVIIa	3827942	3828985	Other	hypothetical protein
TGME49_202065	2.03201	0.019	0.0094	TGME49_chrVIIa	3665042	3665969	Other	hypothetical protein
TGME49_288610	2.02926	0.0101	0.005	TGME49_chrIX	2635474	2639883	Other	50S ribosomal protein L21, putative
TGME49_243670	2.02634	0.0089	0.0044	TGME49_chrVI	2784123	2784800	Other	hypothetical protein
TGME49_240460	2.00859	0.0163	0.0081	TGME49_chrVI	1288028	1289222	Other	AP2 domain transcription factor AP2VI-1
TGME49_284680	2.00848	3.3879	1.6868	TGME49_chrV	2625996	2627113	Other	hypothetical protein
TGME49_297495	2.00379	0.0597	0.0298	TGME49_chrII	1822571	1825717	Other	hypothetical protein
TGME49_288465	2.00238	0.0548	0.0274	TGME49_chrIX	2572140	2573682	Other	hypothetical protein
TGME49_233940	2.00115	0.0046	0.0023	TGME49_chrVIII	2914466	2918179	Other	leucine rich repeat-containing protein
TGME49_289370	1.99339	0.0198	0.0099	TGME49_chrIX	3239479	3240943	Other	hypothetical protein
TGME49_205250	1.97815	0.0926	0.0468	TGME49_chrVIIa	1513497	1516225	ROP protein	rhoptry protein ROP18
TGME49_295060	1.97554	0.0129	0.0065	TGME49_chrIa	1367226	1371635	Other	exonuclease
TGME49_322130	1.97132	0.0128	0.0065	tgme49_asmbl.25	12268	12747	Other	hypothetical protein
TGME49_293010	1.97046	0.02	0.0101	TGME49_chrIa	92722	94303	Other	hypothetical protein
TGME49_293470	1.96822	0.0051	0.0026	TGME49_chrIa	347749	351346	Other	hypothetical protein
TGME49_279560	1.96284	0.0164	0.0084	tgme49_asmbl.1813	3833	4201	Other	hypothetical protein
TGME49_216415	1.9619	0.0163	0.0083	TGME49_chrXI	6166848	6168100	Other	hypothetical protein
TGME49_315495	1.96087	0.013	0.0066	TGME49_chrXI	4754160	4756315	Other	hypothetical protein
TGME49_247350	1.95869	0.0076	0.0039	TGME49_chrXII	3275463	3279180	Other	thioredoxin domain-containing protein
TGME49_200370	1.94494	0.0079	0.0041	TGME49_chrVIII	6826060	6831032	Other	prenyltransferase and squalene oxidase repeat-containing protein
TGME49_286735	1.93919	0.0189	0.0097	TGME49_chrV	1702603	1704490	Other	hypothetical protein
TGME49_263460	1.92988	0.0263	0.0136	TGME49_chrVIIb	543154	543876	Other	hypothetical protein
TGME49_283510	1.92955	0.0064	0.0033	TGME49_chrV	3106282	3113181	Other	hypothetical protein
TGME49_310590	1.92095	0.0188	0.0098	TGME49_chrXI	1467063	1467950	Other	hypothetical protein
TGME49_213490	1.91204	0.0073	0.0038	TGME49_chrV	1103932	1108474	Other	hypothetical protein
TGME49_238440	1.90742	0.1145	0.06	TGME49_chrVI	233137	235300	SAG protein	SAG-related sequence SRS22A
TGME49_251470	1.90553	0.0326	0.0171	TGME49_chrXII	5412536	5415376	Other	hypothetical protein
TGME49_329400	1.90535	0.0271	0.0142	tgme49_asmbl.1885	10841	13272	TgFAM C	Toxoplasma gondii family C protein
TGME49_213280	1.90026	0.0122	0.0064	TGME49_chrV	892962	895548	SAG protein	SAG-related sequence SRS25
TGME49_216720	1.89741	0.0127	0.0067	TGME49_chrXI	5944501	5946901	Other	hypothetical protein
TGME49_318660	1.89432	0.005	0.0026	TGME49_chrIV	1164765	1168257	Other	PP2C, putative
TGME49_202620	1.89333	0.0168	0.0089	TGME49_chrVIIa	3164535	3167304	Other	hypothetical protein
TGME49_305315	1.88591	0.0575	0.0305	TGME49_chrIX	5351982	5352748	Other	hypothetical protein
TGME49_254740	1.88109	0.0171	0.0091	TGME49_chrIII	1914622	1916117	Other	endoribonuclease L-PSP protein
TGME49_240680	1.88096	0.0074	0.0039	TGME49_chrVI	1382225	1383916	Other	hypothetical protein
TGME49_243520	1.87627	0.0592	0.0315	TGME49_chrVI	2693266	2694106	Other	hypothetical protein
TGME49_239855	1.87076	0.0067	0.0036	TGME49_chrVI	968351	972815	Other	Ras-associated protein Rap1 isoform 1 family protein
TGME49_222075	1.86964	0.0242	0.0129	TGME49_chrII	829392	830048	Other	hypothetical protein
TGME49_305100	1.86313	0.0112	0.006	TGME49_chrIX	5216951	5220450	Other	hypothetical protein
TGME49_294808	1.85999	0.0139	0.0075	TGME49_chrIa	1152036	1153888	Other	hypothetical protein
TGME49_214835	1.8486	0.0314	0.017	TGME49_chrX	6531518	6535039	Other	hypothetical protein
TGME49_282020	1.8484	0.0101	0.0055	TGME49_chrVIIa	4326055	4328722	Other	hypothetical protein
TGME49_243730	1.84793	0.0112	0.0061	TGME49_chrVI	2818529	2823527	ROP protein	rhoptry protein ROP9
TGME49_201660	1.84716	0.0101	0.0055	TGME49_chrVIIa	3868786	3871788	Other	hypothetical protein
TGME49_300090	1.84675	0.0073	0.004	TGME49_chrXII	225774	226580	Other	hypothetical protein
TGME49_285825	1.83982	0.0536	0.0291	TGME49_chrV	2199304	2200792	Other	hypothetical protein
TGME49_265175	1.83481	0.0476	0.026	TGME49_chrIX	1733953	1735408	Other	hypothetical protein
TGME49_299800	1.82109	0.0145	0.008	TGME49_chrXII	344905	346811	Other	hypothetical protein
TGME49_279355	1.81768	0.023	0.0126	TGME49_chrIX	242306	242970	Other	hypothetical protein
TGME49_256050	1.81643	0.0134	0.0074	TGME49_chrVIIb	4544612	4546531	Other	signal recognition particle 14kd protein
TGME49_274290	1.80926	0.0145	0.008	TGME49_chrIX	133426	134607	TgFAM B	Toxoplasma gondii family B protein
TGME49_206330	1.8063	0.007	0.0039	TGME49_chrVIIa	1056525	1061194	Other	PHD-finger domain-containing protein
TGME49_248430	1.80446	0.006	0.0033	TGME49_chrXII	3848352	3849335	Other	hypothetical protein
TGME49_200470	1.80393	0.0064	0.0035	TGME49_chrVIII	6908284	6913937	Other	hypothetical protein
TGME49_283770	1.79848	0.0392	0.0218	TGME49_chrV	2985760	2986113	Other	hypothetical protein
TGME49_272620	1.79415	0.0111	0.0062	TGME49_chrVIII	3837571	3839250	Other	hypothetical protein
TGME49_315320	1.79326	0.0241	0.0134	TGME49_chrXI	4647067	4650896	SAG protein	SAG-related sequence SRS52A
TGME49_229500	1.7923	0.0066	0.0037	TGME49_chrVIII	308690	310501	Other	hypothetical protein
TGME49_291580	1.79215	0.0924	0.0516	TGME49_chrIX	4277893	4278507	Other	hypothetical protein
TGME49_306730	1.78113	0.0142	0.008	TGME49_chrIX	6320450	6322930	Other	hypothetical protein
TGME49_254720	1.76984	0.0488	0.0276	TGME49_chrIII	1904184	1905993	GRA protein	dense granule protein GRA8
TGME49_329100	1.75374	0.0433	0.0247	tgme49_asmbl.1854	33169	35824	TgFAM C	Toxoplasma gondii family C protein
TGME49_238165	1.74503	0.0226	0.0129	TGME49_chrVI	92685	94665	Other	hypothetical protein
TGME49_227330	1.73811	0.0124	0.0071	TGME49_chrX	1016836	1017306	Other	hypothetical protein
TGME49_279100	1.73268	0.0568	0.0328	TGME49_chrII	91398	97907	Other	hypothetical protein
TGME49_220145	1.72316	0.0299	0.0174	TGME49_chrV	164873	166266	Other	hypothetical protein
TGME49_313460	1.71315	0.0475	0.0277	TGME49_chrXI	3406749	3407756	Other	hypothetical protein
TGME49_236870	1.70734	0.0255	0.0149	TGME49_chrX	5562320	5562964	Other	hypothetical protein
TGME49_239010	1.70201	0.0582	0.0342	TGME49_chrVI	390729	395332	Other	hypothetical protein
TGME49_211860	1.69854	0.0066	0.0039	TGME49_chrX	4159492	4163472	Other	hypothetical protein
TGME49_263540	1.69702	0.0167	0.0098	TGME49_chrVIIb	488472	491732	Other	hypothetical protein
TGME49_287460	1.69531	0.0282	0.0167	TGME49_chrV	520620	521064	Other	hypothetical protein
TGME49_270270	1.69521	0.0051	0.003	TGME49_chrVIII	5300390	5305316	Other	hypothetical protein
TGME49_243680	1.69334	0.0059	0.0035	TGME49_chrVI	2793098	2796377	Lysine biosynthesis	dihydrodipicolinate reductase
TGME49_230705	1.69045	0.0216	0.0128	TGME49_chrVIII	990431	992224	Other	hypothetical protein
TGME49_262870	1.68899	0.0414	0.0245	TGME49_chrVIIb	970600	971154	Other	hypothetical protein
TGME49_329700	1.68508	0.1022	0.0606	tgme49_asmbl.1937	5	900	SAG protein	SAG-related sequence SRS26J
TGME49_220060	1.68481	0.0669	0.0397	TGME49_chrV	55888	58254	Other	hypothetical protein
TGME49_227140	1.68404	0.0096	0.0057	TGME49_chrX	1071593	1079594	Other	hypothetical protein
TGME49_266770	1.67781	0.0069	0.0041	TGME49_chrIX	972950	975414	Other	cpw-wpc domain-containing protein
TGME49_230900	1.67376	0.0232	0.0139	TGME49_chrVIII	1085327	1086026	Other	hypothetical protein
TGME49_250080	1.67331	0.0379	0.0227	TGME49_chrXII	5016662	5017222	Other	hypothetical protein
TGME49_315165	1.67119	0.0232	0.0139	TGME49_chrXI	4540310	4543408	Other	hypothetical protein
TGME49_286520	1.66963	0.0164	0.0098	TGME49_chrV	1795598	1799646	Other	hypothetical protein
TGME49_292000	1.66611	0.0118	0.0071	TGME49_chrIX	4465563	4469489	Other	hypothetical protein
TGME49_216470	1.66418	0.0132	0.0079	TGME49_chrXI	6127118	6129845	Other	hypothetical protein
TGME49_281460	1.66329	0.047	0.0282	TGME49_chrVIIa	4136361	4137841	Other	hypothetical protein
TGME49_292275	1.65815	0.0669	0.0403	TGME49_chrIX	4654090	4654482	SAG protein	SAG-related sequence SRS36E
TGME49_293250	1.65373	0.0165	0.01	TGME49_chrIa	193984	200736	Other	hypothetical protein
TGME49_207250	1.65327	0.0078	0.0047	TGME49_chrX	7462009	7468576	Other	electron-transfer-flavoprotein, alpha polypeptide
TGME49_288300	1.65236	0.0323	0.0195	TGME49_chrIX	2442135	2442494	Other	hypothetical protein
TGME49_227995	1.65152	0.0272	0.0164	TGME49_chrX	681685	683241	Other	hypothetical protein
TGME49_228065	1.65036	0.0333	0.0202	TGME49_chrX	643159	645324	Other	hypothetical protein
TGME49_243190	1.64945	0.0953	0.0578	TGME49_chrVI	2432545	2434345	TgFAM A	Toxoplasma gondii family A protein
TGME49_226400	1.63618	0.0099	0.006	TGME49_chrX	1659632	1664682	Other	lipoic acid synthase LIPA
TGME49_233460	1.63567	0.0161	0.0099	TGME49_chrVIII	2664481	2665491	SAG protein	SAG-related sequence SRS29B
TGME49_230180	1.63517	0.0289	0.0177	TGME49_chrVIII	664211	670474	Other	hypothetical protein
TGME49_262050	1.63149	0.0356	0.0218	TGME49_chrVIIb	1406941	1409624	ROP protein	rhoptry kinase family protein ROP39
TGME49_247640	1.62801	0.0111	0.0068	TGME49_chrXII	3452198	3456450	Other	hypothetical protein
TGME49_281660	1.626	0.012	0.0074	TGME49_chrVIIa	4251416	4251892	Other	hypothetical protein
TGME49_309830	1.6238	0.0228	0.014	TGME49_chrXI	833319	833775	Other	hypothetical protein
TGME49_258580	1.62334	0.0256	0.0158	TGME49_chrVIIb	3321442	3324438	ROP protein	rhoptry protein ROP17
TGME49_305910	1.62228	0.0114	0.007	TGME49_chrIX	5663447	5667640	Other	hypothetical protein
TGME49_223915	1.61825	0.0187	0.0115	TGME49_chrX	3465497	3466568	Other	hypothetical protein
TGME49_314482	1.61711	0.0148	0.0092	TGME49_chrXI	4133809	4135161	Other	hypothetical protein
TGME49_211675	1.61561	0.0116	0.0072	TGME49_chrIV	1629013	1630969	Other	hypothetical protein
TGME49_307815	1.61555	0.0101	0.0063	TGME49_chrXII	429177	430694	Other	hypothetical protein
TGME49_300080	1.61268	0.0126	0.0078	TGME49_chrXII	228795	230042	Other	hypothetical protein
TGME49_266970	1.61194	0.0163	0.0101	TGME49_chrIX	862662	867566	Other	hypothetical protein
TGME49_225590	1.61114	0.012	0.0074	TGME49_chrX	2134199	2136783	Other	hypothetical protein
TGME49_241310	1.60699	0.0791	0.0492	TGME49_chrVI	1709321	1709560	Other	hypothetical protein
TGME49_214100	1.60432	0.022	0.0137	TGME49_chrX	6031184	6033549	Other	hypothetical protein
TGME49_253660	1.59675	0.0206	0.0129	TGME49_chrIII	1092305	1092808	Other	hypothetical protein
TGME49_247440	1.59178	0.0224	0.0141	TGME49_chrXII	3336628	3342629	Other	hypothetical protein
TGME49_234180	1.5901	0.0069	0.0043	TGME49_chrX	4173231	4176975	Other	hypothetical protein
TGME49_307580	1.58759	0.0069	0.0043	TGME49_chrIX	4981806	4994426	Other	CBS domain-containing protein
TGME49_227115	1.58178	0.0088	0.0056	TGME49_chrX	1080207	1086235	Other	hypothetical protein
TGME49_227620	1.5799	0.0102	0.0064	TGME49_chrX	869402	871808	GRA protein	dense granule protein GRA2
TGME49_240325	1.57415	0.023	0.0146	TGME49_chrVI	1169099	1173566	TgFAM E	Toxoplasma gondii family E protein
TGME49_268610	1.57212	0.0175	0.0112	TGME49_chrVIII	6392931	6395309	Other	hypothetical protein
TGME49_243170	1.57099	0.0658	0.0419	TGME49_chrVI	2425905	2428368	TgFAM A	Toxoplasma gondii family A protein
TGME49_329600	1.56895	0.0182	0.0116	tgme49_asmbl.1936	509	2478	Other	hypothetical protein
TGME49_261075	1.56809	0.0312	0.0199	TGME49_chrVIIb	1875177	1875969	Other	hypothetical protein
TGME49_306230	1.56705	0.0147	0.0094	TGME49_chrIX	5847234	5864963	Other	hypothetical protein
TGME49_282160	1.56611	0.0061	0.0039	TGME49_chrVIIa	4415647	4417787	Other	hypothetical protein
TGME49_211260	1.56591	0.0181	0.0116	TGME49_chrIV	1886039	1889280	ROP protein	rhoptry kinase family protein ROP26 (incomplete catalytic triad)
TGME49_225120	1.5639	0.0312	0.02	TGME49_chrX	2485901	2492124	Other	hypothetical protein
TGME49_202880	1.56248	0.0321	0.0206	TGME49_chrVIIa	2962336	2968556	Other	carrier superfamily protein
TGME49_269130	1.55929	0.0125	0.008	TGME49_chrVIII	6046942	6048498	Other	hypothetical protein
TGME49_305580	1.55913	0.0105	0.0068	TGME49_chrIX	5477268	5481462	Other	ankyrin repeat-containing protein
TGME49_211070	1.55731	0.0267	0.0171	TGME49_chrIV	1943271	1943904	Other	hypothetical protein
TGME49_226515	1.5509	0.0082	0.0053	TGME49_chrX	1554112	1556799	Other	hypothetical protein
TGME49_201260	1.5469	0.0148	0.0096	TGME49_chrVIIa	3927222	3934964	Other	sugar transporter ST3
TGME49_252230	1.54441	0.0116	0.0075	TGME49_chrIII	417275	421074	Other	hypothetical protein
TGME49_240520	1.54395	0.0047	0.003	TGME49_chrVI	1303850	1306858	Other	hypothetical protein
TGME49_266065	1.54239	0.0071	0.0046	TGME49_chrIX	1322143	1324522	Other	hypothetical protein
TGME49_278430	1.53853	0.1407	0.0915	TGME49_chrXII	6113156	6114407	TgFAM A	Toxoplasma gondii family A protein
TGME49_216230	1.53846	0.0316	0.0205	TGME49_chrXI	6309654	6310986	Other	hypothetical protein
TGME49_278580	1.53566	0.0117	0.0076	TGME49_chrXII	6014749	6018714	Other	hypothetical protein
TGME49_217030	1.53484	0.0397	0.0258	TGME49_chrXI	5712377	5713946	Other	hypothetical protein
TGME49_319550	1.53319	0.0155	0.0101	TGME49_chrIV	916066	922399	Other	membrane protein C17G8.08c, putative
TGME49_293390	1.53119	0.0038	0.0025	TGME49_chrIa	298631	304389	Other	cytochrome C-type heme lyase, putative
TGME49_217810	1.52993	0.0472	0.0309	TGME49_chrXII	2149203	2149927	Other	hypothetical protein
TGME49_249400	1.52976	0.012	0.0079	TGME49_chrXII	4521422	4522805	Other	hypothetical protein
TGME49_296020	1.52955	0.0141	0.0092	TGME49_chrIa	1420285	1421327	Other	hypothetical protein
TGME49_278290	1.52897	0.0886	0.0579	TGME49_chrXII	6166248	6168265	TgFAM A	Toxoplasma gondii family A protein
TGME49_205700	1.52207	0.0044	0.0029	TGME49_chrVIIa	1208734	1212209	Other	cyclophilin precursor
TGME49_266850	1.52094	0.0062	0.0041	TGME49_chrIX	926162	929913	Other	3-demethylubiquinone-9 3-O-methyltransferase
TGME49_244570	1.51406	0.0239	0.0158	TGME49_chrVI	3363391	3371184	Other	hypothetical protein
TGME49_216155	1.50956	0.0131	0.0087	TGME49_chrXI	6373662	6376903	Other	hypothetical protein
TGME49_309180	1.50874	0.0575	0.0381	TGME49_chrXI	539704	541375	Other	hypothetical protein
TGME49_289850	1.50825	0.0124	0.0082	TGME49_chrIX	3485129	3487672	Other	hypothetical protein
TGME49_242310	1.49251	0.0086	0.0057	TGME49_chrVI	1952841	1954915	Other	hypothetical protein
TGME49_298840	1.49198	0.014	0.0094	TGME49_chrIII	2363787	2366787	Other	hypothetical protein
TGME49_286460	1.49095	0.0113	0.0076	TGME49_chrV	1823053	1825099	Other	hypothetical protein
TGME49_262935	1.49022	0.0142	0.0096	TGME49_chrVIIb	909930	912343	Other	hypothetical protein
TGME49_227430	1.48519	0.0051	0.0034	TGME49_chrX	941451	947211	Other	transmembrane amino acid transporter protein
TGME49_273300	1.48408	0.0321	0.0216	TGME49_chrVIII	3603145	3603636	Other	hypothetical protein
TGME49_305485	1.47901	0.0294	0.0199	TGME49_chrIX	5436170	5437186	Other	hypothetical protein
TGME49_212200	1.47775	0.0045	0.003	TGME49_chrX	3980605	3986882	Other	hypothetical protein
TGME49_226880	1.47734	0.0199	0.0135	TGME49_chrX	1268994	1270076	Other	hypothetical protein
TGME49_286680	1.47714	0.0093	0.0063	TGME49_chrV	1726742	1729999	Other	hypothetical protein
TGME49_218195	1.4771	0.0188	0.0128	TGME49_chrXII	1706122	1708129	Other	hypothetical protein
TGME49_280570	1.47502	0.0769	0.0521	TGME49_chrVIIa	292724	294256	SAG protein	SAG-related sequence SRS35A
TGME49_276960	1.47307	0.008	0.0054	TGME49_chrXII	6822945	6830194	Other	tetratricopeptide repeat-containing protein
TGME49_231994	1.47187	0.0328	0.0223	TGME49_chrVIII	1719597	1720655	Other	hypothetical protein
TGME49_277830	1.46809	0.0545	0.0371	TGME49_chrXII	6490975	6491430	Other	hypothetical protein
TGME49_225520	1.46548	0.0141	0.0096	TGME49_chrX	2186567	2188594	Other	hypothetical protein
TGME49_203682	1.46442	0.0107	0.0073	TGME49_chrVIIa	2351593	2354662	Other	hypothetical protein
TGME49_240247	1.46441	0.0193	0.0132	TGME49_chrVI	1109598	1112426	Other	hypothetical protein
TGME49_308840	1.4636	0.0051	0.0035	TGME49_chrXI	294738	297508	SAG protein	SAG-related sequence SRS51
TGME49_277055	1.46271	0.0327	0.0223	TGME49_chrXII	6756080	6757321	Other	hypothetical protein
TGME49_251430	1.46258	0.0253	0.0173	TGME49_chrXII	5384556	5386886	Other	hypothetical protein
TGME49_209590	1.46022	0.0117	0.008	TGME49_chrIb	1354933	1356775	Other	hypothetical protein
TGME49_236230	1.45945	0.0197	0.0135	TGME49_chrX	5343326	5344926	Other	hypothetical protein
TGME49_264200	1.45821	0.0062	0.0042	TGME49_chrVIIb	85095	89464	Other	hypothetical protein
TGME49_307760	1.45643	0.0098	0.0067	TGME49_chrXII	380430	386597	Other	Tubulin-tyrosine ligase family protein
TGME49_254960	1.45474	0.0176	0.0121	TGME49_chrIII	2073801	2079213	Other	hypothetical protein
TGME49_282190	1.45464	0.0199	0.0137	TGME49_chrVIIa	4434436	4439934	Other	hydrolase, NUDIX family protein
TGME49_247660	1.45183	0.0106	0.0073	TGME49_chrXII	3464135	3469231	Other	thioredoxin domain-containing protein
TGME49_263637	1.4506	0.0453	0.0312	TGME49_chrVIIb	423421	423804	Other	hypothetical protein
TGME49_290280	1.44903	0.0274	0.0189	TGME49_chrIX	3678219	3678885	Other	hypothetical protein
TGME49_298070	1.44764	0.0142	0.0098	TGME49_chrII	2290013	2295265	Other	hypothetical protein
TGME49_204500	1.44742	0.0194	0.0134	TGME49_chrVIIa	1745140	1748511	Other	hypothetical protein
TGME49_315740	1.44737	0.0812	0.0561	TGME49_chrXI	4942532	4944545	SAG protein	SAG-related sequence SRS54
TGME49_273080	1.44262	0.0164	0.0114	TGME49_chrVIII	3676226	3677104	Other	hypothetical protein
TGME49_265130	1.44097	0.0133	0.0092	TGME49_chrIX	1752414	1753097	Other	hypothetical protein
TGME49_221855	1.43817	0.0121	0.0084	TGME49_chrII	633927	635593	Other	hypothetical protein
TGME49_246485	1.43658	0.0366	0.0255	TGME49_chrXII	2799102	2799596	Other	hypothetical protein
TGME49_221585	1.43469	0.0297	0.0207	TGME49_chrII	464980	466991	Other	hypothetical protein
TGME49_248350	1.43292	0.0154	0.0107	TGME49_chrXII	3821966	3824956	Other	hypothetical protein
TGME49_309860	1.43131	0.0098	0.0069	TGME49_chrXI	849315	851359	Other	hypothetical protein
TGME49_262125	1.42921	0.025	0.0175	TGME49_chrVIIb	1357560	1358543	Other	hypothetical protein
TGME49_229660	1.42714	0.049	0.0343	TGME49_chrVIII	371125	371670	Other	hypothetical protein
TGME49_270680	1.42689	0.0059	0.0042	TGME49_chrVIII	5085825	5086577	Other	hypothetical protein
TGME49_201215	1.42557	0.0156	0.0109	TGME49_chrVIIa	3969751	3971108	Other	hypothetical protein
TGME49_239570	1.42532	0.0127	0.0089	TGME49_chrVI	771350	773659	Other	hypothetical protein
TGME49_211015	1.42216	0.0386	0.0272	TGME49_chrIV	1969621	1970681	Other	hypothetical protein
TGME49_313840	1.42137	0.0488	0.0343	TGME49_chrXI	3724229	3725284	Other	hypothetical protein
TGME49_218390	1.42089	0.0347	0.0244	TGME49_chrXII	1548546	1549352	Other	hypothetical protein
TGME49_209583	1.42072	0.0108	0.0076	TGME49_chrIb	1351851	1353419	Other	hypothetical protein
TGME49_292290	1.41996	0.0507	0.0357	TGME49_chrIX	4658367	4658849	Other	hypothetical protein
TGME49_245432	1.41981	0.198	0.1395	TGME49_chrXII	2254309	2257913	Other	hypothetical protein
TGME49_270273	1.41788	0.0054	0.0038	TGME49_chrVIII	5297819	5299297	Other	hypothetical protein
TGME49_285665	1.41618	0.0667	0.0471	TGME49_chrV	2299512	2300283	Other	hypothetical protein
TGME49_312950	1.41529	0.0134	0.0095	TGME49_chrXI	2993680	2996232	Other	hypothetical protein
TGME49_226520	1.41496	0.0074	0.0052	TGME49_chrX	1551331	1554091	Other	hypothetical protein
TGME49_288640	1.41437	0.0077	0.0054	TGME49_chrIX	2651902	2656500	Other	radical SAM domain-containing protein
TGME49_226825	1.4123	0.0162	0.0115	TGME49_chrX	1314834	1317859	Other	protein phosphatase inhibitor protein
TGME49_278160	1.41132	0.0126	0.0089	TGME49_chrXII	6263071	6266541	Other	vesicle transport v-snare protein
TGME49_248330	1.4084	0.0098	0.007	TGME49_chrXII	3810954	3815448	Other	zinc finger, C3HC4 type (RING finger) domain-containing protein
TGME49_202220	1.40631	0.0136	0.0097	TGME49_chrVIIa	3509010	3514137	Other	hypothetical protein
TGME49_265290	1.40218	0.0089	0.0063	TGME49_chrIX	1629793	1631548	Other	hypothetical protein
TGME49_236780	1.40193	0.0072	0.0051	TGME49_chrX	5494126	5503907	Other	zinc finger, C3HC4 type (RING finger) domain-containing protein
TGME49_208550	1.40121	0.0289	0.0206	TGME49_chrIb	773880	777481	Other	hypothetical protein
TGME49_278005	1.40033	0.7522	0.5372	TGME49_chrXII	6366334	6367230	Other	hypothetical protein
TGME49_273915	1.39584	0.0418	0.03	TGME49_chrVIII	3180311	3181451	Other	hypothetical protein
TGME49_237120	1.39561	3.7231	2.6677	TGME49_chrX	5732626	5733767	Other	hypothetical protein
TGME49_215180	1.39455	0.0142	0.0102	TGME49_chrX	6803364	6807880	Other	hypothetical protein
TGME49_283800	1.39435	0.0095	0.0068	TGME49_chrV	2965076	2965787	Other	hypothetical protein
TGME49_315370	1.39106	0.0387	0.0278	TGME49_chrXI	4678695	4680267	SAG protein	SAG-related sequence SRS53A
TGME49_305110	1.39105	0.0125	0.009	TGME49_chrIX	5223216	5224693	Other	hypothetical protein
TGME49_259280	1.38955	0.0219	0.0157	TGME49_chrVIIb	2822146	2822604	Other	hypothetical protein
TGME49_312875	1.38923	0.0266	0.0192	TGME49_chrXI	2961863	2972398	Other	hypothetical protein
TGME49_281555	1.38768	0.0181	0.0131	TGME49_chrVIIa	4186063	4188004	Other	hypothetical protein
TGME49_222245	1.38461	0.0209	0.0151	TGME49_chrII	991107	993984	Other	hypothetical protein
TGME49_315380	1.38277	0.0419	0.0303	TGME49_chrXI	4682427	4684036	SAG protein	SAG-related sequence SRS53B
TGME49_255730	1.38105	0.012	0.0087	TGME49_chrVIIb	4696076	4697978	Other	hypothetical protein
TGME49_276840	1.37859	0.0084	0.0061	TGME49_chrXII	6893609	6894445	Other	hypothetical protein
TGME49_300110	1.37306	0.0155	0.0113	TGME49_chrXII	206381	211747	Other	hypothetical protein
TGME49_244150	1.37187	0.0215	0.0157	TGME49_chrVI	3066281	3072142	Other	glycerate kinase
TGME49_312120	1.37024	0.0645	0.0471	TGME49_chrXI	2443713	2444171	Other	hypothetical protein
TGME49_203930	1.36997	0.0189	0.0138	TGME49_chrVIIa	2123876	2128623	Other	hypothetical protein
TGME49_225560	1.36979	0.0193	0.0141	TGME49_chrX	2151925	2159861	Other	hypothetical protein
TGME49_321170	1.36925	0.0845	0.0617	TGME49_chrIII	2454193	2456760	TgFAM C	Toxoplasma gondii family C protein
TGME49_321710	1.36543	0.0144	0.0106	TGME49_chrIb	1619973	1621908	Other	hypothetical protein
TGME49_220730	1.36478	0.0819	0.06	tgme49_asmbl.49	25822	26976	Other	hypothetical protein
TGME49_213460	1.36431	0.0201	0.0148	TGME49_chrV	1057761	1076881	Other	hypothetical protein
TGME49_253160	1.36369	0.0143	0.0105	TGME49_chrIII	793486	799366	Other	hypothetical protein
TGME49_250940	1.3617	0.0204	0.015	TGME49_chrXII	5330410	5337550	Other	hypothetical protein
TGME49_274070	1.35957	0.008	0.0059	TGME49_chrVIII	3041461	3045243	Other	ThiF family protein
TGME49_306720	1.35907	0.0224	0.0164	TGME49_chrIX	6318258	6320830	Other	hypothetical protein
TGME49_310177	1.35893	0.0081	0.0059	TGME49_chrXI	1118004	1118835	Other	hypothetical protein
TGME49_267630	1.35711	0.0095	0.007	TGME49_chrIX	511022	511489	Other	hypothetical protein
TGME49_271375	1.35521	0.0644	0.0475	TGME49_chrVIII	4533603	4534730	Other	hypothetical protein
TGME49_248673	1.35493	0.0203	0.015	TGME49_chrXII	4080741	4081854	Other	hypothetical protein
TGME49_272695	1.35224	0.0096	0.0071	TGME49_chrVIII	3787697	3793914	Other	hypothetical protein
TGME49_293800	1.3519	0.0078	0.0057	TGME49_chrIa	564199	567006	Other	transmembrane protein 65, putative
TGME49_202600	1.3511	0.0144	0.0106	TGME49_chrVIIa	3182071	3183956	Other	hypothetical protein
TGME49_267790	1.35097	0.1128	0.0835	TGME49_chrIX	358770	363585	Other	hypothetical protein
TGME49_206320	1.34954	0.005	0.0037	TGME49_chrVIIa	1062727	1067765	Other	hypothetical protein
TGME49_209560	1.34628	0.0305	0.0227	TGME49_chrIb	1332259	1333698	Other	hypothetical protein
TGME49_263310	1.34625	0.0051	0.0038	TGME49_chrVIIb	641494	643027	Other	step ii splicing factor, putative
TGME49_249190	1.34368	0.0105	0.0078	TGME49_chrXII	4369804	4372423	Other	AP2 domain transcription factor AP2XII-6
TGME49_297925	1.34348	0.0245	0.0182	TGME49_chrII	2118523	2123732	Other	HesB-like domain-containing protein
TGME49_308090	1.3421	0.0514	0.0383	TGME49_chrXII	566721	568370	ROP protein	rhoptry protein ROP5
TGME49_290740	1.33163	0.0206	0.0154	TGME49_chrIX	3875479	3878244	Other	hypothetical protein
TGME49_213415	1.3299	0.0516	0.0388	TGME49_chrV	1010736	1012071	Other	hypothetical protein
TGME49_271025	1.32925	0.0262	0.0197	TGME49_chrVIII	4779820	4784764	Other	hypothetical protein
TGME49_299220	1.32649	0.0105	0.0079	TGME49_chrIII	2110101	2110937	Other	hypothetical protein
TGME49_229010	1.32374	0.013	0.0098	TGME49_chrVIII	19834	28493	RON protein	rhoptry neck protein RON4
TGME49_262170	1.32339	0.0143	0.0108	TGME49_chrVIIb	1324218	1326486	Other	hypothetical protein
TGME49_218350	1.3219	0.0074	0.0056	TGME49_chrXII	1576628	1578216	Other	hypothetical protein
TGME49_204050	1.32045	0.0165	0.0125	TGME49_chrVIIa	2030677	2037589	MIC protein	subtilisin SUB1
TGME49_211630	1.32	0.0183	0.0139	TGME49_chrIV	1657135	1660804	Other	hypothetical protein
TGME49_293840	1.31936	0.015	0.0113	TGME49_chrIa	593869	603033	Other	hypothetical protein
TGME49_227040	1.31868	0.0477	0.0362	TGME49_chrX	1124514	1125402	Other	hypothetical protein
TGME49_307470	1.31561	0.1058	0.0805	TGME49_chrV	3224746	3225270	Other	hypothetical protein
TGME49_273550	1.31325	0.0219	0.0167	TGME49_chrVIII	3406573	3411630	Other	hypothetical protein
TGME49_243770	1.31103	0.0091	0.0069	TGME49_chrVI	2851269	2851748	Other	hypothetical protein
TGME49_294750	1.30742	0.0134	0.0102	TGME49_chrIa	1126574	1127571	Other	hypothetical protein
TGME49_210210	1.30668	0.007	0.0054	TGME49_chrIX	4958993	4966281	Other	hypothetical protein
TGME49_278757	1.30555	0.0898	0.0688	TGME49_chrXII	5900832	5901664	Other	hypothetical protein
TGME49_239090	1.30547	0.0962	0.0737	TGME49_chrVI	457703	459579	SAG protein	SAG-related sequence SRS23
TGME49_269640	1.30088	0.0085	0.0065	TGME49_chrVIII	5728825	5730146	Other	hypothetical protein
TGME49_222440	1.29987	0.1423	0.1095	TGME49_chrII	1156272	1160506	Other	hypothetical protein
TGME49_285740	1.29501	0.0401	0.031	TGME49_chrV	2258465	2259070	Other	hypothetical protein
TGME49_235398	1.29441	0.0047	0.0036	TGME49_chrX	4835330	4844390	Other	hypothetical protein
TGME49_291830	1.29288	0.0043	0.0033	TGME49_chrIX	4377681	4379483	Other	DNA double-strand break repair rad50 ATPase, putative
TGME49_298040	1.29274	0.0118	0.0091	TGME49_chrII	2221209	2225126	Other	hypothetical protein
TGME49_286485	1.28785	0.0201	0.0156	TGME49_chrV	1816667	1817382	Other	hypothetical protein
TGME49_260520	1.28685	0.0108	0.0084	TGME49_chrVIIb	2190204	2193134	Other	hypothetical protein
TGME49_309185	1.28667	0.0142	0.011	TGME49_chrXI	541095	543084	Other	hypothetical protein
TGME49_217540	1.28615	0.0082	0.0064	TGME49_chrXII	1893373	1899352	Other	RNA recognition motif-containing protein
TGME49_251170	1.28427	0.097	0.0755	TGME49_chrXII	5333704	5341359	KRUF family protein	KRUF family protein
TGME49_217500	1.28384	0.0083	0.0065	TGME49_chrXII	1878136	1884672	Other	HMG (high mobility group) box domain-containing protein
TGME49_275600	1.28349	0.0081	0.0063	TGME49_chrIII	339347	344098	Other	diacylglycerol acyltransferase
TGME49_209610	1.28252	0.0031	0.0024	TGME49_chrIb	1359383	1361739	Other	oocyst wall protein OWP2
TGME49_314715	1.27997	0.0164	0.0128	TGME49_chrXI	4241014	4242319	Other	hypothetical protein
TGME49_267830	1.2793	0.0266	0.0208	TGME49_chrIX	327049	327938	Other	hypothetical protein
TGME49_201210	1.27763	0.0367	0.0287	TGME49_chrVIIa	3971965	3976534	Other	hypothetical protein
TGME49_278090	1.2754	0.0657	0.0515	TGME49_chrXII	6307200	6309655	TgFAM A	Toxoplasma gondii family A protein
TGME49_294050	1.27313	0.0285	0.0224	TGME49_chrIa	663906	666206	Other	hypothetical protein
TGME49_213445	1.27086	0.0213	0.0167	TGME49_chrV	1036833	1050298	Other	hypothetical protein
TGME49_221275	1.26694	0.1316	0.1039	TGME49_chrII	200676	201697	Other	hypothetical protein
TGME49_314800	1.26463	0.0154	0.0122	TGME49_chrXI	4303611	4306560	Other	hypothetical protein
TGME49_305840	1.26323	0.0065	0.0051	TGME49_chrIX	5613332	5617801	Nicotinate metabolism	Nicotinate-nucleotide adenylyltransferase
TGME49_267960	1.25861	0.0335	0.0266	TGME49_chrVIII	6750415	6752383	Other	hypothetical protein
TGME49_205460	1.25821	0.0068	0.0054	TGME49_chrVIIa	1389820	1394454	Other	AN1 family Zinc finger domain-containing protein
TGME49_278380	1.25788	0.0759	0.0603	TGME49_chrXII	6130804	6132668	TgFAM A	Toxoplasma gondii family A protein
TGME49_314390	1.25574	0.034	0.0271	TGME49_chrXI	4053946	4060602	Other	hypothetical protein
TGME49_210400	1.25287	0.0079	0.0063	TGME49_chrIX	4814269	4819083	Other	hypothetical protein
TGME49_217530	1.25048	0.01	0.008	TGME49_chrXII	1891636	1895987	Other	hypothetical protein
TGME49_240920	1.24739	0.0227	0.0182	TGME49_chrVI	1575778	1576344	Other	hypothetical protein
TGME49_215540	1.24712	0.0331	0.0265	TGME49_chrX	7005992	7007264	Other	hypothetical protein
TGME49_273860	1.24281	0.0287	0.0231	TGME49_chrVIII	3218923	3220775	Other	hypothetical protein
TGME49_308960	1.24271	0.0136	0.0109	TGME49_chrXI	385425	392276	Other	ATPase, AAA family protein
TGME49_297890	1.24241	0.0158	0.0127	TGME49_chrII	2095894	2101371	Other	hypothetical protein
TGME49_220310	1.2423	0.0409	0.033	TGME49_chrV	286409	288066	Other	hypothetical protein
TGME49_268680	1.24055	0.0132	0.0107	TGME49_chrVIII	6368118	6371422	Other	hypothetical protein
TGME49_305498	1.2405	0.0109	0.0088	TGME49_chrIX	5441919	5442853	Other	hypothetical protein
TGME49_267160	1.23869	0.0344	0.0278	TGME49_chrIX	756732	758164	SAG protein	SAG-related sequence SRS38D
TGME49_250020	1.2383	0.0266	0.0215	TGME49_chrXII	4990416	4991375	Other	hypothetical protein
TGME49_290210	1.23703	0.3587	0.2899	TGME49_chrIX	3646071	3649207	Other	hypothetical protein
TGME49_266720	1.23571	0.0072	0.0058	TGME49_chrIX	1000812	1001414	Other	hypothetical protein
TGME49_233610	1.2323	0.014	0.0114	TGME49_chrVIII	2719036	2721326	Other	hypothetical protein
TGME49_306940	1.23175	0.0279	0.0227	TGME49_chrXI	174210	175012	Other	hypothetical protein
TGME49_235650	1.23171	0.011	0.0089	TGME49_chrX	5014292	5022754	Other	carrier superfamily protein
TGME49_310215	1.22991	0.0451	0.0366	TGME49_chrXI	1160916	1162492	Other	hypothetical protein
TGME49_247720	1.22991	0.0408	0.0331	TGME49_chrXII	3532284	3534028	Other	hypothetical protein
TGME49_243180	1.22815	0.0213	0.0174	TGME49_chrVI	2428562	2430881	TgFAM A	Toxoplasma gondii family A protein
TGME49_277800	1.22715	0.0188	0.0153	TGME49_chrXII	6505161	6506469	Other	hypothetical protein
TGME49_275470	1.22597	0.0154	0.0125	TGME49_chrX	7286296	7289756	GRA protein	dense granule protein GRA15
TGME49_244400	1.22349	0.0107	0.0087	TGME49_chrVI	3239559	3242251	Other	hypothetical protein
TGME49_252360	1.2216	0.0174	0.0142	TGME49_chrIII	512377	515416	ROP protein	rhoptry kinase family protein ROP24 (incomplete catalytic triad)
TGME49_221415	1.21911	0.0162	0.0133	TGME49_chrII	332504	333232	Other	hypothetical protein
TGME49_261390	1.21587	0.0057	0.0047	TGME49_chrVIIb	1773939	1774685	Other	hypothetical protein
TGME49_239880	1.21493	0.0076	0.0062	TGME49_chrVI	985092	989945	Other	hypothetical protein
TGME49_233670	1.21487	0.0224	0.0184	TGME49_chrVIII	2722119	2722796	Other	hypothetical protein
TGME49_233210	1.21279	0.0178	0.0147	TGME49_chrVIII	2503032	2509474	Other	hypothetical protein
TGME49_268920	1.2125	0.0093	0.0076	TGME49_chrVIII	6201974	6204322	Other	inositol polyphosphate kinase
TGME49_266820	1.21219	0.0119	0.0098	TGME49_chrIX	951595	952354	Other	hypothetical protein
TGME49_258105	1.21159	0.0623	0.0514	TGME49_chrVIIb	3572533	3573450	Other	hypothetical protein
TGME49_215580	1.21026	0.0165	0.0136	TGME49_chrX	7028887	7029939	Other	hypothetical protein
TGME49_294025	1.20994	0.02	0.0166	TGME49_chrIa	653703	654736	Other	hypothetical protein
TGME49_242770	1.20763	0.0235	0.0195	TGME49_chrVI	2258125	2263627	Other	hypothetical protein
TGME49_262920	1.20702	0.0125	0.0104	TGME49_chrVIIb	922803	932353	Other	trypsin domain-containing protein
TGME49_293620	1.20023	0.005	0.0042	TGME49_chrIa	461299	464302	Other	hypothetical protein
TGME49_217470	1.19943	0.0124	0.0103	TGME49_chrXII	1858694	1864882	Other	hypothetical protein
TGME49_249370	1.19137	0.0415	0.0349	TGME49_chrXII	4496464	4500766	Other	translation initiation factor SUI1, putative
TGME49_218460	1.19026	0.0101	0.0085	TGME49_chrXII	1519909	1520430	Other	hypothetical protein
TGME49_260550	1.1887	0.014	0.0118	TGME49_chrVIIb	2165488	2167761	Other	acetyltransferase, GNAT family protein
TGME49_235490	1.18508	0.0061	0.0052	TGME49_chrX	4904179	4916518	Other	hypothetical protein
TGME49_214440	1.18317	0.0057	0.0048	TGME49_chrX	6291066	6296711	Other	4'-phosphopantetheinyl transferase superfamily protein
TGME49_266680	1.18071	0.004	0.0034	TGME49_chrIX	1020501	1024429	Other	hypothetical protein
TGME49_263380	1.17697	0.006	0.0051	TGME49_chrVIIb	593329	595705	Other	Dullard family phosphatase domain-containing protein
TGME49_236190	1.17593	0.03	0.0255	TGME49_chrX	5312527	5315067	Other	hypothetical protein
TGME49_208830	1.17578	0.0175	0.0149	TGME49_chrIb	888008	891283	Other	hypothetical protein
TGME49_217961	1.17284	0.0446	0.038	tgme49_asmbl.19	6047	8598	Other	hypothetical protein
TGME49_269600	1.17188	0.0141	0.0121	TGME49_chrVIII	5747643	5753507	TCA Cycle	biotin-requiring enzyme domain-containing protein
TGME49_271050	1.16849	0.0227	0.0194	TGME49_chrVIII	4757772	4759560	SAG protein	SAG-related sequence SRS34A
TGME49_217724	1.16804	0.0449	0.0384	TGME49_chrXII	2064687	2065500	Other	hypothetical protein
TGME49_229700	1.16774	0.0169	0.0144	TGME49_chrVIII	388088	388754	Other	hypothetical protein
TGME49_240200	1.16753	0.0314	0.0269	TGME49_chrVI	1062063	1066052	Other	hypothetical protein
TGME49_317820	1.1675	0.0192	0.0165	TGME49_chrIV	10935	11501	Other	hypothetical protein
TGME49_227630	1.16747	0.0107	0.0091	TGME49_chrX	867812	869260	Other	hypothetical protein
TGME49_284310	1.16649	0.0066	0.0056	TGME49_chrV	2748628	2749272	Other	hypothetical protein
TGME49_214500	1.16598	0.0169	0.0145	TGME49_chrX	6320906	6324448	Other	ankyrin repeat-containing protein
TGME49_288880	1.16395	0.2068	0.1777	TGME49_chrIX	2786583	2791311	Other	hypothetical protein
TGME49_301355	1.16266	0.041	0.0353	TGME49_chrIV	2401650	2403575	Other	hypothetical protein
TGME49_310045	1.16173	0.0247	0.0213	TGME49_chrXI	1024308	1026234	Other	hypothetical protein
TGME49_301150	1.16071	0.0686	0.0591	TGME49_chrIV	2287392	2288588	SAG protein	SAG-related sequence SRS19B
TGME49_272020	1.16064	0.0373	0.0322	TGME49_chrVIII	4213862	4215845	Other	hypothetical protein
TGME49_202255	1.15658	0.0076	0.0066	TGME49_chrVIIa	3473906	3479167	Other	hypothetical protein
TGME49_224040	1.15653	0.0115	0.0099	TGME49_chrX	3372210	3373646	Other	flagellar associated protein
TGME49_259970	1.15394	0.0356	0.0309	TGME49_chrVIIb	2569634	2572100	Other	hypothetical protein
TGME49_269085	1.153	0.0196	0.017	TGME49_chrVIII	6065202	6066477	Other	hypothetical protein
TGME49_267130	1.15294	0.041	0.0355	TGME49_chrIX	767523	769456	SAG protein	SAG-related sequence SRS38A
TGME49_313277	1.15277	0.0564	0.0489	TGME49_chrXI	3233893	3235407	Other	hypothetical protein
TGME49_227420	1.15159	0.0069	0.006	TGME49_chrX	946913	952751	Isoprenyl biosynthesis	4-hydroxy-3-methylbut-2-enyl diphosphate reductase
TGME49_215055	1.14814	0.0158	0.0138	TGME49_chrX	6720468	6722497	Other	hypothetical protein
TGME49_315900	1.14612	0.014	0.0122	TGME49_chrXI	5066108	5069851	Other	hypothetical protein
TGME49_232800	1.14492	0.0122	0.0107	TGME49_chrVIII	2269041	2273905	Other	hypothetical protein
TGME49_242100	1.14215	0.0382	0.0334	TGME49_chrVI	1894468	1897788	Other	hypothetical protein
TGME49_291600	1.14112	0.0065	0.0057	TGME49_chrIX	4284438	4292569	Other	gamma interferon inducible lysosomal thiol reductase (GILT) protein
TGME49_231175	1.13992	0.0185	0.0162	TGME49_chrVIII	1301679	1302756	Other	hypothetical protein
TGME49_224250	1.13914	0.0515	0.0452	TGME49_chrX	3179887	3181275	Other	hypothetical protein
TGME49_226430	1.13799	0.0071	0.0063	TGME49_chrX	1643673	1645977	Other	reticulon protein
TGME49_293258	1.13601	0.012	0.0106	TGME49_chrIa	210607	217379	Other	hypothetical protein
TGME49_273720	1.13523	0.0078	0.0068	TGME49_chrVIII	3306975	3310510	Other	hypothetical protein
TGME49_320700	1.13374	0.0098	0.0087	TGME49_chrIV	130940	133193	Other	AP2 domain transcription factor AP2IV-1
TGME49_243140	1.13374	0.0716	0.0631	TGME49_chrVI	2416510	2418190	TgFAM A	Toxoplasma gondii family A protein
TGME49_228030	1.13285	0.0438	0.0387	TGME49_chrX	662493	668115	Other	hypothetical protein
TGME49_215895	1.1328	0.0101	0.0089	TGME49_chrXI	6550702	6563171	Other	AP2 domain-containing protein
TGME49_310455	1.13012	0.012	0.0106	TGME49_chrXI	1364400	1366381	Other	hypothetical protein
TGME49_226820	1.12814	0.0353	0.0313	TGME49_chrX	1318737	1319210	Other	hypothetical protein
TGME49_245540	1.12764	0.1576	0.1398	TGME49_chrXII	2361588	2364473	Other	hypothetical protein
TGME49_247015	1.1271	0.0202	0.0179	TGME49_chrXII	3104274	3108142	Other	hypothetical protein
TGME49_253035	1.12657	0.248	0.2202	TGME49_chrIII	704975	705217	Other	hypothetical protein
TGME49_311755	1.1258	0.0093	0.0083	TGME49_chrXI	2255159	2256052	Other	plasma membrane protein 62D16
TGME49_228140	1.12573	0.0184	0.0163	TGME49_chrX	552313	553218	Other	hypothetical protein
TGME49_295710	1.12529	0.0035	0.0031	TGME49_chrIa	1570873	1606387	Other	HECT-domain (ubiquitin-transferase) domain-containing protein
TGME49_234340	1.12428	0.0261	0.0232	TGME49_chrX	4303952	4305442	Other	hypothetical protein
TGME49_289810	1.11992	0.0519	0.0463	TGME49_chrIX	3462083	3462962	Other	hypothetical protein
TGME49_225460	1.1197	0.0152	0.0136	TGME49_chrX	2224657	2226755	Other	hypothetical protein
TGME49_286200	1.11881	0.0481	0.043	TGME49_chrV	1925163	1925786	Other	hypothetical protein
TGME49_292960	1.11763	0.0056	0.005	TGME49_chrIa	45578	50969	Other	hypothetical protein
TGME49_307603	1.11701	0.0026	0.0023	TGME49_chrIX	5003179	5009724	Other	adenylate kinase
TGME49_221640	1.11666	0.0124	0.0111	TGME49_chrII	507084	513338	Other	hypothetical protein
TGME49_207230	1.11539	0.015	0.0135	TGME49_chrX	7453472	7458825	Other	hypothetical protein
TGME49_313852	1.11531	0.0445	0.0399	TGME49_chrXI	3733942	3742808	Other	hypothetical protein
TGME49_278180	1.11467	0.0113	0.0101	TGME49_chrXII	6257560	6259580	Other	hypothetical protein
TGME49_288685	1.11462	0.0104	0.0094	TGME49_chrIX	2673592	2681038	Other	Fe-S protein assembly co-chaperone HscB protein
TGME49_211300	1.11372	0.014	0.0126	TGME49_chrIV	1847137	1850282	Other	DUF74 family protein, putative
TGME49_202800	1.11333	0.1096	0.0985	TGME49_chrVIIa	3017549	3023257	Other	cytochrome c oxidase assembly protein COX11, putative
TGME49_265650	1.11324	0.0327	0.0294	TGME49_chrIX	1483550	1486198	Other	protein phosphatase 2C domain-containing protein
TGME49_248380	1.1121	0.0039	0.0035	TGME49_chrXII	3827991	3829780	Other	hypothetical protein
TGME49_310840	1.11163	0.0735	0.0662	TGME49_chrXI	1622100	1625121	Other	hypothetical protein
TGME49_308970	1.10988	0.0184	0.0166	TGME49_chrXI	408907	412526	Other	hypothetical protein
TGME49_301430	1.10957	0.0258	0.0233	TGME49_chrIV	2472957	2476877	Other	septum formation protein maf, putative
TGME49_240290	1.10869	0.0254	0.0229	TGME49_chrVI	1148018	1150649	Other	hypothetical protein
TGME49_294595	1.10819	0.0126	0.0113	TGME49_chrIa	986269	987911	Other	hypothetical protein
TGME49_225435	1.10671	0.0263	0.0237	TGME49_chrX	2242446	2243677	Other	hypothetical protein
TGME49_227015	1.10467	0.4758	0.4307	TGME49_chrX	1136564	1138206	Other	hypothetical protein
TGME49_244105	1.10369	0.01	0.009	TGME49_chrVI	3028418	3029294	Other	hypothetical protein
TGME49_299160	1.10284	0.0277	0.0251	TGME49_chrIII	2143118	2145754	Other	hypothetical protein
TGME49_206660	1.10218	0.0134	0.0121	TGME49_chrVIIa	742159	745929	Other	hypothetical protein
TGME49_270000	1.10216	0.0167	0.0152	TGME49_chrVIII	5461920	5470376	Other	NAD dependent epimerase/dehydratase family protein
TGME49_215890	1.10157	0.0073	0.0066	TGME49_chrXI	6566074	6576082	Other	hypothetical protein
TGME49_278400	1.10033	0.1799	0.1635	TGME49_chrXII	6122456	6125001	TgFAM A	Toxoplasma gondii family A protein
TGME49_280680	1.09954	0.006	0.0054	TGME49_chrVIIa	186601	189144	Other	hypothetical protein
TGME49_315330	1.0993	0.0257	0.0234	TGME49_chrXI	4654089	4654502	SAG protein	SAG-related sequence SRS52D
TGME49_278410	1.09812	0.0479	0.0437	TGME49_chrXII	6119369	6122294	TgFAM A	Toxoplasma gondii family A protein
TGME49_239320	1.09765	0.0254	0.0232	TGME49_chrVI	546250	548569	Other	BolA family protein
TGME49_234540	1.09661	0.0164	0.015	TGME49_chrX	4443068	4447587	Other	hypothetical protein
TGME49_269620	1.09446	0.0143	0.0131	TGME49_chrVIII	5741341	5743391	Other	hypothetical protein
TGME49_286020	1.09367	0.0333	0.0304	TGME49_chrV	2051048	2055036	Other	hypothetical protein
TGME49_251650	1.09298	0.0244	0.0224	TGME49_chrXII	5512626	5513355	Other	hypothetical protein
TGME49_278420	1.09137	0.0801	0.0734	TGME49_chrXII	6116879	6119300	TgFAM A	Toxoplasma gondii family A protein
TGME49_209780	1.08803	0.0397	0.0365	TGME49_chrIb	1450899	1451595	Other	hypothetical protein
TGME49_252070	1.08768	0.0149	0.0137	TGME49_chrIII	360839	364762	KRUF family protein	KRUF family protein
TGME49_228240	1.08764	0.0249	0.0229	TGME49_chrX	458717	463931	Other	hypothetical protein
TGME49_248440	1.08728	0.0095	0.0088	TGME49_chrXII	3849608	3854723	Other	hypothetical protein
TGME49_243655	1.0864	0.0059	0.0055	TGME49_chrVI	2776164	2781469	Other	GMC oxidoreductase
TGME49_265050	1.08611	0.0128	0.0118	TGME49_chrIX	1818065	1821709	Other	hypothetical protein
TGME49_240630	1.08603	0.0048	0.0044	TGME49_chrVI	1342969	1347418	Other	ULK kinase
TGME49_260020	1.08488	0.0299	0.0276	TGME49_chrVIIb	2523507	2524067	Other	hypothetical protein
TGME49_313440	1.08249	0.0112	0.0104	TGME49_chrXI	3395020	3398216	Other	hypothetical protein
TGME49_229005	1.08176	0.0592	0.0547	TGME49_chrVIII	16940	17944	Other	hypothetical protein
TGME49_216040	1.08147	0.006	0.0055	TGME49_chrXI	6443397	6451057	Other	30S ribosomal protein S15, putative
TGME49_293700	1.08133	0.0021	0.002	TGME49_chrIa	513146	518751	Other	WD domain, G-beta repeat-containing protein
TGME49_294680	1.08053	0.032	0.0296	TGME49_chrIa	1060763	1061383	Other	hypothetical protein
TGME49_271220	1.07992	0.0052	0.0048	TGME49_chrVIII	4634932	4636126	Other	hypothetical protein
TGME49_278340	1.0789	0.1071	0.0993	TGME49_chrXII	6152465	6155341	TgFAM A	Toxoplasma gondii family A protein
TGME49_320710	1.07875	0.0053	0.0049	TGME49_chrIV	128060	129341	Other	hypothetical protein
TGME49_214390	1.07775	0.0102	0.0094	TGME49_chrX	6274291	6275337	Other	hypothetical protein
TGME49_291880	1.07731	0.0058	0.0053	TGME49_chrIX	4384080	4393818	Other	hypothetical protein
TGME49_288370	1.0767	0.0611	0.0568	TGME49_chrIX	2478472	2482708	Other	hypothetical protein
TGME49_207770	1.07641	0.0068	0.0063	TGME49_chrIb	277760	285219	Other	PCI domain-containing protein
TGME49_304930	1.07374	0.0042	0.0039	TGME49_chrIX	5101312	5106235	Other	hypothetical protein
TGME49_226800	1.07364	0.0485	0.0452	TGME49_chrX	1352543	1357608	Other	eukaryotic glutathione synthase, atp binding domain-containing protein
TGME49_291630	1.07218	0.0103	0.0096	TGME49_chrIX	4304241	4306044	Other	hypothetical protein
TGME49_283480	1.07203	0.0024	0.0022	TGME49_chrV	3132473	3136101	Other	cell-cycle-associated protein kinase DYRK2, putative
TGME49_262710	1.07201	0.0201	0.0188	TGME49_chrVIIb	1065376	1068206	Other	Ctr copper transporter family protein
TGME49_215920	1.07197	0.2488	0.2321	TGME49_chrXI	6523639	6529201	Other	hypothetical protein
TGME49_253400	1.07102	0.0107	0.01	TGME49_chrIII	921133	930043	Other	hypothetical protein
TGME49_310230	1.07101	0.0098	0.0092	TGME49_chrXI	1177100	1179445	Other	hypothetical protein
TGME49_233390	1.07085	0.0104	0.0097	TGME49_chrVIII	2621303	2626463	Other	hypothetical protein
TGME49_202350	1.07046	0.0131	0.0123	TGME49_chrVIIa	3404338	3412877	Other	50S ribosomal protein L21, putative
TGME49_288950	1.07043	0.0134	0.0125	TGME49_chrIX	2869867	2874927	Other	AP2 domain transcription factor AP2IX-4
TGME49_313890	1.07037	0.0349	0.0326	TGME49_chrXI	3779771	3780599	Other	hypothetical protein
TGME49_320150	1.06955	0.0318	0.0298	TGME49_chrIV	464394	473129	Other	elongation factor Tu GTP binding domain-containing protein
TGME49_247740	1.06952	0.0557	0.0521	TGME49_chrXII	3546944	3559681	Other	hypothetical protein
TGME49_294660	1.06946	0.0246	0.023	TGME49_chrIa	1050855	1051766	Other	hypothetical protein
TGME49_258910	1.06823	0.0607	0.0568	TGME49_chrVIIb	3092653	3098081	Other	hypothetical protein
TGME49_254310	1.06816	0.0222	0.0208	TGME49_chrIII	1607553	1608479	Other	hypothetical protein
TGME49_293490	1.06623	0.0139	0.013	TGME49_chrIa	359766	362822	Other	hypothetical protein
TGME49_254135	1.06571	0.1106	0.1038	TGME49_chrIII	1461130	1469560	Other	hypothetical protein
TGME49_203590	1.06363	0.0144	0.0136	TGME49_chrVIIa	2411736	2413097	Other	hypothetical protein
TGME49_322600	1.0628	0.0465	0.0437	tgme49_asmbl.42	18	597	Other	hypothetical protein
TGME49_233470	1.06259	0.0091	0.0085	TGME49_chrVIII	2667250	2669952	Other	hypothetical protein
TGME49_252990	1.06253	0.0304	0.0286	TGME49_chrIII	664822	668335	Other	hypothetical protein
TGME49_223650	1.06169	0.0311	0.0292	TGME49_chrX	3680384	3682606	Other	hypothetical protein
TGME49_266150	1.061	0.149	0.1404	TGME49_chrIX	1266854	1269529	Other	hypothetical protein
TGME49_276870	1.06024	0.0061	0.0058	TGME49_chrXII	6885358	6885873	Other	hypothetical protein
TGME49_295050	1.05592	0.0153	0.0145	TGME49_chrIa	1359459	1366349	Other	tRNA ligase class II core domain (G, H, P, S and T) domain-containing protein
TGME49_295740	1.05528	0.0122	0.0116	TGME49_chrIa	1543643	1553365	Other	hypothetical protein
TGME49_277490	1.0552	0.023	0.0218	TGME49_chrXII	6665695	6676146	Other	hypothetical protein
TGME49_217750	1.05491	0.0533	0.0505	TGME49_chrXII	2089993	2090657	Other	hypothetical protein
TGME49_280430	1.05487	0.0043	0.0041	TGME49_chrVIIa	415506	417629	Other	hypothetical protein
TGME49_253180	1.0546	0.0786	0.0746	tgme49_asmbl.18	286	3123	Other	hypothetical protein
TGME49_217620	1.05437	0.0158	0.015	TGME49_chrXII	1959390	1962563	Other	hypothetical protein
TGME49_285820	1.05377	0.0209	0.0199	TGME49_chrV	2201258	2202160	Other	hypothetical protein
TGME49_283530	1.05277	0.0049	0.0047	TGME49_chrV	3094213	3097427	Other	small rab-related GTPase
TGME49_256700	1.05256	0.0071	0.0067	TGME49_chrVIIb	4488559	4490234	Other	hypothetical protein
TGME49_310173	1.05218	0.0076	0.0072	TGME49_chrXI	1113952	1114898	Other	hypothetical protein
TGME49_228640	1.05203	0.0221	0.021	TGME49_chrX	266635	267105	Other	hypothetical protein
TGME49_324200	1.05187	0.0439	0.0417	tgme49_asmbl.1457	445	771	Other	hypothetical protein
TGME49_292250	1.05165	0.0558	0.0531	TGME49_chrIX	4646048	4647052	SAG protein	SAG-related sequence SRS36A
TGME49_310515	1.05055	0.0079	0.0075	TGME49_chrXI	1391164	1392240	Other	hypothetical protein
TGME49_203985	1.0501	0.0265	0.0252	TGME49_chrVIIa	2058061	2058862	Other	hypothetical protein
TGME49_272380	1.04932	0.057	0.0543	TGME49_chrVIII	4021746	4025923	Other	hypothetical protein
TGME49_263810	1.04857	0.0226	0.0216	TGME49_chrVIIb	315869	319338	Other	hypothetical protein
TGME49_247485	1.04825	0.0022	0.0021	TGME49_chrXII	3366005	3376584	Other	zinc finger, C3HC4 type (RING finger) domain-containing protein
TGME49_200310	1.0481	0.006	0.0058	TGME49_chrVIII	6793066	6795596	Other	hypothetical protein
TGME49_297440	1.04764	0.0256	0.0244	TGME49_chrII	1784129	1785191	Other	hypothetical protein
TGME49_247530	1.04554	0.0621	0.0594	TGME49_chrXII	3392932	3396313	Other	hypothetical protein
TGME49_315440	1.04522	0.0087	0.0083	TGME49_chrXI	4706156	4716889	Other	hypothetical protein
TGME49_279345	1.04469	0.0164	0.0157	TGME49_chrIX	248699	251331	Other	hypothetical protein
TGME49_215380	1.04412	0.0167	0.016	TGME49_chrX	6934064	6938526	Other	hypothetical protein
TGME49_266035	1.04369	0.0191	0.0183	TGME49_chrIX	1339465	1345782	Other	hypothetical protein
TGME49_205040	1.04286	0.0203	0.0194	TGME49_chrVIIa	1656728	1665021	Other	PGAP1 family protein
TGME49_250000	1.04256	0.009	0.0086	TGME49_chrXII	4978891	4980197	Other	hypothetical protein
TGME49_278145	1.04241	0.016	0.0154	TGME49_chrXII	6266673	6268904	Other	hypothetical protein
TGME49_289960	1.04098	0.0178	0.0171	TGME49_chrIX	3550384	3554812	Other	hypothetical protein
TGME49_304450	1.03994	0.009	0.0086	TGME49_chrVIIa	501018	504489	Other	cation-transporting ATPase
TGME49_309610	1.03904	0.2353	0.2264	TGME49_chrXI	762528	764163	Other	hypothetical protein
TGME49_288510	1.039	0.01	0.0096	TGME49_chrIX	2586763	2594266	Other	ubiquitin carboxyl-terminal hydrolase
TGME49_262840	1.03898	0.0209	0.0201	TGME49_chrVIIb	981613	982149	Other	hypothetical protein
TGME49_300070	1.03885	0.0125	0.012	TGME49_chrXII	230098	232373	Other	hypothetical protein
TGME49_290010	1.03799	0.0191	0.0184	TGME49_chrIX	3584688	3585415	Other	hypothetical protein
TGME49_217920	1.03788	0.0104	0.0101	TGME49_chrXII	2229690	2231853	Other	hypothetical protein
TGME49_281600	1.03769	0.0183	0.0176	TGME49_chrVIIa	4217576	4219046	Other	hypothetical protein
TGME49_297340	1.0359	0.0143	0.0138	TGME49_chrII	1700892	1709465	Other	hypothetical protein
TGME49_210370	1.03322	0.0368	0.0356	TGME49_chrIX	4840072	4843885	Other	hypothetical protein
TGME49_202590	1.03145	0.0194	0.0188	TGME49_chrVIIa	3183461	3188349	Other	hypothetical protein
TGME49_295658	1.03144	0.0002	0.0002	TGME49_chrIa	1628581	1649948	Other	zinc finger in N-recognin protein
TGME49_275370	1.03109	0.0161	0.0157	TGME49_chrX	7210279	7212426	SAG protein	SAG-related sequence SRS47C
TGME49_319380	1.03107	0.0289	0.028	TGME49_chrIV	978270	990634	Other	hypothetical protein
TGME49_240440	1.03084	0.0073	0.0071	TGME49_chrVI	1281131	1283846	Other	hypothetical protein
TGME49_313510	1.02992	0.0426	0.0414	TGME49_chrXI	3451463	3453095	Other	hypothetical protein
TGME49_223770	1.02834	0.0201	0.0195	TGME49_chrX	3600233	3601254	Other	hypothetical protein
TGME49_254700	1.02764	0.0087	0.0084	TGME49_chrIII	1889388	1891594	Other	hypothetical protein
TGME49_234930	1.02751	0.0472	0.046	TGME49_chrX	4550080	4552453	SAG protein	SAG-related sequence SRS43
TGME49_291960	1.02649	0.0214	0.0209	TGME49_chrIX	4434019	4438598	ROP protein	rhoptry kinase family protein ROP40 (incomplete catalytic triad)
TGME49_285940	1.02623	0.0134	0.013	TGME49_chrV	2123872	2135543	Other	hypothetical protein
TGME49_233870	1.02455	0.0135	0.0132	TGME49_chrVIII	2869255	2874613	Other	hypothetical protein
TGME49_310260	1.02408	0.0327	0.0319	TGME49_chrXI	1195818	1198597	Other	hypothetical protein
TGME49_224630	1.02359	0.0146	0.0142	TGME49_chrX	2914721	2922826	Other	zinc finger (CCCH type) motif-containing protein
TGME49_225005	1.02326	0.1273	0.1244	TGME49_chrX	2594193	2596142	Other	hypothetical protein
TGME49_261990	1.02261	0.0811	0.0793	TGME49_chrVIIb	1435644	1442292	Other	zinc finger, C3HC4 type (RING finger) domain-containing protein
TGME49_233550	1.02234	0.0385	0.0377	TGME49_chrVIII	2713339	2718359	Other	polyketide cyclase/dehydrase
TGME49_286050	1.02189	0.0164	0.0161	TGME49_chrV	2028431	2033450	Other	hypothetical protein
TGME49_288560	1.02149	0.0085	0.0083	TGME49_chrIX	2614594	2620634	Other	hypothetical protein
TGME49_267570	1.02017	0.0377	0.0369	TGME49_chrIX	560006	568187	Other	hypothetical protein
TGME49_202990	1.02001	0.0228	0.0224	TGME49_chrVIIa	2886093	2887407	Other	hypothetical protein
TGME49_240295	1.01996	0.0117	0.0115	TGME49_chrVI	1151134	1152888	Other	hypothetical protein
TGME49_254110	1.01981	0.0305	0.0299	TGME49_chrIII	1449205	1456401	Other	tryptophanyl-tRNA synthetase (TrpRS1)
TGME49_311770	1.01845	0.0115	0.0113	TGME49_chrXI	2275301	2283246	Other	hypothetical protein
TGME49_251900	1.01807	0.0087	0.0086	TGME49_chrXII	5657263	5658096	Other	hypothetical protein
TGME49_249575	1.01778	0.0339	0.0333	TGME49_chrXII	4658309	4659751	Other	hypothetical protein
TGME49_281980	1.01778	0.0153	0.015	TGME49_chrVIIa	4301759	4308091	Phospholipid metabolism	phosphatidate cytidylyltransferase
TGME49_306620	1.01767	0.0162	0.0159	TGME49_chrIX	6215618	6226362	Other	AP2 domain transcription factor AP2IX-9
TGME49_321300	1.01591	0.0308	0.0303	TGME49_chrIb	1894346	1901904	Other	autophagy-related 12 variant 1, putative
TGME49_273790	1.01577	0.0186	0.0183	TGME49_chrVIII	3261475	3264508	Other	hypothetical protein
TGME49_213700	1.01511	0.0108	0.0106	TGME49_chrV	1241053	1245329	Other	hypothetical protein
TGME49_271870	1.01426	0.0161	0.0159	TGME49_chrVIII	4317745	4328668	Other	zinc carboxypeptidase superfamily protein
TGME49_219640	1.01361	0.0408	0.0402	TGME49_chrXII	787855	800261	Other	hypothetical protein
TGME49_260330	1.01301	0.0256	0.0253	TGME49_chrVIIb	2349464	2349934	Other	hypothetical protein
TGME49_225860	1.01276	0.008	0.0079	TGME49_chrX	1988755	1995652	Other	hypothetical protein
TGME49_288540	1.01274	0.0015	0.0015	TGME49_chrIX	2605169	2610079	Other	nucleoside transporter protein
TGME49_272370	1.01273	0.0119	0.0118	TGME49_chrVIII	4026991	4039795	Other	hypothetical protein
TGME49_291075	1.01251	0.0661	0.0653	TGME49_chrIX	4102342	4106990	Other	hypothetical protein
TGME49_232475	1.01218	0.0141	0.014	TGME49_chrVIII	2114310	2118046	Other	hypothetical protein
TGME49_232690	1.01182	0.0052	0.0051	TGME49_chrVIII	2230802	2233595	Other	DP-fucose transporter, putative
TGME49_254635	1.01182	0.0126	0.0125	TGME49_chrIII	1872700	1873794	Other	hypothetical protein
TGME49_245600	1.01138	0.0071	0.007	TGME49_chrXII	2418701	2419987	Other	hypothetical protein
TGME49_320230	1.01056	0.0921	0.0912	TGME49_chrIV	424226	425680	SAG protein	SAG-related sequence SRS15C
TGME49_215250	1.01021	0.0347	0.0344	TGME49_chrX	6838038	6844056	Other	thiamin pyrophosphokinase, catalytic domain-containing protein
TGME49_252065	1.00894	0.0914	0.0906	TGME49_chrIII	367580	371015	KRUF family protein	KRUF family protein
TGME49_257000	1.00824	0.068	0.0674	TGME49_chrVIIb	4287689	4290621	Other	hypothetical protein
TGME49_251855	1.00722	0.0185	0.0184	TGME49_chrXII	5627664	5629813	Other	hypothetical protein
TGME49_315250	1.00696	0.0164	0.0162	TGME49_chrXI	4598795	4603921	Other	GAMM1 protein, putative
TGME49_289010	1.00563	0.0114	0.0113	TGME49_chrIX	2909112	2915439	Other	RNA recognition motif-containing protein
TGME49_202010	1.00487	0.0161	0.016	TGME49_chrVIIa	3707975	3713207	Other	hypothetical protein
TGME49_203290	1.00352	0.0072	0.0071	TGME49_chrVIIa	2617427	2620860	Other	hypothetical protein
TGME49_223030	1.00349	0.0115	0.0115	TGME49_chrII	1376888	1378645	Other	tetratricopeptide repeat-containing protein
TGME49_252080	1.00332	0.0291	0.029	TGME49_chrIII	352617	353954	Other	hypothetical protein
TGME49_283550	1.00324	0.0085	0.0085	TGME49_chrV	3074734	3088088	Other	hypothetical protein
TGME49_254255	1.00309	0.0711	0.0709	TGME49_chrIII	1562931	1564436	Other	hypothetical protein
TGME49_231950	1.00305	0.0106	0.0105	TGME49_chrVIII	1666460	1669263	Other	hypothetical protein
TGME49_309840	1.00201	0.0123	0.0123	TGME49_chrXI	837403	838551	Other	hypothetical protein
TGME49_225745	1.00106	0.02	0.0199	TGME49_chrX	2065975	2104376	Other	hypothetical protein
TGME49_219832	1.0008	0.0067	0.0067	TGME49_chrXII	603012	616164	Other	cyclin-dependent kinase regulatory subunit protein
TGME49_281990	1.00033	0.0063	0.0063	TGME49_chrVIIa	4309739	4313029	Nicotinate metabolism	Nicotinamidase
TGME49_217680	1.00019	0.0165	0.0165	TGME49_chrXII	1989900	2004536	Other	hypothetical protein
TGME49_249425	1.00012	0.04	0.04	TGME49_chrXII	4527125	4531029	Other	hypothetical protein
TGME49_208450	1.00005	0.0168	0.0168	TGME49_chrIb	712002	715605	Other	protease inhibitor PI2
TGME49_230000	1.00001	0.0114	0.0114	TGME49_chrVIII	506589	530520	Other	hypothetical protein
TGME49_319870	0.99852	0.0033	0.0033	TGME49_chrIV	712357	718253	Other	ubiquitin-conjugating enzyme subfamily protein
TGME49_258420	0.99807	0.0081	0.0082	TGME49_chrVIIb	3424510	3433198	Other	hypothetical protein
TGME49_315820	0.99797	0.0401	0.0401	TGME49_chrXI	5009456	5013174	Other	hypothetical protein
TGME49_239290	0.99789	0.0204	0.0204	TGME49_chrVI	518607	528450	Other	hypothetical protein
TGME49_217590	0.99782	0.0214	0.0214	TGME49_chrXII	1928076	1933700	Other	50S ribosomal protein L17, putative
TGME49_290923	0.99545	0.0117	0.0117	TGME49_chrIX	3945287	3947652	Other	hypothetical protein
TGME49_268010	0.99451	0.0248	0.025	TGME49_chrVIII	6706647	6719158	Other	hypothetical protein
TGME49_220650	0.99411	0.0878	0.0883	TGME49_chrV	507253	511057	Other	hypothetical protein
TGME49_258650	0.99397	0.0137	0.0137	TGME49_chrVIIb	3280106	3286431	Heme biosynthesis	protoheme ferro-lyase, putative
TGME49_298820	0.99388	0.0137	0.0138	TGME49_chrIII	2374285	2376806	Other	hypothetical protein
TGME49_210270	0.99331	0.0429	0.0432	TGME49_chrIX	4906227	4915138	Other	hypothetical protein
TGME49_271985	0.99323	0.0573	0.0577	TGME49_chrVIII	4247533	4248306	Other	hypothetical protein
TGME49_259080	0.99246	0.1048	0.1056	TGME49_chrVIIb	2977881	2983618	Other	hypothetical protein
TGME49_262500	0.99131	0.0503	0.0508	TGME49_chrVIIb	1208630	1209634	Other	hypothetical protein
TGME49_286170	0.9913	0.0233	0.0235	TGME49_chrV	1941368	1942288	Other	hypothetical protein
TGME49_233153	0.99058	0.0095	0.0096	TGME49_chrVIII	2458866	2462454	Other	hypothetical protein
TGME49_243110	0.9898	0.258	0.2606	TGME49_chrVI	2407635	2409903	Other	hypothetical protein
TGME49_232740	0.98944	0.0046	0.0047	TGME49_chrVIII	2245262	2247837	Other	hipothetical protein
TGME49_278753	0.98929	0.1401	0.1416	TGME49_chrXII	5901858	5902655	Other	hypothetical protein
TGME49_295990	0.9892	0.0089	0.009	TGME49_chrIa	1448387	1454326	Other	ubiquitin conjugating enzyme E2, putative
TGME49_273120	0.98898	0.0762	0.0771	TGME49_chrVIII	3647482	3648673	SAG protein	SAG-related sequence SRS30C
TGME49_316700	0.98876	0.0134	0.0135	TGME49_chrXI	5510501	5517452	Other	uridine kinase
TGME49_263750	0.98833	0.0371	0.0376	TGME49_chrVIIb	338124	342230	Other	hypothetical protein
TGME49_235360	0.98832	0.0157	0.0159	TGME49_chrX	4800877	4803148	Other	hypothetical protein
TGME49_212710	0.98827	0.0649	0.0657	tgme49_asmbl.1848	10970	16102	Other	phenylalanine-4-hydroxylase
TGME49_236850	0.98742	0.0134	0.0136	TGME49_chrX	5535454	5546630	Other	hypothetical protein
TGME49_274110	0.98503	0.016	0.0162	TGME49_chrVIII	3020724	3028294	Other	glycoprotease family protein
TGME49_264468	0.98423	0.031	0.0315	TGME49_chrIX	2206758	2207999	Other	hypothetical protein
TGME49_213050	0.98414	0.0299	0.0304	TGME49_chrV	818589	822283	Other	hypothetical protein
TGME49_219180	0.98309	0.0147	0.015	TGME49_chrXII	1089397	1094017	Other	acetyltransferase, GNAT family protein
TGME49_291650	0.98226	0.0046	0.0047	TGME49_chrIX	4314446	4316960	Other	hypothetical protein
TGME49_297350	0.98195	0.167	0.17	TGME49_chrII	1709200	1711070	Other	hypothetical protein
TGME49_207070	0.98131	0.1058	0.1079	TGME49_chrX	7369518	7373232	Other	glycosyl transferase, putative
TGME49_288440	0.9813	0.0122	0.0124	TGME49_chrIX	2522784	2546977	Other	NEK kinase
TGME49_223060	0.98129	0.0231	0.0236	TGME49_chrII	1390571	1418447	Other	MORN repeat-containing protein
TGME49_286610	0.98066	0.0073	0.0075	TGME49_chrV	1762993	1765313	Other	ribosomal protein RPS14, putative
TGME49_203030	0.97968	0.0069	0.007	TGME49_chrVIIa	2842986	2848086	Other	N-methyl-D-aspartate receptor-associated protein
TGME49_243980	0.97961	0.017	0.0173	TGME49_chrVI	2934632	2936800	Other	hypothetical protein
TGME49_298060	0.97932	0.019	0.0194	TGME49_chrII	2237617	2249016	TgFAM C	Toxoplasma gondii family C protein
TGME49_225160	0.97894	0.0168	0.0171	TGME49_chrX	2444434	2446915	Other	hypothetical protein
TGME49_268835	0.97828	0.3148	0.3218	TGME49_chrVIII	6259358	6260533	Other	hypothetical protein
TGME49_217915	0.97809	0.0147	0.015	TGME49_chrXII	2224467	2226900	Other	hypothetical protein
TGME49_311375	0.97732	0.0132	0.0136	TGME49_chrXI	2023731	2027176	Other	hypothetical protein
TGME49_243740	0.97698	0.0041	0.0042	TGME49_chrVI	2825415	2833585	Other	WD domain, G-beta repeat-containing protein
TGME49_283570	0.97657	0.0127	0.013	TGME49_chrV	3074195	3074668	Other	hypothetical protein
TGME49_220110	0.97642	0.0426	0.0436	TGME49_chrV	131911	142518	Other	hypothetical protein
TGME49_221665	0.97595	0.0145	0.0148	TGME49_chrII	532648	536800	Other	hypothetical protein
TGME49_270040	0.97562	0.0177	0.0181	TGME49_chrVIII	5447155	5447724	Other	hypothetical protein
TGME49_248360	0.97552	0.0095	0.0097	TGME49_chrXII	3823331	3827074	Other	hypothetical protein
TGME49_297492	0.97518	0.2383	0.2444	TGME49_chrII	1820493	1822062	Other	hypothetical protein
TGME49_297647	0.97393	0.0392	0.0402	TGME49_chrII	1887053	1890829	Other	hypothetical protein
TGME49_308075	0.9726	0.0118	0.0122	TGME49_chrXII	563670	566453	Other	hypothetical protein
TGME49_320170	0.97255	0.11	0.1131	TGME49_chrIV	451106	452698	SAG protein	SAG-related sequence SRS16E
TGME49_314358	0.97163	0.0364	0.0375	TGME49_chrXI	4030724	4037527	Other	hypothetical protein
TGME49_278070	0.97158	0.0374	0.0385	TGME49_chrXII	6312775	6313404	TgFAM A	Toxoplasma gondii family A protein
TGME49_310090	0.97133	0.0472	0.0486	TGME49_chrXI	1051931	1052803	Other	hypothetical protein
TGME49_220720	0.9712	0.0596	0.0614	tgme49_asmbl.49	27903	28736	Other	hypothetical protein
TGME49_320410	0.97042	0.018	0.0185	TGME49_chrIV	377939	379385	Other	hypothetical protein
TGME49_222260	0.96783	0.0109	0.0112	TGME49_chrII	1002771	1003055	Other	hypothetical protein
TGME49_221550	0.96611	0.0498	0.0515	TGME49_chrII	435257	439406	Other	CMGC kinase, MAPK family, MEK kinase-related (incomplete catalytic triad)
TGME49_220525	0.96513	0.0194	0.0201	TGME49_chrV	440688	441408	Other	hypothetical protein
TGME49_269075	0.96423	0.0751	0.0779	TGME49_chrVIII	6073684	6090217	Other	hypothetical protein
TGME49_218290	0.96389	0.0089	0.0093	TGME49_chrXII	1616632	1624357	Other	WD domain, G-beta repeat-containing protein
TGME49_242710	0.96273	0.0232	0.0241	TGME49_chrVI	2201801	2203625	Other	hypothetical protein
TGME49_206460	0.96134	0.0292	0.0304	TGME49_chrVIIa	955334	958198	Other	hypothetical protein
TGME49_268690	0.96128	0.0058	0.006	TGME49_chrVIII	6362535	6365189	Other	hypothetical protein
TGME49_216420	0.96056	0.0327	0.0341	TGME49_chrXI	6165816	6166277	Other	hypothetical protein
TGME49_297505	0.96021	0.0365	0.038	TGME49_chrII	1839591	1840235	Other	hypothetical protein
TGME49_289050	0.96017	0.0152	0.0158	TGME49_chrIX	2937099	2949509	Other	FIKK kinase, putative
TGME49_318380	0.95988	0.0269	0.028	TGME49_chrIV	1380420	1381496	Other	hypothetical protein
TGME49_286110	0.95911	0.0229	0.0239	TGME49_chrV	1986790	1989503	Other	hypothetical protein
TGME49_285790	0.95812	0.0254	0.0265	TGME49_chrV	2231070	2232545	Other	hypothetical protein
TGME49_315802	0.95808	0.0209	0.0218	TGME49_chrXI	4990694	4996158	Other	hypothetical protein
TGME49_225440	0.95766	0.0329	0.0344	TGME49_chrX	2235072	2244111	Other	hypothetical protein
TGME49_213480	0.95756	0.0114	0.0119	TGME49_chrV	1083204	1100332	Other	hypothetical protein
TGME49_299100	0.95728	0.026	0.0272	TGME49_chrIII	2179817	2188209	Other	hypothetical protein
TGME49_289240	0.95713	0.0049	0.0051	TGME49_chrIX	3103924	3110902	Other	DnaJ domain-containing protein
TGME49_246140	0.95607	0.0223	0.0233	TGME49_chrXII	2682036	2686582	Other	hypothetical protein
TGME49_315290	0.95601	0.0067	0.007	TGME49_chrXI	4627712	4634506	Other	hypothetical protein
TGME49_266340	0.9546	0.0769	0.0805	TGME49_chrIX	1210374	1211435	TgFAM A	Toxoplasma gondii family A protein
TGME49_203090	0.95367	0.023	0.0241	TGME49_chrVIIa	2811333	2814442	Other	hypothetical protein
TGME49_252395	0.9536	0.032	0.0335	TGME49_chrIII	543876	549447	Other	hypothetical protein
TGME49_320250	0.95311	0.066	0.0693	TGME49_chrIV	418400	419578	SAG protein	SAG-related sequence SRS15A
TGME49_285400	0.95241	0.0185	0.0194	TGME49_chrV	2453233	2455511	Other	hypothetical protein
TGME49_203175	0.9508	0.0284	0.0298	TGME49_chrVIIa	2709327	2710672	Other	hypothetical protein
TGME49_319312	0.95009	0.0202	0.0213	TGME49_chrIV	1041310	1050287	Other	hypothetical protein
TGME49_279000	0.94962	0.0715	0.0753	TGME49_chrXII	5702977	5704974	SAG protein	SAG-related sequence SRS59J
TGME49_270230	0.94927	0.0204	0.0215	TGME49_chrVIII	5314983	5324341	Other	hypothetical protein
TGME49_306470	0.94875	0.0221	0.0233	TGME49_chrIX	6106259	6111167	Other	isoprenylcysteine carboxyl methyltransferase (icmt) family protein
TGME49_274700	0.94824	0.006	0.0064	TGME49_chrIX	53701	54689	Other	hypothetical protein
TGME49_304755	0.9482	0.089	0.0938	TGME49_chrVIIa	689769	691948	Other	hypothetical protein
TGME49_253140	0.9466	0.0208	0.0219	TGME49_chrIII	771274	778594	Other	hypothetical protein
TGME49_245590	0.94654	0.0189	0.02	TGME49_chrXII	2410452	2417653	Other	rhomboid protease ROM6
TGME49_273110	0.946	0.123	0.1301	TGME49_chrVIII	3649867	3651291	SAG protein	SAG-related sequence SRS30D
TGME49_214080	0.9437	0.2818	0.2987	TGME49_chrX	6013512	6015282	Other	toxofilin
TGME49_315127	0.94305	0.0376	0.0399	TGME49_chrXI	4500089	4502881	Other	hypothetical protein
TGME49_249290	0.94264	0.0157	0.0167	TGME49_chrXII	4427215	4433793	Other	hypothetical protein
TGME49_259290	0.9423	0.0103	0.0109	TGME49_chrVIIb	2816204	2817658	SAG protein	SAG-related sequence SRS26C
TGME49_285445	0.94219	0.0244	0.0259	TGME49_chrV	2411949	2425143	Other	hypothetical protein
TGME49_217380	0.94105	0.0083	0.0088	TGME49_chrXII	1790047	1793772	Other	hypothetical protein
TGME49_223900	0.9404	0.0093	0.0099	TGME49_chrX	3478897	3484969	Other	hypothetical protein
TGME49_257760	0.94011	0.0128	0.0136	TGME49_chrVIIb	3845414	3850084	Other	hypothetical protein
TGME49_318300	0.94004	0.0255	0.0272	TGME49_chrIV	1430537	1434099	Other	hypothetical protein
TGME49_248140	0.93842	0.0227	0.0242	TGME49_chrXII	3686948	3689983	Other	hypothetical protein
TGME49_311170	0.938	0.0053	0.0056	TGME49_chrXI	1844437	1846251	Other	hypothetical protein
TGME49_224760	0.93787	0.1682	0.1794	TGME49_chrX	2836196	2837822	SAG protein	SAG-related sequence SRS40E
TGME49_229370	0.93757	0.0005	0.0005	TGME49_chrVIII	209067	216935	Other	AP2 domain transcription factor AP2VIII-1
TGME49_226705	0.93731	0.0126	0.0134	TGME49_chrX	1422892	1425400	Other	hypothetical protein
TGME49_225105	0.9357	0.0172	0.0184	TGME49_chrX	2514574	2522623	Other	hypothetical protein
TGME49_216585	0.9354	0.7611	0.8137	TGME49_chrXI	6071501	6072869	Other	hypothetical protein
TGME49_239810	0.93464	0.0075	0.008	TGME49_chrVI	929766	937361	Other	hypothetical protein
TGME49_212910	0.93457	0.203	0.2172	TGME49_chrV	697358	698954	Other	rhomboid protease ROM3
TGME49_264190	0.93444	0.0054	0.0058	TGME49_chrVIIb	91358	97692	Other	hypothetical protein
TGME49_209040	0.93433	0.012	0.0128	TGME49_chrIb	1001083	1005392	Other	hypothetical protein
TGME49_210970	0.93426	0.0283	0.0303	TGME49_chrIV	1998125	1998724	Other	hypothetical protein
TGME49_288530	0.9336	0.0057	0.0061	TGME49_chrIX	2598314	2604496	Other	NOL1/NOP2/sun family protein
TGME49_242118	0.93353	0.002	0.0022	TGME49_chrVI	1909300	1911468	Other	myosin-light-chain kinase
TGME49_318640	0.93219	0.0045	0.0048	TGME49_chrIV	1173594	1178632	Other	hypothetical protein
TGME49_216890	0.93115	0.1252	0.1344	TGME49_chrXI	5801704	5813581	Other	hypothetical protein
TGME49_213067	0.93056	0.0123	0.0132	TGME49_chrV	839164	841156	Other	hypothetical protein
TGME49_260650	0.93034	0.0223	0.024	TGME49_chrVIIb	2080247	2094324	Other	glycosyltransferase, group 2 family protein
TGME49_266650	0.92935	0.0077	0.0083	TGME49_chrIX	1045862	1047457	Other	hypothetical protein
TGME49_216700	0.92932	0.1388	0.1494	TGME49_chrXI	5953121	5955806	Other	hypothetical protein
TGME49_239540	0.92906	0.0024	0.0026	TGME49_chrVI	744986	752124	Other	LEM3 (ligand-effect modulator 3) family / CDC50 family protein
TGME49_244450	0.92869	0.0094	0.0101	TGME49_chrVI	3266125	3275088	Other	protein phosphatase 2C domain-containing protein
TGME49_205060	0.92861	0.0211	0.0227	TGME49_chrVIIa	1644118	1649445	Other	hypothetical protein
TGME49_309330	0.92844	0.0853	0.0918	TGME49_chrXI	622670	624992	SAG protein	SAG-related sequence SRS55F
TGME49_208080	0.92828	1.9569	2.1081	TGME49_chrIb	590159	591178	Other	hypothetical protein
TGME49_213620	0.92808	0.0148	0.0159	TGME49_chrV	1177588	1187260	Other	ABC1 family protein
TGME49_280605	0.92729	0.0202	0.0218	TGME49_chrVIIa	267569	271559	Other	hypothetical protein
TGME49_282090	0.92703	0.022	0.0237	TGME49_chrVIIa	4375098	4384809	Other	hypothetical protein
TGME49_248780	0.92682	0.0396	0.0427	TGME49_chrXII	4169406	4172734	Other	SRR1 protein
TGME49_310885	0.92661	0.011	0.0119	TGME49_chrXI	1642525	1645778	Other	hypothetical protein
TGME49_214630	0.92647	0.047	0.0507	TGME49_chrX	6447652	6455593	Other	hypothetical protein
TGME49_258230	0.92571	0.0275	0.0298	TGME49_chrVIIb	3491643	3493583	ROP protein	rhoptry kinase family protein ROP20
TGME49_213635	0.925	0.0144	0.0156	TGME49_chrV	1186360	1196510	Other	hypothetical protein
TGME49_204520	0.9243	0.0106	0.0115	TGME49_chrVIIa	1733544	1735767	Other	hypothetical protein
TGME49_216055	0.92376	0.0241	0.026	TGME49_chrXI	6429147	6431920	Other	hypothetical protein
TGME49_306895	0.92305	0.0059	0.0064	TGME49_chrXI	205842	207629	Other	hypothetical protein
TGME49_316760	0.9227	0.0394	0.0427	TGME49_chrXI	5571330	5576054	Other	hypothetical protein
TGME49_308965	0.9218	0.0218	0.0236	TGME49_chrXI	399559	407994	Other	hypothetical protein
TGME49_265280	0.92076	0.0138	0.015	TGME49_chrIX	1631345	1636345	Other	hypothetical protein
TGME49_216785	0.92054	0.019	0.0206	TGME49_chrXI	5887386	5889007	Other	hypothetical protein
TGME49_313025	0.91978	0.0336	0.0365	TGME49_chrXI	3053089	3053964	Other	hypothetical protein
TGME49_241710	0.91973	0.0479	0.0521	TGME49_chrVI	1719369	1722426	Other	hypothetical protein
TGME49_293440	0.91899	0.0043	0.0047	TGME49_chrIa	320661	323881	Other	hypothetical protein
TGME49_241175	0.9185	0.2915	0.3173	TGME49_chrVI	1677470	1678120	Other	hypothetical protein
TGME49_240580	0.91806	0.0072	0.0078	TGME49_chrVI	1328808	1330651	Other	hypothetical protein
TGME49_224275	0.91796	0.1292	0.1408	TGME49_chrX	3137025	3138782	Other	hypothetical protein
TGME49_215300	0.91722	0.0147	0.016	TGME49_chrX	6885896	6889241	Other	hypothetical protein
TGME49_243130	0.91644	0.0435	0.0474	TGME49_chrVI	2413734	2415297	TgFAM A	Toxoplasma gondii family A protein
TGME49_220125	0.91632	0.3158	0.3446	TGME49_chrV	150129	153308	Other	hypothetical protein
TGME49_231460	0.91588	0.0173	0.0189	TGME49_chrVIII	1442757	1446487	Other	hypothetical protein
TGME49_258200	0.91559	0.0302	0.033	TGME49_chrVIIb	3521575	3525038	Other	hypothetical protein
TGME49_209740	0.9147	0.0309	0.0338	TGME49_chrIb	1423225	1425886	Other	hypothetical protein
TGME49_269315	0.91451	0.007	0.0076	TGME49_chrVIII	5905376	5907262	Other	hypothetical protein
TGME49_311000	0.91435	0.0092	0.01	TGME49_chrXI	1720514	1723069	Other	hypothetical protein
TGME49_238930	0.91398	0.0322	0.0352	TGME49_chrVI	314190	320087	Other	hypothetical protein
TGME49_262730	0.91383	0.0352	0.0386	TGME49_chrVIIb	1053320	1056333	ROP protein	rhoptry protein ROP16
TGME49_222370	0.91334	0.0184	0.0201	TGME49_chrII	1078765	1083390	SAG protein	SAG-related sequence SRS13
TGME49_226565	0.91323	0.0076	0.0083	TGME49_chrX	1533938	1536247	Other	hypothetical protein
TGME49_236900	0.91294	0.0094	0.0103	TGME49_chrX	5566866	5568236	Other	hypothetical protein
TGME49_217450	0.91275	0.0099	0.0108	TGME49_chrXII	1844348	1846841	Other	general transcription factor IIH polypeptide 5 GTF2H5
TGME49_211920	0.91251	0.0046	0.005	TGME49_chrX	4116236	4117820	Other	hypothetical protein
TGME49_235170	0.91234	0.0026	0.0028	TGME49_chrX	4671804	4685578	Other	ATPase, AAA family protein
TGME49_204070	0.91226	0.0126	0.0138	TGME49_chrVIIa	2011685	2019463	Other	YT521-B family protein
TGME49_203665	0.91114	0.0166	0.0183	TGME49_chrVIIa	2356101	2389432	Other	hypothetical protein
TGME49_273075	0.91065	0.0105	0.0116	TGME49_chrVIII	3677250	3677937	Other	hypothetical protein
TGME49_268035	0.9106	0.0352	0.0386	TGME49_chrVIII	6676585	6689869	Other	hypothetical protein
TGME49_204395	0.90992	0.0241	0.0265	TGME49_chrVIIa	1823396	1826878	Other	hypothetical protein
TGME49_231991	0.90973	0.013	0.0143	TGME49_chrVIII	1714469	1715704	Other	hypothetical protein
TGME49_271037	0.90798	0.0073	0.0081	TGME49_chrVIII	4763368	4764404	Other	hypothetical protein
TGME49_309090	0.90761	0.0547	0.0603	TGME49_chrXI	490251	497667	Other	hypothetical protein
TGME49_219110	0.90757	0.0184	0.0203	TGME49_chrXII	1129439	1131310	Other	hypothetical protein
TGME49_260800	0.90736	0.0499	0.055	TGME49_chrVIIb	2041739	2048418	Other	hypothetical protein
TGME49_263639	0.90723	0.0505	0.0556	TGME49_chrVIIb	422316	422764	Other	hypothetical protein
TGME49_259100	0.9068	0.1618	0.1784	TGME49_chrVIIb	2972042	2972536	Other	hypothetical protein
TGME49_305455	0.90653	0.3875	0.4274	TGME49_chrIX	5394945	5399258	Other	hypothetical protein
TGME49_221530	0.90643	0.05	0.0552	TGME49_chrII	417642	421861	Other	hypothetical protein
TGME49_319980	0.90519	0.0348	0.0385	TGME49_chrIV	618018	618842	Other	hypothetical protein
TGME49_309890	0.90488	0.0187	0.0206	TGME49_chrXI	877346	890092	Other	hypothetical protein
TGME49_264110	0.90482	0.0103	0.0113	TGME49_chrVIIb	180441	181301	Other	hypothetical protein
TGME49_222880	0.9041	0.0763	0.0844	TGME49_chrII	1276387	1284478	Other	hypothetical protein
TGME49_222040	0.90323	0.0126	0.0139	TGME49_chrII	778230	781504	Other	Ran-interacting Mog1 protein
TGME49_214940	0.90309	0.0109	0.0121	TGME49_chrX	6604298	6609961	Other	MIC2-associated protein M2AP
TGME49_255195	0.90289	0.0155	0.0171	TGME49_chrVIIb	5014994	5016054	Other	hypothetical protein
TGME49_327500	0.90204	0.0109	0.0121	tgme49_asmbl.1697	308	673	Other	hypothetical protein
TGME49_280725	0.90158	0.0585	0.0649	TGME49_chrVIIa	144359	147244	Other	hypothetical protein
TGME49_219730	0.90135	0.0298	0.0331	TGME49_chrXII	685224	688559	Other	hypothetical protein
TGME49_224575	0.89983	0.0526	0.0584	TGME49_chrX	2970207	2971542	Other	hypothetical protein
TGME49_270250	0.89791	0.0261	0.0291	TGME49_chrVIII	5309215	5311308	GRA protein	dense granule protein GRA1
TGME49_214220	0.89771	0.0155	0.0172	TGME49_chrX	6120211	6122528	Other	hypothetical protein
TGME49_288280	0.8973	0.0166	0.0185	TGME49_chrIX	2433518	2439365	Other	hypothetical protein
TGME49_273995	0.8971	0.041	0.0457	TGME49_chrVIII	3126348	3128353	Other	hypothetical protein
TGME49_311510	0.8955	0.0128	0.0143	TGME49_chrXI	2138634	2152314	Other	eIF2 kinase IF2K-B
TGME49_255990	0.89505	0.0086	0.0096	TGME49_chrVIIb	4576074	4576535	Other	hypothetical protein
TGME49_273100	0.89476	0.024	0.0268	TGME49_chrVIII	3655443	3663281	Other	3'-5' exonuclease domain-containing protein
TGME49_272190	0.89323	0.0989	0.1107	TGME49_chrVIII	4153792	4158995	Other	hypothetical protein
TGME49_321390	0.89316	0.0126	0.0141	TGME49_chrIb	1841426	1843284	Other	hypothetical protein
TGME49_316890	0.89202	0.0056	0.0063	TGME49_chrXI	5599120	5600612	Other	hypothetical protein
TGME49_290645	0.89182	0.9667	1.0839	TGME49_chrIX	3810696	3811892	Other	hypothetical protein
TGME49_270310	0.8917	0.0136	0.0152	TGME49_chrVIII	5284571	5287681	Other	hypothetical protein
TGME49_257170	0.89092	0.032	0.0359	TGME49_chrVIIb	4175290	4178824	Other	hypothetical protein
TGME49_254603	0.89066	0.0064	0.0072	TGME49_chrIII	1854897	1855817	Other	hypothetical protein
TGME49_271790	0.88967	0.0312	0.0351	TGME49_chrVIII	4361312	4364141	Other	hypothetical protein
TGME49_240830	0.88959	0.0356	0.04	TGME49_chrVI	1461808	1463601	Other	hydrolase, alpha/beta fold family protein
TGME49_245485	0.88928	0.0033	0.0037	TGME49_chrXII	2303187	2304809	MIC protein	microneme protein MIC9
TGME49_255270	0.88925	0.0131	0.0147	TGME49_chrVIIb	4942917	4943870	Other	hypothetical protein
TGME49_231055	0.88911	0.0071	0.008	TGME49_chrVIII	1214949	1216065	Other	hypothetical protein
TGME49_315830	0.88718	0.0401	0.0452	TGME49_chrXI	5013638	5016498	Other	hypothetical protein
TGME49_267010	0.88715	0.2811	0.3169	TGME49_chrIX	848109	848992	Other	hypothetical protein
TGME49_214470	0.88711	0.0089	0.01	TGME49_chrX	6296827	6305787	Other	Ulp1 protease family, C-terminal catalytic domain-containing protein
TGME49_266400	0.88644	0.0136	0.0153	TGME49_chrIX	1155325	1169123	Other	hypothetical protein
TGME49_236670	0.88636	0.0138	0.0156	TGME49_chrX	5487119	5493014	Other	hypothetical protein
TGME49_263215	0.8862	0.4483	0.5059	TGME49_chrVIIb	705094	708407	Other	hypothetical protein
TGME49_203735	0.88601	0.1226	0.1384	TGME49_chrVIIa	2281162	2282431	Other	hypothetical protein
TGME49_252870	0.88575	0.0467	0.0527	TGME49_chrIII	640569	647909	Other	hypothetical protein
TGME49_226390	0.88535	0.0124	0.014	TGME49_chrX	1665302	1670080	Other	hypothetical protein
TGME49_217930	0.88517	0.0113	0.0127	TGME49_chrXII	2233303	2235332	Other	hypothetical protein
TGME49_245530	0.88499	0.0123	0.0139	TGME49_chrXII	2351982	2361394	Other	hypothetical protein
TGME49_202960	0.88483	0.0261	0.0295	TGME49_chrVIIa	2919748	2921441	Other	glycine cleavage H-protein
TGME49_279540	0.88401	0.5241	0.5929	TGME49_chrVIIa	2307	8298	Other	hypothetical protein
TGME49_236790	0.88378	0.0036	0.004	TGME49_chrX	5503773	5510577	Other	hypothetical protein
TGME49_329500	0.88358	0.3263	0.3693	tgme49_asmbl.1912	12825	14068	Other	hypothetical protein
TGME49_212810	0.88335	0.0438	0.0496	TGME49_chrV	613843	630704	Other	hypothetical protein
TGME49_309110	0.88328	0.043	0.0487	TGME49_chrXI	504450	512164	Other	tRNA methyl transferase
TGME49_257480	0.88315	0.0115	0.013	TGME49_chrVIIb	4023748	4026051	Other	NADP-dependent succinate-semialdehyde dehydrogenase
TGME49_246000	0.883	0.0112	0.0127	TGME49_chrXII	2585062	2587908	Other	large subunit ribosomal protein IMG2
TGME49_208380	0.88273	0.0116	0.0131	TGME49_chrIb	642140	644105	Other	hypothetical protein
TGME49_235610	0.88234	0.007	0.0079	TGME49_chrX	4978044	4988296	Other	ATPase, AAA family protein
TGME49_306300	0.88175	0.0304	0.0345	TGME49_chrIX	5923407	5934647	Other	hypothetical protein
TGME49_207920	0.88116	0.0291	0.033	TGME49_chrIb	437184	442537	Other	hypothetical protein
TGME49_284610	0.88111	0.0068	0.0078	TGME49_chrV	2675429	2676709	Other	hypothetical protein
TGME49_277705	0.8807	0.1656	0.188	TGME49_chrXII	6566002	6567251	Other	hypothetical protein
TGME49_269365	0.8806	0.0176	0.02	TGME49_chrVIII	5868237	5871936	Other	hypothetical protein
TGME49_278300	0.8804	0.1209	0.1373	TGME49_chrXII	6164950	6165488	TgFAM A	Toxoplasma gondii family A protein
TGME49_244480	0.88017	0.0202	0.023	TGME49_chrVI	3303680	3305410	Other	peptidase M16 inactive domain-containing protein
TGME49_270700	0.87937	0.0244	0.0277	TGME49_chrVIII	5066192	5069716	Other	hypothetical protein
TGME49_260290	0.87878	0.043	0.0489	TGME49_chrVIIb	2394593	2395267	Other	hypothetical protein
TGME49_227810	0.87867	0.0148	0.0169	TGME49_chrX	804735	808540	ROP protein	rhoptry kinase family protein ROP11 (incomplete catalytic triad)
TGME49_313580	0.87743	0.1767	0.2014	TGME49_chrXI	3485553	3490266	Other	cytochrome b5 family heme/steroid binding domain-containing protein
TGME49_322110	0.87742	0.0356	0.0405	tgme49_asmbl.25	8443	9700	Other	hypothetical protein
TGME49_200360	0.87616	0.0158	0.0181	TGME49_chrVIII	6824308	6825403	Other	hypothetical protein
TGME49_258900	0.87604	0.009	0.0103	TGME49_chrVIIb	3098130	3101472	Other	hypothetical protein
TGME49_243635	0.87539	0.0446	0.051	TGME49_chrVI	2761220	2774495	Other	hypothetical protein
TGME49_206360	0.87492	0.0091	0.0104	TGME49_chrVIIa	1042636	1048024	Other	peptidyl-tRNA hydrolase domain-containing protein
TGME49_202970	0.87439	0.0188	0.0215	TGME49_chrVIIa	2908289	2918361	Other	hypothetical protein
TGME49_217800	0.87436	0.0195	0.0223	TGME49_chrXII	2136823	2143887	Other	hypothetical protein
TGME49_271270	0.87414	0.0176	0.0202	TGME49_chrVIII	4611381	4617860	Other	hypothetical protein
TGME49_252280	0.87256	0.0427	0.0489	TGME49_chrIII	458327	465814	Other	hypothetical protein
TGME49_268790	0.87249	0.0129	0.0148	TGME49_chrVIII	6290941	6293237	Other	hypothetical protein
TGME49_318575	0.87214	0.0175	0.0201	TGME49_chrIV	1217215	1219068	Other	hypothetical protein
TGME49_232100	0.87214	0.0403	0.0462	TGME49_chrVIII	1854406	1859181	Other	RAP domain-containing protein
TGME49_321490	0.87113	0.0492	0.0565	TGME49_chrIb	1768332	1772883	SAG protein	SAG-related sequence SRS12A
TGME49_221922	0.87063	0.0266	0.0305	TGME49_chrII	696597	701071	Other	NifU family domain-containing protein
TGME49_214400	0.87057	2.1252	2.4412	TGME49_chrX	6275989	6277336	Other	hypothetical protein
TGME49_283585	0.87043	0.0142	0.0163	TGME49_chrV	3068905	3071806	Other	hypothetical protein
TGME49_236820	0.86991	0.0095	0.0109	TGME49_chrX	5523085	5527154	Other	hypothetical protein
TGME49_260490	0.86946	0.0118	0.0136	TGME49_chrVIIb	2206884	2212351	Other	hypothetical protein
TGME49_203830	0.86921	0.0189	0.0217	TGME49_chrVIIa	2190265	2199920	Other	FHA domain-containing protein
TGME49_218500	0.86918	0.0172	0.0198	TGME49_chrXII	1486957	1493469	Other	hypothetical protein
TGME49_289277	0.86896	0.0592	0.0681	TGME49_chrIX	3130093	3131698	Other	hypothetical protein
TGME49_248540	0.86819	0.1113	0.1282	TGME49_chrXII	3959491	3983779	Other	hypothetical protein
TGME49_254290	0.8677	0.0414	0.0478	TGME49_chrIII	1577312	1583780	Other	hypothetical protein
TGME49_270130	0.86729	0.0301	0.0347	TGME49_chrVIII	5391427	5392733	Other	hypothetical protein
TGME49_242340	0.86717	0.3032	0.3496	TGME49_chrVI	1974527	1977536	Other	ribosomal protein RPS29
TGME49_257810	0.86572	0.6155	0.711	TGME49_chrVIIb	3767719	3771210	Other	hypothetical protein
TGME49_292260	0.86559	0.0297	0.0343	TGME49_chrIX	4648692	4650910	SAG protein	SAG-related sequence SRS36B
TGME49_257650	0.86508	0.0826	0.0955	TGME49_chrVIIb	3930950	3933802	Other	hypothetical protein
TGME49_231450	0.86424	0.0247	0.0286	TGME49_chrVIII	1433198	1433674	Other	hypothetical protein
TGME49_213610	0.86387	0.0146	0.0169	TGME49_chrV	1167673	1174256	Other	hypothetical protein
TGME49_221590	0.86316	0.0108	0.0126	TGME49_chrII	466259	471445	Other	dual specificity phosphatase, catalytic domain-containing protein
TGME49_291620	0.86303	0.0278	0.0322	TGME49_chrIX	4292604	4302078	Other	hypothetical protein
TGME49_254410	0.86214	0.07	0.0812	TGME49_chrIII	1713345	1721954	Other	protein phosphatase 2C, putative
TGME49_242370	0.86209	0.0102	0.0118	TGME49_chrVI	1995730	1999838	Other	hypothetical protein
TGME49_283720	0.86161	0.0494	0.0573	TGME49_chrV	3012612	3017526	Other	phosphotyrosyl phosphate activator (ptpa) protein
TGME49_314422	0.86111	0.013	0.0151	TGME49_chrXI	4088414	4094729	Other	rhodanese family domain-containing protein
TGME49_207780	0.86101	0.0237	0.0275	TGME49_chrIb	299633	300831	Other	hypothetical protein
TGME49_251665	0.86067	0.0276	0.032	TGME49_chrXII	5515165	5516258	Other	hypothetical protein
TGME49_211880	0.86064	0.0104	0.012	TGME49_chrX	4155260	4155832	Other	hypothetical protein
TGME49_285272	0.86024	0.0154	0.0179	TGME49_chrV	2464911	2469549	Other	hypothetical protein
TGME49_250680	0.86007	0.0114	0.0133	TGME49_chrXII	5094234	5107977	Other	TBC domain-containing kinase (incomplete catalytic triad)
TGME49_241870	0.85994	0.0089	0.0103	TGME49_chrVI	1775859	1785424	Other	tRNA ligase class I (E and Q), catalytic domain-containing protein
TGME49_237195	0.85886	0.0148	0.0173	TGME49_chrX	5772581	5777584	Other	hypothetical protein
TGME49_219175	0.85866	0.0099	0.0115	TGME49_chrXII	1094200	1095100	Other	hypothetical protein
TGME49_313665	0.85849	0.0133	0.0155	TGME49_chrXI	3588754	3591350	Other	hypothetical protein
TGME49_319890	0.85848	0.029	0.0338	TGME49_chrIV	693636	694786	Other	hypothetical protein
TGME49_216053	0.85781	0.0135	0.0158	TGME49_chrXI	6432912	6436449	Other	hypothetical protein
TGME49_281470	0.85774	0.0401	0.0468	TGME49_chrVIIa	4139899	4142818	Other	hypothetical protein
TGME49_271950	0.85725	0.041	0.0478	TGME49_chrVIII	4269776	4274720	Other	hypothetical protein
TGME49_216770	0.85655	0.0139	0.0162	TGME49_chrXI	5902206	5902697	Other	hypothetical protein
TGME49_252300	0.85633	0.0185	0.0216	TGME49_chrIII	483121	484469	Other	hypothetical protein
TGME49_301200	0.85621	0.1704	0.1991	TGME49_chrIV	2304581	2306364	Other	hypothetical protein
TGME49_264670	0.85605	0.0142	0.0166	TGME49_chrIX	2116655	2133579	Other	DNA polymerase family B protein
TGME49_203685	0.85586	0.0077	0.009	TGME49_chrVIIa	2344033	2347735	Other	hypothetical protein
TGME49_257625	0.85566	0.0396	0.0462	TGME49_chrVIIb	3938685	3942862	Other	tetrahydrofolate dehydrogenase/cyclohydrolase, NAD(P)-binding domain-containing protein
TGME49_306010	0.85539	0.0042	0.0049	TGME49_chrIX	5723275	5723964	Other	hypothetical protein
TGME49_278565	0.85522	0.0039	0.0046	TGME49_chrXII	6020785	6022376	Other	hypothetical protein
TGME49_264120	0.85502	0.0124	0.0146	TGME49_chrVIIb	169420	178321	Other	Myb family DNA-binding domain-containing protein
TGME49_278840	0.85455	0.0108	0.0127	TGME49_chrXII	5828465	5832264	Other	hypothetical protein
TGME49_237835	0.85452	0.0189	0.0221	TGME49_chrIV	2579914	2580676	Other	hypothetical protein
TGME49_314515	0.85451	0.0155	0.0182	TGME49_chrXI	4163647	4169227	Other	hypothetical protein
TGME49_213920	0.8541	0.0139	0.0163	TGME49_chrV	1428849	1440483	Other	hypothetical protein
TGME49_268020	0.85361	0.0531	0.0622	TGME49_chrVIII	6694057	6705670	Other	transporter, major facilitator family protein
TGME49_212210	0.85354	0.0069	0.0081	TGME49_chrX	3977985	3980224	Other	hypothetical protein
TGME49_278800	0.8535	0.0253	0.0296	TGME49_chrXII	5862541	5872448	Other	zinc finger protein 36 family 3 protein
TGME49_259155	0.85304	0.0461	0.054	TGME49_chrVIIb	2933537	2937151	Other	hypothetical protein
TGME49_203050	0.85287	0.0164	0.0193	TGME49_chrVIIa	2824004	2836222	Other	AP2 domain transcription factor AP2VIIa-6
TGME49_238470	0.85269	0.1139	0.1335	TGME49_chrVI	241964	242613	SAG protein	SAG-related sequence SRS22C
TGME49_201520	0.85239	0.0954	0.1119	TGME49_chrVIIa	3893030	3898407	Other	protein phosphatase 2C domain-containing protein
TGME49_219690	0.85179	0.0062	0.0073	TGME49_chrXII	724712	727736	Other	hypothetical protein
TGME49_256080	0.85165	0.0026	0.003	TGME49_chrVIIb	4525507	4528811	Other	glycosyltransferase, group 2 family protein
TGME49_213240	0.8513	0.0664	0.0781	TGME49_chrV	867762	871952	Other	hypothetical protein
TGME49_301890	0.85013	0.0532	0.0626	TGME49_chrX	7480405	7483912	TgFAM B	Toxoplasma gondii family B protein
TGME49_263290	0.85001	0.0092	0.0108	TGME49_chrVIIb	650740	656081	Other	rhomboid protease ROM2
TGME49_269830	0.84996	0.016	0.0188	TGME49_chrVIII	5586338	5589238	Other	RAP domain-containing protein
TGME49_215520	0.8499	0.0165	0.0195	TGME49_chrX	6999483	7003654	Other	hypothetical protein
TGME49_259205	0.84917	0.0207	0.0244	TGME49_chrVIIb	2878022	2879137	Other	hypothetical protein
TGME49_257710	0.84887	0.0095	0.0112	TGME49_chrVIIb	3891574	3896943	Other	actin-like protein ALP 5
TGME49_232400	0.84858	0.011	0.0129	TGME49_chrVIII	2073453	2074694	Other	PAN domain-containing protein
TGME49_205370	0.84836	0.0113	0.0133	TGME49_chrVIIa	1435608	1440319	Other	hypothetical protein
TGME49_306520	0.84803	0.0064	0.0076	TGME49_chrIX	6154657	6160889	Other	tRNA pseudouridine synthase B, putative
TGME49_200130	0.848	0.1238	0.146	TGME49_chrXII	7033492	7035777	TgFAM C	Toxoplasma gondii family C protein
TGME49_285170	0.84778	0.0101	0.012	TGME49_chrV	2559657	2565678	Other	ribosomal RNA large subunit methyltransferase I, putative
TGME49_310235	0.84656	0.0135	0.016	TGME49_chrXI	1179437	1182837	Other	hypothetical protein
TGME49_250050	0.84649	0.0255	0.0302	TGME49_chrXII	4998755	5009029	Other	hypothetical protein
TGME49_313700	0.84648	0.0212	0.0251	TGME49_chrXI	3623708	3628146	Other	hypothetical protein
TGME49_239830	0.84528	0.0125	0.0148	TGME49_chrVI	950753	962234	Other	TBC domain-containing protein
TGME49_224750	0.8452	0.0808	0.0956	TGME49_chrX	2838590	2840685	SAG protein	SAG-related sequence SRS40F
TGME49_295100	0.84477	0.0087	0.0103	TGME49_chrIa	1396861	1407177	Other	hypothetical protein
TGME49_309080	0.84468	0.0536	0.0635	TGME49_chrXI	482084	488373	Other	hypothetical protein
TGME49_244680	0.84403	0.0852	0.1009	TGME49_chrVI	3445765	3451347	Other	hypothetical protein
TGME49_200440	0.84403	0.0146	0.0173	TGME49_chrVIII	6883172	6887049	Other	hypothetical protein
TGME49_265780	0.84338	0.0333	0.0394	TGME49_chrIX	1453596	1467919	Other	flagellar/basal body protein
TGME49_206630	0.8431	0.012	0.0143	TGME49_chrVIIa	768994	775054	Other	hypothetical protein
TGME49_232035	0.84294	0.021	0.0249	TGME49_chrVIII	1776244	1779705	Other	hypothetical protein
TGME49_238130	0.84256	0.3308	0.3926	TGME49_chrVI	71746	77795	Other	hypothetical protein
TGME49_287240	0.84102	0.0161	0.0191	TGME49_chrV	1499913	1503412	Other	hypothetical protein
TGME49_280460	0.84044	0.0087	0.0104	TGME49_chrVIIa	388316	395224	Other	AP2 domain transcription factor AP2VIIa-2
TGME49_217730	0.84044	0.0384	0.0457	TGME49_chrXII	2076673	2085306	Other	hypothetical protein
TGME49_226310	0.84038	0.0112	0.0133	TGME49_chrX	1725363	1730427	Other	zinc finger (CCCH type) motif-containing protein
TGME49_239890	0.84019	0.0039	0.0047	TGME49_chrVI	991333	995538	Other	SCP family extracellular subfamily protein
TGME49_276900	0.83965	0.0046	0.0055	TGME49_chrXII	6861999	6872705	Other	hypothetical protein
TGME49_227660	0.83954	0.0217	0.0259	TGME49_chrX	857731	861156	Other	DNA methyltransferase 2, putative
TGME49_275330	0.83936	0.0094	0.0112	TGME49_chrX	7184904	7191264	Other	ribosomal protein RPL29
TGME49_235590	0.83915	0.0069	0.0082	TGME49_chrX	4971407	4972118	Other	hypothetical protein
TGME49_266330	0.83913	0.0463	0.0551	TGME49_chrIX	1216883	1218333	TgFAM A	Toxoplasma gondii family A protein
TGME49_216140	0.83904	0.0028	0.0033	TGME49_chrXI	6382106	6387431	Phospholipid metabolism	tetratricopeptide repeat-containing protein
TGME49_232950	0.83887	0.0072	0.0086	TGME49_chrVIII	2291223	2293005	Other	hypothetical protein
TGME49_224680	0.8386	0.0177	0.0211	TGME49_chrX	2876727	2881933	Other	hypothetical protein
TGME49_280450	0.83787	0.0218	0.0261	TGME49_chrVIIa	395148	400968	Other	hypothetical protein
TGME49_311010	0.83768	0.0257	0.0307	TGME49_chrXI	1723252	1725936	Other	hypothetical protein
TGME49_227410	0.83763	0.0106	0.0127	TGME49_chrX	952991	958542	Other	hypothetical protein
TGME49_255460	0.83733	0.0026	0.0031	TGME49_chrVIIb	4805861	4810900	Other	EGF family domain-containing protein
TGME49_238000	0.83688	0.0034	0.004	TGME49_chrVI	4008	9292	Other	peptidyl-prolyl isomerase
TGME49_272560	0.83661	0.0071	0.0085	TGME49_chrVIII	3884798	3885175	SAG protein	SAG-related sequence SRS31B
TGME49_220380	0.8366	0.0244	0.0291	TGME49_chrV	339115	345251	Other	hypothetical protein
TGME49_227300	0.8358	0.0075	0.009	TGME49_chrX	1034034	1041686	Other	hypothetical protein
TGME49_232610	0.83566	0.004	0.0048	TGME49_chrVIII	2190365	2192903	Other	histone acetyltransferase subunit nua4 protein
TGME49_233490	0.83539	0.0142	0.017	TGME49_chrVIII	2674345	2681690	Other	hypothetical protein
TGME49_313273	0.83523	0.3246	0.3886	TGME49_chrXI	3233364	3233882	Other	hypothetical protein
TGME49_206380	0.83517	0.0166	0.0199	TGME49_chrVIIa	1031534	1042828	Other	hypothetical protein
TGME49_231880	0.8351	0.1372	0.1643	TGME49_chrVIII	1611796	1614122	Other	hypothetical protein
TGME49_203505	0.83495	0.1825	0.2186	TGME49_chrVIIa	2464528	2467902	Other	hypothetical protein
TGME49_271030	0.83488	0.0081	0.0097	TGME49_chrVIII	4765484	4770778	Other	AP2 domain transcription factor AP2VIII-6
TGME49_220630	0.83402	0.0392	0.047	TGME49_chrV	491415	501680	Other	hypothetical protein
TGME49_222180	0.8338	0.0301	0.0361	TGME49_chrII	933220	934972	Other	hypothetical protein
TGME49_214120	0.83318	0.0345	0.0414	TGME49_chrX	6041988	6047814	Other	hypothetical protein
TGME49_239580	0.83304	0.0122	0.0146	TGME49_chrVI	773691	782235	Other	hypothetical protein
TGME49_253760	0.83252	0.0095	0.0115	TGME49_chrIII	1182695	1184312	Other	hypothetical protein
TGME49_232260	0.83241	0.0031	0.0038	TGME49_chrVIII	1983047	1985763	Other	hypothetical protein
TGME49_272210	0.83226	0.0185	0.0223	TGME49_chrVIII	4134153	4139687	Other	hypothetical protein
TGME49_255720	0.83213	0.0298	0.0358	TGME49_chrVIIb	4699916	4701292	Other	hypothetical protein
TGME49_226330	0.83195	0.0354	0.0426	TGME49_chrX	1709233	1714334	Other	hypothetical protein
TGME49_221570	0.83143	0.0119	0.0143	TGME49_chrII	445086	448145	Other	pre-rRNA-processing protein, putative
TGME49_259880	0.83079	0.0182	0.0219	TGME49_chrVIIb	2636548	2639665	Other	hypothetical protein
TGME49_295600	0.83028	0.0206	0.0249	TGME49_chrIa	1704365	1705621	SAG protein	SAG-related sequence SRS10
TGME49_306040	0.82993	0.0686	0.0827	TGME49_chrIX	5765926	5776073	Other	CHY zinc finger protein
TGME49_200450	0.82978	0.0172	0.0207	TGME49_chrVIII	6889595	6897057	Other	hypothetical protein
TGME49_273130	0.82962	0.0977	0.1178	TGME49_chrVIII	3642452	3643733	SAG protein	SAG-related sequence SRS30A
TGME49_245640	0.82943	0.0115	0.0139	TGME49_chrXII	2441561	2446916	Other	hypothetical protein
TGME49_272490	0.82938	0.0117	0.0141	TGME49_chrVIII	3939689	3942775	Heme biosynthesis	protoporphyrinogen oxidase
TGME49_263160	0.82913	0.1906	0.2299	TGME49_chrVIIb	755803	756456	Other	hypothetical protein
TGME49_275795	0.82912	0.0145	0.0175	TGME49_chrIII	230789	232286	Other	hypothetical protein
TGME49_219348	0.82901	0.0902	0.1088	TGME49_chrXI	630489	632258	SAG protein	SAG-related sequence SRS55M
TGME49_266620	0.8289	0.0046	0.0056	TGME49_chrIX	1070589	1073930	Other	thioredoxin domain-containing protein
TGME49_245500	0.82881	0.0081	0.0098	TGME49_chrXII	2311590	2324053	Other	dipeptidyl peptidase iv (dpp iv) n-terminal region domain-containing protein
TGME49_216830	0.82847	0.0151	0.0183	TGME49_chrXI	5859125	5861897	Other	DTW domain-containing protein
TGME49_283882	0.82759	0.0252	0.0304	TGME49_chrV	2882661	2883458	Other	hypothetical protein
TGME49_292340	0.82743	0.0074	0.0089	TGME49_chrIX	4696594	4704211	Other	zinc finger, C3HC4 type (RING finger) domain-containing protein
TGME49_264210	0.82729	0.0048	0.0058	TGME49_chrVIIb	79198	82870	Other	hypothetical protein
TGME49_209620	0.82693	0.0073	0.0088	TGME49_chrIb	1362590	1366587	Other	eukaryotic aspartyl protease superfamily protein
TGME49_294785	0.82675	0.0064	0.0078	TGME49_chrIa	1142111	1143899	Other	zinc finger (CCCH type) motif-containing protein
TGME49_221480	0.82649	0.0187	0.0226	TGME49_chrII	386704	394457	Other	hypothetical protein
TGME49_278320	0.82617	0.0759	0.0918	TGME49_chrXII	6159257	6160352	TgFAM A	Toxoplasma gondii family A protein
TGME49_320240	0.82609	0.0741	0.0897	TGME49_chrIV	421151	424148	SAG protein	SAG-related sequence SRS15B
TGME49_313770	0.82605	0.0287	0.0347	TGME49_chrXI	3677171	3687274	Other	hypothetical protein
TGME49_253800	0.8254	0.0144	0.0174	TGME49_chrIII	1204932	1211695	Other	ribosomal protein L15, putative
TGME49_232000	0.82463	0.0115	0.0139	TGME49_chrVIII	1742006	1746642	Other	hypothetical protein
TGME49_311230	0.82457	0.0323	0.0392	TGME49_chrXI	1880478	1900721	Other	hypothetical protein
TGME49_277020	0.82442	0.0333	0.0403	TGME49_chrXII	6786170	6787323	Other	hypothetical protein
TGME49_212290	0.82438	0.0041	0.005	TGME49_chrX	3940321	3943437	Other	ribosomal protein RPS19
TGME49_230640	0.82399	0.0057	0.0069	TGME49_chrVIII	926939	928659	Other	hypothetical protein
TGME49_254630	0.82379	0.0035	0.0043	TGME49_chrIII	1867172	1872583	Other	CMGC kinase
TGME49_291340	0.82359	0.024	0.0291	TGME49_chrIX	4254461	4262638	Other	hypothetical protein
TGME49_306890	0.82342	0.0106	0.0128	TGME49_chrXI	211429	215580	Other	hypothetical protein
TGME49_205720	0.82307	0.0026	0.0032	TGME49_chrVIIa	1197625	1201754	Purine metabolism	Adenosine/AMP deaminase domain-containing protein
TGME49_225540	0.82299	0.0117	0.0142	TGME49_chrX	2170771	2174624	Other	hypothetical protein
TGME49_312370	0.82267	0.0534	0.0649	TGME49_chrXI	2638657	2645692	Other	RNA pseudouridine synthase superfamily protein
TGME49_308980	0.82243	0.028	0.034	TGME49_chrXI	408907	417687	Other	hypothetical protein
TGME49_295610	0.82163	0.0182	0.0221	TGME49_chrIa	1679833	1702720	Other	histone lysine methyltransferase, SET, putative
TGME49_311390	0.82049	0.0079	0.0096	TGME49_chrXI	2043473	2046513	Other	tRNA (guanine(9)-N(1))-methyltransferase
TGME49_248425	0.82043	0.0213	0.0259	TGME49_chrXII	3844811	3848193	Other	hypothetical protein
TGME49_293860	0.82025	0.0041	0.005	TGME49_chrIa	613785	618451	Other	hypothetical protein
TGME49_299260	0.81976	0.0143	0.0175	TGME49_chrIII	2088730	2090584	Other	hypothetical protein
TGME49_224670	0.81962	0.0178	0.0217	TGME49_chrX	2886496	2900265	Other	DnaJ domain-containing protein
TGME49_203270	0.81906	0.0441	0.0539	TGME49_chrVIIa	2625125	2631309	Other	ATP-dependent Clp endopeptidase, proteolytic subunit ClpP domain-containing protein
TGME49_312270	0.81892	0.0452	0.0552	TGME49_chrXI	2554321	2558475	ROP protein	rhoptry protein ROP13
TGME49_276200	0.81852	0.047	0.0574	TGME49_chrIII	50750	64177	Other	hypothetical protein
TGME49_243150	0.81839	0.1163	0.1421	TGME49_chrVI	2418425	2420571	TgFAM A	Toxoplasma gondii family A protein
TGME49_218490	0.81822	0.0228	0.0278	TGME49_chrXII	1496816	1511124	Other	hypothetical protein
TGME49_306990	0.81796	0.2589	0.3165	TGME49_chrXI	134623	135282	Other	hypothetical protein
TGME49_247270	0.81762	0.023	0.0282	TGME49_chrXII	3203767	3210189	Other	hypothetical protein
TGME49_224180	0.81748	0.0222	0.0272	TGME49_chrX	3273537	3281942	Other	hypothetical protein
TGME49_258225	0.81726	0.0083	0.0102	TGME49_chrVIIb	3493515	3494113	Other	hypothetical protein
TGME49_301000	0.81696	0.0177	0.0216	TGME49_chrIV	2259848	2266164	Other	methyltransferase
TGME49_209870	0.81657	0.1266	0.155	TGME49_chrIb	1500541	1506997	Other	HAD hydrolase, family IIA protein
TGME49_214370	0.81601	0.0063	0.0078	TGME49_chrX	6266485	6271298	Other	hypothetical protein
TGME49_244550	0.81586	0.017	0.0209	TGME49_chrVI	3351928	3355872	Other	hypothetical protein
TGME49_273330	0.81579	0.0367	0.045	TGME49_chrVIII	3587812	3591126	Other	hypothetical protein
TGME49_257595	0.81529	0.026	0.0319	TGME49_chrVIIb	3953639	3960467	Other	hypothetical protein
TGME49_240575	0.81498	0.0055	0.0067	TGME49_chrVI	1325473	1327312	Other	type iib dna topoisomerase
TGME49_219742	0.81491	0.0263	0.0323	TGME49_chrXII	667743	670598	Other	hypothetical protein
TGME49_279400	0.81405	0.0065	0.008	TGME49_chrIX	202657	205355	Other	glutaredoxin, putative
TGME49_270940	0.81362	0.012	0.0147	TGME49_chrVIII	4845343	4850530	Other	hypothetical protein
TGME49_221440	0.81328	0.0222	0.0273	TGME49_chrII	347273	356574	Other	RPGR, putative
TGME49_260000	0.81289	0.0293	0.036	TGME49_chrVIIb	2531962	2539671	Other	hypothetical protein
TGME49_221980	0.81286	0.0379	0.0466	TGME49_chrII	733196	738252	Other	U1 zinc finger protein
TGME49_318770	0.81261	0.0196	0.0242	TGME49_chrIV	1090163	1102319	Other	aurora kinase(incomplete catalytic triad)
TGME49_204350	0.81228	0.0072	0.0089	TGME49_chrVIIa	1858897	1866539	Other	hypothetical protein
TGME49_239885	0.81163	0.0329	0.0406	TGME49_chrVI	592228	614932	Other	hypothetical protein
TGME49_221630	0.81073	0.0172	0.0212	TGME49_chrII	496465	506984	Other	hypothetical protein
TGME49_259670	0.81027	0.0054	0.0067	TGME49_chrVIIb	2722910	2726969	Other	von Willebrand factor type A domain-containing protein
TGME49_264100	0.80986	0.0111	0.0137	TGME49_chrVIIb	185076	185588	Other	hypothetical protein
TGME49_315400	0.8098	0.0421	0.052	TGME49_chrXI	4689766	4691800	SAG protein	SAG-related sequence SRS53D
TGME49_238980	0.80941	0.0122	0.0151	TGME49_chrVI	369524	374194	Other	hypothetical protein
TGME49_203560	0.80936	0.0261	0.0322	TGME49_chrVIIa	2432772	2433448	Other	hypothetical protein
TGME49_258080	0.80912	0.0269	0.0333	TGME49_chrVIIb	3592441	3603873	Other	hypothetical protein
TGME49_266080	0.80864	0.0142	0.0176	TGME49_chrIX	1314712	1319300	Other	hypothetical protein
TGME49_318480	0.80832	0.0005	0.0007	TGME49_chrIV	1284617	1296453	Other	SWI2/SNF2-containing protein RAD5
TGME49_283870	0.8083	0.1176	0.1455	TGME49_chrV	2892502	2893246	Other	hypothetical protein
TGME49_251510	0.80811	0.1037	0.1284	TGME49_chrXII	5435446	5446198	Other	Ulp1 protease family, C-terminal catalytic domain-containing protein
TGME49_295910	0.80665	0.0082	0.0101	TGME49_chrIa	1489770	1494402	Other	ATP-dependent Clp protease adaptor protein ClpS protein
TGME49_203540	0.80569	0.0098	0.0122	TGME49_chrVIIa	2433624	2441166	Other	RNA binding protein, putative
TGME49_271010	0.80503	0.0223	0.0277	TGME49_chrVIII	4785249	4792805	Other	hypothetical protein
TGME49_293330	0.80469	0.0197	0.0245	TGME49_chrIa	260991	268175	Other	hypothetical protein
TGME49_288420	0.80461	0.0154	0.0191	TGME49_chrIX	2509516	2521916	Other	hypothetical protein
TGME49_244040	0.80303	0.0304	0.0379	TGME49_chrVI	2972061	2987533	Other	HEAT repeat-containing protein
TGME49_267020	0.80286	0.089	0.1109	TGME49_chrIX	843170	847929	Other	hypothetical protein
TGME49_224560	0.80271	0.027	0.0336	TGME49_chrX	2975739	2976679	Other	hypothetical protein
TGME49_281575	0.80259	0.396	0.4934	TGME49_chrVIIa	4202320	4204117	Other	hypothetical protein
TGME49_244165	0.80225	0.1462	0.1823	TGME49_chrVI	3082043	3084314	Other	hypothetical protein
TGME49_217555	0.802	0.0088	0.0109	TGME49_chrXII	1907274	1910026	Other	hypothetical protein
TGME49_227970	0.80081	0.0161	0.0202	TGME49_chrX	699143	702050	Other	histone family DNA-binding protein
TGME49_205200	0.80068	0.0132	0.0165	TGME49_chrVIIa	1546734	1553816	Other	hypothetical protein
TGME49_289760	0.80058	0.0146	0.0182	TGME49_chrIX	3430987	3435236	Other	hypothetical protein
TGME49_221350	0.80036	0.0233	0.0291	TGME49_chrII	277268	281470	Other	Ctr copper transporter family protein
TGME49_211280	0.80019	0.0411	0.0513	TGME49_chrIV	1853805	1859929	Other	hypothetical protein
TGME49_207410	0.7999	0.0116	0.0146	TGME49_chrIb	40401	46324	Other	tetratricopeptide repeat-containing protein
TGME49_256975	0.79954	0.0367	0.0459	TGME49_chrVIIb	4312147	4313028	Other	hypothetical protein
TGME49_244720	0.79952	0.023	0.0288	TGME49_chrVI	3481864	3491061	Other	hypothetical protein
TGME49_224235	0.79942	0.0172	0.0216	TGME49_chrX	3196620	3200729	Other	translation initiation factor IF-3 protein
TGME49_316110	0.79928	0.0104	0.0131	TGME49_chrXI	5134556	5139420	Other	ribosomal protein RPS15
TGME49_230602	0.7992	0.0085	0.0107	TGME49_chrVIII	893597	895557	Other	hypothetical protein
TGME49_207130	0.79869	0.0427	0.0535	TGME49_chrX	7412699	7413938	SAG protein	SAG-related sequence SRS49A
TGME49_320015	0.79837	0.0162	0.0203	TGME49_chrIV	579331	582819	Other	hypothetical protein
TGME49_214870	0.79822	0.0284	0.0356	TGME49_chrX	6556013	6559219	Other	ribosomal protein L9, N-terminal domain-containing protein
TGME49_288390	0.79817	0.0844	0.1057	TGME49_chrIX	2489438	2493542	Other	B3GNTL1 protein
TGME49_269860	0.79764	0.0035	0.0044	TGME49_chrVIII	5574437	5575853	Other	hypothetical protein
TGME49_288020	0.79752	0.0114	0.0143	TGME49_chrIX	2306471	2307040	Other	hypothetical protein
TGME49_272590	0.79701	0.009	0.0113	TGME49_chrVIII	3860318	3866305	Other	hypothetical protein
TGME49_278080	0.79685	0.0227	0.0285	TGME49_chrXII	6309575	6312079	TgFAM A	Toxoplasma gondii family A protein
TGME49_270890	0.79622	0.0122	0.0153	TGME49_chrVIII	4901564	4905159	Other	hypothetical protein
TGME49_297310	0.796	0.0299	0.0376	TGME49_chrII	1665808	1669462	Other	hypothetical protein
TGME49_285700	0.79587	0.0225	0.0282	TGME49_chrV	2277263	2283559	Other	ubiquitin fusion degradation protein UFD1AP
TGME49_210783	0.79548	0.012	0.0151	TGME49_chrIV	2063921	2065468	Other	hypothetical protein
TGME49_281610	0.79473	0.2434	0.3063	TGME49_chrVIIa	4220484	4221974	Other	hypothetical protein
TGME49_258622	0.79468	0.0088	0.0111	TGME49_chrVIIb	3303216	3304866	Other	hypothetical protein
TGME49_266730	0.79464	0.0061	0.0077	TGME49_chrIX	993261	999946	Other	leucyl-tRNA synthetase (LeuRS2)
TGME49_201150	0.7945	0.015	0.0188	TGME49_chrVIIa	3994082	4005560	Other	heavy metal translocating P-type ATPase subfamily protein
TGME49_251570	0.79443	0.0486	0.0611	TGME49_chrXII	5462670	5468514	Other	CAAX amino terminal protease family protein
TGME49_260280	0.79395	0.0633	0.0797	TGME49_chrVIIb	2396383	2396904	Other	hypothetical protein
TGME49_311905	0.79387	0.0968	0.122	TGME49_chrXI	2364741	2371145	Other	hypothetical protein
TGME49_229240	0.79374	0.0035	0.0044	TGME49_chrVIII	107610	108422	Other	hypothetical protein
TGME49_202735	0.7937	2.1148	2.6645	TGME49_chrVIIa	3072373	3074468	Other	hypothetical protein
TGME49_315390	0.79337	0.029	0.0366	TGME49_chrXI	4686203	4687501	SAG protein	SAG-related sequence SRS53C
TGME49_204120	0.79186	0.085	0.1073	TGME49_chrVIIa	1973855	1979278	Other	hypothetical protein
TGME49_320750	0.79183	0.0078	0.0098	TGME49_chrIV	96303	102271	Other	hypothetical protein
TGME49_297090	0.79088	0.0121	0.0152	TGME49_chrII	1525865	1527209	Other	hypothetical protein
TGME49_308020	0.79067	0.0414	0.0524	TGME49_chrXII	508546	512330	SAG protein	SAG-related sequence SRS57
TGME49_310350	0.79061	0.0644	0.0814	TGME49_chrXI	1275908	1288833	Other	PGAP1 family protein
TGME49_208910	0.7903	0.0396	0.0501	TGME49_chrIb	910663	923143	Other	hypothetical protein
TGME49_306450	0.79026	0.0793	0.1003	TGME49_chrIX	6091233	6094733	Fatty acid biosynthesis	short chain dehydrogenase family protein, putative
TGME49_204140	0.79014	0.016	0.0202	TGME49_chrVIIa	1950105	1959969	Other	PHD-finger domain-containing protein
TGME49_200385	0.78979	0.0078	0.0099	TGME49_chrVIII	6836179	6844833	Other	Myb family DNA-binding domain-containing protein
TGME49_212830	0.78932	0.0473	0.0599	TGME49_chrV	639736	640491	Other	expressed protein JLP1
TGME49_251958	0.78911	0.0879	0.1114	TGME49_chrXII	5684629	5686700	SAG protein	SAG-related sequence SRS59B
TGME49_228760	0.789	0.0084	0.0106	TGME49_chrX	153991	157049	Other	hypothetical protein
TGME49_234390	0.78896	0.0141	0.0179	TGME49_chrX	4333081	4336985	Other	hypothetical protein
TGME49_258220	0.7889	0.2424	0.3073	TGME49_chrVIIb	3496660	3498940	Other	hypothetical protein
TGME49_293252	0.78824	0.0103	0.0131	TGME49_chrIa	201338	208369	Other	hypothetical protein
TGME49_295850	0.78822	0.0134	0.017	TGME49_chrIa	1494583	1508323	Other	cyclic nucleotide-binding domain-containing protein
TGME49_318880	0.78814	0.0106	0.0134	tgme49_asmbl.8	5521	10311	Other	hypothetical protein
TGME49_240900	0.7881	0.0252	0.032	TGME49_chrVI	1539091	1549849	Other	AP2 domain transcription factor AP2VI-2
TGME49_291690	0.78756	0.0067	0.0084	TGME49_chrIX	4341241	4345874	Other	hypothetical protein
TGME49_230040	0.78751	0.03	0.0381	TGME49_chrVIII	562293	562947	Other	hypothetical protein
TGME49_234430	0.78746	0.0404	0.0513	TGME49_chrX	4376523	4387108	Other	hypothetical protein
TGME49_211460	0.78711	0.0134	0.017	TGME49_chrIV	1696428	1701586	Other	hypothetical protein
TGME49_300990	0.7871	0.0162	0.0205	TGME49_chrIV	2248782	2255114	TgFAM C	Toxoplasma gondii family C protein
TGME49_255635	0.78692	0.0077	0.0098	TGME49_chrVIIb	4759626	4764947	Other	hypothetical protein
TGME49_292360	0.7867	0.0089	0.0113	TGME49_chrIX	4706270	4715489	Other	hypothetical protein
TGME49_306950	0.78669	0.0236	0.03	TGME49_chrXI	165162	174206	Other	RAP domain-containing protein
TGME49_271080	0.78619	0.0083	0.0106	TGME49_chrVIII	4739245	4741659	Other	hypothetical protein
TGME49_291660	0.78612	0.0059	0.0075	TGME49_chrIX	4318508	4320249	Other	hypothetical protein
TGME49_281500	0.78608	0.0631	0.0802	TGME49_chrVIIa	4154248	4157220	Other	hypothetical protein
TGME49_250780	0.78584	0.0262	0.0333	TGME49_chrXII	5201577	5213509	Other	Zn-finger in ubiquitin-hydrolases domain-containing protein
TGME49_249450	0.78483	0.016	0.0204	TGME49_chrXII	4543777	4548867	Other	hypothetical protein
TGME49_230650	0.78481	0.0104	0.0133	TGME49_chrVIII	929619	934475	Other	hypothetical protein
TGME49_310798	0.78454	0.0271	0.0345	TGME49_chrXI	1597263	1599066	Other	hypothetical protein
TGME49_294790	0.78433	0.0054	0.0068	TGME49_chrIa	1145661	1147574	MIC protein	hypothetical protein
TGME49_220440	0.78369	0.0232	0.0295	TGME49_chrV	376370	383638	Other	cyclin-dependent kinase regulatory subunit protein
TGME49_286540	0.78336	0.0108	0.0138	TGME49_chrV	1789405	1790790	Other	hypothetical protein
TGME49_266310	0.78335	0.0094	0.012	TGME49_chrIX	1225339	1233243	Other	Alpha-1,3-mannosyl-glycoprotein 2-beta-N-acetylglucosaminyltransferase
TGME49_263140	0.78316	0.0767	0.098	TGME49_chrVIIb	762985	777319	Other	SWI2/SNF2-containing protein RAD26
TGME49_242460	0.78287	0.0102	0.0131	TGME49_chrVI	2061190	2068658	Other	mitochondrial carrier superfamily protein
TGME49_312690	0.78284	0.0223	0.0285	TGME49_chrXI	2906161	2907845	Other	hypothetical protein
TGME49_202040	0.78278	0.0107	0.0137	TGME49_chrVIIa	3668911	3677526	Other	hypothetical protein
TGME49_297450	0.78265	0.08	0.1023	TGME49_chrII	1787414	1791811	Other	hypothetical protein
TGME49_288045	0.78234	0.0375	0.048	TGME49_chrIX	2323838	2327672	Other	hypothetical protein
TGME49_207730	0.78218	0.0128	0.0163	TGME49_chrIb	245017	250504	Other	hypothetical protein
TGME49_270210	0.78204	0.0127	0.0162	TGME49_chrVIII	5333301	5339549	Other	kinesin motor domain-containing protein
TGME49_320540	0.78136	0.0103	0.0132	TGME49_chrIV	276723	278286	Other	hypothetical protein
TGME49_237830	0.78132	0.1127	0.1443	TGME49_chrIV	2565187	2578369	Other	DNA polymerase I domain-containing protein
TGME49_296340	0.78081	2.1255	2.7222	TGME49_chrV	511330	512288	Other	hypothetical protein
TGME49_319520	0.78072	0.0325	0.0416	TGME49_chrIV	941216	950782	Other	hypothetical protein
TGME49_286190	0.77961	0.0479	0.0615	TGME49_chrV	1926245	1932050	Other	hypothetical protein
TGME49_206650	0.77954	0.0223	0.0287	TGME49_chrVIIa	747628	755008	Other	zinc finger, c2h2 type domain-containing protein
TGME49_243360	0.77917	0.0114	0.0147	TGME49_chrVI	2587987	2588481	Other	hypothetical protein
TGME49_268220	0.77909	0.0444	0.057	TGME49_chrVIII	6631349	6636865	Other	hypothetical protein
TGME49_286130	0.77882	0.0201	0.0258	TGME49_chrV	1968745	1974660	Other	hypothetical protein
TGME49_226470	0.77879	0.0135	0.0173	TGME49_chrX	1607575	1618478	Other	hypothetical protein
TGME49_322500	0.77856	0.0267	0.0342	tgme49_asmbl.41	2098	3373	Other	hypothetical protein
TGME49_222980	0.77849	0.006	0.0077	TGME49_chrII	1354180	1357886	Other	hypothetical protein
TGME49_259150	0.77836	0.0512	0.0658	TGME49_chrVIIb	2939057	2944326	Other	hypothetical protein
TGME49_220350	0.77835	0.0235	0.0302	TGME49_chrV	310715	318211	Other	tRNA ligases class II (D, K and N) domain-containing protein
TGME49_221265	0.77833	0.0145	0.0186	TGME49_chrII	192282	194917	Other	hypothetical protein
TGME49_301380	0.77826	0.0188	0.0242	TGME49_chrIV	2420903	2432162	Other	elongation factor Tu GTP binding domain-containing protein
TGME49_251940	0.77794	0.0152	0.0196	TGME49_chrXII	5677936	5678913	Other	leucine rich repeat-containing protein
TGME49_240243	0.77779	0.0209	0.0269	TGME49_chrVI	1103233	1108567	Other	hypothetical protein
TGME49_239087	0.7776	0.0124	0.0159	TGME49_chrVI	455436	458236	Other	hypothetical protein
TGME49_225920	0.77724	0.0318	0.0409	TGME49_chrX	1930126	1939178	Other	hypothetical protein
TGME49_285770	0.77709	0.0178	0.0229	TGME49_chrV	2245265	2249575	Other	hypothetical protein
TGME49_222250	0.77708	0.0308	0.0396	TGME49_chrII	993491	999920	Other	hypothetical protein
TGME49_253615	0.77684	0.0264	0.034	TGME49_chrIII	1060225	1074296	Other	hypothetical protein
TGME49_257780	0.77674	0.013	0.0167	TGME49_chrVIIb	3820962	3826947	Other	hypothetical protein
TGME49_308850	0.77652	0.0168	0.0217	TGME49_chrXI	298500	303671	Other	hypothetical protein
TGME49_255210	0.77637	0.0351	0.0452	TGME49_chrVIIb	5000270	5008538	Other	ATPase, AAA family protein
TGME49_321460	0.77605	0.0433	0.0559	TGME49_chrIb	1783713	1785912	Other	hypothetical protein
TGME49_202640	0.77555	0.0275	0.0354	TGME49_chrVIIa	3138925	3149237	Other	RNA pseudouridine synthase superfamily protein
TGME49_301170	0.77462	0.2612	0.3372	TGME49_chrIV	2292764	2294340	SAG protein	SAG-related sequence SRS19D
TGME49_225220	0.77425	0.0106	0.0137	TGME49_chrX	2392748	2406861	Other	SCP family extracellular subfamily protein
TGME49_295770	0.77416	0.0139	0.0179	TGME49_chrIa	1510687	1520202	Other	hypothetical protein
TGME49_256950	0.77413	0.0378	0.0488	TGME49_chrVIIb	4333454	4335085	Other	hypothetical protein
TGME49_252370	0.77405	0.012	0.0154	TGME49_chrIII	516506	523610	Other	AP2 domain transcription factor AP2III-1
TGME49_207420	0.77385	0.0164	0.0211	TGME49_chrIb	47509	48670	Other	hypothetical protein
TGME49_232320	0.77376	0.0259	0.0334	TGME49_chrVIII	2008003	2016463	Other	hypothetical protein
TGME49_246200	0.77364	0.0176	0.0228	TGME49_chrXII	2742856	2747856	Other	zinc finger (CCCH type) motif-containing protein
TGME49_312210	0.77358	0.0214	0.0277	TGME49_chrXI	2504148	2505353	Other	hypothetical protein
TGME49_259860	0.77345	0.0412	0.0532	TGME49_chrVIIb	2651958	2660977	Other	hypothetical protein
TGME49_226670	0.77326	0.0281	0.0364	TGME49_chrX	1450309	1453212	Other	hypothetical protein
TGME49_294550	0.77312	0.0004	0.0006	TGME49_chrIa	932415	963846	Other	dynein heavy chain
TGME49_233280	0.77303	0.0114	0.0148	TGME49_chrVIII	2559427	2564273	Other	hypothetical protein
TGME49_270160	0.77265	0.0245	0.0317	TGME49_chrVIII	5362903	5367522	Other	hypothetical protein
TGME49_271320	0.77259	0.0834	0.108	TGME49_chrVIII	4568656	4571432	Other	hypothetical protein
TGME49_224010	0.77252	0.0059	0.0077	TGME49_chrX	3389955	3394147	Other	hypothetical protein
TGME49_232560	0.772	0.01	0.013	TGME49_chrVIII	2160945	2170127	Other	hypothetical protein
TGME49_280810	0.77111	0.0077	0.0099	TGME49_chrVIIa	56036	58843	Other	hypothetical protein
TGME49_262020	0.77103	0.1928	0.2501	TGME49_chrVIIb	1422796	1423692	Other	hypothetical protein
TGME49_288730	0.77095	0.1678	0.2176	TGME49_chrIX	2711658	2717678	Other	hypothetical protein
TGME49_271145	0.77055	0.0225	0.0292	TGME49_chrVIII	4663120	4687609	Other	hypothetical protein
TGME49_329710	0.77027	0.0359	0.0466	tgme49_asmbl.1937	2534	3997	SAG protein	SAG-related sequence SRS26I
TGME49_259900	0.77007	0.0175	0.0227	TGME49_chrVIIb	2622348	2625010	Other	hypothetical protein
TGME49_244030	0.76984	0.0255	0.0331	TGME49_chrVI	2968117	2971154	Other	inner membrane complex protein IMC3
TGME49_307770	0.76954	0.0094	0.0122	TGME49_chrXII	388444	399720	Pantothenate biosynthesis	fumble protein
TGME49_249520	0.76944	0.0196	0.0254	TGME49_chrXII	4587164	4588114	Other	hypothetical protein
TGME49_257690	0.7692	0.0139	0.018	TGME49_chrVIIb	3904823	3906304	Other	hypothetical protein
TGME49_285895	0.76917	0.025	0.0325	TGME49_chrV	2143486	2155620	Other	AP2 domain transcription factor AP2V-2
TGME49_263980	0.7691	0.0556	0.0723	TGME49_chrVIIb	259743	272910	Other	pentatricopeptide repeat domain-containing protein
TGME49_244645	0.76894	0.0109	0.0142	TGME49_chrVI	3420561	3422909	Other	hypothetical protein
TGME49_245740	0.76891	0.0312	0.0406	TGME49_chrXII	2516732	2519132	Other	hypothetical protein
TGME49_266980	0.76854	0.0171	0.0223	TGME49_chrIX	862242	864169	Other	hypothetical protein
TGME49_271410	0.76831	0.0414	0.0539	TGME49_chrVIII	4514743	4515378	Other	hypothetical protein
TGME49_228270	0.7682	0.043	0.0559	TGME49_chrX	444644	448681	Other	hypothetical protein
TGME49_235190	0.76788	0.0086	0.0112	TGME49_chrX	4745539	4757946	Other	hypothetical protein
TGME49_211695	0.76782	0.039	0.0508	TGME49_chrIV	1597771	1600422	Other	hypothetical protein
TGME49_277540	0.76726	0.0115	0.015	TGME49_chrXII	6624180	6632441	Other	hypothetical protein
TGME49_253530	0.76723	0.0181	0.0235	TGME49_chrIII	1014018	1016224	Other	hypothetical protein
TGME49_237810	0.76715	0.0397	0.0517	TGME49_chrIV	2545670	2546607	Other	hypothetical protein
TGME49_315640	0.76698	0.0285	0.0372	TGME49_chrXI	4868818	4873135	Other	lipoyl(octanoyl) transferase
TGME49_247290	0.76662	0.0231	0.0301	TGME49_chrXII	3222702	3233300	Other	hypothetical protein
TGME49_270190	0.76633	0.0229	0.0298	TGME49_chrVIII	5346664	5353564	Other	protein phosphatase 2C domain-containing protein
TGME49_271600	0.76627	0.0459	0.0599	TGME49_chrVIII	4450597	4452338	Other	hypothetical protein
TGME49_246760	0.76585	0.015	0.0196	TGME49_chrXII	2968881	2986724	Other	hypothetical protein
TGME49_215385	0.76531	0.0056	0.0073	TGME49_chrX	6938923	6941009	Other	transporter, major facilitator family protein
TGME49_224820	0.76517	0.0163	0.0213	TGME49_chrX	2807580	2810358	Other	hypothetical protein
TGME49_202030	0.76491	0.0174	0.0227	TGME49_chrVIIa	3679031	3688221	Other	hypothetical protein
TGME49_244140	0.76477	0.0166	0.0217	TGME49_chrVI	3060662	3066037	Other	hypothetical protein
TGME49_271400	0.76467	0.0431	0.0563	TGME49_chrVIII	4516413	4518291	Other	hypothetical protein
TGME49_312460	0.76441	0.0133	0.0174	TGME49_chrXI	2707661	2710187	Other	zinc finger, MYND-type containing 12 family protein
TGME49_274280	0.76392	0.1348	0.1764	TGME49_chrIX	142900	143196	Other	hypothetical protein
TGME49_256010	0.76342	0.0058	0.0075	TGME49_chrVIIb	4567590	4570661	Other	hypothetical protein
TGME49_212735	0.76234	0.0101	0.0132	tgme49_asmbl.1848	724	4669	Other	hypothetical protein
TGME49_235350	0.7618	0.0071	0.0093	TGME49_chrX	4793865	4800734	Other	cwfj family protein
TGME49_264752	0.76173	0.0236	0.0309	TGME49_chrIX	2056547	2070187	Other	HEAT repeat-containing protein
TGME49_305070	0.76173	0.0122	0.0161	TGME49_chrIX	5209024	5210230	Other	hypothetical protein
TGME49_289580	0.76165	0.0054	0.0071	TGME49_chrIX	3332466	3338264	Other	strictosidine synthase subfamily protein
TGME49_213310	0.76144	0.0703	0.0924	TGME49_chrV	919639	928540	Other	hypothetical protein
TGME49_261610	0.76038	0.0309	0.0406	TGME49_chrVIIb	1626778	1633817	Other	hypothetical protein
TGME49_311640	0.76021	0.0132	0.0173	TGME49_chrXI	2172380	2173228	Other	hypothetical protein
TGME49_254835	0.76015	0.0165	0.0217	TGME49_chrIII	1957315	1963930	Other	hypothetical protein
TGME49_253560	0.75973	0.0189	0.0249	TGME49_chrIII	1026570	1035718	Other	hypothetical protein
TGME49_230118	0.75956	0.5	0.6582	TGME49_chrVIII	610219	611783	Other	hypothetical protein
TGME49_258480	0.75872	0.0097	0.0127	TGME49_chrVIIb	3393308	3402507	Other	hypothetical protein
TGME49_202730	0.75868	0.0782	0.1031	TGME49_chrVIIa	3073966	3079826	Other	hypothetical protein
TGME49_321270	0.75863	0.0098	0.0129	TGME49_chrIb	1914998	1916245	Other	hypothetical protein
TGME49_206500	0.7584	0.0277	0.0365	TGME49_chrVIIa	919485	930213	Other	hypothetical protein
TGME49_262600	0.75837	0.0237	0.0312	TGME49_chrVIIb	1136351	1140611	Other	hypothetical protein
TGME49_318540	0.7583	0.0087	0.0114	TGME49_chrIV	1235179	1238639	Other	calcium binding egf domain-containing protein
TGME49_240390	0.75795	0.0208	0.0274	TGME49_chrVI	1244457	1254202	Other	calcium-dependent protein kinase
TGME49_211310	0.75792	0.019	0.0251	TGME49_chrIV	1834199	1846090	Other	hypothetical protein
TGME49_261970	0.75778	0.0394	0.052	TGME49_chrVIIb	1451279	1453566	Other	hypothetical protein
TGME49_221895	0.75776	0.0369	0.0487	TGME49_chrII	674237	676571	Other	hypothetical protein
TGME49_308940	0.75742	0.0359	0.0474	TGME49_chrXI	371841	379254	Other	hypothetical protein
TGME49_205615	0.75736	0.0496	0.0654	TGME49_chrVIIa	1261022	1275588	Other	hypothetical protein
TGME49_244320	0.75684	0.8379	1.1072	TGME49_chrVI	3188180	3192030	Other	ribosomal protein RPL24
TGME49_223095	0.75638	0.0132	0.0175	TGME49_chrII	1444629	1446893	Other	hypothetical protein
TGME49_311280	0.75591	0.0459	0.0607	TGME49_chrXI	1942175	1946313	Other	hypothetical protein
TGME49_207015	0.75579	0.1205	0.1594	TGME49_chrX	7338883	7341116	Other	hypothetical protein
TGME49_209670	0.75566	0.0554	0.0733	TGME49_chrIb	1392660	1394220	Other	hypothetical protein
TGME49_233157	0.75551	0.1499	0.1984	TGME49_chrVIII	2465097	2465801	Other	hypothetical protein
TGME49_213748	0.75517	0.582	0.7707	TGME49_chrV	1284549	1286598	Other	hypothetical protein
TGME49_297845	0.75384	0.0137	0.0182	TGME49_chrII	2079089	2081125	Other	hypothetical protein
TGME49_204315	0.75364	0.4205	0.5579	TGME49_chrVIIa	1884855	1887266	Other	hypothetical protein
TGME49_232550	0.75355	0.0067	0.0089	TGME49_chrVIII	2157527	2159392	Other	hypothetical protein
TGME49_246190	0.75352	0.0261	0.0346	TGME49_chrXII	2723332	2740899	Other	hypothetical protein
TGME49_209580	0.75332	0.0043	0.0057	TGME49_chrIb	1346465	1353247	Other	RNA methylase family UPF0020 protein
TGME49_232980	0.75293	0.0245	0.0326	TGME49_chrVIII	2307203	2314750	Other	hypothetical protein
TGME49_227350	0.75274	0.0046	0.0061	TGME49_chrX	1000191	1012420	Other	hypothetical protein
TGME49_203010	0.75263	0.0202	0.0268	TGME49_chrVIIa	2864556	2874761	Other	aurora kinase
TGME49_224270	0.75208	0.0244	0.0324	TGME49_chrX	3139008	3152943	Other	hypothetical protein
TGME49_315420	0.75187	0.0311	0.0414	TGME49_chrXI	4695884	4704654	Other	hypothetical protein
TGME49_289860	0.7517	0.007	0.0093	TGME49_chrIX	3490254	3491557	Other	hypothetical protein
TGME49_321410	0.75121	0.0247	0.0329	TGME49_chrIb	1825227	1841086	Other	hypothetical protein
TGME49_312435	0.75109	0.3165	0.4214	TGME49_chrXI	2684971	2688364	Other	hypothetical protein
TGME49_292310	0.75098	0.0163	0.0217	TGME49_chrIX	4666114	4670987	Other	RNA polymerase Rpb7, N-terminal domain-containing protein
TGME49_254830	0.75018	0.0393	0.0524	TGME49_chrIII	1950810	1956678	Other	hypothetical protein
TGME49_262950	0.75004	0.0102	0.0136	TGME49_chrVIIb	901752	906745	Other	hypothetical protein
TGME49_236880	0.74972	0.0086	0.0114	TGME49_chrX	5563266	5564195	Other	hypothetical protein
TGME49_297510	0.74934	0.1912	0.2552	TGME49_chrII	1841002	1846949	Other	hypothetical protein
TGME49_268800	0.74933	0.0148	0.0197	TGME49_chrVIII	6286447	6288330	Other	hypothetical protein
TGME49_314885	0.74907	0.0331	0.0441	TGME49_chrXI	4376604	4378933	Other	hypothetical protein
TGME49_299150	0.74835	0.0506	0.0677	TGME49_chrIII	2145570	2154749	Other	AP2 domain transcription factor AP2III-3
TGME49_288680	0.74801	0.0087	0.0117	TGME49_chrIX	2667705	2673730	Other	endonuclease IV APN
TGME49_207010	0.74766	0.4107	0.5493	TGME49_chrX	7333086	7334939	SAG protein	SAG-related sequence SRS48K
TGME49_224675	0.74727	0.0166	0.0222	TGME49_chrX	2881958	2884391	Other	hypothetical protein
TGME49_220890	0.74649	0.0143	0.0192	TGME49_chrII	37902	41699	Other	hypothetical protein
TGME49_211640	0.74648	0.0312	0.0418	TGME49_chrIV	1644324	1655264	Other	hypothetical protein
TGME49_270830	0.74559	0.006	0.008	TGME49_chrVIII	4968128	4971788	Other	small nuclear ribonucleoprotein
TGME49_265030	0.74547	0.0062	0.0083	TGME49_chrIX	1828075	1829825	Other	hypothetical protein
TGME49_271450	0.74535	0.5877	0.7884	TGME49_chrVIII	4489511	4490026	Other	hypothetical protein
TGME49_216930	0.74531	0.0028	0.0038	TGME49_chrXI	5784108	5787957	Phospholipid metabolism	cholinephosphate cytidylyltransferase
TGME49_242435	0.7448	0.0441	0.0592	TGME49_chrVI	2042029	2059877	Other	hypothetical protein
TGME49_258640	0.74451	0.0139	0.0186	TGME49_chrVIIb	3288616	3291470	Purine metabolism	adenylate kinase superfamily protein
TGME49_223070	0.74432	0.0044	0.0059	TGME49_chrII	1420190	1425174	Other	hypothetical protein
TGME49_209510	0.74425	0.0141	0.0189	TGME49_chrIb	1283563	1285791	Other	hypothetical protein
TGME49_312075	0.74416	0.0269	0.0362	TGME49_chrXI	2416731	2417445	Other	hypothetical protein
TGME49_288990	0.74403	0.0123	0.0165	TGME49_chrIX	2895110	2900173	Other	hypothetical protein
TGME49_259840	0.74382	0.0355	0.0477	TGME49_chrVIIb	2670052	2678739	Other	hypothetical protein
TGME49_299670	0.74361	0.0062	0.0084	TGME49_chrXII	354229	360555	Other	hypothetical protein
TGME49_207110	0.74355	0.043	0.0579	TGME49_chrX	7398213	7399070	Other	hypothetical protein
TGME49_289000	0.74318	0.0155	0.0208	TGME49_chrIX	2901705	2907616	Other	hypothetical protein
TGME49_201110	0.74309	0.0098	0.0132	TGME49_chrVIIa	4039322	4042225	Other	hypothetical protein
TGME49_203790	0.74302	0.0131	0.0177	TGME49_chrVIIa	2233075	2239788	Other	hypothetical protein
TGME49_207360	0.74294	0.0194	0.0262	TGME49_chrIb	4721	5927	Other	hypothetical protein
TGME49_320200	0.74292	0.077	0.1037	TGME49_chrIV	437984	440770	SAG protein	SAG-related sequence SRS16A
TGME49_292375	0.74281	0.0139	0.0187	TGME49_chrIX	4715858	4721340	KRUF family protein	KRUF family protein
TGME49_215100	0.74268	0.0576	0.0775	TGME49_chrX	6757808	6766995	Other	PP-loop family protein
TGME49_259835	0.74263	0.375	0.5049	TGME49_chrVIIb	2678772	2679663	Other	hypothetical protein
TGME49_248720	0.74184	0.0145	0.0195	TGME49_chrXII	4115908	4128969	Other	hypothetical protein
TGME49_285425	0.74168	0.0214	0.0288	TGME49_chrV	2431476	2439892	Other	hypothetical protein
TGME49_228390	0.74155	0.0185	0.0249	TGME49_chrX	351714	364051	Other	hypothetical protein
TGME49_309300	0.74082	0.1059	0.1429	TGME49_chrXI	617797	619905	SAG protein	SAG-related sequence SRS55A
TGME49_264875	0.74054	0.0289	0.039	TGME49_chrIX	1940882	1941820	Other	hypothetical protein
TGME49_202375	0.7405	0.4272	0.5769	TGME49_chrVIIa	3379488	3384231	Other	hypothetical protein
TGME49_282055	0.74047	0.0933	0.126	TGME49_chrVIIa	4358437	4364935	Other	protein phosphatase PP2C-hn
TGME49_230170	0.74045	0.0106	0.0143	TGME49_chrVIII	653696	661121	Other	hypothetical protein
TGME49_235640	0.74022	0.0123	0.0166	TGME49_chrX	5006300	5011990	Other	formyl transferase domain-containing protein
TGME49_229930	0.7402	0.0057	0.0077	TGME49_chrVIII	473623	475539	Other	p25-alpha family protein
TGME49_209705	0.73993	0.0173	0.0234	TGME49_chrIb	1407147	1408479	Other	hypothetical protein
TGME49_210300	0.7399	0.009	0.0122	TGME49_chrIX	4885392	4899265	Other	hypothetical protein
TGME49_235950	0.73938	0.0099	0.0134	TGME49_chrX	5196900	5202258	Other	subtilisin SUB8
TGME49_247960	0.73935	0.0191	0.0258	TGME49_chrXII	3639781	3643452	Other	hypothetical protein
TGME49_267360	0.73928	0.0551	0.0745	TGME49_chrIX	696580	704545	Other	histone deacetylase SIR2-like
TGME49_218280	0.73877	0.008	0.0108	TGME49_chrXII	1627703	1634538	Other	eukaryotic porin, putative
TGME49_215530	0.7387	0.0157	0.0212	TGME49_chrX	7002985	7005339	Other	hypothetical protein
TGME49_235000	0.73868	0.0093	0.0125	TGME49_chrX	4593129	4601972	Other	phosphorylase family protein
TGME49_248560	0.73856	0.0382	0.0518	TGME49_chrXII	4000665	4003512	Other	hypothetical protein
TGME49_272680	0.73845	0.0188	0.0254	TGME49_chrVIII	3794083	3796173	Other	hypothetical protein
TGME49_233220	0.73842	0.015	0.0203	TGME49_chrVIII	2510489	2518576	Other	hypothetical protein
TGME49_311810	0.73841	0.0094	0.0127	TGME49_chrXI	2300166	2304307	Other	hypothetical protein
TGME49_240840	0.738	0.1588	0.2151	TGME49_chrVI	1464471	1473537	Other	histone lysine demethylase JmjC NO66
TGME49_264070	0.7376	0.0056	0.0076	TGME49_chrVIIb	207031	212925	Other	F5/8 type C domain-containing protein
TGME49_285480	0.73704	0.0377	0.0512	TGME49_chrV	2387927	2395988	Other	hypothetical protein
TGME49_217610	0.73697	0.0091	0.0124	TGME49_chrXII	1953375	1958078	Other	hypothetical protein
TGME49_319390	0.73688	0.0469	0.0636	TGME49_chrIV	967119	972781	Other	hypothetical protein
TGME49_266690	0.73675	0.0074	0.0101	TGME49_chrIX	1009363	1018502	Other	hypothetical protein
TGME49_252210	0.73618	0.0072	0.0098	TGME49_chrIII	394296	405774	Other	pentatricopeptide repeat domain-containing protein
TGME49_205750	0.736	0.0032	0.0043	TGME49_chrVIIa	1172717	1178414	Other	histone deacetylase complex subunit Sin3
TGME49_245440	0.73592	0.0149	0.0202	TGME49_chrXII	2268401	2270523	Other	hypothetical protein
TGME49_277560	0.7356	0.0291	0.0396	TGME49_chrXII	6598744	6607459	Other	hypothetical protein
TGME49_220570	0.73548	0.0104	0.0141	TGME49_chrV	461765	469997	Other	hypothetical protein
TGME49_222030	0.73499	0.0206	0.0281	TGME49_chrII	768700	775336	Other	hypothetical protein
TGME49_249535	0.73498	0.2541	0.3457	TGME49_chrXII	4606042	4607583	Other	hypothetical protein
TGME49_278350	0.73469	0.0947	0.129	TGME49_chrXII	6149276	6151105	TgFAM A	Toxoplasma gondii family A protein
TGME49_252890	0.73468	0.0366	0.0498	TGME49_chrIII	661298	664587	Other	hypothetical protein
TGME49_304900	0.73427	0.0032	0.0044	TGME49_chrIX	5079649	5088408	Other	hypothetical protein
TGME49_228720	0.73426	0.0617	0.0841	TGME49_chrX	185507	187852	Other	hypothetical protein
TGME49_315280	0.73386	0.0062	0.0084	TGME49_chrXI	4619575	4626496	Other	hypothetical protein
TGME49_284040	0.73384	0.0502	0.0684	TGME49_chrV	2834729	2850906	Other	hypothetical protein
TGME49_288940	0.73344	0.0224	0.0305	TGME49_chrIX	2837520	2859249	Other	hypothetical protein
TGME49_262825	0.7334	0.0384	0.0524	TGME49_chrVIIb	983780	1008185	Other	peptidase family c50 protein
TGME49_319630	0.73309	0.0143	0.0195	TGME49_chrIV	821528	824130	Other	hypothetical protein
TGME49_209650	0.73295	0.0311	0.0425	TGME49_chrIb	1374021	1392507	Other	RNA-directed DNA polymerase
TGME49_259060	0.73267	0.4858	0.663	TGME49_chrVIIb	2987543	2988061	Other	hypothetical protein
TGME49_205280	0.73231	0.0212	0.0289	TGME49_chrVIIa	1496499	1500757	Other	hypothetical protein
TGME49_236930	0.73226	0.0091	0.0124	TGME49_chrX	5574997	5596896	Other	hypothetical protein
TGME49_207700	0.73217	0.0211	0.0288	TGME49_chrIb	218561	220396	ROP protein	rhoptry kinase family protein ROP22 (incomplete catalytic triad)
TGME49_237700	0.73216	0.0459	0.0627	TGME49_chrVI	3639612	3640197	Other	ADP/ATP carrier protein, putative
TGME49_264140	0.73197	0.0065	0.0089	TGME49_chrVIIb	137834	157650	Other	hypothetical protein
TGME49_289640	0.73163	0.0048	0.0066	TGME49_chrIX	3362337	3364739	Other	hypothetical protein
TGME49_265140	0.73145	0.0093	0.0127	TGME49_chrIX	1747883	1750877	Other	hypothetical protein
TGME49_220585	0.73122	0.0051	0.007	TGME49_chrV	471286	474990	Other	hypothetical protein
TGME49_211610	0.73078	0.0396	0.0542	TGME49_chrIV	1661602	1668493	Other	hypothetical protein
TGME49_243410	0.73044	0.0115	0.0157	TGME49_chrVI	2615286	2618147	Other	tetratricopeptide repeat-containing protein
TGME49_242900	0.72992	0.0159	0.0218	TGME49_chrVI	2400493	2404409	TgFAM A	Toxoplasma gondii family A protein
TGME49_234590	0.7295	0.0208	0.0285	TGME49_chrX	4485141	4486247	Other	hypothetical protein
TGME49_249330	0.72917	0.2896	0.3971	TGME49_chrXII	4461906	4466934	Other	DNA repair protein rad10 subfamily protein
TGME49_309050	0.72859	0.0813	0.1115	TGME49_chrXI	459820	463899	Other	hypothetical protein
TGME49_289110	0.72805	0.0204	0.028	TGME49_chrIX	2996584	3001166	Other	hypothetical protein
TGME49_259030	0.72752	0.0676	0.0929	TGME49_chrVIIb	3002416	3004755	Other	hypothetical protein
TGME49_271770	0.72654	0.0204	0.028	TGME49_chrVIII	4385183	4401742	Other	hypothetical protein
TGME49_252450	0.72639	0.0493	0.0678	TGME49_chrIII	575021	577922	Other	hypothetical protein
TGME49_248160	0.72624	0.0097	0.0133	TGME49_chrXII	3706451	3717343	Other	hypothetical protein
TGME49_252250	0.72615	0.009	0.0123	TGME49_chrIII	421463	428360	Other	ATPase, AAA family protein
TGME49_259168	0.72516	0.0412	0.0569	TGME49_chrVIIb	2920922	2924755	Other	hypothetical protein
TGME49_204510	0.72516	0.1407	0.1941	TGME49_chrVIIa	1736033	1742708	Other	WD domain, G-beta repeat-containing protein
TGME49_318450	0.72508	0.007	0.0096	TGME49_chrIV	1320280	1322006	Other	zinc finger, C3HC4 type (RING finger) domain-containing protein
TGME49_253960	0.72486	0.0185	0.0255	TGME49_chrIII	1369381	1374452	Other	oxidoreductase, short chain dehydrogenase/reductase family protein
TGME49_312360	0.72447	0.05	0.069	TGME49_chrXI	2631967	2636776	Other	hypothetical protein
TGME49_203780	0.72432	0.0126	0.0174	TGME49_chrVIIa	2240044	2245991	Other	hypothetical protein
TGME49_244010	0.72422	0.0292	0.0403	TGME49_chrVI	2956084	2959719	Other	hypothetical protein
TGME49_209515	0.72405	0.0182	0.0251	TGME49_chrIb	1289382	1289951	Other	hypothetical protein
TGME49_260030	0.7239	0.0232	0.032	TGME49_chrVIIb	2513979	2521269	Other	atypical MEK-related kinase (incomplete catalytic triad)
TGME49_258610	0.72384	0.01	0.0137	TGME49_chrVIIb	3307678	3310750	Other	hypothetical protein
TGME49_310650	0.72381	0.2875	0.3973	TGME49_chrXI	1500807	1503088	Other	hypothetical protein
TGME49_221280	0.72373	0.022	0.0304	TGME49_chrII	203726	220400	Other	hypothetical protein
TGME49_244070	0.72367	0.0223	0.0308	TGME49_chrVI	3006086	3008150	Other	hypothetical protein
TGME49_294730	0.72361	0.0146	0.0202	TGME49_chrIa	1098621	1108277	Other	hypothetical protein
TGME49_208850	0.72316	0.0208	0.0288	TGME49_chrIb	906714	909228	SAG protein	SAG-related sequence SRS11
TGME49_278170	0.723	0.0073	0.0101	TGME49_chrXII	6260466	6262958	Other	hypothetical protein
TGME49_220510	0.72212	0.0152	0.021	TGME49_chrV	425686	430295	Other	hypothetical protein
TGME49_216540	0.72204	0.0931	0.129	TGME49_chrXI	6088070	6092497	Other	dolichyl-phosphate beta-glucosyltransferase
TGME49_292335	0.72142	0.0092	0.0127	TGME49_chrIX	4692786	4694442	Other	hypothetical protein
TGME49_288520	0.72134	0.0037	0.0051	TGME49_chrIX	2595087	2597431	Other	ATPase, AAA family protein
TGME49_244080	0.72115	0.0263	0.0365	TGME49_chrVI	3007545	3011458	Other	hypothetical protein
TGME49_308880	0.72099	0.0268	0.0372	TGME49_chrXI	322205	332524	Other	ImpB/MucB/SamB family protein
TGME49_211450	0.7203	0.0343	0.0477	TGME49_chrIV	1702564	1709817	Other	hypothetical protein
TGME49_254870	0.71981	0.0084	0.0116	TGME49_chrIII	1995722	2002291	Other	hypothetical protein
TGME49_264780	0.71958	0.0221	0.0307	TGME49_chrIX	2030558	2035886	Other	UTP-glucose-1-phosphate uridylyltransferase subfamily protein
TGME49_244728	0.71953	0.185	0.2571	TGME49_chrVI	3503096	3511720	Other	IQ calmodulin-binding motif domain-containing protein
TGME49_249698	0.71938	0.2286	0.3178	TGME49_chrXII	4740754	4744305	Other	hypothetical protein
TGME49_237500	0.71933	0.0129	0.0179	TGME49_chrX	5921956	5935131	Other	protein phosphatase 2C domain-containing protein
TGME49_203890	0.71924	0.0106	0.0147	TGME49_chrVIIa	2153649	2156270	Other	hypothetical protein
TGME49_205110	0.71896	0.0275	0.0382	TGME49_chrVIIa	1631774	1632412	Other	hypothetical protein
TGME49_285865	0.71876	0.0311	0.0433	TGME49_chrV	2164228	2165188	Other	hypothetical protein
TGME49_239780	0.71871	0.0059	0.0082	TGME49_chrVI	906139	910812	Other	hypothetical protein
TGME49_228730	0.71866	0.0398	0.0554	TGME49_chrX	176951	184156	Other	hypothetical protein
TGME49_238970	0.71807	0.0227	0.0316	TGME49_chrVI	352814	365020	Other	hypothetical protein
TGME49_313725	0.71785	0.0109	0.0152	TGME49_chrXI	3638381	3646537	Other	hypothetical protein
TGME49_202445	0.7176	0.025	0.0348	TGME49_chrVIIa	3324883	3326345	Other	hypothetical protein
TGME49_286670	0.71753	0.0111	0.0155	TGME49_chrV	1730086	1732338	Other	hypothetical protein
TGME49_301310	0.71739	0.0414	0.0577	TGME49_chrIV	2381806	2386518	Other	hypothetical protein
TGME49_309930	0.71678	0.0092	0.0129	TGME49_chrXI	908144	917627	Other	melibiase subfamily protein
TGME49_255220	0.71671	0.0148	0.0206	TGME49_chrVIIb	4986160	4994083	Other	AP2 domain transcription factor AP2VIIb-3
TGME49_286030	0.71608	0.0369	0.0515	TGME49_chrV	2040154	2048932	Other	hypothetical protein
TGME49_224340	0.71552	0.02	0.028	TGME49_chrX	3074414	3076888	Other	hypothetical protein
TGME49_215955	0.71539	0.009	0.0126	TGME49_chrXI	6498686	6500293	Other	hypothetical protein
TGME49_281370	0.71504	0.019	0.0266	TGME49_chrVIIa	4048186	4051668	Other	polynucleotide adenylyltransferase
TGME49_289130	0.71503	0.0303	0.0424	TGME49_chrIX	3020010	3021655	Other	hypothetical protein
TGME49_224140	0.715	0.0258	0.0361	TGME49_chrX	3306521	3312550	Other	hypothetical protein
TGME49_270820	0.7144	0.0078	0.011	TGME49_chrVIII	4972682	4977545	Other	hypothetical protein
TGME49_238420	0.71438	0.0285	0.0399	TGME49_chrVI	223512	232980	Other	hypothetical protein
TGME49_295650	0.71424	0.0143	0.02	TGME49_chrIa	1652394	1658773	Other	hypothetical protein
TGME49_276810	0.71412	0.0037	0.0052	TGME49_chrXII	6990981	6996403	Other	hypothetical protein
TGME49_293560	0.71397	0.0129	0.0181	TGME49_chrIa	408971	420704	Other	hypothetical protein
TGME49_248740	0.71384	0.029	0.0407	TGME49_chrXII	4133238	4141909	Other	hypothetical protein
TGME49_250910	0.71335	0.0114	0.0159	TGME49_chrXII	5316165	5318639	Other	hypothetical protein
TGME49_231215	0.71327	1.8833	2.6403	TGME49_chrVIII	1336452	1338333	Other	hypothetical protein
TGME49_299000	0.71315	0.01	0.0141	TGME49_chrIII	2264938	2279837	Other	hypothetical protein
TGME49_278310	0.71307	0.0057	0.0079	TGME49_chrXII	6163845	6164896	Other	hypothetical protein
TGME49_225350	0.71284	0.0135	0.0189	TGME49_chrX	2289935	2291912	Other	hypothetical protein
TGME49_258660	0.71252	0.0057	0.008	TGME49_chrVIIb	3274679	3277736	ROP protein	rhoptry protein ROP6
TGME49_223440	0.71239	0.041	0.0576	TGME49_chrX	3841051	3850000	Other	DEAD/DEAH box helicase domain-containing protein
TGME49_290590	0.71239	0.0126	0.0177	TGME49_chrIX	3754666	3758504	Other	hypothetical protein
TGME49_202810	0.71237	0.1356	0.1904	TGME49_chrVIIa	3014641	3017329	Other	TIM14
TGME49_314350	0.71216	0.0637	0.0894	TGME49_chrXI	4029231	4030704	Other	hypothetical protein
TGME49_253790	0.71204	0.0093	0.0131	TGME49_chrIII	1195474	1203819	Other	zinc finger (CCCH type) motif-containing protein
TGME49_277260	0.71189	0.0231	0.0325	TGME49_chrXII	6676327	6689391	Other	hypothetical protein
TGME49_292390	0.71142	0.5328	0.7489	TGME49_chrIX	4723753	4728450	KRUF family protein	KRUF family protein
TGME49_286150	0.71124	0.0112	0.0157	TGME49_chrV	1955952	1959076	MIC protein	PAN/Apple domain-containing protein
TGME49_272600	0.7111	0.0133	0.0188	TGME49_chrVIII	3841001	3853543	Other	adaptin c-terminal domain-containing protein
TGME49_299780	0.71071	0.0112	0.0157	TGME49_chrXII	347530	354951	Other	hypothetical protein
TGME49_307780	0.70946	0.0055	0.0078	TGME49_chrXII	401541	403529	Other	hypothetical protein
TGME49_315970	0.70934	0.0179	0.0253	TGME49_chrXI	5112618	5114966	Other	hypothetical protein
TGME49_278220	0.7093	0.0185	0.0261	TGME49_chrXII	6222583	6225884	Other	hypothetical protein
TGME49_242750	0.70917	0.0269	0.038	TGME49_chrVI	2225941	2239480	Other	hypothetical protein
TGME49_242000	0.70852	0.138	0.1947	TGME49_chrVI	1812075	1819731	Other	DUF51 family protein
TGME49_213010	0.70785	0.0447	0.0632	TGME49_chrV	779209	790566	Other	hypothetical protein
TGME49_248100	0.70703	0.0502	0.071	TGME49_chrXII	3651270	3660510	Other	synaptobrevin protein
TGME49_286500	0.7069	0.0096	0.0136	TGME49_chrV	1806871	1810838	Other	hypothetical protein
TGME49_235478	0.70653	0.0595	0.0842	TGME49_chrX	4893086	4903945	Pantothenate biosynthesis	pantothenate kinase
TGME49_313210	0.70626	0.0164	0.0232	TGME49_chrXI	3178262	3187570	Other	hypothetical protein
TGME49_203520	0.70612	0.0204	0.0288	TGME49_chrVIIa	2445415	2452929	Other	hypothetical protein
TGME49_254860	0.70531	0.0117	0.0166	TGME49_chrIII	1984226	1991477	Other	hypothetical protein
TGME49_268670	0.70493	0.004	0.0057	TGME49_chrVIII	6372118	6373805	Other	hypothetical protein
TGME49_313470	0.70453	0.0178	0.0253	TGME49_chrXI	3408893	3419308	Other	helix-hairpin-helix motif domain-containing protein
TGME49_217951	0.70451	0.0484	0.0688	tgme49_asmbl.19	3518	3937	Other	hypothetical protein
TGME49_270610	0.70442	0.0162	0.023	TGME49_chrVIII	5132196	5136613	Other	hypothetical protein
TGME49_215340	0.70433	0.0111	0.0157	TGME49_chrX	6908563	6912598	Other	AP2 domain transcription factor AP2X-10
TGME49_276220	0.70411	0.0189	0.0268	TGME49_chrIII	38038	42324	Other	hypothetical protein
TGME49_313360	0.70406	0.0293	0.0416	TGME49_chrXI	3307043	3315653	Other	hypothetical protein
TGME49_231125	0.70357	0.0157	0.0224	TGME49_chrVIII	1250065	1251677	Other	hypothetical protein
TGME49_244120	0.70344	0.0594	0.0845	TGME49_chrVI	3036941	3047856	Other	hypothetical protein
TGME49_315705	0.70341	0.0441	0.0628	TGME49_chrXI	4916589	4918841	Other	hypothetical protein
TGME49_208980	0.70312	0.0314	0.0447	TGME49_chrIb	931465	934582	Other	hypothetical protein
TGME49_218770	0.70311	0.0517	0.0736	TGME49_chrXII	1317577	1322849	Other	carrier superfamily protein
TGME49_219170	0.70293	0.0079	0.0112	TGME49_chrXII	1095133	1097162	Other	hypothetical protein
TGME49_220480	0.70285	0.035	0.0497	TGME49_chrV	407792	413023	Other	hypothetical protein
TGME49_217670	0.70257	0.0152	0.0217	TGME49_chrXII	1983801	1990017	Other	ribosomal protein RPS6
TGME49_244090	0.70227	0.0318	0.0453	TGME49_chrVI	3011560	3017081	Other	hypothetical protein
TGME49_301290	0.70172	0.0273	0.0389	TGME49_chrIV	2374735	2377920	Other	hypothetical protein
TGME49_235875	0.70161	0.0256	0.0365	TGME49_chrX	5112000	5114088	Other	hypothetical protein
TGME49_269350	0.70154	0.0176	0.0251	TGME49_chrVIII	5872663	5881763	Other	hypothetical protein
TGME49_237410	0.7014	0.0333	0.0475	TGME49_chrX	5845469	5856572	Other	protein phosphatase 2C domain-containing protein
TGME49_292600	0.70126	0.0184	0.0263	TGME49_chrVI	3641866	3642994	Other	hypothetical protein
TGME49_274100	0.70119	0.0087	0.0124	TGME49_chrVIII	3030129	3032627	Other	hypothetical protein
TGME49_266890	0.70105	0.0077	0.011	TGME49_chrIX	910588	915187	Other	hypothetical protein
TGME49_305200	0.70082	0.0145	0.0207	TGME49_chrIX	5281884	5292960	Other	tetratricopeptide repeat-containing protein
TGME49_304630	0.70054	0.0266	0.0379	TGME49_chrVIIa	549758	577435	Other	ATG C terminal domain-containing protein
TGME49_220132	0.70047	0.0396	0.0565	TGME49_chrV	154590	161060	Other	hypothetical protein
TGME49_275700	0.70046	0.0172	0.0245	TGME49_chrIII	265538	267110	Other	hypothetical protein
TGME49_225980	0.7002	0.0181	0.0259	TGME49_chrX	1880224	1889539	Other	hypothetical protein
TGME49_212900	0.70008	0.0173	0.0248	TGME49_chrV	690819	696505	Other	hypothetical protein
TGME49_258840	0.69998	0.0132	0.0188	TGME49_chrVIIb	3137682	3141698	Other	hypothetical protein
TGME49_281910	0.69926	0.0208	0.0297	TGME49_chrVIIa	4266826	4272279	Other	hypothetical protein
TGME49_319570	0.69916	0.052	0.0743	TGME49_chrIV	901650	910945	Other	WD domain, G-beta repeat-containing protein
TGME49_209270	0.69894	0.0274	0.0392	TGME49_chrIb	1160758	1168508	Other	hypothetical protein
TGME49_312520	0.6989	0.0164	0.0234	TGME49_chrXI	2753391	2763552	Other	tRNA dimethylallyltransferase
TGME49_269775	0.69872	0.3972	0.5685	TGME49_chrVIII	5602688	5603440	Other	hypothetical protein
TGME49_221865	0.69846	0.0606	0.0868	TGME49_chrII	636567	637290	Other	hypothetical protein
TGME49_300220	0.69832	0.021	0.0301	TGME49_chrXII	145836	158768	Other	hypothetical protein
TGME49_262700	0.69813	0.0811	0.1162	TGME49_chrVIIb	1069421	1078767	Other	tetratricopeptide repeat-containing protein
TGME49_248680	0.69789	0.0114	0.0163	TGME49_chrXII	4085436	4092975	Other	hypothetical protein
TGME49_257685	0.69765	0.0069	0.0099	TGME49_chrVIIb	3908937	3911081	Other	hypothetical protein
TGME49_217860	0.69744	0.0403	0.0578	TGME49_chrXII	2179608	2191301	Other	hypothetical protein
TGME49_232010	0.69705	0.0219	0.0315	TGME49_chrVIII	1749264	1763207	Other	protein phosphatase 2C domain-containing protein
TGME49_231750	0.69661	0.0089	0.0128	TGME49_chrVIII	1522458	1525074	Other	hypothetical protein
TGME49_227260	0.69661	0.0036	0.0051	TGME49_chrX	1056659	1065417	Other	RIO1 family protein
TGME49_292190	0.69628	0.0245	0.0351	TGME49_chrIX	4594468	4600897	Other	hypothetical protein
TGME49_315090	0.69619	0.02	0.0288	TGME49_chrXI	4467459	4468940	Other	hypothetical protein
TGME49_281930	0.69615	0.0195	0.028	TGME49_chrVIIa	4277680	4279975	SAG protein	SAG-related sequence SRS39
TGME49_202400	0.69598	0.0111	0.0159	TGME49_chrVIIa	3353588	3361903	Other	calcium binding egf domain-containing protein
TGME49_254210	0.69558	0.0182	0.0261	TGME49_chrIII	1529734	1538230	Other	RNA recognition motif-containing protein
TGME49_293280	0.69469	0.0164	0.0236	TGME49_chrIa	228762	236848	Other	cyclin protein
TGME49_213885	0.69452	0.1444	0.2079	TGME49_chrV	1402782	1404459	Other	hypothetical protein
TGME49_211060	0.69425	0.0117	0.0169	TGME49_chrIV	1943945	1944265	Other	hypothetical protein
TGME49_220190	0.69375	0.0763	0.1099	TGME49_chrV	194076	198813	Other	hypothetical protein
TGME49_217630	0.69369	0.0068	0.0098	TGME49_chrXII	1961767	1967289	Other	hypothetical protein
TGME49_252500	0.69355	0.0196	0.0283	TGME49_chrIII	596029	599104	Other	polo kinase
TGME49_201160	0.69328	0.0126	0.0182	TGME49_chrVIIa	3992824	3993845	Other	hypothetical protein
TGME49_245560	0.69318	0.0164	0.0237	TGME49_chrXII	2367380	2384791	Other	hypothetical protein
TGME49_267590	0.69284	0.0105	0.0152	TGME49_chrIX	533542	546021	Other	hypothetical protein
TGME49_253310	0.69252	0.0142	0.0205	TGME49_chrIII	843424	852466	Other	hypothetical protein
TGME49_273780	0.69238	0.0206	0.0298	TGME49_chrVIII	3267127	3283573	Other	SWI2/SNF2-containing protein
TGME49_219100	0.6922	0.004	0.0058	TGME49_chrXII	1131918	1134971	Other	cyclin-dependent kinase regulatory subunit protein
TGME49_294651	0.692	0.0095	0.0137	TGME49_chrIa	1035501	1040030	Other	hypothetical protein
TGME49_261955	0.69196	0.0089	0.0129	TGME49_chrVIIb	1463164	1478471	Other	hypothetical protein
TGME49_249570	0.69177	0.1282	0.1853	TGME49_chrXII	4648729	4657527	Other	hypothetical protein
TGME49_219570	0.69141	0.0241	0.0349	TGME49_chrXII	848945	850385	Other	hypothetical protein
TGME49_266010	0.69131	0.0148	0.0214	TGME49_chrIX	1350404	1387539	Other	phosphatidylinositol 3- and 4-kinase
TGME49_257800	0.69109	0.0065	0.0094	TGME49_chrVIIb	3804843	3812867	Other	polynucleotide adenylyltransferase
TGME49_286180	0.69103	0.051	0.0738	TGME49_chrV	1933873	1942288	Other	tRNA ligases class I (M) protein
TGME49_244630	0.691	0.0871	0.126	TGME49_chrVI	3404386	3411956	Other	hypothetical protein
TGME49_276990	0.69084	0.0038	0.0055	TGME49_chrXII	6806157	6810409	Other	cytochrome b5 family heme/steroid binding domain-containing protein
TGME49_315490	0.69027	0.0112	0.0162	TGME49_chrXI	4752140	4756253	ROP protein	rhoptry protein ROP10
TGME49_314920	0.68995	0.0531	0.0769	TGME49_chrXI	4410796	4425790	Other	hypothetical protein
TGME49_293550	0.68965	0.0058	0.0084	TGME49_chrIa	396569	407476	Other	hypothetical protein
TGME49_309410	0.68939	0.023	0.0334	TGME49_chrXI	681618	688069	Other	AP2 domain transcription factor AP2XI-1
TGME49_314890	0.68938	0.039	0.0566	TGME49_chrXI	4379028	4390737	Other	ThiF family protein
TGME49_272540	0.68917	0.0106	0.0154	TGME49_chrVIII	3905460	3915757	Other	protein kinase (incomplete catalytic triad)
TGME49_243400	0.68899	0.0141	0.0205	TGME49_chrVI	2605436	2613456	Other	hypothetical protein
TGME49_246940	0.68779	0.0075	0.0108	TGME49_chrXII	3026190	3029034	Other	hypothetical protein
TGME49_221600	0.68763	0.025	0.0363	TGME49_chrII	471540	476801	Other	hypothetical protein
TGME49_243265	0.68719	0.0058	0.0085	TGME49_chrVI	2485043	2498990	Other	protamine P1 protein
TGME49_306390	0.68716	2.2655	3.2969	TGME49_chrIX	6047215	6050546	Other	hypothetical protein
TGME49_218900	0.68666	0.0193	0.0281	TGME49_chrXII	1227311	1230076	Other	hypothetical protein
TGME49_225370	0.68661	0.0203	0.0296	TGME49_chrX	2280393	2283346	Other	hypothetical protein
TGME49_279410	0.68651	0.01	0.0146	TGME49_chrIX	197602	199594	Other	hypothetical protein
TGME49_256792	0.68625	0.0114	0.0166	TGME49_chrVIIb	4460661	4462032	Other	hypothetical protein
TGME49_273610	0.68572	0.0108	0.0157	TGME49_chrVIII	3350421	3352951	Other	hypothetical protein
TGME49_205390	0.68569	0.006	0.0087	TGME49_chrVIIa	1425436	1429708	Other	hypothetical protein
TGME49_266710	0.68569	0.0079	0.0115	TGME49_chrIX	1003398	1006262	Other	NEK kinase
TGME49_207740	0.68564	0.0091	0.0132	TGME49_chrIb	251566	254589	Other	hypothetical protein
TGME49_318720	0.68557	0.0132	0.0192	TGME49_chrIV	1122046	1127489	Other	pyridoxal phosphate enzyme, YggS family protein
TGME49_203600	0.68555	0.0129	0.0189	TGME49_chrVIIa	2405173	2411022	Other	hypothetical protein
TGME49_289030	0.68528	0.0159	0.0232	TGME49_chrIX	2924776	2927444	Other	hypothetical protein
TGME49_294880	0.6849	0.0105	0.0153	TGME49_chrIa	1239726	1246524	Other	8-oxoguanine DNA glycosylase, N-terminal domain-containing protein
TGME49_282130	0.68478	0.0161	0.0235	TGME49_chrVIIa	4386436	4397379	Other	hypothetical protein
TGME49_311740	0.68385	0.0157	0.0229	TGME49_chrXI	2239676	2246856	Other	hypothetical protein
TGME49_277820	0.68362	0.031	0.0453	TGME49_chrXII	6490470	6497806	Other	hypothetical protein
TGME49_259540	0.68347	0.0181	0.0265	TGME49_chrVIIb	2784108	2784560	Other	hypothetical protein
TGME49_311490	0.68317	0.0479	0.0702	TGME49_chrXI	2121184	2128987	Other	hypothetical protein
TGME49_273065	0.68309	0.0111	0.0162	TGME49_chrVIII	3688714	3689820	Other	hypothetical protein
TGME49_295630	0.68307	0.0095	0.0139	TGME49_chrIa	1665630	1668954	Other	hypothetical protein
TGME49_253490	0.68298	0.0142	0.0208	TGME49_chrIII	981933	992499	Other	hypothetical protein
TGME49_211650	0.68235	0.0319	0.0468	TGME49_chrIV	1635868	1642596	Other	hypothetical protein
TGME49_258458	0.68217	0.0092	0.0135	TGME49_chrVIIb	3408820	3410656	Other	hypothetical protein
TGME49_255890	0.6819	0.0193	0.0282	TGME49_chrVIIb	4643668	4653479	Other	pyridine nucleotide-disulfide oxidoreductase domain-containing protein
TGME49_205770	0.68187	0.0115	0.0169	TGME49_chrVIIa	1084716	1086993	Other	hypothetical protein
TGME49_222300	0.68187	0.0259	0.038	TGME49_chrII	1014371	1021103	Other	hypothetical protein
TGME49_293270	0.68149	0.0087	0.0127	TGME49_chrIa	224396	226385	Other	hypothetical protein
TGME49_256900	0.68125	0.0154	0.0226	TGME49_chrVIIb	4366740	4379347	Other	DEAD/DEAH box helicase domain-containing protein
TGME49_301450	0.68099	0.0549	0.0806	TGME49_chrIV	2490058	2504537	Other	FG-GAP repeat-containing protein
TGME49_210320	0.68052	0.0095	0.0139	TGME49_chrIX	4870225	4872813	SAG protein	SAG-related sequence SRS37A
TGME49_206620	0.68035	0.0069	0.0102	TGME49_chrVIIa	775785	779297	Other	hypothetical protein
TGME49_289660	0.6803	0.0105	0.0154	TGME49_chrIX	3368676	3369972	Other	hypothetical protein
TGME49_230580	0.68021	0.0183	0.0268	TGME49_chrVIII	873264	880481	Other	hypothetical protein
TGME49_296640	0.68021	0.1343	0.1974	TGME49_chrX	7337202	7337795	SAG protein	SAG-related sequence SRS48E
TGME49_288960	0.68007	0.0227	0.0334	TGME49_chrIX	2876982	2887985	Other	hypothetical protein
TGME49_314370	0.67986	0.1039	0.1528	TGME49_chrXI	4046300	4051793	Other	hypothetical protein
TGME49_253460	0.67977	0.0151	0.0222	TGME49_chrIII	974007	975054	Other	hypothetical protein
TGME49_225315	0.67976	0.0029	0.0042	TGME49_chrX	2316054	2318593	Other	hypothetical protein
TGME49_288840	0.67971	0.0133	0.0195	TGME49_chrIX	2764707	2768416	Other	hypothetical protein
TGME49_290990	0.67965	0.0099	0.0146	TGME49_chrIX	4012594	4022949	Other	HEAT repeat-containing protein
TGME49_210310	0.67964	0.008	0.0118	TGME49_chrIX	4872045	4883077	Other	hypothetical protein
TGME49_218520	0.67954	0.0146	0.0215	TGME49_chrXII	1477419	1482972	MIC protein	microneme protein MIC6
TGME49_266830	0.67938	0.0147	0.0217	TGME49_chrIX	933659	950387	Other	Sec7 domain-containing protein
TGME49_218362	0.67938	0.0091	0.0134	TGME49_chrXII	1562236	1569107	Other	zinc finger protein ZFP1
TGME49_311040	0.67925	0.0125	0.0184	TGME49_chrXI	1748398	1750976	Other	hypothetical protein
TGME49_215550	0.67924	0.0366	0.0539	TGME49_chrX	7008131	7016547	Other	hypothetical protein
TGME49_269588	0.67883	0.1351	0.1991	TGME49_chrVIII	5760566	5762302	Other	hypothetical protein
TGME49_213570	0.6788	0.0082	0.0121	TGME49_chrV	1148731	1152975	Other	hypothetical protein
TGME49_234300	0.67869	0.0299	0.0441	TGME49_chrX	4285787	4297019	Other	hypothetical protein
TGME49_220280	0.67865	0.0073	0.0107	TGME49_chrV	255353	260375	Other	mucin family glycoprotein
TGME49_268290	0.67854	0.0198	0.0292	TGME49_chrVIII	6561448	6571884	Other	DEAD/DEAH box helicase domain-containing protein
TGME49_267650	0.67836	0.0207	0.0306	TGME49_chrIX	493790	507248	Other	hypothetical protein
TGME49_226650	0.67828	0.6887	1.0154	TGME49_chrX	1476594	1477369	Other	hypothetical protein
TGME49_273815	0.67828	0.0156	0.023	TGME49_chrVIII	3236024	3238217	Other	hypothetical protein
TGME49_312050	0.67825	0.0941	0.1388	TGME49_chrXI	2394009	2402591	Other	small GTPase Rab2, putative
TGME49_258710	0.67801	0.0753	0.1111	TGME49_chrVIIb	3229450	3238450	Other	T-complex protein 10 C-terminus protein
TGME49_309352	0.67743	0.1106	0.1632	TGME49_chrXI	633112	635401	SAG protein	SAG-related sequence SRS55N
TGME49_266640	0.67735	0.0292	0.0431	TGME49_chrIX	1049924	1060782	Glycolysis	Acetyl-coenzyme A synthetase 2, putative
TGME49_275420	0.67662	0.0228	0.0337	TGME49_chrX	7238578	7252501	Other	histone lysine-specific demethylase LSD1/BHC110/KDMA1A
TGME49_234220	0.67656	0.0233	0.0344	TGME49_chrX	4197853	4207750	Other	hypothetical protein
TGME49_225800	0.67644	0.007	0.0103	TGME49_chrX	2031712	2036443	Other	iron-sulfur assembly ATPase
TGME49_275680	0.67638	0.0061	0.0091	TGME49_chrIII	283044	289184	Other	hypothetical protein
TGME49_281970	0.67627	0.0087	0.0129	TGME49_chrVIIa	4299166	4300864	Purine metabolism	adenylate kinase superfamily protein
TGME49_292070	0.67581	0.0374	0.0554	TGME49_chrIX	4534499	4536043	Other	hypothetical protein
TGME49_214420	0.67563	0.0044	0.0066	TGME49_chrX	6284907	6285521	Other	hypothetical protein
TGME49_230130	0.67558	0.0223	0.033	TGME49_chrVIII	619008	620844	Other	hypothetical protein
TGME49_257700	0.67513	0.0216	0.0319	TGME49_chrVIIb	3899057	3902813	Other	hypothetical protein
TGME49_267990	0.67451	0.06	0.0889	TGME49_chrVIII	6737516	6737830	Other	hypothetical protein
TGME49_287220	0.67433	0.0115	0.0171	TGME49_chrV	1517718	1523859	Other	hypothetical protein
TGME49_262000	0.67402	0.0982	0.1457	TGME49_chrVIIb	1429826	1434482	Other	AP2 domain transcription factor AP2VIIb-2
TGME49_213810	0.67382	0.026	0.0386	TGME49_chrV	1347793	1349479	Other	iron-sulfur cluster protein ISCA
TGME49_253830	0.6737	0.0153	0.0227	TGME49_chrIII	1225462	1227609	Other	hypothetical protein
TGME49_227615	0.67341	0.0073	0.0109	TGME49_chrX	871923	875082	Other	hypothetical protein
TGME49_242270	0.67337	0.0077	0.0114	TGME49_chrVI	1935785	1939956	Other	hypothetical protein
TGME49_258360	0.67314	0.0155	0.023	TGME49_chrVIIb	3453787	3457465	Other	hypothetical protein
TGME49_217410	0.67313	0.0087	0.0129	TGME49_chrXII	1818241	1824433	Other	hypothetical protein
TGME49_209460	0.67312	0.0141	0.021	TGME49_chrIb	1244291	1248773	Other	hypothetical protein
TGME49_218450	0.67312	0.0136	0.0202	TGME49_chrXII	1520631	1522663	Other	hypothetical protein
TGME49_204440	0.67307	0.0311	0.0462	TGME49_chrVIIa	1780439	1797459	Other	cyclic nucleotide-binding domain-containing protein
TGME49_254730	0.67289	0.012	0.0179	TGME49_chrIII	1905289	1914230	Other	POPLD (NUC188) domain-containing protein
TGME49_266810	0.67262	0.0075	0.0112	TGME49_chrIX	952381	957361	Other	hypothetical protein
TGME49_231390	0.67253	0.0103	0.0153	TGME49_chrVIII	1393392	1395369	Other	hypothetical protein
TGME49_221560	0.67252	0.0107	0.0159	TGME49_chrII	441206	444031	Other	hypothetical protein
TGME49_300320	0.67246	0.0142	0.0211	TGME49_chrXII	83636	92978	Other	dimethyladenosine transferase
TGME49_262980	0.67246	0.0033	0.0049	TGME49_chrVIIb	885691	888864	Other	hypothetical protein
TGME49_244530	0.67229	0.0077	0.0115	TGME49_chrVI	3343608	3347172	Other	hypothetical protein
TGME49_261560	0.67229	0.0098	0.0146	TGME49_chrVIIb	1659346	1661699	Other	Tat binding protein 1(TBP-1)-interacting protein TBPIP
TGME49_220080	0.67191	0.0342	0.0509	TGME49_chrV	109552	112661	TgFAM C	Toxoplasma gondii family C protein
TGME49_316370	0.67171	0.0064	0.0096	TGME49_chrXI	5259084	5264836	Other	hypothetical protein
TGME49_251890	0.67163	0.0185	0.0276	TGME49_chrXII	5645887	5655308	Other	hypothetical protein
TGME49_273020	0.67159	0.0149	0.0222	TGME49_chrVIII	3702033	3702605	Other	hypothetical protein
TGME49_211890	0.67158	0.0069	0.0103	TGME49_chrX	4133942	4153883	Other	RAP domain-containing protein
TGME49_244726	0.6714	0.044	0.0656	TGME49_chrVI	3495343	3502037	Other	hypothetical protein
TGME49_272450	0.6714	0.0071	0.0106	TGME49_chrVIII	3962176	3962559	Other	hypothetical protein
TGME49_320650	0.67132	0.0118	0.0177	TGME49_chrIV	166668	174595	Other	ankyrin repeat-containing protein
TGME49_290910	0.67114	0.0156	0.0232	TGME49_chrIX	3929017	3936508	Other	hypothetical protein
TGME49_207005	0.67111	0.3783	0.5637	TGME49_chrX	7328745	7330651	SAG protein	SAG-related sequence SRS48Q
TGME49_222280	0.6711	0.1033	0.1539	TGME49_chrII	1008249	1011038	Other	hypothetical protein
TGME49_203910	0.67083	0.0157	0.0234	TGME49_chrVIIa	2128754	2140601	Other	TBC domain-containing protein
TGME49_244060	0.67081	0.014	0.0209	TGME49_chrVI	2997171	3008150	Other	ankyrin repeat-containing protein
TGME49_225270	0.67043	0.0168	0.0251	TGME49_chrX	2346437	2357632	Other	hypothetical protein
TGME49_264805	0.67038	0.0105	0.0157	TGME49_chrIX	2006549	2009811	Other	hypothetical protein
TGME49_209045	0.67018	0.02	0.0299	TGME49_chrIb	1006727	1008128	Other	hypothetical protein
TGME49_273850	0.66986	0.383	0.5717	TGME49_chrVIII	3224052	3226422	Other	hypothetical protein
TGME49_252350	0.66968	0.0156	0.0232	TGME49_chrIII	505294	509660	Other	hypothetical protein
TGME49_221455	0.66948	0.2289	0.3419	TGME49_chrII	364054	364875	Other	hypothetical protein
TGME49_203470	0.66946	0.0448	0.0669	TGME49_chrVIIa	2491017	2491592	Other	hypothetical protein
TGME49_258920	0.66902	0.0243	0.0364	TGME49_chrVIIb	3087622	3091539	Other	hypothetical protein
TGME49_306610	0.66901	0.006	0.009	TGME49_chrIX	6210072	6214799	Other	3' exoribonuclease family, domain 1 domain-containing protein
TGME49_221880	0.66898	0.0704	0.1052	TGME49_chrII	651257	659013	Other	hypothetical protein
TGME49_210490	0.66897	0.0094	0.014	TGME49_chrIX	4739561	4743844	Other	hypothetical protein
TGME49_273595	0.66895	0.0261	0.039	TGME49_chrVIII	3355164	3361784	Other	hypothetical protein
TGME49_203940	0.66872	0.0346	0.0517	TGME49_chrVIIa	2108374	2121821	Other	ABC1 protein
TGME49_205100	0.66838	0.0223	0.0334	TGME49_chrVIIa	1633031	1638067	Other	hypothetical protein
TGME49_207120	0.66829	0.0322	0.0482	TGME49_chrX	7399188	7412577	Other	Sad1/UNC family protein
TGME49_213430	0.66823	0.0142	0.0213	TGME49_chrV	1029953	1031266	Other	hypothetical protein
TGME49_277550	0.66821	0.0211	0.0316	TGME49_chrXII	6610712	6622295	Other	UvrD/REP helicase domain-containing protein
TGME49_267150	0.66795	0.0077	0.0115	TGME49_chrIX	760690	762902	SAG protein	SAG-related sequence SRS38C
TGME49_277685	0.66773	0.0108	0.0162	TGME49_chrXII	6574505	6575274	Other	hypothetical protein
TGME49_221240	0.66737	0.0374	0.056	TGME49_chrII	170725	171433	Other	hypothetical protein
TGME49_284645	0.66736	0.009	0.0135	TGME49_chrV	2639120	2649055	Other	hypothetical protein
TGME49_256100	0.66723	0.0092	0.0138	TGME49_chrVIIb	4514020	4519629	Other	tetratricopeptide repeat-containing protein
TGME49_270580	0.66699	0.0316	0.0474	TGME49_chrVIII	5167606	5177669	Other	HECT-domain (ubiquitin-transferase) domain-containing protein
TGME49_240410	0.6668	0.0186	0.028	TGME49_chrVI	1261016	1271819	Other	protein kinase (incomplete catalytic triad)
TGME49_282030	0.66662	0.0097	0.0145	TGME49_chrVIIa	4331226	4340944	Other	hypothetical protein
TGME49_206510	0.66596	0.0216	0.0325	TGME49_chrVIIa	903219	919335	Other	toxolysin TLN4
TGME49_219430	0.66595	0.0439	0.0659	TGME49_chrXII	952240	959822	Other	tRNA ligase class II core domain (G, H, P, S and T) domain-containing protein
TGME49_265000	0.66585	0.077	0.1156	TGME49_chrIX	1851480	1859309	Other	phosphotransferase enzyme family protein
TGME49_244610	0.66569	0.0268	0.0402	TGME49_chrVI	3391640	3395964	Other	zinc finger, C3HC4 type (RING finger) domain-containing protein
TGME49_222305	0.66563	3.3407	5.0188	TGME49_chrII	1021160	1023710	Other	hypothetical protein
TGME49_294060	0.6656	0.0184	0.0276	TGME49_chrIa	666276	674305	Other	hypothetical protein
TGME49_261590	0.6655	0.0048	0.0072	TGME49_chrVIIb	1645825	1648484	Other	ankyrin, putative
TGME49_241300	0.66522	0.255	0.3834	TGME49_chrVI	1695029	1697484	Other	hypothetical protein
TGME49_275670	0.66521	0.0106	0.0159	TGME49_chrIII	282934	295204	Other	alveolin domain containing intermediate filament IMC15
TGME49_244510	0.66515	0.0105	0.0158	TGME49_chrVI	3326779	3331060	Other	AP2 domain transcription factor AP2VI-3
TGME49_289060	0.66508	0.0083	0.0124	TGME49_chrIX	2952980	2955835	Other	hypothetical protein
TGME49_267642	0.6649	0.0061	0.0092	TGME49_chrIX	507882	510193	Other	hypothetical protein
TGME49_271850	0.66489	0.0222	0.0334	TGME49_chrVIII	4334957	4335986	Other	hypothetical protein
TGME49_307045	0.66487	0.0128	0.0193	TGME49_chrXI	86827	89389	TgFAM B	Toxoplasma gondii family B protein
TGME49_292950	0.66453	0.0094	0.0141	TGME49_chrIa	36664	43081	Other	hypothetical protein
TGME49_217178	0.66453	0.0122	0.0183	TGME49_chrXI	5686105	5688551	Other	hypothetical protein
TGME49_269760	0.66451	0.0235	0.0353	TGME49_chrVIII	5616701	5622448	Other	'chromo' (CHRromatin Organization MOdifier) domain-containing protein
TGME49_229720	0.66421	0.0137	0.0206	TGME49_chrVIII	396997	405193	Other	hypothetical protein
TGME49_294705	0.66391	0.0435	0.0656	TGME49_chrIa	1081489	1083244	Other	hypothetical protein
TGME49_258370	0.66361	0.0047	0.0071	TGME49_chrVIIb	3449104	3451188	ROP protein	rhoptry kinase family protein ROP28
TGME49_224000	0.6636	0.0104	0.0156	TGME49_chrX	3394983	3400365	Other	hypothetical protein
TGME49_246020	0.66357	0.0207	0.0312	TGME49_chrXII	2593586	2602575	Other	SprT domain-containing protein
TGME49_211340	0.66337	0.0195	0.0294	TGME49_chrIV	1813418	1822965	Other	hypothetical protein
TGME49_315560	0.66331	0.006	0.0091	TGME49_chrXI	4804958	4811440	Other	ATP-binding cassette G family transporter ABCG77
TGME49_274180	0.66313	0.0267	0.0403	TGME49_chrVIII	2947108	2951208	Other	hypothetical protein
TGME49_240755	0.66298	0.0147	0.0222	TGME49_chrVI	1437581	1438195	Other	hypothetical protein
TGME49_285950	0.66215	0.0223	0.0337	TGME49_chrV	2116090	2122923	Other	hypothetical protein
TGME49_257790	0.6617	0.0037	0.0056	TGME49_chrVIIb	3815471	3819406	Other	histone deacetylase HDAC4
TGME49_263830	0.6616	0.0081	0.0122	TGME49_chrVIIb	305255	305794	Other	hypothetical protein
TGME49_225480	0.66148	0.0169	0.0256	TGME49_chrX	2215467	2221777	Other	hypothetical protein
TGME49_294740	0.66145	0.0207	0.0314	TGME49_chrIa	1111659	1124759	Other	hypothetical protein
TGME49_216580	0.66118	0.0167	0.0253	TGME49_chrXI	6072786	6079582	Other	hypothetical protein
TGME49_275320	0.66108	0.0065	0.0098	TGME49_chrX	7171323	7184697	Other	penicillin amidase
TGME49_254365	0.66106	0.0035	0.0053	TGME49_chrIII	1647871	1651582	Other	phosphatidate cytidylyltransferase
TGME49_283840	0.6607	0.0241	0.0365	TGME49_chrV	2927807	2933824	Other	GATA zinc finger domain-containing protein
TGME49_266320	0.66065	0.0279	0.0422	TGME49_chrIX	1219622	1225207	Other	hypothetical protein
TGME49_251560	0.65991	0.0266	0.0404	TGME49_chrXII	5455165	5462111	Other	hypothetical protein
TGME49_304955	0.65985	0.0086	0.013	TGME49_chrIX	5107149	5122407	Other	serine/threonine specific protein phosphatase
TGME49_294330	0.65972	0.0061	0.0092	TGME49_chrIa	802503	809875	Other	EGF family domain-containing protein
TGME49_215165	0.65941	0.0173	0.0262	TGME49_chrX	6792331	6793509	Other	hypothetical protein
TGME49_304880	0.65917	0.0021	0.0032	TGME49_chrIX	5063200	5072179	Other	hypothetical protein
TGME49_265090	0.65867	0.013	0.0197	TGME49_chrIX	1776823	1795019	Other	hypothetical protein
TGME49_319300	0.65847	0.0056	0.0084	TGME49_chrIV	1072343	1081159	Other	hypothetical protein
TGME49_267530	0.6584	0.0944	0.1434	TGME49_chrIX	596260	600857	Other	hypothetical protein
TGME49_278600	0.65805	0.0071	0.0107	TGME49_chrXII	6002955	6012853	Other	hypothetical protein
TGME49_209410	0.65802	0.0412	0.0625	TGME49_chrIb	1206336	1207044	Other	hypothetical protein
TGME49_213550	0.65801	0.0065	0.0098	TGME49_chrV	1130901	1143604	Other	DHHC zinc finger domain-containing protein
TGME49_320588	0.65786	0.026	0.0396	TGME49_chrIV	233361	248981	Other	glycosyl hydrolases family 35 protein
TGME49_236000	0.65774	0.0174	0.0264	TGME49_chrX	5234136	5238521	Other	ferredoxin, putative
TGME49_208360	0.65763	0.0171	0.026	TGME49_chrIb	630500	634460	Other	hypothetical protein
TGME49_203970	0.65745	0.1067	0.1624	TGME49_chrVIIa	2076930	2084414	Other	dolichyl-diphosphooligosaccharide--protein glycosyltransferase
TGME49_262550	0.65702	0.018	0.0274	TGME49_chrVIIb	1165886	1170152	Other	hypothetical protein
TGME49_253680	0.65686	0.1249	0.1902	TGME49_chrIII	1099813	1100528	Other	hypothetical protein
TGME49_267000	0.65672	0.0401	0.0611	TGME49_chrIX	850298	851555	Other	hypothetical protein
TGME49_226385	0.65662	0.0099	0.0151	TGME49_chrX	1670607	1671836	Other	hypothetical protein
TGME49_238410	0.65655	0.0205	0.0313	TGME49_chrVI	209380	217479	Other	hypothetical protein
TGME49_253755	0.65615	0.0192	0.0293	TGME49_chrIII	1178185	1180595	Other	hypothetical protein
TGME49_313445	0.65594	0.0261	0.0399	TGME49_chrXI	3399326	3404852	Other	hypothetical protein
TGME49_301160	0.65579	0.0536	0.0817	TGME49_chrIV	2289604	2291033	SAG protein	SAG-related sequence SRS19C
TGME49_243330	0.65578	0.0217	0.0331	TGME49_chrVI	2548013	2557375	Other	hypothetical protein
TGME49_270595	0.65561	0.041	0.0626	TGME49_chrVIII	5139295	5166022	Other	UBA/TS-N domain-containing protein
TGME49_221720	0.65494	0.0297	0.0454	TGME49_chrII	583225	595002	Other	hypothetical protein
TGME49_319935	0.65468	0.2169	0.3314	TGME49_chrIV	646765	647665	Other	hypothetical protein
TGME49_257420	0.65455	0.0693	0.1059	TGME49_chrVIIb	4063674	4065548	Other	hypothetical protein
TGME49_318210	0.65435	0.0202	0.0308	TGME49_chrIV	1482166	1488156	Other	hypothetical protein
TGME49_305930	0.65434	0.0139	0.0212	TGME49_chrIX	5675419	5679426	Other	hypothetical protein
TGME49_294690	0.65384	0.0123	0.0188	TGME49_chrIa	1060612	1071510	Other	rhomboid protease ROM5
TGME49_239752	0.65345	0.0048	0.0073	TGME49_chrVI	892106	896053	Other	hypothetical protein
TGME49_306370	0.6533	0.0216	0.033	TGME49_chrIX	6042268	6043609	Other	hypothetical protein
TGME49_225570	0.65317	0.0056	0.0085	TGME49_chrX	2148092	2150245	Other	hypothetical protein
TGME49_286525	0.65309	1.9955	3.0555	TGME49_chrV	1793723	1795573	Other	hypothetical protein
TGME49_266050	0.65296	0.0105	0.0161	TGME49_chrIX	1328528	1330928	Other	hypothetical protein
TGME49_270800	0.65291	0.0215	0.033	TGME49_chrVIII	4987456	4989996	Other	GAF domain-containing protein
TGME49_260540	0.65272	0.0047	0.0072	TGME49_chrVIIb	2169021	2174447	Other	alveolin domain containing intermediate filament IMC14
TGME49_278365	0.65236	0.0815	0.1249	TGME49_chrXII	6138077	6141132	TgFAM A	Toxoplasma gondii family A protein
TGME49_243298	0.6521	0.0634	0.0973	TGME49_chrVI	2520784	2534510	Other	ICE family protease (caspase) p20 domain-containing protein
TGME49_314760	0.65206	0.0401	0.0616	TGME49_chrXI	4270929	4271795	Other	hypothetical protein
TGME49_224470	0.65176	0.0112	0.0173	TGME49_chrX	3048996	3052666	Other	hypothetical protein
TGME49_320610	0.65176	0.0178	0.0273	TGME49_chrIV	203324	206999	Other	hypothetical protein
TGME49_259870	0.65146	0.0527	0.0809	TGME49_chrVIIb	2641988	2649875	Other	hypothetical protein
TGME49_310910	0.65123	0.041	0.0629	TGME49_chrXI	1658762	1668393	Other	WD domain, G-beta repeat-containing protein
TGME49_318360	0.65108	0.0205	0.0315	TGME49_chrIV	1389817	1391063	Other	hypothetical protein
TGME49_234640	0.65079	0.0977	0.1501	TGME49_chrX	4505615	4514646	Other	hypothetical protein
TGME49_213255	0.65077	0.0288	0.0442	TGME49_chrV	874421	891060	Other	hypothetical protein
TGME49_264840	0.65067	0.0111	0.0171	TGME49_chrIX	1963602	1977618	Other	ATP-dependent DNA helicase, RecQ family protein
TGME49_207460	0.65052	0.0932	0.1433	TGME49_chrIb	75943	82703	Other	Rab5B protein
TGME49_266500	0.65047	0.0133	0.0204	TGME49_chrIX	1090468	1096584	Other	hypothetical protein
TGME49_304720	0.65014	0.0267	0.0411	TGME49_chrVIIa	650529	672048	Other	hypothetical protein
TGME49_205680	0.64969	0.0053	0.0082	TGME49_chrVIIa	1214495	1219931	Other	hypothetical protein
TGME49_253320	0.64949	0.0107	0.0164	TGME49_chrIII	852501	857791	Other	hypothetical protein
TGME49_293660	0.64947	0.0025	0.0038	TGME49_chrIa	492636	498774	Other	hypothetical protein
TGME49_228290	0.64919	0.0379	0.0583	TGME49_chrX	436525	440085	Other	phospholipase/carboxylesterase
TGME49_305260	0.64905	0.0055	0.0084	TGME49_chrIX	5320040	5324297	Other	hypothetical protein
TGME49_293830	0.64895	0.007	0.0107	TGME49_chrIa	588893	592810	Other	methyltransferase domain-containing protein
TGME49_213820	0.64886	0.0181	0.0279	TGME49_chrV	1350852	1356244	Other	hypothetical protein
TGME49_243310	0.6486	0.0179	0.0276	TGME49_chrVI	2536247	2542696	Other	hypothetical protein
TGME49_234250	0.64854	0.0266	0.041	TGME49_chrX	4233233	4253232	Other	hypothetical protein
TGME49_253050	0.64852	0.0486	0.0749	TGME49_chrIII	708945	710263	Other	hypothetical protein
TGME49_224880	0.64842	0.0203	0.0313	TGME49_chrX	2714527	2722323	Other	kinesin motor domain-containing protein
TGME49_259600	0.64837	0.0109	0.0168	TGME49_chrVIIb	2755623	2761681	Other	hypothetical protein
TGME49_224940	0.64828	0.0282	0.0435	TGME49_chrX	2649923	2656441	Other	hypothetical protein
TGME49_225150	0.64811	0.0081	0.0125	TGME49_chrX	2447990	2453531	Other	hypothetical protein
TGME49_287270	0.64767	0.0075	0.0115	TGME49_chrV	1487008	1490247	Other	hypothetical protein
TGME49_252320	0.64763	0.0141	0.0218	TGME49_chrIII	489471	492924	Other	Sas10/Utp3/C1D family protein
TGME49_293810	0.64752	0.0064	0.0098	TGME49_chrIa	568750	573945	Other	carboxyvinyl-carboxyphosphonate phosphorylmutase
TGME49_288190	0.64752	0.0323	0.0499	TGME49_chrIX	2363380	2379675	Other	hypothetical protein
TGME49_226840	0.64751	0.0219	0.0338	TGME49_chrX	1299419	1306695	Other	hypothetical protein
TGME49_269970	0.6474	0.0192	0.0296	TGME49_chrVIII	5492260	5493542	Other	hypothetical protein
TGME49_312830	0.64708	0.0339	0.0524	TGME49_chrXI	2934118	2938384	Other	hypothetical protein
TGME49_240380	0.64707	0.0067	0.0104	TGME49_chrVI	1217424	1243414	Other	hypothetical protein
TGME49_270630	0.64682	0.0182	0.0281	TGME49_chrVIII	5113740	5118120	Other	hypothetical protein
TGME49_233735	0.64662	0.0073	0.0112	TGME49_chrVIII	2754397	2767585	Other	hypothetical protein
TGME49_202285	0.64661	0.0164	0.0254	TGME49_chrVIIa	3444702	3447383	Other	EGF family domain-containing protein
TGME49_313280	0.64618	0.0264	0.0409	TGME49_chrXI	3235648	3244161	Other	WD domain, G-beta repeat-containing protein
TGME49_229780	0.64537	0.0085	0.0131	TGME49_chrVIII	437027	446333	Other	GHMP kinase, N-terminal domain-containing protein
TGME49_291130	0.64531	0.0069	0.0107	TGME49_chrIX	4144608	4147882	Other	hypothetical protein
TGME49_203000	0.64521	0.0156	0.0242	TGME49_chrVIIa	2879194	2881704	Other	hypothetical protein
TGME49_277060	0.64496	0.0821	0.1273	TGME49_chrXII	6743249	6752104	Other	hypothetical protein
TGME49_313220	0.64477	0.0275	0.0426	TGME49_chrXI	3191976	3196241	Other	hypothetical protein
TGME49_219530	0.64458	0.0148	0.023	TGME49_chrXII	876912	883916	Other	hypothetical protein
TGME49_237425	0.64445	0.0194	0.0301	TGME49_chrX	5860744	5881976	Other	AP2 domain transcription factor AP2X-6
TGME49_286928	0.64443	0.1427	0.2215	TGME49_chrV	1628621	1633884	Other	hypothetical protein
TGME49_207180	0.64443	0.0101	0.0157	TGME49_chrX	7428849	7437578	Other	indole-3-glycerol phosphate synthase domain-containing protein
TGME49_215670	0.64417	0.0253	0.0392	TGME49_chrX	7075654	7081438	Other	cAMP-dependent protein kinase
TGME49_235430	0.6439	0.01	0.0155	TGME49_chrX	4868580	4870951	Other	hypothetical protein
TGME49_216270	0.64349	0.3085	0.4795	TGME49_chrXI	6267664	6269900	Other	hypothetical protein
TGME49_205625	0.64295	0.0215	0.0334	TGME49_chrVIIa	1252817	1260440	Other	hypothetical protein
TGME49_307790	0.64268	0.0089	0.0139	TGME49_chrXII	403744	408953	Other	hypothetical protein
TGME49_237020	0.64253	0.0183	0.0286	TGME49_chrX	5675066	5683053	Other	exonuclease
TGME49_288010	0.64223	0.0063	0.0098	TGME49_chrIX	2303066	2305682	Other	hypothetical protein
TGME49_235560	0.64152	0.0609	0.095	TGME49_chrX	4946015	4954633	Other	hypothetical protein
TGME49_247620	0.64129	0.0195	0.0304	TGME49_chrXII	3446083	3447355	Other	hypothetical protein
TGME49_311270	0.64121	0.0183	0.0286	TGME49_chrXI	1932550	1938291	Other	hypothetical protein
TGME49_272300	0.64102	0.0405	0.0632	TGME49_chrVIII	4082967	4083820	Other	hypothetical protein
TGME49_285190	0.641	0.0104	0.0163	TGME49_chrV	2545811	2549712	Other	zinc finger, C3HC4 type (RING finger) domain-containing protein
TGME49_254540	0.64094	0.0306	0.0478	TGME49_chrIII	1817796	1821467	Other	CDP-alcohol phosphatidyltransferase superfamily protein
TGME49_230990	0.64093	0.0345	0.0538	TGME49_chrVIII	1176344	1179877	Pantothenate biosynthesis	hypothetical protein
TGME49_306270	0.6409	0.0099	0.0154	TGME49_chrIX	5903415	5905229	Other	hypothetical protein
TGME49_226460	0.64083	0.0126	0.0197	TGME49_chrX	1617586	1624723	Other	hypothetical protein
TGME49_217790	0.64076	0.0094	0.0147	TGME49_chrXII	2121442	2133547	Other	S1 RNA binding domain-containing protein
TGME49_244700	0.64056	0.0233	0.0363	TGME49_chrVI	3455568	3469476	Nicotinate metabolism	NAD(+)/NADH kinase domain-containing protein
TGME49_202930	0.64052	0.0197	0.0308	TGME49_chrVIIa	2940758	2943433	Other	hypothetical protein
TGME49_203260	0.64015	0.0306	0.0478	TGME49_chrVIIa	2631707	2640504	Other	hypothetical protein
TGME49_216460	0.64006	0.0057	0.0089	TGME49_chrXI	6131596	6135504	Other	hypothetical protein
TGME49_248190	0.64006	0.0578	0.0903	TGME49_chrXII	3731935	3737821	Other	hypothetical protein
TGME49_305630	0.63982	0.0182	0.0285	TGME49_chrIX	5518844	5527955	Other	hypothetical protein
TGME49_297520	0.63975	0.043	0.0672	TGME49_chrII	1847352	1860235	Other	proteophosphoglycan PPG1
TGME49_232270	0.63958	0.0142	0.0222	TGME49_chrVIII	1988695	1991563	Other	histidine acid phosphatase superfamily protein
TGME49_242625	0.63913	0.0144	0.0226	TGME49_chrVI	2106629	2141183	Other	ATPase family associated with various cellular activities (AAA) subfamily protein
TGME49_295468	0.63909	0.0201	0.0314	TGME49_chrIa	1731264	1743011	Other	C2 domain-containing protein
TGME49_272340	0.6389	0.0146	0.0228	TGME49_chrVIII	4065564	4069797	Other	hypothetical protein
TGME49_268280	0.63886	0.0301	0.0471	TGME49_chrVIII	6574875	6586353	Other	'chromo' (CHRromatin Organization MOdifier) domain-containing protein
TGME49_214110	0.63868	0.0793	0.1242	TGME49_chrX	6035132	6041103	Other	protein yipf5, putative
TGME49_305270	0.63859	0.0039	0.0061	TGME49_chrIX	5325248	5331199	Other	hypothetical protein
TGME49_266290	0.63824	0.0276	0.0433	TGME49_chrIX	1237797	1239085	Other	hypothetical protein
TGME49_248860	0.63812	0.0159	0.025	TGME49_chrXII	4227232	4231068	Other	hypothetical protein
TGME49_248990	0.63806	0.021	0.0329	TGME49_chrXII	4288915	4292019	Other	hypothetical protein
TGME49_246970	0.63802	0.0049	0.0077	TGME49_chrXII	3042604	3054774	Other	3'-5' exonuclease domain-containing protein
TGME49_222120	0.63788	0.0316	0.0495	TGME49_chrII	884333	893441	Other	hypothetical protein
TGME49_215990	0.63785	0.0375	0.0589	TGME49_chrXI	6478171	6494251	Other	helicase, putative
TGME49_255370	0.6378	0.0088	0.0138	TGME49_chrVIIb	4871919	4874861	Other	TIC20
TGME49_204380	0.63777	0.0181	0.0284	TGME49_chrVIIa	1831797	1844826	Other	hypothetical protein
TGME49_246590	0.63763	0.0199	0.0312	TGME49_chrXII	2868093	2872194	Other	hypothetical protein
TGME49_270570	0.63699	0.0232	0.0365	TGME49_chrVIII	5180353	5189323	Other	hypothetical protein
TGME49_202180	0.63697	0.0383	0.0602	TGME49_chrVIIa	3547864	3559077	Other	hypothetical protein
TGME49_220180	0.63693	0.0592	0.0929	TGME49_chrV	192868	193986	Other	hypothetical protein
TGME49_253170	0.63666	0.0122	0.0191	TGME49_chrIII	799569	820724	Other	zinc carboxypeptidase, putative
TGME49_265080	0.63591	0.0101	0.0158	TGME49_chrIX	1795312	1805931	Other	Tubulin-tyrosine ligase family protein
TGME49_240610	0.63521	0.0054	0.0085	TGME49_chrVI	1338722	1340525	Other	hypothetical protein
TGME49_237840	0.63501	0.0197	0.0311	TGME49_chrIV	2580472	2585929	Other	hypothetical protein
TGME49_291940	0.63501	0.0066	0.0104	TGME49_chrIX	4413033	4418187	Other	hypothetical protein
TGME49_308860	0.63493	0.0139	0.0219	TGME49_chrXI	303820	310401	Other	hypothetical protein
TGME49_220940	0.63493	0.0145	0.0228	TGME49_chrII	80016	86559	Other	ribosomal RNA methyltransferase (FtsJ ) family protein
TGME49_203880	0.63488	0.0117	0.0184	TGME49_chrVIIa	2156325	2167197	Other	hypothetical protein
TGME49_267740	0.63483	0.0169	0.0266	TGME49_chrIX	395435	398405	Other	hypothetical protein
TGME49_310060	0.6348	0.0185	0.0291	TGME49_chrXI	1035179	1037080	Other	small nuclease
TGME49_299120	0.63471	0.0251	0.0395	TGME49_chrIII	2170027	2170698	Other	hypothetical protein
TGME49_227450	0.63466	0.0053	0.0084	TGME49_chrX	923711	933204	Other	hydrolase, NUDIX family protein
TGME49_220128	0.63428	0.0431	0.068	TGME49_chrV	152958	154566	Other	hypothetical protein
TGME49_259210	0.63396	0.0368	0.0581	TGME49_chrVIIb	2871159	2875714	Other	jmjC domain-containing protein C2orf60
TGME49_275410	0.63387	0.0138	0.0217	TGME49_chrX	7225240	7236534	Other	Proteasome/cyclosome repeat-containing protein
TGME49_232210	0.63383	0.0243	0.0383	TGME49_chrVIII	1952517	1957347	Other	hypothetical protein
TGME49_214510	0.63364	0.0136	0.0215	TGME49_chrX	6325902	6330022	Other	hypothetical protein
TGME49_306260	0.63328	0.0187	0.0295	TGME49_chrIX	5899465	5905004	Isoprenyl biosynthesis	hypothetical protein
TGME49_273620	0.63308	0.0305	0.0482	TGME49_chrVIII	3348150	3348755	Other	hypothetical protein
TGME49_272460	0.63306	0.0056	0.0088	TGME49_chrVIII	3958098	3960669	Other	hypothetical protein
TGME49_246660	0.63267	0.0136	0.0215	TGME49_chrXII	2914263	2917251	Other	AP2 domain transcription factor AP2XII-3
TGME49_311730	0.63212	0.0154	0.0243	TGME49_chrXI	2232582	2238358	Other	hypothetical protein
TGME49_204270	0.63162	0.0318	0.0504	TGME49_chrVIIa	1931594	1935112	Other	hypothetical protein
TGME49_227930	0.63117	0.0217	0.0344	TGME49_chrX	727877	735451	Other	hypothetical protein
TGME49_207050	0.631	0.0298	0.0473	TGME49_chrX	7358272	7360580	Other	hypothetical protein
TGME49_299900	0.63095	0.0123	0.0194	TGME49_chrXII	313337	322770	Other	hypothetical protein
TGME49_258070	0.63093	0.1343	0.2128	TGME49_chrVIIb	3605021	3612696	Other	hypothetical protein
TGME49_261490	0.6309	0.0672	0.1066	TGME49_chrVIIb	1700648	1711154	Other	hypothetical protein
TGME49_227150	0.63085	0.0087	0.0138	TGME49_chrX	1065558	1070788	Other	glutaredoxin, putative
TGME49_237550	0.63065	0.0127	0.0201	TGME49_chrX	5968684	5974780	Other	hypothetical protein
TGME49_316090	0.63058	0.0203	0.0322	TGME49_chrXI	5121989	5127542	Other	RNAse P Rpr2/Rpp21 subunit domain-containing protein
TGME49_291890	0.63015	0.0051	0.0081	TGME49_chrIX	4393561	4398560	MIC protein	microneme protein MIC1
TGME49_237595	0.63005	0.02	0.0318	TGME49_chrX	6005352	6008056	Other	hypothetical protein
TGME49_309265	0.62961	0.1702	0.2703	TGME49_chrXI	600665	605325	Other	oxidoreductase, short chain dehydrogenase/reductase family protein
TGME49_249440	0.6296	0.0052	0.0083	TGME49_chrXII	4533941	4540898	Other	hypothetical protein
TGME49_275350	0.62957	0.0061	0.0097	TGME49_chrX	7191412	7199498	Other	TBC domain-containing protein
TGME49_225130	0.62947	0.0271	0.043	TGME49_chrX	2459287	2468241	Other	hypothetical protein
TGME49_209440	0.62939	0.0263	0.0418	TGME49_chrIb	1218129	1229282	Other	hypothetical protein
TGME49_207970	0.62938	0.021	0.0334	TGME49_chrIb	484518	495312	Other	HEAT repeat-containing protein
TGME49_210230	0.62908	0.0031	0.0049	TGME49_chrIX	4948446	4954974	Other	hypothetical protein
TGME49_290880	0.62843	0.0109	0.0173	TGME49_chrIX	3909651	3916205	Other	DnaJ domain-containing protein
TGME49_292035	0.62807	0.0194	0.0309	TGME49_chrIX	4507970	4522723	Other	hypothetical protein
TGME49_259950	0.62767	0.0301	0.0479	TGME49_chrVIIb	2598277	2601829	Other	carbonate dehydratase, eukaryotic-type domain-containing protein
TGME49_244715	0.62745	0.0087	0.0139	TGME49_chrVI	3471055	3473016	Other	hypothetical protein
TGME49_288270	0.62739	0.0171	0.0272	TGME49_chrIX	2430122	2433333	Other	hypothetical protein
TGME49_270450	0.6273	0.0236	0.0376	TGME49_chrVIII	5226099	5238119	Other	MCM2/3/5 family protein
TGME49_269480	0.62719	0.0926	0.1477	TGME49_chrVIII	5763125	5772203	Other	adaptor complexes medium subunit family protein
TGME49_247340	0.62706	0.0122	0.0194	TGME49_chrXII	3272236	3275413	Other	hypothetical protein
TGME49_209640	0.62687	0.0305	0.0486	TGME49_chrIb	1369830	1372850	Other	hypothetical protein
TGME49_215347	0.62609	0.0118	0.0188	TGME49_chrX	6917659	6920428	Other	hypothetical protein
TGME49_268240	0.62608	0.03	0.048	TGME49_chrVIII	6608751	6616283	Other	hypothetical protein
TGME49_261510	0.62595	0.0814	0.13	TGME49_chrVIIb	1684517	1687530	Other	hypothetical protein
TGME49_253740	0.6259	0.0186	0.0297	TGME49_chrIII	1139038	1144880	Other	hypothetical protein
TGME49_266670	0.62569	0.0085	0.0135	TGME49_chrIX	1025882	1033904	Other	hypothetical protein
TGME49_255390	0.62567	0.0217	0.0347	TGME49_chrVIIb	4853062	4869407	Other	HEAT repeat-containing protein
TGME49_274140	0.62545	0.0102	0.0164	TGME49_chrVIII	2988425	2991968	Other	hypothetical protein
TGME49_269885	0.62532	0.0073	0.0116	TGME49_chrVIII	5564529	5572853	Other	rhoptry metalloprotease toxolysin TLN1
TGME49_313305	0.62507	0.0149	0.0238	TGME49_chrXI	3257835	3259153	Other	hypothetical protein
TGME49_222330	0.62504	0.0309	0.0495	TGME49_chrII	1034644	1044522	Other	hypothetical protein
TGME49_299270	0.62493	0.0107	0.0171	TGME49_chrIII	2082675	2086016	Other	hypothetical protein
TGME49_239365	0.62473	0.0334	0.0535	TGME49_chrVI	583590	591092	Other	hypothetical protein
TGME49_257120	0.62469	0.016	0.0256	TGME49_chrVIIb	4206258	4213725	Other	sugar transporter ST1
TGME49_288890	0.62452	0.0215	0.0345	TGME49_chrIX	2791562	2799718	Other	hypothetical protein
TGME49_219738	0.62451	0.0174	0.0278	TGME49_chrXII	671947	684431	Other	hypothetical protein
TGME49_205240	0.6243	0.0605	0.097	TGME49_chrVIIa	1516409	1526894	Other	cleft lip and palate transmembrane protein 1 (clptm1) protein
TGME49_271990	0.62427	0.0686	0.1099	TGME49_chrVIII	4238016	4245648	Other	hypothetical protein
TGME49_211010	0.62412	0.0388	0.0621	TGME49_chrIV	1970727	1978718	Other	hypothetical protein
TGME49_202975	0.62393	0.0179	0.0288	TGME49_chrVIIa	2901981	2906240	Other	hypothetical protein
TGME49_250900	0.62371	0.3217	0.5158	TGME49_chrXII	5304704	5310274	Other	hypothetical protein
TGME49_232990	0.6237	5.0817	8.1478	TGME49_chrVIII	2315743	2316243	Other	hypothetical protein
TGME49_294902	0.62366	0.0216	0.0347	TGME49_chrIa	1262079	1266368	Other	hypothetical protein
TGME49_250115	0.62359	0.0048	0.0078	TGME49_chrXII	5030735	5037424	Other	hypothetical protein
TGME49_219840	0.62357	0.0155	0.0249	TGME49_chrXII	602708	605409	Other	hypothetical protein
TGME49_230905	0.62349	0.0283	0.0454	TGME49_chrVIII	1089445	1097374	Other	hydrolase, alpha/beta fold family protein
TGME49_297100	0.62341	0.0095	0.0152	TGME49_chrII	1530084	1532131	Other	hypothetical protein
[truncated: 6,327 more rows]
