# Supplementary material for: Local admixture of amplified and diversified secreted pathogenesis determinants shapes mosaic Toxoplasma gondii genomes
Source: Nat Commun. 2016 Jan 7;7:10147. doi: 10.1038/ncomms10147 (PMC4729833; doi:10.1038/ncomms10147)
Supplement: Supplementary Data 6 — Analysis of shared and specific genes for N. caninum, T. gondii and H. hammondi. [file ncomms10147-s7.xlsx]

## Sheet: tgon_vs_hham
Data File 6 Analysis of OrthoMCL Unique Genes, T. gondii OrthoMCL unique genes vs H. hammondi
ND = Not Determined
Gene	Description	BlastP			BlastN Syntenic Hit	GMAP				TBlastN				Group
		Hit	Coverage	e-value		Mapping Type	Hit	Start	End	Mapping Type	Hit	Start	End
TGME49_323320	hypothetical protein	no hit				ND				ND				Unique
TGME49_221895	hypothetical protein	no hit			YES	full length	KL544043	475589	473269	ND				Full Length
TGME49_297065	hypothetical protein	no hit			YES	nonsense mutation	KL544042	782396	781734	ND				Alternative Gene Model
TGME49_297643	hypothetical protein	no hit			YES	full length	KL544042	411594	409961	ND				Full Length
TGME49_222075	hypothetical protein	no hit				ND				ND				Unique
TGME49_297395	hypothetical protein	no hit			YES	nonsense mutation	KL544042	551154	549525	ND				Alternative Gene Model
TGME49_223010	hypothetical protein	no hit			YES	nonsense mutation	KL544042	930040	929614	ND				Alternative Gene Model
TGME49_221240	hypothetical protein	no hit			YES	nonsense mutation	KL544043	982585	982287	ND				Alternative Gene Model
TGME49_298070	hypothetical protein	no hit			YES	nonsense mutation	KL544042	31105	29882	ND				Alternative Gene Model
TGME49_297488	hypothetical protein	no hit				ND				ND				Unique
TGME49_297495	hypothetical protein	no hit			YES	truncated	KL544042	474867	474327	ND				Alternative Gene Model
TGME49_297465	hypothetical protein	no hit			YES	full length	KL544042	497898	496869	ND				Full Length
TGME49_221415	hypothetical protein	no hit			YES	nonsense mutation	KL544043	819614	818904	ND				Alternative Gene Model
TGME49_314487	hypothetical protein	no hit			YES	nonsense mutation	KL544030	1391515	1390849	ND				Alternative Gene Model
TGME49_312075	hypothetical protein	no hit				ND				ND				Unique
TGME49_307045	Toxoplasma gondii family B protein	HHA_264225	0.590909	4.7e-11	YES	ND				ND				BlastP hit
TGME49_313055	hypothetical protein	no hit			YES	nonsense mutation	KL544030	2465289	2464745	ND				Alternative Gene Model
TGME49_310455	hypothetical protein	no hit			YES	nonsense mutation	KL544045	839013	840987	ND				Alternative Gene Model
TGME49_312245	hypothetical protein	no hit			YES	nonsense mutation	KL544040	316344	315220	ND				Alternative Gene Model
TGME49_311460	hypothetical protein	no hit			YES	nonsense mutation	KL544040	776584	776078	ND				Alternative Gene Model
TGME49_308945	hypothetical protein	HHA_308945	0.687898	3.9e-43	YES	ND				ND				BlastP hit
TGME49_314885	hypothetical protein	no hit			YES	nonsense mutation	KL544030	1153799	1151831	ND				Alternative Gene Model
TGME49_312435	hypothetical protein	no hit			YES	nonsense mutation	KL544040	171142	168113	ND				Alternative Gene Model
TGME49_314680	hypothetical protein	no hit			YES	full length	KL544030	1310564	1309870	ND				Full Length
TGME49_310590	hypothetical protein	no hit			YES	full length	KL544045	943234	943843	ND				Full Length
TGME49_315465	hypothetical protein	no hit			YES	nonsense mutation	KL544030	799366	797642	ND				Alternative Gene Model
TGME49_311820	hypothetical protein	no hit				ND				ND				Unique
TGME49_309865	hypothetical protein	no hit			YES	nonsense mutation	KL544045	323547	324176	ND				Alternative Gene Model
TGME49_309830	hypothetical protein	no hit			YES	truncated	KL544045	305540	305686	ND				Alternative Gene Model
TGME49_310005	hypothetical protein	no hit			YES	nonsense mutation	KL544045	475620	477836	ND				Alternative Gene Model
TGME49_307260	Toxoplasma gondii family C protein	HHA_321170	0.921296	2.7e-51		ND				ND				BlastP hit
TGME49_313840	hypothetical protein	no hit			YES	nonsense mutation	KL544030	1811389	1810346	ND				Alternative Gene Model
TGME49_307015	hypothetical protein	no hit			YES	nonsense mutation	KL544063	37284	37922	ND				Alternative Gene Model
TGME49_311755	plasma membrane protein 62D16	no hit			YES	full length	KL544040	603598	602702	ND				Full Length
TGME49_307090	hypothetical protein	no hit				ND				ND				Unique
TGME49_313322	hypothetical protein	no hit			YES	full length	KL544030	2263825	2263531	ND				Full Length
TGME49_306880	hypothetical protein	no hit			YES	no gmap alignment				no tblastn alignment				Unique
TGME49_316210	hypothetical protein	no hit			YES	full length	KL544030	346819	346436	ND				Full Length
TGME49_314490	hypothetical protein	no hit			YES	nonsense mutation	KL544030	1388173	1386784	ND				Alternative Gene Model
TGME49_306870	hypothetical protein	no hit				ND				ND				Unique
TGME49_307270	hypothetical protein	no hit				ND				ND				Unique
TGME49_312105	hypothetical protein	no hit			YES	nonsense mutation	KL544040	424546	423789	ND				Alternative Gene Model
TGME49_312850	hypothetical protein	no hit			YES	nonsense mutation	KL544030	2585321	2584937	ND				Alternative Gene Model
TGME49_315855	hypothetical protein	no hit			YES	nonsense mutation	KL544030	511686	510646	ND				Alternative Gene Model
TGME49_311640	hypothetical protein	no hit			YES	nonsense mutation	KL544040	686069	685508	ND				Alternative Gene Model
TGME49_313475	hypothetical protein	no hit			YES	nonsense mutation	KL544030	2114675	2113527	ND				Alternative Gene Model
TGME49_313250	hypothetical protein	no hit			YES	full length	KL544030	2318750	2318221	ND				Full Length
TGME49_313460	hypothetical protein	no hit				ND				ND				Unique
TGME49_310045	hypothetical protein	no hit			YES	nonsense mutation	KL544045	496309	498197	ND				Alternative Gene Model
TGME49_309300	SAG-related sequence SRS55A (SRS55A)	HHA_309300	0.971264	3.4e-53	YES	ND				ND				BlastP hit
TGME49_315570	hypothetical protein	HHA_315570	1	7.6e-40	YES	ND				ND				BlastP hit
TGME49_302007	ribosomal protein L11, putative	no hit			YES	nonsense mutation	KL558887	10965	11180	ND				Alternative Gene Model
TGME49_321460	hypothetical protein	no hit			YES	nonsense mutation	KL544071	154369	153474	ND				Alternative Gene Model
TGME49_321510	hypothetical protein	no hit			YES	nonsense mutation	KL544071	163075	162360	ND				Alternative Gene Model
TGME49_208722	hypothetical protein	no hit			YES	full length	KL544049	792973	792383	ND				Full Length
TGME49_207420	hypothetical protein	no hit			YES	nonsense mutation	KL544048	778794	778084	ND				Alternative Gene Model
TGME49_209410	hypothetical protein	no hit			YES	full length	KL544049	412302	411962	ND				Full Length
TGME49_285865	hypothetical protein	no hit			YES	nonsense mutation	KL544032	1586233	1586406	ND				Alternative Gene Model
TGME49_286200	hypothetical protein	no hit			YES	full length	KL544032	1343420	1343742	ND				Full Length
TGME49_285665	hypothetical protein	no hit			YES	nonsense mutation	KL544032	1723886	1725977	ND				Alternative Gene Model
TGME49_286735	hypothetical protein	no hit			YES	full length	KL544032	1121473	1123303	ND				Full Length
TGME49_286485	hypothetical protein	no hit			YES	nonsense mutation	KL544032	1235743	1236013	ND				Alternative Gene Model
TGME49_286810	hypothetical protein	no hit			YES	full length	KL544032	1074439	1074778	ND				Full Length
TGME49_287240	hypothetical protein	no hit			YES	truncated	KL544032	921593	921746	ND				Alternative Gene Model
TGME49_286595	hypothetical protein	no hit			YES	nonsense mutation	KL544032	1187060	1187756	ND				Alternative Gene Model
TGME49_210255	hypothetical protein	no hit			YES	nonsense mutation	KL544076	179987	180915	ND				Alternative Gene Model
TGME49_290150	hypothetical protein	no hit			YES	nonsense mutation	KL558883	1346202	1346637	ND				Alternative Gene Model
TGME49_264875	hypothetical protein	no hit			YES	nonsense mutation	KL544051	449218	450153	ND				Alternative Gene Model
TGME49_267610	hypothetical protein	no hit			YES	full length	KL544056	236569	236123	ND				Full Length
TGME49_279355	hypothetical protein	no hit			YES	nonsense mutation	KL544056	511818	511151	ND				Alternative Gene Model
TGME49_289745	hypothetical protein	no hit			YES	nonsense mutation	KL558883	1171761	1172600	ND				Alternative Gene Model
TGME49_289030	hypothetical protein	no hit			YES	nonsense mutation	KL558883	668746	670959	ND				Alternative Gene Model
TGME49_265480	hypothetical protein	no hit			YES	nonsense mutation	KL544051	38193	38960	ND				Alternative Gene Model
TGME49_287990	hypothetical protein	no hit				ND				ND				Unique
TGME49_265255	hypothetical protein	no hit				ND				ND				Unique
TGME49_289218	hypothetical protein	no hit			YES	truncated	KL558883	836287	836824	ND				Alternative Gene Model
TGME49_267312	myosin heavy chain, putative	no hit			YES	full length	KL544056	31415	28566	ND				Full Length
TGME49_274700	hypothetical protein	no hit				ND				ND				Unique
TGME49_288010	hypothetical protein	no hit			YES	truncated	KL558883	42988	43185	ND				Alternative Gene Model
TGME49_279310	hypothetical protein	no hit				ND				ND				Unique
TGME49_291070	hypothetical protein	no hit			YES	full length	KL558883	1844907	1846878	ND				Full Length
TGME49_289090	hypothetical protein	no hit			YES	nonsense mutation	KL558883	727423	727906	ND				Alternative Gene Model
TGME49_267290	hypothetical protein	no hit			YES	nonsense mutation	KL544056	18837	18112	ND				Alternative Gene Model
TGME49_267585	hypothetical protein	no hit			YES	nonsense mutation	KL544056	209105	208093	ND				Alternative Gene Model
TGME49_266675	hypothetical protein	no hit			YES	nonsense mutation	KL544070	72531	71847	ND				Alternative Gene Model
TGME49_292070	hypothetical protein	no hit			YES	nonsense mutation	KL544059	189507	188777	ND				Alternative Gene Model
TGME49_279405	hypothetical protein	no hit			YES	nonsense mutation	KL544056	554509	552492	ND				Alternative Gene Model
TGME49_289023	hypothetical protein	no hit			YES	full length	KL558883	675397	675802	ND				Full Length
TGME49_266660	mediator complex subunit MED9 (MED9)	no hit				ND				ND				Unique
TGME49_267000	hypothetical protein	no hit			YES	nonsense mutation	KL544070	248318	247369	ND				Alternative Gene Model
TGME49_290210	hypothetical protein	no hit			YES	nonsense mutation	KL558883	1390364	1390834	ND				Alternative Gene Model
TGME49_279345	hypothetical protein	no hit			YES	nonsense mutation	KL544056	505428	504236	ND				Alternative Gene Model
TGME49_289720	hypothetical protein	no hit			YES	full length	KL558883	1143008	1143265	ND				Full Length
TGME49_274290	Toxoplasma gondii family B protein	HHA_283450	0.968254	1.9e-18		ND				ND				BlastP hit
TGME49_290010	hypothetical protein	no hit			YES	nonsense mutation	KL558883	1329167	1329873	ND				Alternative Gene Model
TGME49_265175	hypothetical protein	no hit				ND				ND				Unique
TGME49_288300	hypothetical protein	no hit			YES	nonsense mutation	KL558883	184467	184809	ND				Alternative Gene Model
TGME49_235875	hypothetical protein	no hit			YES	full length	KL544038	1171729	1170758	ND				Full Length
TGME49_236150	hypothetical protein	no hit				ND				ND				Unique
TGME49_227275	hypothetical protein	no hit			YES	nonsense mutation	KL544027	3713353	3712372	ND				Alternative Gene Model
TGME49_225590	hypothetical protein	no hit				ND				ND				Unique
TGME49_214835	hypothetical protein	no hit			YES	full length	KL544046	782383	781534	ND				Full Length
TGME49_236880	hypothetical protein	no hit			YES	nonsense mutation	KL544038	719535	718877	ND				Alternative Gene Model
TGME49_227015	hypothetical protein	no hit			YES	truncated	KL544027	3628049	3627809	ND				Alternative Gene Model
TGME49_227335	hypothetical protein	no hit			YES	nonsense mutation	KL544027	3749246	3748533	ND				Alternative Gene Model
TGME49_214130	hypothetical protein	HHA_214130	1	0	YES	ND				ND				BlastP hit
TGME49_214295	hypothetical protein	no hit			YES	nonsense mutation	KL544038	64362	63447	ND				Alternative Gene Model
TGME49_224560	hypothetical protein	no hit			YES	truncated	KL544027	1784587	1784436	ND				Alternative Gene Model
TGME49_223650	hypothetical protein	no hit			YES	nonsense mutation	KL544027	1080937	1080042	ND				Alternative Gene Model
TGME49_228145	hypothetical protein	no hit				ND				ND				Unique
TGME49_224675	hypothetical protein	no hit			YES	nonsense mutation	KL544027	1879241	1877517	ND				Alternative Gene Model
TGME49_234260	hypothetical protein	no hit			YES	nonsense mutation	KL544027	510349	510024	ND				Alternative Gene Model
TGME49_214115	hypothetical protein	no hit			YES	nonsense mutation	KL544038	241626	241411	ND				Alternative Gene Model
TGME49_225370	hypothetical protein	HHA_225370	0.912651	0	YES	ND				ND				BlastP hit
TGME49_212145	hypothetical protein	no hit				ND				ND				Unique
TGME49_227875	hypothetical protein	no hit			YES	nonsense mutation	KL544027	4008058	4006983	ND				Alternative Gene Model
TGME49_226880	hypothetical protein	no hit				ND				ND				Unique
TGME49_215580	hypothetical protein	no hit			YES	nonsense mutation	KL544046	284954	284496	ND				Alternative Gene Model
TGME49_223845	hypothetical protein	no hit			YES	nonsense mutation	KL544027	1227976	1226805	ND				Alternative Gene Model
TGME49_227880	hypothetical protein	no hit				ND				ND				Unique
TGME49_214390	hypothetical protein	no hit				ND				ND				Unique
TGME49_301890	Toxoplasma gondii family B protein	HHA_295300	0.905063	1e-19		ND				ND				BlastP hit
TGME49_214545	hypothetical protein	no hit				ND				ND				Unique
TGME49_214385	hypothetical protein	no hit				ND				ND				Unique
TGME49_226820	hypothetical protein	no hit				ND				ND				Unique
TGME49_212280	hypothetical protein	no hit			YES	nonsense mutation	KL544027	816874	816160	ND				Alternative Gene Model
TGME49_228065	hypothetical protein	no hit			YES	nonsense mutation	KL544027	4123781	4122940	ND				Alternative Gene Model
TGME49_225210	hypothetical protein	no hit			YES	full length	KL544027	2353480	2352934	ND				Full Length
TGME49_215180	hypothetical protein	no hit				ND				ND				Unique
TGME49_227615	hypothetical protein	no hit			YES	nonsense mutation	KL544027	3889771	3888760	ND				Alternative Gene Model
TGME49_228140	hypothetical protein	no hit			YES	full length	KL544027	4214923	4214026	ND				Full Length
TGME49_322130	hypothetical protein	no hit				ND				ND				Unique
TGME49_200595	hypothetical protein	no hit				ND				ND				Unique
TGME49_228640	hypothetical protein	no hit			YES	full length	KL544027	4501439	4500981	ND				Full Length
TGME49_281660	hypothetical protein	no hit			YES	full length	KL544055	225768	225302	ND				Full Length
TGME49_282160	hypothetical protein	no hit			YES	nonsense mutation	KL544055	61820	61053	ND				Alternative Gene Model
TGME49_201160	hypothetical protein	no hit			YES	nonsense mutation	KL544055	487412	486855	ND				Alternative Gene Model
TGME49_204150	hypothetical protein	no hit				ND				ND				Unique
TGME49_281955	hypothetical protein	no hit				ND				ND				Unique
TGME49_203705	hypothetical protein	no hit			YES	nonsense mutation	KL544034	1578836	1577368	ND				Alternative Gene Model
TGME49_206520	hypothetical protein	no hit			YES	nonsense mutation	KL544041	856611	857264	ND				Alternative Gene Model
TGME49_203985	hypothetical protein	no hit				ND				ND				Unique
TGME49_204505	hypothetical protein	no hit			YES	full length	KL544053	283642	282411	ND				Full Length
TGME49_203100	hypothetical protein	no hit				ND				ND				Unique
TGME49_201190	hypothetical protein	no hit				ND				ND				Unique
TGME49_203270	ATP-dependent Clp endopeptidase, proteolytic subunit ClpP domain-containing protein	no hit			YES	nonsense mutation	KL544034	1266127	1261638	ND				Alternative Gene Model
TGME49_205425	hypothetical protein	no hit			YES	nonsense mutation	KL544053	616026	615290	ND				Alternative Gene Model
TGME49_280725	hypothetical protein	HHA_280725	0.529817	4.8e-77	YES	ND				ND				BlastP hit
TGME49_201785	hypothetical protein	no hit			YES	full length	KL544034	95663	94649	ND				Full Length
TGME49_203685	hypothetical protein	no hit			YES	full length	KL544034	1549093	1545379	ND				Full Length
TGME49_280465	hypothetical protein	no hit			YES	nonsense mutation	KL544041	337073	338340	ND				Alternative Gene Model
TGME49_204325	hypothetical protein	no hit			YES	full length	KL544053	138514	137802	ND				Full Length
TGME49_201775	hypothetical protein	no hit			YES	nonsense mutation	KL544034	88894	88216	ND				Alternative Gene Model
TGME49_281575	hypothetical protein	no hit			YES	nonsense mutation	KL544055	275673	275496	ND				Alternative Gene Model
TGME49_204045	hypothetical protein	no hit			YES	truncated	KL544034	1851776	1851023	ND				Alternative Gene Model
TGME49_205110	hypothetical protein	no hit			YES	full length	KL544053	393335	392898	ND				Full Length
TGME49_206460	hypothetical protein	no hit			YES	nonsense mutation	KL544041	911402	911869	ND				Alternative Gene Model
TGME49_301260	hypothetical protein	no hit			YES	full length	KL544065	107469	107965	ND				Full Length
TGME49_301415	hypothetical protein	no hit			YES	nonsense mutation	KL544065	219962	220778	ND				Alternative Gene Model
TGME49_301355	hypothetical protein	no hit			YES	nonsense mutation	KL544065	155304	156313	ND				Alternative Gene Model
TGME49_300990	Toxoplasma gondii family C protein	HHA_298060	0.672727	3.1e-34		ND				ND				BlastP hit
TGME49_301160	SAG-related sequence SRS19C (SRS7)	HHA_301180	1	1.8e-125		ND				ND				BlastP hit
TGME49_301360	hypothetical protein	no hit				ND				ND				Unique
TGME49_301330	hypothetical protein	no hit				ND				ND				Unique
TGME49_301440	calcium-dependent protein kinase CDPK1 (CDPK1)	HHA_301440	0.514793	1.6e-269	YES	ND				ND				BlastP hit
TGME49_301310	hypothetical protein	no hit			YES	truncated				ND				Alternative Gene Model
TGME49_220730	hypothetical protein	no hit				ND				ND				Unique
TGME49_260860	hypothetical protein	no hit			YES	nonsense mutation	KL544029	1226504	1227102	ND				Alternative Gene Model
TGME49_264182	hypothetical protein	no hit			YES	nonsense mutation	KL544052	45912	48038	ND				Alternative Gene Model
TGME49_255195	hypothetical protein	no hit			YES	full length	KL558885	135019	135992	ND				Full Length
TGME49_259410	SAG-related sequence SRS26A (SRS26A)	HHA_259410	0.909651	5.7e-154	YES	ND				ND				BlastP hit
TGME49_262655	hypothetical protein	no hit			YES	nonsense mutation	KL544029	314915	315309	ND				Alternative Gene Model
TGME49_256950	hypothetical protein	no hit			YES	nonsense mutation	KL544029	3533546	3534115	ND				Alternative Gene Model
TGME49_257685	hypothetical protein	no hit				ND				ND				Unique
TGME49_262500	hypothetical protein	no hit			YES	nonsense mutation	KL544029	422774	423320	ND				Alternative Gene Model
TGME49_264100	hypothetical protein	no hit				ND				ND				Unique
TGME49_264260	hypothetical protein	no hit				ND				ND				Unique
TGME49_255175	hypothetical protein	no hit				ND				ND				Unique
TGME49_258828	hypothetical protein	no hit			YES	nonsense mutation	KL544029	2385817	2386765	ND				Alternative Gene Model
TGME49_263637	hypothetical protein	no hit				ND				ND				Unique
TGME49_258618	hypothetical protein	no hit			YES	full length	KL544029	2532593	2533271	ND				Full Length
TGME49_260330	hypothetical protein	no hit			YES	nonsense mutation	KL544029	1577479	1577941	ND				Alternative Gene Model
TGME49_259290	SAG-related sequence SRS26C (SRS26C)	HHA_259410	1	6.8e-142		ND				ND				BlastP hit
TGME49_255990	hypothetical protein	no hit			YES	nonsense mutation	KL544080	64226	64677	ND				Alternative Gene Model
TGME49_264175	hypothetical protein	no hit			YES	nonsense mutation	KL544052	65480	66121	ND				Alternative Gene Model
TGME49_256975	hypothetical protein	no hit				ND				ND				Unique
TGME49_262590	hypothetical protein	HHA_452510	0.633333	6.3e-20		ND				ND				BlastP hit
TGME49_258140	hypothetical protein	no hit			YES	full length	KL544029	2781575	2782127	ND				Full Length
TGME49_257755	hypothetical protein	no hit			YES	nonsense mutation	KL544029	3051091	3052033	ND				Alternative Gene Model
TGME49_258670	hypothetical protein	HHA_258670	0.85739	0		ND				ND				BlastP hit
TGME49_262870	hypothetical protein	no hit			YES	nonsense mutation	KL544029	183949	184495	ND				Alternative Gene Model
TGME49_257568	hypothetical protein	no hit			YES	nonsense mutation	KL544029	3167270	3168619	ND				Alternative Gene Model
TGME49_298820	hypothetical protein	HHA_306680	0.596552	1.1e-52		ND				ND				BlastP hit
TGME49_254255	hypothetical protein	no hit			YES	truncated	KL544036	949362	949696	ND				Alternative Gene Model
TGME49_298840	hypothetical protein	no hit				ND				ND				Unique
TGME49_253670	hypothetical protein	no hit			YES	nonsense mutation	KL544036	480418	481946	ND				Alternative Gene Model
TGME49_275970	tubulin, putative	no hit			YES	full length	KL544068	187700	185444	ND				Full Length
TGME49_252080	hypothetical protein	no hit				ND				ND				Unique
TGME49_275795	hypothetical protein	no hit			YES	nonsense mutation	KL544068	126398	125527	ND				Alternative Gene Model
TGME49_253340	hypothetical protein	no hit			YES	full length	KL544036	246902	248365	ND				Full Length
TGME49_254606	hypothetical protein	no hit			YES	nonsense mutation	KL544036	1245416	1245812	ND				Alternative Gene Model
TGME49_299015	hypothetical protein	no hit			YES	nonsense mutation	KL544036	1642399	1643284	ND				Alternative Gene Model
TGME49_252090	hypothetical protein	no hit				ND				ND				Unique
TGME49_299160	hypothetical protein	no hit			YES	nonsense mutation	KL544036	1532955	1533742	ND				Alternative Gene Model
TGME49_252295	hypothetical protein	no hit			YES	full length	KL544074	130838	127579	ND				Full Length
TGME49_253680	hypothetical protein	no hit				ND				ND				Unique
TGME49_322020	hypothetical protein	no hit				ND				ND				Unique
TGME49_300090	hypothetical protein	no hit			YES	nonsense mutation	KL544069	189958	190765	ND				Alternative Gene Model
TGME49_300052	hypothetical protein	no hit			YES	full length	KL544069	210199	210918	ND				Full Length
TGME49_300080	hypothetical protein	no hit			YES	nonsense mutation	KL544069	193764	194218	ND				Alternative Gene Model
TGME49_216200	hypothetical protein	no hit			YES	nonsense mutation	KL544044	275331	274604	ND				Alternative Gene Model
TGME49_216415	hypothetical protein	no hit			YES	nonsense mutation	KL544044	455733	454967	ND				Alternative Gene Model
TGME49_216420	hypothetical protein	no hit				ND				ND				Unique
TGME49_216875	cpw-wpc domain-containing protein	HHA_247310	0.686916	2e-50	YES	ND				ND				BlastP hit
TGME49_215960	hypothetical protein	no hit				ND				ND				Unique
TGME49_298620	hypothetical protein	no hit			YES	full length	KL544044	15247	14887	ND				Full Length
TGME49_216375	hypothetical protein	no hit			YES	full length	KL544044	421031	417597	ND				Full Length
TGME49_216785	hypothetical protein	no hit			YES	full length	KL544044	734671	733722	ND				Full Length
TGME49_216230	hypothetical protein	no hit			YES	nonsense mutation	KL544044	311506	310075	ND				Alternative Gene Model
TGME49_215955	hypothetical protein	no hit				ND				ND				Unique
TGME49_215970	hypothetical protein	no hit				ND				ND				Unique
TGME49_293290	hypothetical protein	no hit				ND				ND				Unique
TGME49_294225	hypothetical protein	no hit			YES	nonsense mutation	KL544035	739476	740328	ND				Alternative Gene Model
TGME49_295080	hypothetical protein	no hit			YES	nonsense mutation	KL544047	771559	773464	ND				Alternative Gene Model
TGME49_295130	hypothetical protein	no hit			YES	nonsense mutation	KL544047	795914	796191	ND				Alternative Gene Model
TGME49_295685	hypothetical protein	no hit			YES	full length	KL544064	254480	253400	ND				Full Length
TGME49_296000	hypothetical protein	no hit				ND				ND				Unique
TGME49_295015	patched family protein	no hit			YES	full length	KL544047	703066	705276	ND				Full Length
TGME49_293270	hypothetical protein	no hit			YES	nonsense mutation	KL544035	225321	225834	ND				Alternative Gene Model
TGME49_294660	hypothetical protein	no hit			YES	nonsense mutation	KL544047	436611	437541	ND				Alternative Gene Model
TGME49_296015	hypothetical protein	no hit				ND				ND				Unique
TGME49_295945	hypothetical protein	no hit			YES	no gmap alignment				no tblastn alignment				Unique
TGME49_294760	hypothetical protein	no hit			YES	nonsense mutation	KL544047	514246	514680	ND				Alternative Gene Model
TGME49_296020	hypothetical protein	no hit				ND				ND				Unique
TGME49_294285	hypothetical protein	no hit			YES	nonsense mutation	KL544035	797414	798578	ND				Alternative Gene Model
TGME49_293520	hypothetical protein	no hit			YES	nonsense mutation	KL544035	389477	390994	ND				Alternative Gene Model
TGME49_294990	hypothetical protein	no hit				ND				ND				Unique
TGME49_294680	hypothetical protein	no hit			YES	nonsense mutation	KL544047	447002	447616	ND				Alternative Gene Model
TGME49_243900	hypothetical protein	no hit			YES	nonsense mutation	KL544033	800297	799923	ND				Alternative Gene Model
TGME49_244480	peptidase M16 inactive domain-containing protein	no hit			YES	full length	KL544033	361822	360094	ND				Full Length
TGME49_244645	hypothetical protein	no hit			YES	nonsense mutation	KL544033	245015	242666	ND				Alternative Gene Model
TGME49_244408	hypothetical protein	no hit				ND				ND				Unique
TGME49_243355	hypothetical protein	no hit			YES	nonsense mutation	KL544033	1102650	1101807	ND				Alternative Gene Model
TGME49_243420	hypothetical protein	no hit			YES	nonsense mutation	KL544033	1060469	1059945	ND				Alternative Gene Model
TGME49_242770	hypothetical protein	no hit			YES	nonsense mutation	KL544033	1415900	1414318	ND				Alternative Gene Model
TGME49_244940	hypothetical protein	no hit				ND				ND				Unique
TGME49_244406	cysteine dioxygenase type i protein	no hit				ND				ND				Unique
TGME49_244950	hypothetical protein	no hit				ND				ND				Unique
TGME49_244015	hypothetical protein	no hit			YES	nonsense mutation	KL544033	715859	715353	ND				Alternative Gene Model
TGME49_243302	hypothetical protein	no hit				ND				ND				Unique
TGME49_243545	hypothetical protein	no hit				ND				ND				Unique
TGME49_233510	hypothetical protein	no hit			YES	nonsense mutation	KL544028	4090584	4089857	ND				Alternative Gene Model
TGME49_229730	hypothetical protein	no hit			YES	nonsense mutation	KL558886	401673	402043	ND				Alternative Gene Model
TGME49_270975	hypothetical protein	no hit				ND				ND				Unique
TGME49_200480	Toxoplasma gondii family B protein	HHA_264225	0.564394	7.6e-24		ND				ND				BlastP hit
TGME49_269775	hypothetical protein	no hit			YES	nonsense mutation	KL544028	1153795	1153186	ND				Alternative Gene Model
TGME49_271400	hypothetical protein	no hit			YES	full length	KL544028	2245788	2243861	ND				Full Length
TGME49_271115	hypothetical protein	no hit			YES	nonsense mutation	KL544028	2063730	2063249	ND				Alternative Gene Model
TGME49_269425	hypothetical protein	no hit				ND				ND				Unique
TGME49_272300	hypothetical protein	no hit			YES	nonsense mutation	KL544028	2680792	2680268	ND				Alternative Gene Model
TGME49_233925	hypothetical protein	no hit			YES	nonsense mutation	KL544028	3878330	3876437	ND				Alternative Gene Model
TGME49_233842	hypothetical protein	no hit			YES	nonsense mutation	KL544028	3927012	3926581	ND				Alternative Gene Model
TGME49_273650	hypothetical protein	no hit			YES	nonsense mutation	KL544028	3438958	3438480	ND				Alternative Gene Model
TGME49_230040	hypothetical protein	no hit			YES	nonsense mutation	KL558886	558157	558685	ND				Alternative Gene Model
TGME49_272645	hypothetical protein	no hit				ND				ND				Unique
TGME49_230667	hypothetical protein	no hit			YES	full length	KL544039	1372162	1371783	ND				Full Length
TGME49_273300	hypothetical protein	no hit			YES	nonsense mutation	KL544028	3169209	3168730	ND				Alternative Gene Model
TGME49_272450	hypothetical protein	no hit			YES	nonsense mutation	KL544028	2806213	2805877	ND				Alternative Gene Model
TGME49_270277	hypothetical protein	no hit			YES	nonsense mutation	KL544028	1460643	1460230	ND				Alternative Gene Model
TGME49_230598	hypothetical protein	no hit			YES	no gmap alignment				no tblastn alignment				Unique
TGME49_268178	hypothetical protein	no hit			YES	full length	KL544028	81795	81220	ND				Full Length
TGME49_272595	hypothetical protein	no hit				ND				ND				Unique
TGME49_269438	hypothetical protein	no hit				ND				ND				Unique
TGME49_269705	hypothetical protein	no hit				ND				ND				Unique
TGME49_268230	hypothetical protein	no hit			YES	nonsense mutation	KL544028	129196	127523	ND				Alternative Gene Model
TGME49_229005	hypothetical protein	no hit			YES	nonsense mutation	KL558886	15892	16889	ND				Alternative Gene Model
TGME49_268765	hypothetical protein	no hit			YES	full length	KL544028	425985	424961	ND				Full Length
TGME49_270040	hypothetical protein	no hit			YES	nonsense mutation	KL544028	1308906	1308341	ND				Alternative Gene Model
TGME49_230900	hypothetical protein	no hit			YES	nonsense mutation	KL544039	1241810	1241563	ND				Alternative Gene Model
TGME49_270655	hypothetical protein	no hit			YES	nonsense mutation	KL544028	1654320	1653230	ND				Alternative Gene Model
TGME49_270680	hypothetical protein	no hit			YES	nonsense mutation	KL544028	1672486	1671752	ND				Alternative Gene Model
TGME49_269015	hypothetical protein	no hit			YES	nonsense mutation	KL544028	618518	617203	ND				Alternative Gene Model
TGME49_200260	hypothetical protein	no hit				ND				ND				Unique
TGME49_268300	hypothetical protein	no hit			YES	nonsense mutation	KL544028	191736	190741	ND				Alternative Gene Model
TGME49_273620	hypothetical protein	no hit				ND				ND				Unique
TGME49_231230	hypothetical protein	no hit			YES	nonsense mutation	KL544039	979478	979129	ND				Alternative Gene Model
TGME49_271985	hypothetical protein	no hit			YES	full length	KL544028	2514290	2513521	ND				Full Length
TGME49_269470	hypothetical protein	no hit				ND				ND				Unique
TGME49_231175	hypothetical protein	no hit			YES	nonsense mutation	KL544039	1021331	1020257	ND				Alternative Gene Model
TGME49_329600	hypothetical protein	no hit				ND				ND				Unique
TGME49_283585	hypothetical protein	no hit			YES	nonsense mutation	KL544062	330433	333212	ND				Alternative Gene Model
TGME49_285400	hypothetical protein	no hit			YES	nonsense mutation	KL544032	1877141	1879437	ND				Alternative Gene Model
TGME49_283800	hypothetical protein	no hit			YES	full length	KL544062	224738	225444	ND				Full Length
TGME49_283570	hypothetical protein	no hit			YES	nonsense mutation	KL544062	335599	336080	ND				Alternative Gene Model
TGME49_283698	hypothetical protein	no hit			YES	full length	KL544062	323170	324233	ND				Full Length
TGME49_307450	hypothetical protein	no hit				ND				ND				Unique
TGME49_277685	hypothetical protein	no hit			YES	full length	KL544073	85460	86226	ND				Full Length
TGME49_218195	hypothetical protein	no hit				ND				ND				Unique
TGME49_249685	hypothetical protein	no hit			YES	nonsense mutation	KL544075	84658	85257	ND				Alternative Gene Model
TGME49_251530	hypothetical protein	no hit			YES	nonsense mutation	KL544067	235784	235416	ND				Alternative Gene Model
TGME49_218460	hypothetical protein	no hit			YES	full length	KL558884	676229	676752	ND				Full Length
TGME49_276820	hypothetical protein	no hit				ND				ND				Unique
TGME49_276810	hypothetical protein	no hit				ND				ND				Unique
TGME49_278878	GDA1/CD39 (nucleoside phosphatase) family protein	no hit			YES	nonsense mutation	KL544050	698231	695948	ND				Alternative Gene Model
TGME49_278080	Toxoplasma gondii family A protein	HHA_278090	0.858079	8.9e-69	YES	ND				ND				BlastP hit
TGME49_308075	hypothetical protein	no hit			YES	no gmap alignment				no tblastn alignment				Unique
TGME49_247260	hypothetical protein	no hit			YES	nonsense mutation	KL544031	946212	946657	ND				Alternative Gene Model
TGME49_217724	hypothetical protein	no hit				ND				ND				Unique
TGME49_277860	hypothetical protein	HHA_277860	0.548159	3.5e-170	YES	ND				ND				BlastP hit
TGME49_217875	hypothetical protein	no hit			YES	nonsense mutation	KL544090	37805	37561	ND				Alternative Gene Model
TGME49_278365	Toxoplasma gondii family A protein	HHA_278330	0.991848	5.7e-74		ND				ND				BlastP hit
TGME49_277830	hypothetical protein	no hit			YES	nonsense mutation	KL544073	1608	2067	ND				Alternative Gene Model
TGME49_218350	hypothetical protein	no hit			YES	nonsense mutation	KL558884	618794	618203	ND				Alternative Gene Model
TGME49_250685	hypothetical protein	no hit			YES	nonsense mutation	KL544072	26604	30845	ND				Alternative Gene Model
TGME49_246210	hypothetical protein	no hit			YES	full length	KL544031	492030	492833	ND				Full Length
TGME49_218390	hypothetical protein	no hit			YES	full length	KL558884	647311	646557	ND				Full Length
TGME49_245760	hypothetical protein	no hit			YES	nonsense mutation	KL544031	305946	306377	ND				Alternative Gene Model
TGME49_247620	hypothetical protein	no hit			YES	nonsense mutation	KL544031	1190646	1191370	ND				Alternative Gene Model
TGME49_251860	hypothetical protein	no hit			YES	nonsense mutation	KL544067	50876	50404	ND				Alternative Gene Model
TGME49_249935	hypothetical protein	no hit			YES	nonsense mutation	KL544077	129963	128772	ND				Alternative Gene Model
TGME49_247720	hypothetical protein	no hit			YES	nonsense mutation	KL544031	1276694	1277285	ND				Alternative Gene Model
TGME49_249575	hypothetical protein	no hit				ND				ND				Unique
TGME49_245480	hypothetical protein	no hit			YES	nonsense mutation	KL544031	42890	43226	ND				Alternative Gene Model
TGME49_219840	hypothetical protein	no hit			YES	full length	KL558884	1598392	1599301	ND				Full Length
TGME49_245748	hypothetical protein	no hit			YES	nonsense mutation	KL544031	287790	289205	ND				Alternative Gene Model
TGME49_249325	hypothetical protein	no hit			YES	nonsense mutation	KL544031	2208989	2209537	ND				Alternative Gene Model
TGME49_247305	hypothetical protein	no hit			YES	nonsense mutation	KL544031	989327	990580	ND				Alternative Gene Model
TGME49_246230	hypothetical protein	no hit			YES	nonsense mutation	KL544031	500046	500679	ND				Alternative Gene Model
TGME49_247520	hypothetical protein	no hit			YES	full length	KL544031	1136079	1136881	ND				Full Length
TGME49_217722	hypothetical protein	no hit			YES	nonsense mutation	KL558884	142181	142994	ND				Alternative Gene Model
TGME49_248425	hypothetical protein	no hit			YES	nonsense mutation	KL544031	1591243	1594133	ND				Alternative Gene Model
TGME49_250100	hypothetical protein	no hit			YES	full length	KL544077	50007	48515	ND				Full Length
TGME49_217810	hypothetical protein	no hit			YES	nonsense mutation	KL558884	46742	47325	ND				Alternative Gene Model
TGME49_276830	hypothetical protein	no hit				ND				ND				Unique
TGME49_277705	hypothetical protein	no hit			YES	nonsense mutation	KL544073	77298	77972	ND				Alternative Gene Model
TGME49_240920	hypothetical protein	no hit				ND				ND				Unique
TGME49_238860	hypothetical protein	no hit			YES	nonsense mutation	KL544054	433669	433293	ND				Alternative Gene Model
TGME49_238077	hypothetical protein	no hit			YES	nonsense mutation	KL544054	657855	656928	ND				Alternative Gene Model
TGME49_240365	hypothetical protein	no hit			YES	nonsense mutation	KL544122	4786	5298	ND				Alternative Gene Model
TGME49_238165	hypothetical protein	no hit			YES	nonsense mutation	KL544054	619474	618025	ND				Alternative Gene Model
TGME49_240285	hypothetical protein	no hit			YES	nonsense mutation	KL544057	440655	442259	ND				Alternative Gene Model
TGME49_240290	hypothetical protein	no hit			YES	full length	KL544057	444323	446645	ND				Full Length
TGME49_238490	SAG-related sequence SRS22E (SRS22E)	HHA_238490	1	2.4e-52	YES	ND				ND				BlastP hit
TGME49_240260	hypothetical protein	no hit				ND				ND				Unique
TGME49_306692	hypothetical protein	no hit				ND				ND				Unique
TGME49_306710	hypothetical protein	no hit				ND				ND				Unique
TGME49_306200	hypothetical protein	no hit				ND				ND				Unique
TGME49_306730	hypothetical protein	no hit			YES	nonsense mutation	KL544088	22575	24062	ND				Alternative Gene Model
TGME49_305130	hypothetical protein	no hit			YES	nonsense mutation	KL544035	809570	810048	ND				Alternative Gene Model
TGME49_306700	hypothetical protein	no hit				ND				ND				Unique
TGME49_306035	hypothetical protein	no hit			YES	nonsense mutation	KL544035	1345720	1347379	ND				Alternative Gene Model
TGME49_306720	hypothetical protein	no hit				ND				ND				Unique
TGME49_306370	hypothetical protein	no hit			YES	nonsense mutation	KL544035	1624905	1625421	ND				Alternative Gene Model
TGME49_320770	Toxoplasma gondii family B protein	HHA_454170	0.819672	4.1e-25	YES	ND				ND				BlastP hit
TGME49_211015	hypothetical protein	no hit			YES	nonsense mutation	KL544037	1449242	1449701	ND				Alternative Gene Model
TGME49_318632	hypothetical protein	no hit			YES	nonsense mutation	KL544037	668990	669447	ND				Alternative Gene Model
TGME49_320250	SAG-related sequence SRS15A (SRS15A)	HHA_224750	1	1.6e-103		ND				ND				BlastP hit
TGME49_210783	hypothetical protein	no hit			YES	full length	KL544037	1543192	1544470	ND				Full Length
TGME49_317830	hypothetical protein	no hit				ND				ND				Unique
TGME49_210815	hypothetical protein	no hit			YES	nonsense mutation	KL544037	1515675	1517093	ND				Alternative Gene Model
TGME49_318575	hypothetical protein	no hit			YES	nonsense mutation	KL544037	707535	707840	ND				Alternative Gene Model
TGME49_318120	hypothetical protein	no hit			YES	truncated	KL544037	1025486	1025918	ND				Alternative Gene Model
TGME49_318300	hypothetical protein	no hit			YES	nonsense mutation	KL544037	915248	917722	ND				Alternative Gene Model
TGME49_318738	hypothetical protein	no hit			YES	nonsense mutation	KL544037	603015	603709	ND				Alternative Gene Model
TGME49_211070	hypothetical protein	no hit				ND				ND				Unique
TGME49_320190	SAG-related sequence SRS16B (SRS9 )	HHA_320250	1	3.1e-105		ND				ND				BlastP hit
TGME49_320780	hypothetical protein	no hit				ND				ND				Unique
TGME49_220530	AP2 domain transcription factor AP2V-1 (AP2V1)	no hit				ND				ND				Unique
TGME49_220240	hypothetical protein	HHA_220240	0.788732	2.7e-154	YES	ND				ND				BlastP hit
TGME49_213590	hypothetical protein	no hit				ND				ND				Unique
TGME49_220580	hypothetical protein	no hit			YES	nonsense mutation	KL544060	407719	408221	ND				Alternative Gene Model
TGME49_220070	hypothetical protein	no hit			YES	nonsense mutation	KL544060	38156	38610	ND				Alternative Gene Model
TGME49_213635	hypothetical protein	no hit			YES	full length	KL544032	613550	622576	ND				Full Length
TGME49_212775	hypothetical protein	no hit			YES	nonsense mutation	KL544032	14445	16235	ND				Alternative Gene Model
TGME49_220128	hypothetical protein	no hit				ND				ND				Unique
TGME49_213065	hypothetical protein	no hit			YES	full length	KL544032	264750	265290	ND				Full Length
TGME49_213415	hypothetical protein	no hit			YES	nonsense mutation	KL544032	437519	438523	ND				Alternative Gene Model
TGME49_237800	dense granule protein GRA11	HHA_237800	0.617994	5.2e-80		ND				ND				BlastP hit

## Sheet: tgon_vs_ncan
Data File 6 Analysis of OrthoMCL Unique Genes, T. gondii OrthoMCL unique genes vs N. caninum
ND = Not Determined
Gene	Description	BlastP			BlastN Syntenic Hit	GMAP				TBlastN				Group
		Hit	Coverage	e-value		Mapping Type	Hit	Start	End	Mapping Type	Hit	Start	End
TGME49_323320	hypothetical protein	no hit				ND				ND				Unique
TGME49_221895	hypothetical protein	no hit				ND				ND				Unique
TGME49_297065	hypothetical protein	no hit			YES	no gmap alignment				no tblastn alignment				Unique
TGME49_297643	hypothetical protein	no hit				ND				ND				Unique
TGME49_222075	hypothetical protein	no hit				ND				ND				Unique
TGME49_297395	hypothetical protein	no hit				ND				ND				Unique
TGME49_223010	hypothetical protein	no hit			YES	truncated	FR823382	1327935	1328083	ND				Alternative Gene Model
TGME49_221240	hypothetical protein	no hit				ND				ND				Unique
TGME49_298070	hypothetical protein	no hit				ND				ND				Unique
TGME49_297488	hypothetical protein	no hit				ND				ND				Unique
TGME49_297495	hypothetical protein	no hit				ND				ND				Unique
TGME49_297465	hypothetical protein	no hit			YES	no gmap alignment				full length	FR823382	1755865	1757096	Full Length
TGME49_221415	hypothetical protein	no hit			YES	no gmap alignment				no tblastn alignment				Unique
TGME49_314487	hypothetical protein	no hit				ND				ND				Unique
TGME49_312075	hypothetical protein	no hit				ND				ND				Unique
TGME49_307045	Toxoplasma gondii family B protein	no hit				ND				ND				Unique
TGME49_313055	hypothetical protein	no hit				ND				ND				Unique
TGME49_310455	hypothetical protein	no hit			YES	no gmap alignment				no tblastn alignment				Unique
TGME49_312245	hypothetical protein	no hit			YES	no gmap alignment				nonsense mutation	FR823392	2295940	2296527	Alternative Gene Model
TGME49_311460	hypothetical protein	no hit			YES	no gmap alignment				nonsense mutation	FR823392	1845589	1845098	Alternative Gene Model
TGME49_308945	hypothetical protein	no hit			YES	no gmap alignment				full length	FR823392	236306	236629	Full Length
TGME49_314885	hypothetical protein	no hit			YES	no gmap alignment				no tblastn alignment				Unique
TGME49_312435	hypothetical protein	no hit			YES	truncated	FR823392	2434208	2435725	ND				Alternative Gene Model
TGME49_314680	hypothetical protein	no hit				ND				ND				Unique
TGME49_310590	hypothetical protein	no hit			YES	truncated	FR823392	1262112	1262256	ND				Alternative Gene Model
TGME49_315465	hypothetical protein	no hit				ND				ND				Unique
TGME49_311820	hypothetical protein	no hit				ND				ND				Unique
TGME49_309865	hypothetical protein	no hit			YES	no gmap alignment				no tblastn alignment				Unique
TGME49_309830	hypothetical protein	no hit				ND				ND				Unique
TGME49_310005	hypothetical protein	no hit			YES	no gmap alignment				no tblastn alignment				Unique
TGME49_307260	Toxoplasma gondii family C protein	no hit				ND				ND				Unique
TGME49_313840	hypothetical protein	no hit			YES	no gmap alignment				no tblastn alignment				Unique
TGME49_307015	hypothetical protein	no hit				ND				ND				Unique
TGME49_311755	plasma membrane protein 62D16	no hit			YES	truncated	FR823392	2018166	2018361	ND				Alternative Gene Model
TGME49_307090	hypothetical protein	no hit				ND				ND				Unique
TGME49_313322	hypothetical protein	no hit				ND				ND				Unique
TGME49_306880	hypothetical protein	no hit				ND				ND				Unique
TGME49_316210	hypothetical protein	no hit				ND				ND				Unique
TGME49_314490	hypothetical protein	no hit			YES	no gmap alignment				no tblastn alignment				Unique
TGME49_306870	hypothetical protein	no hit				ND				ND				Unique
TGME49_307270	hypothetical protein	no hit				ND				ND				Unique
TGME49_312105	hypothetical protein	no hit				ND				ND				Unique
TGME49_312850	hypothetical protein	no hit			YES	no gmap alignment				no tblastn alignment				Unique
TGME49_315855	hypothetical protein	no hit			YES	no gmap alignment				no tblastn alignment				Unique
TGME49_311640	hypothetical protein	no hit			YES	no gmap alignment				no tblastn alignment				Unique
TGME49_313475	hypothetical protein	no hit				ND				ND				Unique
TGME49_313250	hypothetical protein	no hit			YES	no gmap alignment				no tblastn alignment				Unique
TGME49_313460	hypothetical protein	no hit			YES	no gmap alignment				nonsense mutation	FR823385	310869	310408	Alternative Gene Model
TGME49_310045	hypothetical protein	no hit				ND				ND				Unique
TGME49_309300	SAG-related sequence SRS55A (SRS55A)	NCLIV_052810	0.880223	9.2e-43		ND				ND				BlastP hit
TGME49_315570	hypothetical protein	NCLIV_058260	1	2.2e-26		ND				ND				BlastP hit
TGME49_302007	ribosomal protein L11, putative	no hit				ND				ND				Unique
TGME49_321460	hypothetical protein	no hit			YES	no gmap alignment				truncated	FR823381	1720590	1735682	Alternative Gene Model
TGME49_321510	hypothetical protein	no hit			YES	no gmap alignment				no tblastn alignment				Unique
TGME49_208722	hypothetical protein	no hit				ND				ND				Unique
TGME49_207420	hypothetical protein	no hit			YES	no gmap alignment				full length	FR823381	69581	68936	Full Length
TGME49_209410	hypothetical protein	no hit				ND				ND				Unique
TGME49_285865	hypothetical protein	no hit			YES	no gmap alignment				no tblastn alignment				Unique
TGME49_286200	hypothetical protein	no hit				ND				ND				Unique
TGME49_285665	hypothetical protein	no hit				ND				ND				Unique
TGME49_286735	hypothetical protein	no hit			YES	no gmap alignment				no tblastn alignment				Unique
TGME49_286485	hypothetical protein	no hit				ND				ND				Unique
TGME49_286810	hypothetical protein	no hit				ND				ND				Unique
TGME49_287240	hypothetical protein	no hit			YES	no gmap alignment				no tblastn alignment				Unique
TGME49_286595	hypothetical protein	no hit			YES	no gmap alignment				no tblastn alignment				Unique
TGME49_210255	hypothetical protein	no hit			YES	truncated	FR823385	4209971	4210124	ND				Alternative Gene Model
TGME49_290150	hypothetical protein	no hit				ND				ND				Unique
TGME49_264875	hypothetical protein	no hit				ND				ND				Unique
TGME49_267610	hypothetical protein	no hit				ND				ND				Unique
TGME49_279355	hypothetical protein	no hit			YES	no gmap alignment				no tblastn alignment				Unique
TGME49_289745	hypothetical protein	no hit			YES	no gmap alignment				no tblastn alignment				Unique
TGME49_289030	hypothetical protein	no hit			YES	nonsense mutation	FR823385	2426167	2427717	ND				Alternative Gene Model
TGME49_265480	hypothetical protein	no hit				ND				ND				Unique
TGME49_287990	hypothetical protein	no hit			YES	no gmap alignment				no tblastn alignment				Unique
TGME49_265255	hypothetical protein	no hit			YES	no gmap alignment				no tblastn alignment				Unique
TGME49_289218	hypothetical protein	no hit			YES	no gmap alignment				no tblastn alignment				Unique
TGME49_267312	myosin heavy chain, putative	no hit			YES	no gmap alignment				nonsense mutation	FR823385	433759	430995	Alternative Gene Model
TGME49_274700	hypothetical protein	no hit				ND				ND				Unique
TGME49_288010	hypothetical protein	no hit			YES	no gmap alignment				no tblastn alignment				Unique
TGME49_279310	hypothetical protein	no hit				ND				ND				Unique
TGME49_291070	hypothetical protein	no hit			YES	full length	FR823385	3740003	3742378	ND				Full Length
TGME49_289090	hypothetical protein	no hit			YES	nonsense mutation	FR823385	2484002	2484456	ND				Alternative Gene Model
TGME49_267290	hypothetical protein	no hit				ND				ND				Unique
TGME49_267585	hypothetical protein	no hit				ND				ND				Unique
TGME49_266675	hypothetical protein	no hit				ND				ND				Unique
TGME49_292070	hypothetical protein	no hit				ND				ND				Unique
TGME49_279405	hypothetical protein	no hit			YES	no gmap alignment				truncated	FR823385	44500	53969	Alternative Gene Model
TGME49_289023	hypothetical protein	no hit			YES	full length	FR823385	2431973	2432344	ND				Full Length
TGME49_266660	mediator complex subunit MED9 (MED9)	no hit			YES	full length	FR823385	756780	757177	ND				Full Length
TGME49_267000	hypothetical protein	no hit				ND				ND				Unique
TGME49_290210	hypothetical protein	no hit			YES	no gmap alignment				no tblastn alignment				Unique
TGME49_279345	hypothetical protein	no hit			YES	no gmap alignment				no tblastn alignment				Unique
TGME49_289720	hypothetical protein	no hit			YES	no gmap alignment				no tblastn alignment				Unique
TGME49_274290	Toxoplasma gondii family B protein	NCLIV_060290	0.85034	1.8e-22		ND				ND				BlastP hit
TGME49_290010	hypothetical protein	no hit			YES	no gmap alignment				no tblastn alignment				Unique
TGME49_265175	hypothetical protein	no hit				ND				ND				Unique
TGME49_288300	hypothetical protein	no hit				ND				ND				Unique
TGME49_235875	hypothetical protein	no hit			YES	no gmap alignment				nonsense mutation	FR823391	4685148	4684714	Alternative Gene Model
TGME49_236150	hypothetical protein	no hit				ND				ND				Unique
TGME49_227275	hypothetical protein	no hit				ND				ND				Unique
TGME49_225590	hypothetical protein	no hit				ND				ND				Unique
TGME49_214835	hypothetical protein	no hit			YES	no gmap alignment				no tblastn alignment				Unique
TGME49_236880	hypothetical protein	no hit				ND				ND				Unique
TGME49_227015	hypothetical protein	no hit			YES	no gmap alignment				no tblastn alignment				Unique
TGME49_227335	hypothetical protein	no hit			YES	no gmap alignment				no tblastn alignment				Unique
TGME49_214130	hypothetical protein	NCLIV_051380	0.685289	3.5e-115	YES	ND				ND				BlastP hit
TGME49_214295	hypothetical protein	no hit				ND				ND				Unique
TGME49_224560	hypothetical protein	no hit				ND				ND				Unique
TGME49_223650	hypothetical protein	no hit			YES	truncated	FR823391	3471091	3471455	ND				Alternative Gene Model
TGME49_228145	hypothetical protein	no hit			YES	no gmap alignment				no tblastn alignment				Unique
TGME49_224675	hypothetical protein	no hit			YES	no gmap alignment				no tblastn alignment				Unique
TGME49_234260	hypothetical protein	no hit			YES	no gmap alignment				no tblastn alignment				Unique
TGME49_214115	hypothetical protein	no hit				ND				ND				Unique
TGME49_225370	hypothetical protein	NCLIV_028960	0.503125	8.3e-11		ND				ND				BlastP hit
TGME49_212145	hypothetical protein	no hit				ND				ND				Unique
TGME49_227875	hypothetical protein	no hit				ND				ND				Unique
TGME49_226880	hypothetical protein	no hit				ND				ND				Unique
TGME49_215580	hypothetical protein	no hit				ND				ND				Unique
TGME49_223845	hypothetical protein	no hit			YES	no gmap alignment				no tblastn alignment				Unique
TGME49_227880	hypothetical protein	no hit				ND				ND				Unique
TGME49_214390	hypothetical protein	no hit				ND				ND				Unique
TGME49_301890	Toxoplasma gondii family B protein	NCLIV_006930	0.929204	4.1e-16		ND				ND				BlastP hit
TGME49_214545	hypothetical protein	no hit			YES	full length	FR823391	5897812	5899707	ND				Full Length
TGME49_214385	hypothetical protein	no hit				ND				ND				Unique
TGME49_226820	hypothetical protein	no hit				ND				ND				Unique
TGME49_212280	hypothetical protein	no hit			YES	truncated	FR823391	3702901	3703313	ND				Alternative Gene Model
TGME49_228065	hypothetical protein	no hit			YES	no gmap alignment				no tblastn alignment				Unique
TGME49_225210	hypothetical protein	no hit				ND				ND				Unique
TGME49_215180	hypothetical protein	no hit			YES	full length	FR823391	6331834	6333895	ND				Full Length
TGME49_227615	hypothetical protein	no hit			YES	no gmap alignment				no tblastn alignment				Unique
TGME49_228140	hypothetical protein	no hit			YES	no gmap alignment				no tblastn alignment				Unique
TGME49_322130	hypothetical protein	no hit				ND				ND				Unique
TGME49_200595	hypothetical protein	no hit				ND				ND				Unique
TGME49_228640	hypothetical protein	no hit				ND				ND				Unique
TGME49_281660	hypothetical protein	no hit				ND				ND				Unique
TGME49_282160	hypothetical protein	no hit			YES	no gmap alignment				no tblastn alignment				Unique
TGME49_201160	hypothetical protein	no hit				ND				ND				Unique
TGME49_204150	hypothetical protein	no hit				ND				ND				Unique
TGME49_281955	hypothetical protein	no hit			YES	truncated	FR823388	3762708	3762923	ND				Alternative Gene Model
TGME49_203705	hypothetical protein	no hit			YES	no gmap alignment				truncated	FR823388	1817611	1817341	Alternative Gene Model
TGME49_206520	hypothetical protein	no hit				ND				ND				Unique
TGME49_203985	hypothetical protein	no hit			YES	no gmap alignment				no tblastn alignment				Unique
TGME49_204505	hypothetical protein	no hit				ND				ND				Unique
TGME49_203100	hypothetical protein	no hit				ND				ND				Unique
TGME49_201190	hypothetical protein	no hit			YES	no gmap alignment				no tblastn alignment				Unique
TGME49_203270	ATP-dependent Clp endopeptidase, proteolytic subunit ClpP domain-containing protein	NCLIV_011200	0.649485	9.9e-12	YES	ND				ND				BlastP hit
TGME49_205425	hypothetical protein	no hit			YES	no gmap alignment				no tblastn alignment				Unique
TGME49_280725	hypothetical protein	no hit			YES	no gmap alignment				full length	FR823388	121946	124171	Full Length
TGME49_201785	hypothetical protein	no hit			YES	no gmap alignment				no tblastn alignment				Unique
TGME49_203685	hypothetical protein	no hit				ND				ND				Unique
TGME49_280465	hypothetical protein	no hit			YES	no gmap alignment				no tblastn alignment				Unique
TGME49_204325	hypothetical protein	no hit			YES	truncated	FR823388	1398849	1399046	ND				Alternative Gene Model
TGME49_201775	hypothetical protein	no hit				ND				ND				Unique
TGME49_281575	hypothetical protein	no hit				ND				ND				Unique
TGME49_204045	hypothetical protein	no hit				ND				ND				Unique
TGME49_205110	hypothetical protein	no hit				ND				ND				Unique
TGME49_206460	hypothetical protein	no hit				ND				ND				Unique
TGME49_301260	hypothetical protein	no hit				ND				ND				Unique
TGME49_301415	hypothetical protein	no hit				ND				ND				Unique
TGME49_301355	hypothetical protein	no hit			YES	no gmap alignment				truncated	FR823388	284448	284705	Alternative Gene Model
TGME49_300990	Toxoplasma gondii family C protein	no hit				ND				ND				Unique
TGME49_301160	SAG-related sequence SRS19C (SRS7)	NCLIV_069820	0.997512	1.4e-120	YES	ND				ND				BlastP hit
TGME49_301360	hypothetical protein	no hit				ND				ND				Unique
TGME49_301330	hypothetical protein	no hit				ND				ND				Unique
TGME49_301440	calcium-dependent protein kinase CDPK1 (CDPK1)	NCLIV_011980	0.51581	1.8e-261	YES	ND				ND				BlastP hit
TGME49_301310	hypothetical protein	no hit				ND				ND				Unique
TGME49_220730	hypothetical protein	no hit				ND				ND				Unique
TGME49_260860	hypothetical protein	no hit				ND				ND				Unique
TGME49_264182	hypothetical protein	no hit			YES	no gmap alignment				no tblastn alignment				Unique
TGME49_255195	hypothetical protein	no hit			YES	no gmap alignment				truncated	FR823389	3840517	3840777	Alternative Gene Model
TGME49_259410	SAG-related sequence SRS26A (SRS26A)	NCLIV_027260	0.543507	1.1e-104		ND				ND				BlastP hit
TGME49_262655	hypothetical protein	no hit				ND				ND				Unique
TGME49_256950	hypothetical protein	no hit				ND				ND				Unique
TGME49_257685	hypothetical protein	no hit			YES	no gmap alignment				no tblastn alignment				Unique
TGME49_262500	hypothetical protein	no hit				ND				ND				Unique
TGME49_264100	hypothetical protein	no hit			YES	no gmap alignment				nonsense mutation	FR823389	163335	163700	Alternative Gene Model
TGME49_264260	hypothetical protein	no hit				ND				ND				Unique
TGME49_255175	hypothetical protein	no hit				ND				ND				Unique
TGME49_258828	hypothetical protein	no hit				ND				ND				Unique
TGME49_263637	hypothetical protein	no hit				ND				ND				Unique
TGME49_258618	hypothetical protein	no hit				ND				ND				Unique
TGME49_260330	hypothetical protein	no hit				ND				ND				Unique
TGME49_259290	SAG-related sequence SRS26C (SRS26C)	NCLIV_027260	0.586345	4.4e-115		ND				ND				BlastP hit
TGME49_255990	hypothetical protein	no hit				ND				ND				Unique
TGME49_264175	hypothetical protein	no hit			YES	no gmap alignment				nonsense mutation	FR823389	95666	95517	Alternative Gene Model
TGME49_256975	hypothetical protein	no hit				ND				ND				Unique
TGME49_262590	hypothetical protein	NCLIV_025980	0.67	3e-22	YES	ND				ND				BlastP hit
TGME49_258140	hypothetical protein	no hit				ND				ND				Unique
TGME49_257755	hypothetical protein	no hit				ND				ND				Unique
TGME49_258670	hypothetical protein	NCLIV_027840	0.937572	0	YES	ND				ND				BlastP hit
TGME49_262870	hypothetical protein	no hit				ND				ND				Unique
TGME49_257568	hypothetical protein	no hit				ND				ND				Unique
TGME49_298820	hypothetical protein	no hit				ND				ND				Unique
TGME49_254255	hypothetical protein	no hit				ND				ND				Unique
TGME49_298840	hypothetical protein	no hit				ND				ND				Unique
TGME49_253670	hypothetical protein	no hit			YES	no gmap alignment				no tblastn alignment				Unique
TGME49_275970	tubulin, putative	no hit				ND				ND				Unique
TGME49_252080	hypothetical protein	no hit				ND				ND				Unique
TGME49_275795	hypothetical protein	no hit				ND				ND				Unique
TGME49_253340	hypothetical protein	no hit			YES	nonsense mutation	FR823383	712906	714346	ND				Alternative Gene Model
TGME49_254606	hypothetical protein	no hit			YES	no gmap alignment				nonsense mutation	FR823383	1691742	1691403	Alternative Gene Model
TGME49_299015	hypothetical protein	no hit			YES	no gmap alignment				no tblastn alignment				Unique
TGME49_252090	hypothetical protein	no hit				ND				ND				Unique
TGME49_299160	hypothetical protein	no hit				ND				ND				Unique
TGME49_252295	hypothetical protein	no hit			YES	nonsense mutation	FR823383	422230	422643	ND				Alternative Gene Model
TGME49_253680	hypothetical protein	no hit				ND				ND				Unique
TGME49_322020	hypothetical protein	no hit				ND				ND				Unique
TGME49_300090	hypothetical protein	no hit			YES	no gmap alignment				no tblastn alignment				Unique
TGME49_300052	hypothetical protein	no hit				ND				ND				Unique
TGME49_300080	hypothetical protein	no hit			YES	no gmap alignment				nonsense mutation	FR823393	3500049	3500049	Alternative Gene Model
TGME49_216200	hypothetical protein	no hit			YES	no gmap alignment				no tblastn alignment				Unique
TGME49_216415	hypothetical protein	no hit			YES	no gmap alignment				no tblastn alignment				Unique
TGME49_216420	hypothetical protein	no hit			YES	no gmap alignment				no tblastn alignment				Unique
TGME49_216875	cpw-wpc domain-containing protein	NCLIV_063820	0.798995	2.7e-18	YES	ND				ND				BlastP hit
TGME49_215960	hypothetical protein	no hit				ND				ND				Unique
TGME49_298620	hypothetical protein	no hit				ND				ND				Unique
TGME49_216375	hypothetical protein	no hit			YES	no gmap alignment				full length	FR823392	5717338	5715142	Full Length
TGME49_216785	hypothetical protein	no hit			YES	no gmap alignment				no tblastn alignment				Unique
TGME49_216230	hypothetical protein	no hit				ND				ND				Unique
TGME49_215955	hypothetical protein	no hit				ND				ND				Unique
TGME49_215970	hypothetical protein	no hit			YES	no gmap alignment				no tblastn alignment				Unique
TGME49_293290	hypothetical protein	no hit				ND				ND				Unique
TGME49_294225	hypothetical protein	no hit			YES	no gmap alignment				no tblastn alignment				Unique
TGME49_295080	hypothetical protein	no hit			YES	no gmap alignment				full length	FR823380	1771881	1772503	Full Length
TGME49_295130	hypothetical protein	no hit				ND				ND				Unique
TGME49_295685	hypothetical protein	no hit				ND				ND				Unique
TGME49_296000	hypothetical protein	no hit				ND				ND				Unique
TGME49_295015	patched family protein	no hit			YES	full length	FR823380	1705502	1708419	ND				Full Length
TGME49_293270	hypothetical protein	no hit				ND				ND				Unique
TGME49_294660	hypothetical protein	no hit				ND				ND				Unique
TGME49_296015	hypothetical protein	no hit			YES	no gmap alignment				full length	FR823380	1793956	1793729	Full Length
TGME49_295945	hypothetical protein	no hit				ND				ND				Unique
TGME49_294760	hypothetical protein	no hit				ND				ND				Unique
TGME49_296020	hypothetical protein	no hit				ND				ND				Unique
TGME49_294285	hypothetical protein	no hit			YES	no gmap alignment				no tblastn alignment				Unique
TGME49_293520	hypothetical protein	no hit			YES	no gmap alignment				no tblastn alignment				Unique
TGME49_294990	hypothetical protein	no hit				ND				ND				Unique
TGME49_294680	hypothetical protein	no hit				ND				ND				Unique
TGME49_243900	hypothetical protein	no hit				ND				ND				Unique
TGME49_244480	peptidase M16 inactive domain-containing protein	no hit			YES	full length	FR823387	3024131	3025782	ND				Full Length
TGME49_244645	hypothetical protein	no hit			YES	no gmap alignment				no tblastn alignment				Unique
TGME49_244408	hypothetical protein	no hit			YES	no gmap alignment				nonsense mutation	FR823387	2966905	2966338	Alternative Gene Model
TGME49_243355	hypothetical protein	no hit			YES	no gmap alignment				no tblastn alignment				Unique
TGME49_243420	hypothetical protein	no hit				ND				ND				Unique
TGME49_242770	hypothetical protein	no hit			YES	no gmap alignment				full length	FR823387	1985259	1984149	Full Length
TGME49_244940	hypothetical protein	no hit				ND				ND				Unique
TGME49_244406	cysteine dioxygenase type i protein	no hit			YES	nonsense mutation	FR823387	2963121	2972514	ND				Alternative Gene Model
TGME49_244950	hypothetical protein	no hit				ND				ND				Unique
TGME49_244015	hypothetical protein	no hit				ND				ND				Unique
TGME49_243302	hypothetical protein	no hit				ND				ND				Unique
TGME49_243545	hypothetical protein	no hit			YES	no gmap alignment				full length	FR823387	2414718	2414966	Full Length
TGME49_233510	hypothetical protein	no hit				ND				ND				Unique
TGME49_229730	hypothetical protein	no hit				ND				ND				Unique
TGME49_270975	hypothetical protein	no hit				ND				ND				Unique
TGME49_200480	Toxoplasma gondii family B protein	NCLIV_006930	0.955752	1.5e-18		ND				ND				BlastP hit
TGME49_269775	hypothetical protein	no hit			YES	no gmap alignment				no tblastn alignment				Unique
TGME49_271400	hypothetical protein	no hit				ND				ND				Unique
TGME49_271115	hypothetical protein	no hit				ND				ND				Unique
TGME49_269425	hypothetical protein	no hit				ND				ND				Unique
TGME49_272300	hypothetical protein	no hit				ND				ND				Unique
TGME49_233925	hypothetical protein	no hit			YES	no gmap alignment				no tblastn alignment				Unique
TGME49_233842	hypothetical protein	no hit				ND				ND				Unique
TGME49_273650	hypothetical protein	no hit				ND				ND				Unique
TGME49_230040	hypothetical protein	no hit			YES	no gmap alignment				nonsense mutation	FR823390	522697	523239	Alternative Gene Model
TGME49_272645	hypothetical protein	no hit				ND				ND				Unique
TGME49_230667	hypothetical protein	no hit			YES	full length	FR823390	884206	884501	ND				Full Length
TGME49_273300	hypothetical protein	no hit				ND				ND				Unique
TGME49_272450	hypothetical protein	no hit				ND				ND				Unique
TGME49_270277	hypothetical protein	no hit			YES	full length	FR823390	5058753	5059068	ND				Full Length
TGME49_230598	hypothetical protein	no hit			YES	truncated	FR823390	828057	828269	ND				Alternative Gene Model
TGME49_268178	hypothetical protein	no hit			YES	no gmap alignment				full length	FR823390	6398231	6397686	Full Length
TGME49_272595	hypothetical protein	no hit			YES	truncated	FR823390	3673259	3673528	ND				Alternative Gene Model
TGME49_269438	hypothetical protein	no hit				ND				ND				Unique
TGME49_269705	hypothetical protein	no hit			YES	no gmap alignment				no tblastn alignment				Unique
TGME49_268230	hypothetical protein	no hit			YES	no gmap alignment				full length	FR823390	6353055	6351476	Full Length
TGME49_229005	hypothetical protein	no hit			YES	no gmap alignment				no tblastn alignment				Unique
TGME49_268765	hypothetical protein	no hit			YES	no gmap alignment				no tblastn alignment				Unique
TGME49_270040	hypothetical protein	no hit				ND				ND				Unique
TGME49_230900	hypothetical protein	no hit				ND				ND				Unique
TGME49_270655	hypothetical protein	no hit				ND				ND				Unique
TGME49_270680	hypothetical protein	no hit			YES	no gmap alignment				no tblastn alignment				Unique
TGME49_269015	hypothetical protein	no hit			YES	no gmap alignment				no tblastn alignment				Unique
TGME49_200260	hypothetical protein	no hit				ND				ND				Unique
TGME49_268300	hypothetical protein	no hit			YES	no gmap alignment				full length	FR823390	6297151	6296159	Full Length
TGME49_273620	hypothetical protein	no hit				ND				ND				Unique
TGME49_231230	hypothetical protein	no hit				ND				ND				Unique
TGME49_271985	hypothetical protein	no hit				ND				ND				Unique
TGME49_269470	hypothetical protein	no hit				ND				ND				Unique
TGME49_231175	hypothetical protein	no hit				ND				ND				Unique
TGME49_329600	hypothetical protein	no hit				ND				ND				Unique
TGME49_283585	hypothetical protein	no hit				ND				ND				Unique
TGME49_285400	hypothetical protein	no hit			YES	truncated	FR823386	2246450	2247413	ND				Alternative Gene Model
TGME49_283800	hypothetical protein	no hit				ND				ND				Unique
TGME49_283570	hypothetical protein	no hit				ND				ND				Unique
TGME49_283698	hypothetical protein	no hit			YES	truncated	FR823386	2691868	2691993	ND				Alternative Gene Model
TGME49_307450	hypothetical protein	no hit				ND				ND				Unique
TGME49_277685	hypothetical protein	no hit				ND				ND				Unique
TGME49_218195	hypothetical protein	no hit				ND				ND				Unique
TGME49_249685	hypothetical protein	no hit				ND				ND				Unique
TGME49_251530	hypothetical protein	no hit				ND				ND				Unique
TGME49_218460	hypothetical protein	no hit			YES	full length	FR823393	1242038	1242497	ND				Full Length
TGME49_276820	hypothetical protein	no hit				ND				ND				Unique
TGME49_276810	hypothetical protein	NCLIV_069080	0.644578	8.9e-14		ND				ND				BlastP hit
TGME49_278878	GDA1/CD39 (nucleoside phosphatase) family protein	no hit			YES	nonsense mutation	FR823393	5399004	5400019	ND				Alternative Gene Model
TGME49_278080	Toxoplasma gondii family A protein	NCLIV_067920	0.816	2e-64	YES	ND				ND				BlastP hit
TGME49_308075	hypothetical protein	no hit			YES	no gmap alignment				no tblastn alignment				Unique
TGME49_247260	hypothetical protein	no hit				ND				ND				Unique
TGME49_217724	hypothetical protein	no hit				ND				ND				Unique
TGME49_277860	hypothetical protein	NCLIV_068140	0.533409	4.9e-155	YES	ND				ND				BlastP hit
TGME49_217875	hypothetical protein	no hit			YES	no gmap alignment				no tblastn alignment				Unique
TGME49_278365	Toxoplasma gondii family A protein	NCLIV_069050	0.988732	1.7e-72		ND				ND				BlastP hit
TGME49_277830	hypothetical protein	no hit				ND				ND				Unique
TGME49_218350	hypothetical protein	no hit			YES	no gmap alignment				truncated	FR823393	1312454	1312146	Alternative Gene Model
TGME49_250685	hypothetical protein	no hit			YES	no gmap alignment				no tblastn alignment				Unique
TGME49_246210	hypothetical protein	no hit				ND				ND				Unique
TGME49_218390	hypothetical protein	no hit			YES	no gmap alignment				nonsense mutation	FR823393	1269771	1270568	Alternative Gene Model
TGME49_245760	hypothetical protein	no hit				ND				ND				Unique
TGME49_247620	hypothetical protein	no hit				ND				ND				Unique
TGME49_251860	hypothetical protein	no hit				ND				ND				Unique
TGME49_249935	hypothetical protein	no hit				ND				ND				Unique
TGME49_247720	hypothetical protein	no hit				ND				ND				Unique
TGME49_249575	hypothetical protein	no hit			YES	no gmap alignment				no tblastn alignment				Unique
TGME49_245480	hypothetical protein	no hit			YES	no gmap alignment				no tblastn alignment				Unique
TGME49_219840	hypothetical protein	no hit			YES	no gmap alignment				full length	FR823393	3766924	3767604	Full Length
TGME49_245748	hypothetical protein	no hit			YES	truncated	FR823393	2228759	2228997	ND				Alternative Gene Model
TGME49_249325	hypothetical protein	no hit			YES	no gmap alignment				full length	FR823393	4175980	4175456	Full Length
TGME49_247305	hypothetical protein	no hit			YES	no gmap alignment				no tblastn alignment				Unique
TGME49_246230	hypothetical protein	no hit			YES	no gmap alignment				no tblastn alignment				Unique
TGME49_247520	hypothetical protein	no hit				ND				ND				Unique
TGME49_217722	hypothetical protein	no hit			YES	no gmap alignment				no tblastn alignment				Unique
TGME49_248425	hypothetical protein	no hit			YES	no gmap alignment				nonsense mutation	FR823393	3281210	3281913	Alternative Gene Model
TGME49_250100	hypothetical protein	no hit				ND				ND				Unique
TGME49_217810	hypothetical protein	no hit			YES	no gmap alignment				nonsense mutation	FR823393	1856350	1855829	Alternative Gene Model
TGME49_276830	hypothetical protein	no hit				ND				ND				Unique
TGME49_277705	hypothetical protein	no hit				ND				ND				Unique
TGME49_240920	hypothetical protein	no hit			YES	no gmap alignment				nonsense mutation	FR823385	3074048	3074620	Alternative Gene Model
TGME49_238860	hypothetical protein	no hit				ND				ND				Unique
TGME49_238077	hypothetical protein	no hit				ND				ND				Unique
TGME49_240365	hypothetical protein	no hit				ND				ND				Unique
TGME49_238165	hypothetical protein	no hit				ND				ND				Unique
TGME49_240285	hypothetical protein	no hit			YES	truncated	FR823387	969522	969702	ND				Alternative Gene Model
TGME49_240290	hypothetical protein	no hit				ND				ND				Unique
TGME49_238490	SAG-related sequence SRS22E (SRS22E)	NCLIV_015720	1	1.7e-35		ND				ND				BlastP hit
TGME49_240260	hypothetical protein	no hit				ND				ND				Unique
TGME49_306692	hypothetical protein	no hit				ND				ND				Unique
TGME49_306710	hypothetical protein	no hit				ND				ND				Unique
TGME49_306200	hypothetical protein	no hit				ND				ND				Unique
TGME49_306730	hypothetical protein	no hit				ND				ND				Unique
TGME49_305130	hypothetical protein	no hit				ND				ND				Unique
TGME49_306700	hypothetical protein	no hit				ND				ND				Unique
TGME49_306035	hypothetical protein	no hit				ND				ND				Unique
TGME49_306720	hypothetical protein	no hit				ND				ND				Unique
TGME49_306370	hypothetical protein	no hit				ND				ND				Unique
TGME49_320770	Toxoplasma gondii family B protein	NCLIV_006930	0.955752	9e-21		ND				ND				BlastP hit
TGME49_211015	hypothetical protein	no hit				ND				ND				Unique
TGME49_318632	hypothetical protein	no hit			YES	no gmap alignment				no tblastn alignment				Unique
TGME49_320250	SAG-related sequence SRS15A (SRS15A)	NCLIV_069140	1	7.9e-109		ND				ND				BlastP hit
TGME49_210783	hypothetical protein	no hit				ND				ND				Unique
TGME49_317830	hypothetical protein	no hit				ND				ND				Unique
TGME49_210815	hypothetical protein	no hit				ND				ND				Unique
TGME49_318575	hypothetical protein	no hit			YES	no gmap alignment				no tblastn alignment				Unique
TGME49_318120	hypothetical protein	no hit				ND				ND				Unique
TGME49_318300	hypothetical protein	no hit			YES	no gmap alignment				full length	FR823384	1373786	1371986	Full Length
TGME49_318738	hypothetical protein	no hit			YES	truncated	FR823384	1050500	1050930	ND				Alternative Gene Model
TGME49_211070	hypothetical protein	no hit				ND				ND				Unique
TGME49_320190	SAG-related sequence SRS16B (SRS9 )	NCLIV_010070	0.917258	6.5e-98	YES	ND				ND				BlastP hit
TGME49_320780	hypothetical protein	no hit				ND				ND				Unique
TGME49_220530	AP2 domain transcription factor AP2V-1 (AP2V1)	no hit				ND				ND				Unique
TGME49_220240	hypothetical protein	NCLIV_012370	0.865417	7.9e-38	YES	ND				ND				BlastP hit
TGME49_213590	hypothetical protein	no hit			YES	truncated	CADU01000303	193998	195059	ND				Alternative Gene Model
TGME49_220580	hypothetical protein	no hit			YES	no gmap alignment				no tblastn alignment				Unique
TGME49_220070	hypothetical protein	no hit				ND				ND				Unique
TGME49_213635	hypothetical protein	no hit			YES	truncated	CADU01000303	160057	160304	ND				Alternative Gene Model
TGME49_212775	hypothetical protein	no hit			YES	no gmap alignment				no tblastn alignment				Unique
TGME49_220128	hypothetical protein	no hit				ND				ND				Unique
TGME49_213065	hypothetical protein	no hit				ND				ND				Unique
TGME49_213415	hypothetical protein	no hit				ND				ND				Unique
TGME49_237800	dense granule protein GRA11	no hit				ND				ND				Unique

## Sheet: hham_vs_tgon
Data File 6 Analysis of OrthoMCL Unique Genes, H. hammondi OrthoMCL unique genes vs T. gondii
ND = Not Determined
Gene	Description	BlastP			BlastN Syntenic Hit	GMAP				TBlastN				Group
		Hit	Coverage	e-value		Mapping Type	Hit	Start	End	Mapping Type	Hit	Start	End
HHA_462600	hypothetical protein	no hit			YES	nonsense mutation	KE138832	694263	694578	ND				Alternative Gene Model
HHA_279310	hypothetical protein	no hit				ND				ND				Unique
HHA_454240	hypothetical protein	no hit			YES	truncated	KE138832	707375	708449	ND				Alternative Gene Model
HHA_454250	hypothetical protein	no hit			YES	nonsense mutation	KE138832	478978	479145	ND				Alternative Gene Model
HHA_454260	hypothetical protein	no hit				ND				ND				Unique
HHA_454270	hypothetical protein	no hit			YES	nonsense mutation	KE138832	468322	469281	ND				Alternative Gene Model
HHA_454280	hypothetical protein	no hit			YES	full length	KE138832	380961	381161	ND				Full Length
HHA_454290	hypothetical protein	no hit			YES	no gmap alignment				truncated	KE138832	237486	237382	Alternative Gene Model
HHA_455790	hypothetical protein	no hit				ND				ND				Unique
HHA_462830	hypothetical protein	no hit			YES	nonsense mutation	KE138820	137240	137495	ND				Alternative Gene Model
HHA_453000	hypothetical protein	no hit			YES	nonsense mutation	KE138816	634311	636258	ND				Alternative Gene Model
HHA_221905	hypothetical protein	no hit			YES	full length	KE138816	685295	688413	ND				Full Length
HHA_222075	hypothetical protein	no hit				ND				ND				Unique
HHA_452980	hypothetical protein	no hit			YES	nonsense mutation	KE138816	986134	986970	ND				Alternative Gene Model
HHA_452990	hypothetical protein	no hit			YES	nonsense mutation	KE138816	811792	819166	ND				Alternative Gene Model
HHA_279100	hypothetical protein	TGME49_279100	0.666	5.6e-99	YES	ND				ND				BlastP hit
HHA_452760	transmembrane protein, putative	no hit			YES	truncated	KE138829	318493	318599	ND				Alternative Gene Model
HHA_452790	hypothetical protein	no hit			YES	nonsense mutation	KE138829	774471	774824	ND				Alternative Gene Model
HHA_462360	hypothetical protein	no hit			YES	nonsense mutation	KE138829	813124	813503	ND				Alternative Gene Model
HHA_452780	hypothetical protein	no hit			YES	full length	KE138829	747315	747496	ND				Full Length
HHA_452800	hypothetical protein	no hit			YES	nonsense mutation	KE138829	1032689	1032979	ND				Alternative Gene Model
HHA_252070	KRUF family protein	TGME49_251180	0.982456	1.9e-15		ND				ND				BlastP hit
HHA_454730	hypothetical protein	no hit			YES	nonsense mutation	KE138817	2196714	2197748	ND				Alternative Gene Model
HHA_454750	hypothetical protein	no hit			YES	no gmap alignment				full length	KE138817	2380914	2380798	Full Length
HHA_455020	hypothetical protein	no hit			YES	full length	KE138840	6467696	6468322	ND				Full Length
HHA_454990	hypothetical protein	no hit			YES	nonsense mutation	KE138840	6374943	6384526	ND				Alternative Gene Model
HHA_200595	hypothetical protein	no hit				ND				ND				Unique
HHA_455740	hypothetical protein	no hit				ND				ND				Unique
HHA_462520	hypothetical protein	no hit			YES	full length	KE138832	1583953	1584163	ND				Full Length
HHA_453860	hypothetical protein	no hit			YES	nonsense mutation	KE138832	1811815	1813598	ND				Alternative Gene Model
HHA_453870	hypothetical protein	no hit				ND				ND				Unique
HHA_453880	hypothetical protein	no hit			YES	nonsense mutation	KE138832	2160089	2160415	ND				Alternative Gene Model
HHA_265255	hypothetical protein	no hit			YES	nonsense mutation	KE138832	1650685	1653677	ND				Alternative Gene Model
HHA_265175	hypothetical protein	no hit				ND				ND				Unique
HHA_450430	hypothetical protein	no hit			YES	nonsense mutation	KE138840	637096	637313	ND				Alternative Gene Model
HHA_462510	zinc finger 36 family 3 protein	TGME49_278800	1	2.2e-61	YES	ND				ND				BlastP hit
HHA_451110	hypothetical protein	TGME49_277780	0.862069	8.2e-11	YES	ND				ND				BlastP hit
HHA_450300	hypothetical protein	no hit			YES	nonsense mutation	KE138840	1748391	1748867	ND				Alternative Gene Model
HHA_454710	hypothetical protein	no hit			YES	no gmap alignment				nonsense mutation	KE138840	5074924	5075166	Alternative Gene Model
HHA_451210	hypothetical protein	no hit			YES	full length	KE138840	3932766	3933614	ND				Full Length
HHA_453850	hypothetical protein	no hit			YES	nonsense mutation	KE138840	5416461	5416745	ND				Alternative Gene Model
HHA_453830	hypothetical protein	no hit			YES	full length	KE138840	5630021	5630399	ND				Full Length
HHA_450420	hypothetical protein	no hit			YES	full length	KE138840	673053	673262	ND				Full Length
HHA_249325	hypothetical protein	TGME49_263595	0.722846	9.1e-11	YES	ND				ND				BlastP hit
HHA_454950	hypothetical protein	TGME49_250115	0.929062	2.5e-103	YES	ND				ND				BlastP hit
HHA_461950	hypothetical protein	TGME49_246610	0.992593	3.9e-59	YES	ND				ND				BlastP hit
HHA_461790	hypothetical protein	TGME49_277780	0.746032	2.7e-19		ND				ND				BlastP hit
HHA_453800	toxoplasma gondii family A protein	TGME49_278420	0.702128	1e-17	YES	ND				ND				BlastP hit
HHA_454770	ADP/ATP translocase	TGME49_300360	1	4.9e-29		ND				ND				BlastP hit
HHA_218130	hypothetical protein	no hit				ND				ND				Unique
HHA_454790	hypothetical protein	TGME49_295750	0.868932	2.8e-33	YES	ND				ND				BlastP hit
HHA_450310	hypothetical protein	no hit			YES	truncated	KE138840	1735368	1735708	ND				Alternative Gene Model
HHA_454910	hypothetical protein	no hit				ND				ND				Unique
HHA_461990	hypothetical protein	no hit			YES	full length	KE138840	2324787	2325062	ND				Full Length
HHA_454680	hypothetical protein	no hit			YES	nonsense mutation	KE138840	5191710	5192469	ND				Alternative Gene Model
HHA_454870	hypothetical protein	no hit			YES	nonsense mutation	KE138840	6216077	6216621	ND				Alternative Gene Model
HHA_299980	hypothetical protein	no hit			YES	full length	KE138839	299657	301753	ND				Full Length
HHA_454780	hypothetical protein	no hit			YES	nonsense mutation	KE138839	121960	122148	ND				Alternative Gene Model
HHA_453790	toxoplasma gondii family A protein	TGME49_278420	0.997238	2.3e-70	YES	ND				ND				BlastP hit
HHA_462500	hypothetical protein	no hit			YES	truncated	KE138840	1354105	1354136	ND				Alternative Gene Model
HHA_461800	hypothetical protein	no hit			YES	full length	KE138840	830498	830661	ND				Full Length
HHA_454800	hypothetical protein	no hit			YES	nonsense mutation	KE138839	251996	252392	ND				Alternative Gene Model
HHA_451140	hypothetical protein	no hit				ND				ND				Unique
HHA_454960	hypothetical protein	no hit			YES	nonsense mutation	KE138840	4639785	4639943	ND				Alternative Gene Model
HHA_453820	toxoplasma gondii family A protein	TGME49_278365	1	5.5e-69	YES	ND				ND				BlastP hit
HHA_219470	hypothetical protein	no hit			YES	nonsense mutation	KE138840	553066	553327	ND				Alternative Gene Model
HHA_450470	transmembrane protein, putative	no hit			YES	full length	KE138840	257830	258282	ND				Full Length
HHA_461920	hypothetical protein	TGME49_249440	0.581028	1.9e-62	YES	ND				ND				BlastP hit
HHA_453770	hypothetical protein	no hit			YES	full length	KE138840	5808686	5808983	ND				Full Length
HHA_453780	toxoplasma gondii family A protein	TGME49_278420	0.685328	1.8e-70	YES	ND				ND				BlastP hit
HHA_453750	hypothetical protein	TGME49_311230	0.592814	5e-17		ND				ND				BlastP hit
HHA_450440	hypothetical protein	no hit			YES	nonsense mutation	KE138840	531518	531889	ND				Alternative Gene Model
HHA_450330	transmembrane protein, putative	no hit			YES	full length	KE138840	1437840	1438934	ND				Full Length
HHA_451130	hypothetical protein	no hit			YES	full length	KE138840	2667691	2668011	ND				Full Length
HHA_454720	KRUF family protein	TGME49_252065	0.55336	6.5e-22		ND				ND				BlastP hit
HHA_451160	hypothetical protein	no hit			YES	full length	KE138840	3362559	3362791	ND				Full Length
HHA_451180	hypothetical protein	no hit			YES	full length	KE138840	3826849	3827309	ND				Full Length
HHA_453740	hypothetical protein	no hit			YES	nonsense mutation	KE138840	5968567	5968795	ND				Alternative Gene Model
HHA_453840	hypothetical protein	no hit			YES	nonsense mutation	KE138840	5505619	5505768	ND				Alternative Gene Model
HHA_277770	hypothetical protein	TGME49_277770	0.92271	0		ND				ND				BlastP hit
HHA_450410	hypothetical protein	no hit			YES	full length	KE138840	696783	697568	ND				Full Length
HHA_462760	hypothetical protein	no hit				ND				ND				Unique
HHA_461980	hypothetical protein	TGME49_247940	0.960591	4e-73	YES	ND				ND				BlastP hit
HHA_453810	toxoplasma gondii family A protein	TGME49_278420	0.988827	4.8e-102	YES	ND				ND				BlastP hit
HHA_278365	Toxoplasma gondii family A protein	TGME49_278350	0.773154	1.3e-101	YES	ND				ND				BlastP hit
HHA_451150	hypothetical protein	no hit			YES	full length	KE138840	3138084	3138382	ND				Full Length
HHA_454970	hypothetical protein	no hit				ND				ND				Unique
HHA_250080	hypothetical protein	no hit			YES	full length	KE138840	4644479	4647904	ND				Full Length
HHA_457010	hypothetical protein	no hit				ND				ND				Unique
HHA_453230	hypothetical protein	no hit			YES	nonsense mutation	KE138837	4899601	4899964	ND				Alternative Gene Model
HHA_453270	hypothetical protein	no hit				ND				ND				Unique
HHA_462390	SAG-related sequence protein, putative	TGME49_219348	0.986301	8.2e-43	YES	ND				ND				BlastP hit
HHA_453240	hypothetical protein	no hit			YES	nonsense mutation	KE138837	4827543	4829418	ND				Alternative Gene Model
HHA_453260	hypothetical protein	no hit				ND				ND				Unique
HHA_453280	hypothetical protein	no hit			YES	full length	KE138837	4514862	4515035	ND				Full Length
HHA_453300	hypothetical protein	no hit			YES	full length	KE138837	4222066	4222349	ND				Full Length
HHA_453220	hypothetical protein	no hit			YES	full length	KE138837	4985925	4986356	ND				Full Length
HHA_453320	hypothetical protein	no hit			YES	nonsense mutation	KE138837	4058644	4058910	ND				Alternative Gene Model
HHA_309300	SAG-related sequence SRS55A	TGME49_309330	0.985632	2.1e-69	YES	ND				ND				BlastP hit
HHA_453310	hypothetical protein	no hit			YES	nonsense mutation	KE138837	4156577	4156900	ND				Alternative Gene Model
HHA_451840	hypothetical protein	no hit			YES	nonsense mutation	KE138834	434044	434281	ND				Alternative Gene Model
HHA_293290	hypothetical protein	no hit				ND				ND				Unique
HHA_293425	hypothetical protein	TGME49_293425	1	1.1e-84		ND				ND				BlastP hit
HHA_451910	hypothetical protein	no hit			YES	full length	KE138834	1178083	1178411	ND				Full Length
HHA_451890	hypothetical protein	no hit			YES	full length	KE138834	841835	844266	ND				Full Length
HHA_451790	hypothetical protein	no hit			YES	nonsense mutation	KE138814	1212439	1212708	ND				Alternative Gene Model
HHA_451900	hypothetical protein	no hit			YES	nonsense mutation	KE138834	1132622	1133154	ND				Alternative Gene Model
HHA_305230	hypothetical protein	no hit			YES	full length	KE138834	249430	252431	ND				Full Length
HHA_451750	hypothetical protein	no hit			YES	nonsense mutation	KE138814	1790185	1790570	ND				Alternative Gene Model
HHA_451850	hypothetical protein	no hit			YES	nonsense mutation	KE138834	451792	452040	ND				Alternative Gene Model
HHA_451880	hypothetical protein	no hit			YES	nonsense mutation	KE138834	778653	778909	ND				Alternative Gene Model
HHA_456280	hypothetical protein	no hit			YES	full length	KE138831	202754	203206	ND				Full Length
HHA_454220	hypothetical protein	no hit				ND				ND				Unique
HHA_454210	hypothetical protein	no hit			YES	nonsense mutation	KE138829	3985965	3986470	ND				Alternative Gene Model
HHA_462580	hypothetical protein	no hit			YES	full length	KE138829	3942082	3942389	ND				Full Length
HHA_454170	toxoplasma gondii family B protein, putative	TGME49_299570	0.808743	1.4e-33	YES	ND				ND				BlastP hit
HHA_462590	hypothetical protein	no hit			YES	nonsense mutation	KE138829	4194983	4195906	ND				Alternative Gene Model
HHA_454230	hypothetical protein	no hit				ND				ND				Unique
HHA_281955	hypothetical protein	no hit				ND				ND				Unique
HHA_292290	hypothetical protein	no hit				ND				ND				Unique
HHA_454370	hypothetical protein	no hit			YES	nonsense mutation	KE138832	4665022	4665490	ND				Alternative Gene Model
HHA_253680	hypothetical protein	no hit				ND				ND				Unique
HHA_451970	hypothetical protein	no hit			YES	full length	KE138817	1541964	1542226	ND				Full Length
HHA_452050	hypothetical protein	no hit			YES	nonsense mutation	KE138817	1003950	1004100	ND				Alternative Gene Model
HHA_452120	hypothetical protein	no hit			YES	full length	KE138817	262199	264249	ND				Full Length
HHA_451950	hypothetical protein	no hit				ND				ND				Unique
HHA_452010	hypothetical protein	no hit			YES	nonsense mutation	KE138817	1345901	1347488	ND				Alternative Gene Model
HHA_452060	transmembrane protein, putative	no hit			YES	full length	KE138817	890880	892681	ND				Full Length
HHA_452000	hypothetical protein	no hit			YES	nonsense mutation	KE138817	1396640	1397781	ND				Alternative Gene Model
HHA_451940	hypothetical protein	no hit			YES	full length	KE138817	1781868	1782633	ND				Full Length
HHA_314760	hypothetical protein	TGME49_314760	0.548544	2.1e-12	YES	ND				ND				BlastP hit
HHA_462260	hypothetical protein	TGME49_254530	0.629526	5.3e-126	YES	ND				ND				BlastP hit
HHA_451990	hypothetical protein	no hit				ND				ND				Unique
HHA_452090	hypothetical protein	no hit			YES	nonsense mutation	KE138817	387804	388019	ND				Alternative Gene Model
HHA_451920	hypothetical protein	TGME49_252850	0.567164	2.9e-19	YES	ND				ND				BlastP hit
HHA_452030	hypothetical protein	no hit			YES	nonsense mutation	KE138817	1290280	1290578	ND				Alternative Gene Model
HHA_253180	hypothetical protein	no hit				ND				ND				Unique
HHA_455090	hypothetical protein	no hit			YES	no gmap alignment				truncated	KE138823	540365	540027	Alternative Gene Model
HHA_454010	hypothetical protein	TGME49_316635	0.51236	8e-11		ND				ND				BlastP hit
HHA_453980	hypothetical protein	no hit				ND				ND				Unique
HHA_453990	transmembrane protein, putative	no hit				ND				ND				Unique
HHA_454060	hypothetical protein	no hit			YES	full length	KE138829	1393981	1394200	ND				Full Length
HHA_204395	hypothetical protein	no hit			YES	no gmap alignment				no tblastn alignment				Unique
HHA_454040	hypothetical protein	no hit			YES	full length	KE138829	1532534	1532749	ND				Full Length
HHA_204150	hypothetical protein	no hit			YES	full length	KE138829	1912817	1913056	ND				Full Length
HHA_462750	hypothetical protein	TGME49_277780	0.686869	4.4e-12	YES	ND				ND				BlastP hit
HHA_207420	hypothetical protein	no hit				ND				ND				Unique
HHA_321370	hypothetical protein	no hit				ND				ND				Unique
HHA_453690	hypothetical protein	no hit				ND				ND				Unique
HHA_453620	hypothetical protein	no hit			YES	nonsense mutation	KE138815	1393037	1393333	ND				Alternative Gene Model
HHA_453570	hypothetical protein	no hit			YES	full length	KE138815	1194104	1194374	ND				Full Length
HHA_453640	hypothetical protein	no hit				ND				ND				Unique
HHA_453650	hypothetical protein	TGME49_287235	0.684564	6.2e-29	YES	ND				ND				BlastP hit
HHA_453700	hypothetical protein	no hit			YES	nonsense mutation	KE138815	377124	377747	ND				Alternative Gene Model
HHA_321460	hypothetical protein	TGME49_321490	0.941935	1e-18		ND				ND				BlastP hit
HHA_234590	hypothetical protein	no hit			YES	no gmap alignment				truncated	KE138815	1855109	1855417	Alternative Gene Model
HHA_284420	hypothetical protein	TGME49_284420	1	6.6e-41	YES	ND				ND				BlastP hit
HHA_455050	hypothetical protein	no hit			YES	full length	KE138825	260196	260545	ND				Full Length
HHA_456550	SAG-related sequence protein SRS16A	TGME49_320200	0.969697	1e-113		ND				ND				BlastP hit
HHA_462340	vacuolar ATP synthase subunit F, putative	TGME49_310960	1	5.5e-21	YES	ND				ND				BlastP hit
HHA_452670	hypothetical protein	no hit			YES	full length	KE138837	3422795	3423038	ND				Full Length
HHA_452620	hypothetical protein	no hit			YES	nonsense mutation	KE138837	3217263	3217760	ND				Alternative Gene Model
HHA_452640	hypothetical protein	TGME49_277780	0.808696	1.2e-25		ND				ND				BlastP hit
HHA_312105	hypothetical protein	no hit			YES	full length	KE138837	3199884	3200629	ND				Full Length
HHA_452680	hypothetical protein	no hit			YES	nonsense mutation	KE138837	3623004	3623651	ND				Alternative Gene Model
HHA_452660	hypothetical protein	no hit				ND				ND				Unique
HHA_452740	hypothetical protein	no hit			YES	nonsense mutation	KE138837	4008702	4008980	ND				Alternative Gene Model
HHA_452650	hypothetical protein	no hit			YES	full length	KE138837	3314940	3315109	ND				Full Length
HHA_452630	hypothetical protein	no hit			YES	full length	KE138837	3238335	3238499	ND				Full Length
HHA_452690	hypothetical protein	no hit			YES	full length	KE138837	3708078	3708917	ND				Full Length
HHA_307575	hypothetical protein	no hit			YES	nonsense mutation	KE138833	7097	7438	ND				Alternative Gene Model
HHA_455110	hypothetical protein	no hit				ND				ND				Unique
HHA_455100	hypothetical protein	no hit				ND				ND				Unique
HHA_449980	hypothetical protein	no hit				ND				ND				Unique
HHA_450030	hypothetical protein	no hit			YES	nonsense mutation	KE138831	3736114	3736473	ND				Alternative Gene Model
HHA_449910	hypothetical protein	no hit			YES	full length	KE138831	3103227	3103466	ND				Full Length
HHA_449770	hypothetical protein	no hit			YES	full length	KE138831	2049220	2051048	ND				Full Length
HHA_233925	hypothetical protein	no hit				ND				ND				Unique
HHA_450000	hypothetical protein	no hit			YES	nonsense mutation	KE138831	3684683	3684926	ND				Alternative Gene Model
HHA_449810	hypothetical protein	no hit			YES	nonsense mutation	KE138831	2455654	2455965	ND				Alternative Gene Model
HHA_449960	hypothetical protein	no hit			YES	nonsense mutation	KE138831	3385825	3386065	ND				Alternative Gene Model
HHA_269705	hypothetical protein	no hit			YES	nonsense mutation	KE138831	1303280	1304469	ND				Alternative Gene Model
HHA_449880	hypothetical protein	no hit			YES	nonsense mutation	KE138831	2983166	2983420	ND				Alternative Gene Model
HHA_461670	hypothetical protein	TGME49_277780	0.910256	6.7e-16	YES	ND				ND				BlastP hit
HHA_449920	hypothetical protein	no hit			YES	nonsense mutation	KE138831	3149046	3149323	ND				Alternative Gene Model
HHA_449610	transmembrane protein, putative	TGME49_268800	0.805128	4.4e-60	YES	ND				ND				BlastP hit
HHA_270970	hypothetical protein	TGME49_310340	0.983607	1.6e-60		ND				ND				BlastP hit
HHA_449950	hypothetical protein	no hit				ND				ND				Unique
HHA_273310	hypothetical protein	no hit			YES	nonsense mutation	KE138831	3368675	3371550	ND				Alternative Gene Model
HHA_449900	hypothetical protein	no hit				ND				ND				Unique
HHA_269425	hypothetical protein	no hit			YES	full length	KE138831	1161259	1162052	ND				Full Length
HHA_449800	hypothetical protein	TGME49_285770	0.57	8.2e-14		ND				ND				BlastP hit
HHA_449860	hypothetical protein	no hit			YES	full length	KE138831	2745926	2746487	ND				Full Length
HHA_449780	hypothetical protein	no hit			YES	full length	KE138831	2193901	2194176	ND				Full Length
HHA_449820	hypothetical protein	no hit			YES	nonsense mutation	KE138831	2481230	2481466	ND				Alternative Gene Model
HHA_450060	hypothetical protein	no hit			YES	nonsense mutation	KE138831	3826299	3826613	ND				Alternative Gene Model
HHA_233030	gliding-associated protein GAP70	TGME49_233030	0.961661	2.7e-115		ND				ND				BlastP hit
HHA_450040	hypothetical protein	no hit			YES	full length	KE138831	3812391	3812741	ND				Full Length
HHA_268178	hypothetical protein	no hit				ND				ND				Unique
HHA_449930	transmembrane protein, putative	no hit			YES	nonsense mutation	KE138831	3174343	3174706	ND				Alternative Gene Model
HHA_449760	hypothetical protein	no hit			YES	nonsense mutation	KE138831	1905639	1906320	ND				Alternative Gene Model
HHA_269470	hypothetical protein	no hit				ND				ND				Unique
HHA_449660	hypothetical protein	no hit				ND				ND				Unique
HHA_449530	hypothetical protein	no hit			YES	nonsense mutation	KE138831	397922	398094	ND				Alternative Gene Model
HHA_449510	hypothetical protein	no hit			YES	full length	KE138831	234356	234521	ND				Full Length
HHA_449620	hypothetical protein	no hit			YES	full length	KE138831	699794	699979	ND				Full Length
HHA_449670	hypothetical protein	TGME49_212860	0.817073	1.9e-31	YES	ND				ND				BlastP hit
HHA_461720	hypothetical protein	no hit			YES	full length	KE138831	3347689	3347982	ND				Full Length
HHA_461730	transmembrane protein, putative	no hit				ND				ND				Unique
HHA_450050	hypothetical protein	no hit			YES	nonsense mutation	KE138831	3819349	3819557	ND				Alternative Gene Model
HHA_450080	hypothetical protein	no hit				ND				ND				Unique
HHA_271570	Toxoplasma gondii family D protein	no hit				ND				ND				Unique
HHA_452880	hypothetical protein	no hit			YES	full length	KE138816	1913212	1913463	ND				Full Length
HHA_452900	sjoegren syndrome nuclear autoantigen 1	TGME49_295450	0.919643	1.4e-29	YES	ND				ND				BlastP hit
HHA_452950	hypothetical protein	no hit				ND				ND				Unique
HHA_293372	TIP49 family protein	TGME49_293372	0.986301	1.2e-34	YES	ND				ND				BlastP hit
HHA_452870	hypothetical protein	no hit			YES	full length	KE138816	2050663	2052296	ND				Full Length
HHA_452840	hypothetical protein	no hit			YES	nonsense mutation	KE138816	2142673	2143033	ND				Alternative Gene Model
HHA_452930	hypothetical protein	no hit				ND				ND				Unique
HHA_297480	hypothetical protein	no hit				ND				ND				Unique
HHA_452850	hypothetical protein	no hit			YES	no gmap alignment				truncated	KE138816	2138495	2138341	Alternative Gene Model
HHA_452890	hypothetical protein	no hit			YES	truncated	KE138836	796273	796300	ND				Alternative Gene Model
HHA_452910	hypothetical protein	no hit			YES	nonsense mutation	KE138816	1626869	1627478	ND				Alternative Gene Model
HHA_452920	hypothetical protein	TGME49_310920	0.693694	3.6e-26		ND				ND				BlastP hit
HHA_295750	IgA-specific serine endopeptidase	TGME49_257300	0.804348	3.2e-12	YES	ND				ND				BlastP hit
HHA_456980	hypothetical protein	no hit				ND				ND				Unique
HHA_452190	hypothetical protein	no hit			YES	nonsense mutation	KE138851	10269	11134	ND				Alternative Gene Model
HHA_452240	hypothetical protein	no hit			YES	nonsense mutation	KE138818	423614	424105	ND				Alternative Gene Model
HHA_454600	hypothetical protein	no hit				ND				ND				Unique
HHA_320240	SAG-related sequence SRS15B	TGME49_320180	0.987805	4.7e-31	YES	ND				ND				BlastP hit
HHA_454620	hypothetical protein	no hit			YES	nonsense mutation	KE138819	82123	82319	ND				Alternative Gene Model
HHA_452140	hypothetical protein	no hit			YES	nonsense mutation	KE138818	1357778	1358126	ND				Alternative Gene Model
HHA_462720	hypothetical protein	no hit			YES	full length	KE138819	270761	271051	ND				Full Length
HHA_452130	hypothetical protein	no hit			YES	nonsense mutation	KE138818	1512075	1512603	ND				Alternative Gene Model
HHA_454590	hypothetical protein	no hit			YES	full length	KE138819	197623	197874	ND				Full Length
HHA_454580	hypothetical protein	no hit			YES	nonsense mutation	KE138819	257315	258789	ND				Alternative Gene Model
HHA_454610	hypothetical protein	TGME49_212860	0.543544	1.4e-14	YES	ND				ND				BlastP hit
HHA_452180	hypothetical protein	no hit			YES	nonsense mutation	KE138851	5139	5342	ND				Alternative Gene Model
HHA_454490	SAG-related sequence protein SRS15A	TGME49_320250	0.885714	1.3e-44		ND				ND				BlastP hit
HHA_454640	hypothetical protein	no hit				ND				ND				Unique
HHA_452200	hypothetical protein	no hit			YES	nonsense mutation	KE138818	1043162	1043363	ND				Alternative Gene Model
HHA_452220	hypothetical protein	no hit			YES	truncated	KE138818	811863	811994	ND				Alternative Gene Model
HHA_454630	hypothetical protein	no hit			YES	nonsense mutation	KE138819	27279	27810	ND				Alternative Gene Model
HHA_454480	transmembrane protein, putative	no hit			YES	truncated	KE138818	1858005	1858186	ND				Alternative Gene Model
HHA_452170	hypothetical protein	no hit			YES	nonsense mutation	KE138818	1132393	1132595	ND				Alternative Gene Model
HHA_452230	hypothetical protein	no hit			YES	nonsense mutation	KE138818	591038	591319	ND				Alternative Gene Model
HHA_454460	hypothetical protein	no hit			YES	nonsense mutation	KE138818	2024635	2025025	ND				Alternative Gene Model
HHA_452250	hypothetical protein	no hit			YES	full length	KE138818	400277	401466	ND				Full Length
HHA_302055	ribosomal protein S12	TGME49_302055	1	5.5e-21		ND				ND				BlastP hit
HHA_302009	ORF B protein	no hit				ND				ND				Unique
HHA_456480	hypothetical protein	no hit				ND				ND				Unique
HHA_452570	hypothetical protein	no hit			YES	full length	KE138831	5519378	5520542	ND				Full Length
HHA_452500	hypothetical protein	no hit			YES	nonsense mutation	KE138831	5039849	5040941	ND				Alternative Gene Model
HHA_452550	thioredoxin domain protein	no hit			YES	full length	KE138831	5325895	5326262	ND				Full Length
HHA_452510	hypothetical protein	TGME49_313900	0.611111	5.9e-25		ND				ND				BlastP hit
HHA_452590	hypothetical protein	no hit				ND				ND				Unique
HHA_452540	hypothetical protein	no hit				ND				ND				Unique
HHA_452600	hypothetical protein	no hit			YES	nonsense mutation	KE138831	5854670	5855467	ND				Alternative Gene Model
HHA_462300	hypothetical protein	no hit			YES	nonsense mutation	KE138831	4988284	4990094	ND				Alternative Gene Model
HHA_452560	hypothetical protein	no hit			YES	truncated	KE138831	5454092	5454249	ND				Alternative Gene Model
HHA_231215	hypothetical protein	no hit				ND				ND				Unique
HHA_462320	hypothetical protein	no hit			YES	truncated	KE138831	5119514	5119736	ND				Alternative Gene Model
HHA_452490	hypothetical protein	no hit			YES	full length	KE138831	4951441	4951768	ND				Full Length
HHA_452520	hypothetical protein	no hit				ND				ND				Unique
HHA_452350	hypothetical protein	no hit			YES	full length	KE138836	1975647	1975959	ND				Full Length
HHA_452300	hypothetical protein	no hit				ND				ND				Unique
HHA_449260	hypothetical protein	no hit			YES	nonsense mutation	KE138836	4586413	4586648	ND				Alternative Gene Model
HHA_228065	hypothetical protein	no hit			YES	nonsense mutation	KE138836	6842161	6844225	ND				Alternative Gene Model
HHA_449490	hypothetical protein	no hit			YES	nonsense mutation	KE138836	6947404	6947803	ND				Alternative Gene Model
HHA_449340	hypothetical protein	no hit			YES	nonsense mutation	KE138836	5695296	5695470	ND				Alternative Gene Model
HHA_449290	hypothetical protein	no hit			YES	full length	KE138836	5051391	5051609	ND				Full Length
HHA_449480	hypothetical protein	no hit				ND				ND				Unique
HHA_449460	hypothetical protein	TGME49_221200	0.845833	4e-14	YES	ND				ND				BlastP hit
HHA_449140	hypothetical protein	no hit			YES	full length	KE138836	3466040	3466390	ND				Full Length
HHA_449450	hypothetical protein	no hit				ND				ND				Unique
HHA_461630	hypothetical protein	no hit			YES	full length	KE138836	7102849	7103399	ND				Full Length
HHA_453400	hypothetical protein	no hit			YES	nonsense mutation	KE138836	1101718	1101949	ND				Alternative Gene Model
HHA_449330	hypothetical protein	no hit			YES	nonsense mutation	KE138836	5633516	5633844	ND				Alternative Gene Model
HHA_449350	hypothetical protein	no hit			YES	full length	KE138836	5720078	5720569	ND				Full Length
HHA_449400	hypothetical protein	no hit			YES	full length	KE138836	6322745	6322984	ND				Full Length
HHA_453360	rhoptry protein ROP8	TGME49_215775	0.791667	5.2e-41		ND				ND				BlastP hit
HHA_461650	hypothetical protein	TGME49_310920	0.672956	1.3e-12	YES	ND				ND				BlastP hit
HHA_449110	hypothetical protein	no hit			YES	nonsense mutation	KE138836	3322757	3323061	ND				Alternative Gene Model
HHA_453410	hypothetical protein	no hit				ND				ND				Unique
HHA_214545	hypothetical protein	no hit				ND				ND				Unique
HHA_453340	transmembrane protein, putative	no hit			YES	no gmap alignment				truncated	KE138836	249107	249000	Alternative Gene Model
HHA_449420	hypothetical protein	no hit				ND				ND				Unique
HHA_215180	hypothetical protein	no hit			YES	full length	KE138836	681086	682365	ND				Full Length
HHA_449390	hypothetical protein	no hit				ND				ND				Unique
HHA_449180	hypothetical protein	no hit			YES	nonsense mutation	KE138836	3782651	3783952	ND				Alternative Gene Model
HHA_235460	hypothetical protein	no hit			YES	nonsense mutation	KE138836	2604537	2605753	ND				Alternative Gene Model
HHA_462290	AP2 domain transcription factor AP2X-6	TGME49_237425	0.904025	8.9e-121		ND				ND				BlastP hit
HHA_449190	hypothetical protein	no hit			YES	nonsense mutation	KE138836	3930215	3930577	ND				Alternative Gene Model
HHA_214835	hypothetical protein	no hit				ND				ND				Unique
HHA_452310	hypothetical protein	no hit			YES	full length	KE138836	1631022	1634223	ND				Full Length
HHA_452460	hypothetical protein	TGME49_286160	0.700787	2.5e-14	YES	ND				ND				BlastP hit
HHA_449070	hypothetical protein	no hit			YES	full length	KE138836	3072459	3074015	ND				Full Length
HHA_452450	transmembrane protein, putative	no hit			YES	truncated	KE138836	2554406	2554716	ND				Alternative Gene Model
HHA_449500	hypothetical protein	no hit			YES	nonsense mutation	KE138836	7066245	7066580	ND				Alternative Gene Model
HHA_226820	hypothetical protein	no hit				ND				ND				Unique
HHA_449410	hypothetical protein	no hit			YES	full length	KE138836	6443308	6443599	ND				Full Length
HHA_214130	hypothetical protein	TGME49_214130	1	0	YES	ND				ND				BlastP hit
HHA_452280	hypothetical protein	no hit			YES	full length	KE138836	1427694	1428185	ND				Full Length
HHA_452400	hypothetical protein	TGME49_316635	0.965517	3.3e-21	YES	ND				ND				BlastP hit
HHA_237595	hypothetical protein	no hit			YES	full length	KE138836	1479129	1480333	ND				Full Length
HHA_449080	hypothetical protein	no hit			YES	nonsense mutation	KE138836	3083064	3083385	ND				Alternative Gene Model
HHA_449250	hypothetical protein	no hit			YES	full length	KE138836	4534340	4534511	ND				Full Length
HHA_214390	hypothetical protein	no hit				ND				ND				Unique
HHA_449360	transmembrane protein, putative	no hit			YES	full length	KE138836	5813801	5814874	ND				Full Length
HHA_452430	hypothetical protein	TGME49_277780	0.61165	5.6e-28	YES	ND				ND				BlastP hit
HHA_449120	hypothetical protein	no hit			YES	nonsense mutation	KE138836	3353186	3353522	ND				Alternative Gene Model
HHA_449240	hypothetical protein	no hit				ND				ND				Unique
HHA_449090	hypothetical protein	no hit			YES	full length	KE138836	3110869	3111949	ND				Full Length
HHA_449100	hypothetical protein	no hit			YES	nonsense mutation	KE138836	3173357	3175514	ND				Alternative Gene Model
HHA_449270	hypothetical protein	no hit			YES	nonsense mutation	KE138836	4856614	4856916	ND				Alternative Gene Model
HHA_449010	hypothetical protein	no hit			YES	full length	KE138836	2908631	2908892	ND				Full Length
HHA_449370	SRS domain protein	no hit			YES	full length	KE138836	5963136	5963703	ND				Full Length
HHA_449300	hypothetical protein	no hit			YES	nonsense mutation	KE138836	5078960	5079282	ND				Alternative Gene Model
HHA_236290	hypothetical protein	no hit				ND				ND				Unique
HHA_462430	cytidine and deoxycytidylate deaminase zinc-binding region domain protein	TGME49_215750	0.885965	1.2e-96	YES	ND				ND				BlastP hit
HHA_449130	hypothetical protein	no hit			YES	full length	KE138836	3384698	3386178	ND				Full Length
HHA_225370	hypothetical protein	TGME49_225370	0.912651	0	YES	ND				ND				BlastP hit
HHA_223650	hypothetical protein	no hit				ND				ND				Unique
HHA_453420	transmembrane protein, putative	no hit			YES	nonsense mutation	KE138836	1149360	1149717	ND				Alternative Gene Model
HHA_461660	hypothetical protein	TGME49_277780	0.65873	7.9e-22	YES	ND				ND				BlastP hit
HHA_449380	hypothetical protein	no hit			YES	full length	KE138836	6301884	6302120	ND				Full Length
HHA_449220	hypothetical protein	no hit			YES	nonsense mutation	KE138836	4350115	4350439	ND				Alternative Gene Model
HHA_449320	hypothetical protein	no hit			YES	full length	KE138836	5512625	5512996	ND				Full Length
HHA_455060	hypothetical protein	no hit			YES	full length	KE138836	125584	126098	ND				Full Length
HHA_230440	CHY zinc finger domain-containing protein	TGME49_230440	1	2.2e-65	YES	ND				ND				BlastP hit
HHA_229800	hypothetical protein	no hit			YES	nonsense mutation	KE138831	6517009	6517597	ND				Alternative Gene Model
HHA_304870	hypothetical protein	TGME49_307570	1	3.6e-120		ND				ND				BlastP hit
HHA_451030	hypothetical protein	no hit			YES	full length	KE138837	1941087	1941455	ND				Full Length
HHA_454540	hypothetical protein	no hit			YES	full length	KE138837	5190503	5192386	ND				Full Length
HHA_450850	hypothetical protein	no hit			YES	full length	KE138837	124184	124511	ND				Full Length
HHA_451010	hypothetical protein	no hit			YES	nonsense mutation	KE138837	1894012	1894949	ND				Alternative Gene Model
HHA_453050	hypothetical protein	no hit			YES	nonsense mutation	KE138838	62051	62583	ND				Alternative Gene Model
HHA_453150	hypothetical protein	no hit			YES	full length	KE138838	679282	679816	ND				Full Length
HHA_451080	hypothetical protein	no hit			YES	nonsense mutation	KE138837	2774326	2774816	ND				Alternative Gene Model
HHA_216420	hypothetical protein	no hit				ND				ND				Unique
HHA_313305	hypothetical protein	no hit			YES	nonsense mutation	KE138837	2374704	2375867	ND				Alternative Gene Model
HHA_215955	hypothetical protein	no hit				ND				ND				Unique
HHA_451040	hypothetical protein	no hit			YES	nonsense mutation	KE138837	2180236	2180685	ND				Alternative Gene Model
HHA_315570	hypothetical protein	TGME49_315570	1	7.6e-40		ND				ND				BlastP hit
HHA_450860	transmembrane protein, putative	no hit			YES	full length	KE138837	131692	131973	ND				Full Length
HHA_453120	transmembrane protein, putative	no hit			YES	full length	KE138838	486554	487405	ND				Full Length
HHA_450900	hypothetical protein	no hit			YES	full length	KE138837	665789	666577	ND				Full Length
HHA_453090	hypothetical protein	no hit			YES	nonsense mutation	KE138838	264284	264794	ND				Alternative Gene Model
HHA_298620	hypothetical protein	no hit				ND				ND				Unique
HHA_453080	hypothetical protein	no hit			YES	truncated	KE138838	179667	179746	ND				Alternative Gene Model
HHA_461910	hypothetical protein	TGME49_314920	0.993311	1.1e-120	YES	ND				ND				BlastP hit
HHA_215960	hypothetical protein	no hit				ND				ND				Unique
HHA_308945	hypothetical protein	TGME49_308950	1	5.7e-67		ND				ND				BlastP hit
HHA_450910	hypothetical protein	no hit				ND				ND				Unique
HHA_453180	hypothetical protein	no hit			YES	truncated	KE138837	406	11480	ND				Alternative Gene Model
HHA_451070	hypothetical protein	no hit			YES	full length	KE138837	2632277	2632486	ND				Full Length
HHA_312940	hypothetical protein	no hit			YES	nonsense mutation	KE138837	2640168	2643133	ND				Alternative Gene Model
HHA_306990	hypothetical protein	no hit			YES	nonsense mutation	KE138837	5498770	5499142	ND				Alternative Gene Model
HHA_450980	hypothetical protein	no hit			YES	full length	KE138837	1500400	1500695	ND				Full Length
HHA_454550	hypothetical protein	no hit			YES	nonsense mutation	KE138837	5128944	5129089	ND				Alternative Gene Model
HHA_461880	hypothetical protein	no hit			YES	full length	KE138837	2490133	2491061	ND				Full Length
HHA_453070	transmembrane protein, putative	no hit				ND				ND				Unique
HHA_453110	hypothetical protein	no hit				ND				ND				Unique
HHA_450950	hypothetical protein	no hit			YES	full length	KE138837	1200162	1200590	ND				Full Length
HHA_462880	toxoplasma gondii family D protein	TGME49_271580	1	1.7e-65		ND				ND				BlastP hit
HHA_462450	hypothetical protein	no hit			YES	nonsense mutation	KE138814	419007	420108	ND				Alternative Gene Model
HHA_295080	hypothetical protein	no hit			YES	full length	KE138814	471699	473081	ND				Full Length
HHA_453550	hypothetical protein	no hit			YES	nonsense mutation	KE138814	499826	500310	ND				Alternative Gene Model
HHA_294990	hypothetical protein	no hit				ND				ND				Unique
HHA_453560	transmembrane protein, putative	no hit				ND				ND				Unique
HHA_462440	hypothetical protein	no hit			YES	full length	KE138834	117635	117914	ND				Full Length
HHA_453510	hypothetical protein	no hit			YES	no gmap alignment				no tblastn alignment				Unique
HHA_453520	hypothetical protein	no hit			YES	nonsense mutation	KE138814	1057422	1057694	ND				Alternative Gene Model
HHA_451450	hypothetical protein	no hit			YES	nonsense mutation	KE138827	1279684	1279847	ND				Alternative Gene Model
HHA_451420	hypothetical protein	no hit			YES	nonsense mutation	KE138827	1537592	1537865	ND				Alternative Gene Model
HHA_451560	hypothetical protein	TGME49_277780	0.626374	1.1e-24	YES	ND				ND				BlastP hit
HHA_451570	hypothetical protein	no hit			YES	nonsense mutation	KE138827	154469	154840	ND				Alternative Gene Model
HHA_451470	hypothetical protein	no hit				ND				ND				Unique
HHA_451490	hypothetical protein	no hit			YES	nonsense mutation	KE138827	986703	987068	ND				Alternative Gene Model
HHA_462190	hypothetical protein	no hit			YES	nonsense mutation	KE138827	579038	581740	ND				Alternative Gene Model
HHA_462130	transmembrane protein, putative	no hit			YES	full length	KE138827	1497634	1497883	ND				Full Length
HHA_243545	hypothetical protein	no hit				ND				ND				Unique
HHA_451430	hypothetical protein	TGME49_277780	0.672043	1.2e-25	YES	ND				ND				BlastP hit
HHA_462090	hypothetical protein	TGME49_313900	0.932367	6.4e-14	YES	ND				ND				BlastP hit
HHA_451480	hypothetical protein	no hit				ND				ND				Unique
HHA_451530	hypothetical protein	TGME49_316635	0.615646	2.9e-24	YES	ND				ND				BlastP hit
HHA_451520	hypothetical protein	TGME49_209280	0.597015	5.8e-16	YES	ND				ND				BlastP hit
HHA_451550	hypothetical protein	TGME49_295750	0.896296	9.6e-33	YES	ND				ND				BlastP hit
HHA_451400	hypothetical protein	no hit				ND				ND				Unique
HHA_451390	hypothetical protein	no hit				ND				ND				Unique
HHA_451610	hypothetical protein	no hit			YES	nonsense mutation	KE138826	103000	103327	ND				Alternative Gene Model
HHA_462170	hypothetical protein	TGME49_243190	0.842105	4.3e-11	YES	ND				ND				BlastP hit
HHA_451440	hypothetical protein	no hit			YES	nonsense mutation	KE138827	1370989	1371315	ND				Alternative Gene Model
HHA_462620	hypothetical protein	no hit			YES	full length	KE138826	781447	782281	ND				Full Length
HHA_462020	hypothetical protein	TGME49_286160	0.749232	1.3e-258	YES	ND				ND				BlastP hit
HHA_451270	hypothetical protein	no hit				ND				ND				Unique
HHA_462050	transmembrane protein, putative	TGME49_213430	0.944882	7.2e-28	YES	ND				ND				BlastP hit
HHA_462000	hypothetical protein	no hit			YES	nonsense mutation	KE138823	899505	899994	ND				Alternative Gene Model
HHA_451300	hypothetical protein	no hit			YES	full length	KE138824	355264	355662	ND				Full Length
HHA_462060	hypothetical protein	no hit			YES	nonsense mutation	KE138823	782676	783410	ND				Alternative Gene Model
HHA_462080	hypothetical protein	TGME49_213720	0.522599	9e-92	YES	ND				ND				BlastP hit
HHA_451290	hypothetical protein	no hit			YES	nonsense mutation	KE138824	188301	189383	ND				Alternative Gene Model
HHA_451380	hypothetical protein	no hit			YES	full length	KE138825	160986	162935	ND				Full Length
HHA_451260	transmembrane protein, putative	no hit			YES	nonsense mutation	KE138823	1346595	1352696	ND				Alternative Gene Model
HHA_451370	hypothetical protein	no hit			YES	nonsense mutation	KE138825	22120	22280	ND				Alternative Gene Model
HHA_454930	hypothetical protein	no hit			YES	full length	KE138832	4773939	4775356	ND				Full Length
HHA_450110	hypothetical protein	no hit			YES	nonsense mutation	KE138832	2355204	2355439	ND				Alternative Gene Model
HHA_450190	hypothetical protein	no hit			YES	full length	KE138832	3239738	3240019	ND				Full Length
HHA_454940	hypothetical protein	no hit			YES	nonsense mutation	KE138832	4899081	4899381	ND				Alternative Gene Model
HHA_454660	transmembrane protein, putative	no hit			YES	full length	KE138832	1285489	1287279	ND				Full Length
HHA_450270	hypothetical protein	no hit			YES	nonsense mutation	KE138832	4233732	4234046	ND				Alternative Gene Model
HHA_450180	hypothetical protein	no hit			YES	full length	KE138832	3183299	3183490	ND				Full Length
HHA_455700	hypothetical protein	no hit			YES	full length	KE138832	781855	782145	ND				Full Length
HHA_288900	Yos1 family protein	TGME49_233030	0.736318	1.6e-11	YES	ND				ND				BlastP hit
HHA_461760	hypothetical protein	no hit				ND				ND				Unique
HHA_314358	hypothetical protein	TGME49_277780	0.951807	1.2e-16		ND				ND				BlastP hit
HHA_450240	hypothetical protein	no hit			YES	full length	KE138832	4038050	4040577	ND				Full Length
HHA_450230	hypothetical protein	no hit			YES	nonsense mutation	KE138832	3958868	3959484	ND				Alternative Gene Model
HHA_450250	hypothetical protein	no hit			YES	full length	KE138832	4107516	4107678	ND				Full Length
HHA_450120	hypothetical protein	no hit			YES	nonsense mutation	KE138832	2613527	2613777	ND				Alternative Gene Model
HHA_450210	hypothetical protein	no hit			YES	full length	KE138832	3459991	3460410	ND				Full Length
HHA_456110	transmembrane protein, putative	no hit				ND				ND				Unique
HHA_456100	KRUF family protein, putative	no hit				ND				ND				Unique
HHA_454900	hypothetical protein	no hit			YES	truncated	KE138817	2036223	2036310	ND				Alternative Gene Model
HHA_454330	transmembrane protein, putative	no hit			YES	full length	KE138826	447897	449280	ND				Full Length
HHA_454140	SAG-related sequence protein SRS22G	no hit			YES	truncated	KE138826	1636059	1636249	ND				Alternative Gene Model
HHA_238490	SAG-related sequence SRS22E	TGME49_238490	1	2.4e-52	YES	ND				ND				BlastP hit
HHA_454310	hypothetical protein	no hit			YES	full length	KE138826	384396	389396	ND				Full Length
HHA_454160	hypothetical protein	no hit			YES	no gmap alignment				frame-shift	KE138826	1664151	1663916	Unique
HHA_454340	Rdx family protein	no hit			YES	nonsense mutation	KE138826	517384	517901	ND				Alternative Gene Model
HHA_454100	hypothetical protein	no hit			YES	nonsense mutation	KE138826	1554686	1554941	ND				Alternative Gene Model
HHA_454120	hypothetical protein	no hit				ND				ND				Unique
HHA_454320	hypothetical protein	no hit			YES	nonsense mutation	KE138826	417848	418285	ND				Alternative Gene Model
HHA_462850	hypothetical protein	TGME49_220630	0.84264	8.4e-65		ND				ND				BlastP hit
HHA_451690	hypothetical protein	no hit				ND				ND				Unique
HHA_203688	hypothetical protein	no hit				ND				ND				Unique
HHA_451730	transmembrane protein, putative	no hit				ND				ND				Unique
HHA_451660	hypothetical protein	no hit			YES	nonsense mutation	KE138829	3100548	3101222	ND				Alternative Gene Model
HHA_202445	hypothetical protein	no hit				ND				ND				Unique
HHA_451650	transmembrane protein, putative	no hit			YES	full length	KE138829	3186359	3187871	ND				Full Length
HHA_451720	hypothetical protein	no hit			YES	nonsense mutation	KE138829	2227861	2228283	ND				Alternative Gene Model
HHA_311270	hypothetical protein	TGME49_259860	0.907609	6.2e-17	YES	ND				ND				BlastP hit
HHA_451740	hypothetical protein	no hit			YES	nonsense mutation	KE138829	2024153	2024452	ND				Alternative Gene Model
HHA_451640	hypothetical protein	no hit				ND				ND				Unique
HHA_203685	hypothetical protein	no hit				ND				ND				Unique
HHA_462200	hypothetical protein	TGME49_313900	0.663158	3.9e-15	YES	ND				ND				BlastP hit
HHA_457060	hypothetical protein	TGME49_329800	0.838889	1.5e-24		ND				ND				BlastP hit
HHA_255860	hypothetical protein	TGME49_255860	0.946565	1e-14	YES	ND				ND				BlastP hit
HHA_453920	hypothetical protein	no hit			YES	full length	KE138830	4645614	4648669	ND				Full Length
HHA_450560	hypothetical protein	TGME49_277780	0.90099	3.1e-20	YES	ND				ND				BlastP hit
HHA_450590	hypothetical protein	no hit				ND				ND				Unique
HHA_450630	hypothetical protein	no hit			YES	truncated	KE138830	3090279	3090390	ND				Alternative Gene Model
HHA_450730	hypothetical protein	no hit			YES	nonsense mutation	KE138830	1683013	1683434	ND				Alternative Gene Model
HHA_258670	hypothetical protein	TGME49_258670	0.85739	0		ND				ND				BlastP hit
HHA_259290	SAG-related sequence SRS26C	TGME49_259270	0.967033	2.2e-19	YES	ND				ND				BlastP hit
HHA_453930	hypothetical protein	no hit			YES	full length	KE138830	4638324	4638620	ND				Full Length
HHA_461850	hypothetical protein	TGME49_277780	0.586667	5.1e-18	YES	ND				ND				BlastP hit
HHA_257910	hypothetical protein	no hit			YES	nonsense mutation	KE138830	1303910	1304184	ND				Alternative Gene Model
HHA_450520	hypothetical protein	no hit				ND				ND				Unique
HHA_450550	hypothetical protein	no hit			YES	truncated	KE138830	3745910	3746138	ND				Alternative Gene Model
HHA_450570	hypothetical protein	TGME49_259172	0.707317	8.7e-14		ND				ND				BlastP hit
HHA_450640	hypothetical protein	no hit			YES	nonsense mutation	KE138830	2879889	2880145	ND				Alternative Gene Model
HHA_450820	hypothetical protein	no hit			YES	full length	KE138830	757753	758124	ND				Full Length
HHA_450760	transmembrane protein, putative	no hit				ND				ND				Unique
HHA_450600	hypothetical protein	no hit				ND				ND				Unique
HHA_450800	hypothetical protein	no hit			YES	full length	KE138830	881349	884540	ND				Full Length
HHA_258910	hypothetical protein	TGME49_258910	1	0	YES	ND				ND				BlastP hit
HHA_453890	hypothetical protein	no hit			YES	full length	KE138830	4885902	4886904	ND				Full Length
HHA_461860	rhoptry kinase family protein ROP31, putative	TGME49_258800	0.684211	2.4e-22	YES	ND				ND				BlastP hit
HHA_262590	hypothetical protein	no hit			YES	nonsense mutation	KE138830	3926903	3927304	ND				Alternative Gene Model
HHA_453970	hypothetical protein	no hit			YES	nonsense mutation	KE138830	4378123	4378454	ND				Alternative Gene Model
HHA_461870	hypothetical protein	no hit			YES	nonsense mutation	KE138830	2092873	2093248	ND				Alternative Gene Model
HHA_450710	hypothetical protein	no hit			YES	nonsense mutation	KE138830	1815903	1816175	ND				Alternative Gene Model
HHA_257685	hypothetical protein	no hit			YES	nonsense mutation	KE138830	1158644	1161137	ND				Alternative Gene Model
HHA_450690	SAG-related sequence protein	TGME49_259270	0.972222	1.9e-68	YES	ND				ND				BlastP hit
HHA_453950	hypothetical protein	TGME49_310920	0.548589	1.3e-19		ND				ND				BlastP hit
HHA_462800	ATPase, putative	TGME49_255350	0.837662	6.9e-62	YES	ND				ND				BlastP hit
HHA_453910	hypothetical protein	no hit			YES	nonsense mutation	KE138830	4661378	4661678	ND				Alternative Gene Model
HHA_450750	hypothetical protein	no hit			YES	nonsense mutation	KE138832	3655018	3655129	ND				Alternative Gene Model
HHA_450580	hypothetical protein	no hit			YES	nonsense mutation	KE138830	3581001	3581315	ND				Alternative Gene Model
HHA_450700	hypothetical protein	TGME49_214950	0.944056	6.3e-13	YES	ND				ND				BlastP hit
HHA_450740	hypothetical protein	no hit			YES	nonsense mutation	KE138830	1481586	1481913	ND				Alternative Gene Model
HHA_450840	hypothetical protein	TGME49_264900	0.544231	1.3e-17	YES	ND				ND				BlastP hit
HHA_450670	transmembrane protein, putative	no hit			YES	full length	KE138830	2448382	2449102	ND				Full Length
HHA_450720	hypothetical protein	no hit			YES	nonsense mutation	KE138830	1802571	1802748	ND				Alternative Gene Model
HHA_450610	hypothetical protein	no hit				ND				ND				Unique
HHA_453900	hypothetical protein	no hit			YES	truncated	KE138830	4683847	4684188	ND				Alternative Gene Model
HHA_450510	hypothetical protein	no hit			YES	full length	KE138830	3942662	3943246	ND				Full Length
HHA_259280	hypothetical protein	TGME49_329710	0.991667	1.9e-23	YES	ND				ND				BlastP hit
HHA_263160	hypothetical protein	no hit			YES	nonsense mutation	KE138830	4313560	4313904	ND				Alternative Gene Model
HHA_295110	rhoptry protein ROP7	TGME49_295110	0.986364	2.5e-80		ND				ND				BlastP hit
HHA_455750	aromatic amino acid hydrolase AAH2	TGME49_212740	0.72381	3e-38		ND				ND				BlastP hit
HHA_456400	hypothetical protein	no hit				ND				ND				Unique
HHA_456430	hypothetical protein	no hit				ND				ND				Unique
HHA_456530	rhoptry protein ROP7	TGME49_295110	0.705556	2.2e-136		ND				ND				BlastP hit
HHA_457030	IgA-specific serine endopeptidase	TGME49_319090	0.995798	1.1e-77		ND				ND				BlastP hit
HHA_456610	hypothetical protein	no hit				ND				ND				Unique
HHA_462670	transmembrane protein, putative	no hit			YES	nonsense mutation	KE138825	442985	443468	ND				Alternative Gene Model
HHA_462640	hypothetical protein	no hit			YES	full length	KE138825	423048	423666	ND				Full Length
HHA_220240	hypothetical protein	TGME49_220240	0.788732	2.7e-154		ND				ND				BlastP hit
HHA_454400	hypothetical protein	no hit			YES	nonsense mutation	KE138823	128336	128587	ND				Alternative Gene Model
HHA_329800	hypothetical protein	TGME49_284420	1	9.4e-42		ND				ND				BlastP hit
HHA_456290	hypothetical protein	TGME49_220630	0.893788	8e-100		ND				ND				BlastP hit
HHA_462630	organic solute transporter ostalpha protein	no hit			YES	full length	KE138823	285064	287166	ND				Full Length
HHA_457050	nucleoside-triphosphatase	TGME49_278882	1	3.2e-103		ND				ND				BlastP hit

## Sheet: hham_vs_ncan
Data File 6 Analysis of OrthoMCL Unique Genes, H. hammondi OrthoMCL unique genes vs N. caninum
ND = Not Determined
Gene	Description	BlastP			BlastN Syntenic Hit	GMAP				TBlastN				Group
		Hit	Coverage	e-value		Mapping Type	Hit	Start	End	Mapping Type	Hit	Start	End
HHA_462600	hypothetical protein	no hit				ND				ND				Unique
HHA_279310	hypothetical protein	no hit				ND				ND				Unique
HHA_454240	hypothetical protein	no hit				ND				ND				Unique
HHA_454250	hypothetical protein	no hit				ND				ND				Unique
HHA_454260	hypothetical protein	no hit				ND				ND				Unique
HHA_454270	hypothetical protein	no hit				ND				ND				Unique
HHA_454280	hypothetical protein	no hit				ND				ND				Unique
HHA_454290	hypothetical protein	no hit			YES	no gmap alignment				no tblastn alignment				Unique
HHA_455790	hypothetical protein	no hit				ND				ND				Unique
HHA_462830	hypothetical protein	no hit				ND				ND				Unique
HHA_453000	hypothetical protein	no hit			YES	truncated	FR823390	2391041	2391145	ND				Alternative Gene Model
HHA_221905	hypothetical protein	no hit			YES	no gmap alignment				no tblastn alignment				Unique
HHA_222075	hypothetical protein	no hit				ND				ND				Unique
HHA_452980	hypothetical protein	no hit				ND				ND				Unique
HHA_452990	hypothetical protein	no hit			YES	no gmap alignment				no tblastn alignment				Unique
HHA_279100	hypothetical protein	NCLIV_004730	0.568421	1e-56	YES	ND				ND				BlastP hit
HHA_452760	transmembrane protein, putative	no hit				ND				ND				Unique
HHA_452790	hypothetical protein	no hit				ND				ND				Unique
HHA_462360	hypothetical protein	no hit			YES	no gmap alignment				nonsense mutation	FR823385	4872521	4872871	Alternative Gene Model
HHA_452780	hypothetical protein	no hit				ND				ND				Unique
HHA_452800	hypothetical protein	no hit			YES	no gmap alignment				no tblastn alignment				Unique
HHA_252070	KRUF family protein	no hit				ND				ND				Unique
HHA_454730	hypothetical protein	no hit			YES	no gmap alignment				no tblastn alignment				Unique
HHA_454750	hypothetical protein	no hit				ND				ND				Unique
HHA_455020	hypothetical protein	no hit			YES	truncated	FR823393	6414996	6415391	ND				Alternative Gene Model
HHA_454990	hypothetical protein	no hit				ND				ND				Unique
HHA_200595	hypothetical protein	no hit				ND				ND				Unique
HHA_455740	hypothetical protein	no hit				ND				ND				Unique
HHA_462520	hypothetical protein	no hit				ND				ND				Unique
HHA_453860	hypothetical protein	no hit			YES	nonsense mutation	FR823385	1356189	1357849	ND				Alternative Gene Model
HHA_453870	hypothetical protein	no hit				ND				ND				Unique
HHA_453880	hypothetical protein	no hit			YES	nonsense mutation	FR823385	1689685	1689923	ND				Alternative Gene Model
HHA_265255	hypothetical protein	no hit			YES	truncated	FR823385	1202933	1204943	ND				Alternative Gene Model
HHA_265175	hypothetical protein	no hit				ND				ND				Unique
HHA_450430	hypothetical protein	no hit				ND				ND				Unique
HHA_462510	zinc finger 36 family 3 protein	no hit				ND				ND				Unique
HHA_451110	hypothetical protein	no hit				ND				ND				Unique
HHA_450300	hypothetical protein	no hit				ND				ND				Unique
HHA_454710	hypothetical protein	no hit				ND				ND				Unique
HHA_451210	hypothetical protein	no hit			YES	no gmap alignment				full length	FR823393	3858779	3859618	Full Length
HHA_453850	hypothetical protein	no hit				ND				ND				Unique
HHA_453830	hypothetical protein	no hit			YES	full length	FR823393	5591113	5591494	ND				Full Length
HHA_450420	hypothetical protein	no hit				ND				ND				Unique
HHA_249325	hypothetical protein	no hit			YES	no gmap alignment				full length	FR823392	1217706	1218275	Full Length
HHA_454950	hypothetical protein	no hit				ND				ND				Unique
HHA_461950	hypothetical protein	no hit			YES	no gmap alignment				full length	FR823393	2534403	2534026	Full Length
HHA_461790	hypothetical protein	no hit				ND				ND				Unique
HHA_453800	toxoplasma gondii family A protein	no hit				ND				ND				Unique
HHA_454770	ADP/ATP translocase	no hit			YES	full length	FR823393	35660	36158	ND				Full Length
HHA_218130	hypothetical protein	no hit				ND				ND				Unique
HHA_454790	hypothetical protein	NCLIV_035110	0.802885	6.4e-41	YES	ND				ND				BlastP hit
HHA_450310	hypothetical protein	no hit			YES	no gmap alignment				nonsense mutation	FR823393	1823037	1822537	Alternative Gene Model
HHA_454910	hypothetical protein	no hit				ND				ND				Unique
HHA_461990	hypothetical protein	no hit			YES	nonsense mutation	FR823393	2351918	2352087	ND				Alternative Gene Model
HHA_454680	hypothetical protein	no hit			YES	no gmap alignment				no tblastn alignment				Unique
HHA_454870	hypothetical protein	no hit				ND				ND				Unique
HHA_299980	hypothetical protein	no hit				ND				ND				Unique
HHA_454780	hypothetical protein	no hit				ND				ND				Unique
HHA_453790	toxoplasma gondii family A protein	NCLIV_069050	1	4.3e-74	YES	ND				ND				BlastP hit
HHA_462500	hypothetical protein	no hit				ND				ND				Unique
HHA_461800	hypothetical protein	no hit				ND				ND				Unique
HHA_454800	hypothetical protein	no hit				ND				ND				Unique
HHA_451140	hypothetical protein	no hit			YES	full length	FR823393	2875461	2875854	ND				Full Length
HHA_454960	hypothetical protein	no hit				ND				ND				Unique
HHA_453820	toxoplasma gondii family A protein	NCLIV_067610	1	2e-76		ND				ND				BlastP hit
HHA_219470	hypothetical protein	no hit				ND				ND				Unique
HHA_450470	transmembrane protein, putative	no hit			YES	no gmap alignment				full length	FR823393	405277	405717	Full Length
HHA_461920	hypothetical protein	no hit			YES	no gmap alignment				truncated	FR823393	4243751	4243317	Alternative Gene Model
HHA_453770	hypothetical protein	no hit				ND				ND				Unique
HHA_453780	toxoplasma gondii family A protein	NCLIV_067560	0.985915	7.6e-77		ND				ND				BlastP hit
HHA_453750	hypothetical protein	NCLIV_030220	0.616162	5.2e-23		ND				ND				BlastP hit
HHA_450440	hypothetical protein	no hit				ND				ND				Unique
HHA_450330	transmembrane protein, putative	no hit			YES	no gmap alignment				full length	FR823393	1533961	1532807	Full Length
HHA_451130	hypothetical protein	no hit				ND				ND				Unique
HHA_454720	KRUF family protein	no hit				ND				ND				Unique
HHA_451160	hypothetical protein	no hit				ND				ND				Unique
HHA_451180	hypothetical protein	no hit			YES	full length	FR823393	3754586	3755168	ND				Full Length
HHA_453740	hypothetical protein	no hit				ND				ND				Unique
HHA_453840	hypothetical protein	no hit				ND				ND				Unique
HHA_277770	hypothetical protein	NCLIV_068200	0.772915	8.1e-209		ND				ND				BlastP hit
HHA_450410	hypothetical protein	no hit			YES	truncated	FR823393	808573	808653	ND				Alternative Gene Model
HHA_462760	hypothetical protein	no hit				nonsense mutation	FR823393	6095984	6096647	ND				Alternative Gene Model
HHA_461980	hypothetical protein	no hit			YES	no gmap alignment				nonsense mutation	FR823393	3076004	3075408	Alternative Gene Model
HHA_453810	toxoplasma gondii family A protein	NCLIV_069040	0.997191	6e-77	YES	ND				ND				BlastP hit
HHA_278365	Toxoplasma gondii family A protein	NCLIV_067670	0.866834	6.9e-67		ND				ND				BlastP hit
HHA_451150	hypothetical protein	no hit				ND				ND				Unique
HHA_454970	hypothetical protein	no hit			YES	no gmap alignment				full length	FR823393	4620055	4620729	Full Length
HHA_250080	hypothetical protein	no hit			YES	nonsense mutation	FR823393	4678911	4681548	ND				Alternative Gene Model
HHA_457010	hypothetical protein	no hit				ND				ND				Unique
HHA_453230	hypothetical protein	no hit				ND				ND				Unique
HHA_453270	hypothetical protein	no hit				ND				ND				Unique
HHA_462390	SAG-related sequence protein, putative	no hit				ND				ND				Unique
HHA_453240	hypothetical protein	no hit			YES	no gmap alignment				no tblastn alignment				Unique
HHA_453260	hypothetical protein	no hit			YES	no gmap alignment				full length	FR823392	640055	639261	Full Length
HHA_453280	hypothetical protein	no hit				ND				ND				Unique
HHA_453300	hypothetical protein	no hit				ND				ND				Unique
HHA_453220	hypothetical protein	no hit				ND				ND				Unique
HHA_453320	hypothetical protein	no hit				ND				ND				Unique
HHA_309300	SAG-related sequence SRS55A	NCLIV_052950	0.696721	3.6e-36	YES	ND				ND				BlastP hit
HHA_453310	hypothetical protein	no hit				ND				ND				Unique
HHA_451840	hypothetical protein	no hit				ND				ND				Unique
HHA_293290	hypothetical protein	no hit				ND				ND				Unique
HHA_293425	hypothetical protein	no hit			YES	no gmap alignment				full length	FR823380	303711	304256	Full Length
HHA_451910	hypothetical protein	no hit			YES	no gmap alignment				no tblastn alignment				Unique
HHA_451890	hypothetical protein	no hit				ND				ND				Unique
HHA_451790	hypothetical protein	no hit				ND				ND				Unique
HHA_451900	hypothetical protein	no hit				ND				ND				Unique
HHA_305230	hypothetical protein	no hit			YES	no gmap alignment				no tblastn alignment				Unique
HHA_451750	hypothetical protein	no hit				ND				ND				Unique
HHA_451850	hypothetical protein	no hit				ND				ND				Unique
HHA_451880	hypothetical protein	no hit				ND				ND				Unique
HHA_456280	hypothetical protein	no hit				ND				ND				Unique
HHA_454220	hypothetical protein	no hit				ND				ND				Unique
HHA_454210	hypothetical protein	no hit				ND				ND				Unique
HHA_462580	hypothetical protein	no hit				ND				ND				Unique
HHA_454170	toxoplasma gondii family B protein, putative	NCLIV_060290	0.85034	4.2e-12		ND				ND				BlastP hit
HHA_462590	hypothetical protein	no hit				ND				ND				Unique
HHA_454230	hypothetical protein	no hit				ND				ND				Unique
HHA_281955	hypothetical protein	NCLIV_023630	0.588689	1.9e-119	YES	ND				ND				BlastP hit
HHA_292290	hypothetical protein	no hit				ND				ND				Unique
HHA_454370	hypothetical protein	no hit			YES	no gmap alignment				nonsense mutation	FR823385	4447647	4447300	Alternative Gene Model
HHA_253680	hypothetical protein	no hit				ND				ND				Unique
HHA_451970	hypothetical protein	no hit				ND				ND				Unique
HHA_452050	hypothetical protein	no hit				ND				ND				Unique
HHA_452120	hypothetical protein	no hit				ND				ND				Unique
HHA_451950	hypothetical protein	no hit				ND				ND				Unique
HHA_452010	hypothetical protein	no hit			YES	no gmap alignment				no tblastn alignment				Unique
HHA_452060	transmembrane protein, putative	no hit				ND				ND				Unique
HHA_452000	hypothetical protein	no hit			YES	no gmap alignment				no tblastn alignment				Unique
HHA_451940	hypothetical protein	no hit			YES	no gmap alignment				nonsense mutation	FR823383	610037	610816	Alternative Gene Model
HHA_314760	hypothetical protein	no hit			YES	no gmap alignment				nonsense mutation	FR823383	1225562	1224954	Alternative Gene Model
HHA_462260	hypothetical protein	no hit			YES	no gmap alignment				full length	FR823383	1651867	1653580	Full Length
HHA_451990	hypothetical protein	no hit				ND				ND				Unique
HHA_452090	hypothetical protein	no hit				ND				ND				Unique
HHA_451920	hypothetical protein	no hit			YES	truncated	FR823388	2624311	2624411	ND				Alternative Gene Model
HHA_452030	hypothetical protein	no hit				ND				ND				Unique
HHA_253180	hypothetical protein	no hit				ND				ND				Unique
HHA_455090	hypothetical protein	no hit				ND				ND				Unique
HHA_454010	hypothetical protein	no hit			YES	no gmap alignment				full length	FR823388	1344267	1342575	Full Length
HHA_453980	hypothetical protein	no hit				ND				ND				Unique
HHA_453990	transmembrane protein, putative	no hit				ND				ND				Unique
HHA_454060	hypothetical protein	no hit			YES	full length	FR823388	935156	935369	ND				Full Length
HHA_204395	hypothetical protein	no hit			YES	no gmap alignment				full length	FR823388	1341708	1339602	Full Length
HHA_454040	hypothetical protein	no hit				ND				ND				Unique
HHA_204150	hypothetical protein	no hit				ND				ND				Unique
HHA_462750	hypothetical protein	NCLIV_068330	0.611465	3.3e-12		ND				ND				BlastP hit
HHA_207420	hypothetical protein	no hit			YES	truncated	FR823381	68847	69060	ND				Alternative Gene Model
HHA_321370	hypothetical protein	no hit				ND				ND				Unique
HHA_453690	hypothetical protein	no hit				ND				ND				Unique
HHA_453620	hypothetical protein	no hit			YES	no gmap alignment				nonsense mutation	FR823381	531875	531582	Alternative Gene Model
HHA_453570	hypothetical protein	no hit				ND				ND				Unique
HHA_453640	hypothetical protein	no hit				ND				ND				Unique
HHA_453650	hypothetical protein	no hit				ND				ND				Unique
HHA_453700	hypothetical protein	no hit			YES	no gmap alignment				no tblastn alignment				Unique
HHA_321460	hypothetical protein	no hit				ND				ND				Unique
HHA_234590	hypothetical protein	no hit				ND				ND				Unique
HHA_284420	hypothetical protein	no hit			YES	no gmap alignment				full length	FR823386	2534293	2534027	Full Length
HHA_455050	hypothetical protein	no hit				ND				ND				Unique
HHA_456550	SAG-related sequence protein SRS16A	NCLIV_010040	0.65566	5.7e-72		ND				ND				BlastP hit
HHA_462340	vacuolar ATP synthase subunit F, putative	no hit			YES	no gmap alignment				no tblastn alignment				Unique
HHA_452670	hypothetical protein	no hit				ND				ND				Unique
HHA_452620	hypothetical protein	no hit				ND				ND				Unique
HHA_452640	hypothetical protein	NCLIV_068330	0.681529	1.6e-21		ND				ND				BlastP hit
HHA_312105	hypothetical protein	no hit				ND				ND				Unique
HHA_452680	hypothetical protein	no hit			YES	no gmap alignment				no tblastn alignment				Unique
HHA_452660	hypothetical protein	no hit				ND				ND				Unique
HHA_452740	hypothetical protein	no hit				ND				ND				Unique
HHA_452650	hypothetical protein	no hit				ND				ND				Unique
HHA_452630	hypothetical protein	no hit				ND				ND				Unique
HHA_452690	hypothetical protein	no hit			YES	no gmap alignment				full length	FR823392	1694859	1693996	Full Length
HHA_307575	hypothetical protein	no hit			YES	no gmap alignment				no tblastn alignment				Unique
HHA_455110	hypothetical protein	no hit				ND				ND				Unique
HHA_455100	hypothetical protein	no hit				ND				ND				Unique
HHA_449980	hypothetical protein	no hit				ND				ND				Unique
HHA_450030	hypothetical protein	no hit				ND				ND				Unique
HHA_449910	hypothetical protein	no hit				ND				ND				Unique
HHA_449770	hypothetical protein	no hit				ND				ND				Unique
HHA_233925	hypothetical protein	no hit			YES	no gmap alignment				no tblastn alignment				Unique
HHA_450000	hypothetical protein	no hit				ND				ND				Unique
HHA_449810	hypothetical protein	no hit				ND				ND				Unique
HHA_449960	hypothetical protein	no hit				ND				ND				Unique
HHA_269705	hypothetical protein	no hit			YES	no gmap alignment				no tblastn alignment				Unique
HHA_449880	hypothetical protein	no hit			YES	no gmap alignment				full length	FR823390	3821555	3821758	Full Length
HHA_461670	hypothetical protein	NCLIV_030360	0.696262	8.4e-23		ND				ND				BlastP hit
HHA_449920	hypothetical protein	no hit				ND				ND				Unique
HHA_449610	transmembrane protein, putative	no hit				ND				ND				Unique
HHA_270970	hypothetical protein	no hit			YES	truncated	FR823390	4618748	4618896	ND				Alternative Gene Model
HHA_449950	hypothetical protein	no hit				ND				ND				Unique
HHA_273310	hypothetical protein	no hit				ND				ND				Unique
HHA_449900	hypothetical protein	no hit				ND				ND				Unique
HHA_269425	hypothetical protein	no hit				ND				ND				Unique
HHA_449800	hypothetical protein	NCLIV_025980	0.645	4.8e-20		ND				ND				BlastP hit
HHA_449860	hypothetical protein	no hit				ND				ND				Unique
HHA_449780	hypothetical protein	no hit			YES	nonsense mutation	FR823390	4568183	4568447	ND				Alternative Gene Model
HHA_449820	hypothetical protein	no hit				ND				ND				Unique
HHA_450060	hypothetical protein	no hit				ND				ND				Unique
HHA_233030	gliding-associated protein GAP70	NCLIV_032850	1	6.3e-105		ND				ND				BlastP hit
HHA_450040	hypothetical protein	no hit				ND				ND				Unique
HHA_268178	hypothetical protein	no hit			YES	no gmap alignment				full length	FR823390	6397165	6398280	Full Length
HHA_449930	transmembrane protein, putative	no hit			YES	no gmap alignment				no tblastn alignment				Unique
HHA_449760	hypothetical protein	no hit			YES	no gmap alignment				no tblastn alignment				Unique
HHA_269470	hypothetical protein	no hit				ND				ND				Unique
HHA_449660	hypothetical protein	no hit				ND				ND				Unique
HHA_449530	hypothetical protein	no hit				ND				ND				Unique
HHA_449510	hypothetical protein	no hit				ND				ND				Unique
HHA_449620	hypothetical protein	no hit			YES	truncated	FR823390	6006242	6006367	ND				Alternative Gene Model
HHA_449670	hypothetical protein	NCLIV_035110	0.615385	4.8e-27	YES	ND				ND				BlastP hit
HHA_461720	hypothetical protein	no hit				ND				ND				Unique
HHA_461730	transmembrane protein, putative	no hit				ND				ND				Unique
HHA_450050	hypothetical protein	no hit				ND				ND				Unique
HHA_450080	hypothetical protein	no hit				ND				ND				Unique
HHA_271570	Toxoplasma gondii family D protein	no hit				ND				ND				Unique
HHA_452880	hypothetical protein	no hit			YES	full length	FR823382	1859015	1859237	ND				Full Length
HHA_452900	sjoegren syndrome nuclear autoantigen 1	NCLIV_002300	0.7	6.7e-30	YES	ND				ND				BlastP hit
HHA_452950	hypothetical protein	no hit				ND				ND				Unique
HHA_293372	TIP49 family protein	no hit				ND				ND				Unique
HHA_452870	hypothetical protein	no hit			YES	nonsense mutation	FR823382	1986561	1988227	ND				Alternative Gene Model
HHA_452840	hypothetical protein	no hit				ND				ND				Unique
HHA_452930	hypothetical protein	no hit			YES	truncated	FR823382	1470021	1470146	ND				Alternative Gene Model
HHA_297480	hypothetical protein	no hit				ND				ND				Unique
HHA_452850	hypothetical protein	no hit				ND				ND				Unique
HHA_452890	hypothetical protein	no hit				ND				ND				Unique
HHA_452910	hypothetical protein	no hit				ND				ND				Unique
HHA_452920	hypothetical protein	NCLIV_068330	0.515924	1.5e-18		ND				ND				BlastP hit
HHA_295750	IgA-specific serine endopeptidase	NCLIV_068330	0.738854	2.3e-11		ND				ND				BlastP hit
HHA_456980	hypothetical protein	no hit				ND				ND				Unique
HHA_452190	hypothetical protein	no hit				ND				ND				Unique
HHA_452240	hypothetical protein	no hit				ND				ND				Unique
HHA_454600	hypothetical protein	no hit				ND				ND				Unique
HHA_320240	SAG-related sequence SRS15B	no hit			YES	no gmap alignment				full length	FR823384	392681	392911	Full Length
HHA_454620	hypothetical protein	no hit				ND				ND				Unique
HHA_452140	hypothetical protein	no hit				ND				ND				Unique
HHA_462720	hypothetical protein	no hit				ND				ND				Unique
HHA_452130	hypothetical protein	no hit				ND				ND				Unique
HHA_454590	hypothetical protein	no hit			YES	no gmap alignment				full length	FR823386	465031	465273	Full Length
HHA_454580	hypothetical protein	no hit				ND				ND				Unique
HHA_454610	hypothetical protein	NCLIV_045840	0.868056	7.9e-12		ND				ND				BlastP hit
HHA_452180	hypothetical protein	no hit				ND				ND				Unique
HHA_454490	SAG-related sequence protein SRS15A	no hit				ND				ND				Unique
HHA_454640	hypothetical protein	no hit				ND				ND				Unique
HHA_452200	hypothetical protein	no hit				ND				ND				Unique
HHA_452220	hypothetical protein	no hit				ND				ND				Unique
HHA_454630	hypothetical protein	no hit				ND				ND				Unique
HHA_454480	transmembrane protein, putative	no hit				ND				ND				Unique
HHA_452170	hypothetical protein	no hit				ND				ND				Unique
HHA_452230	hypothetical protein	no hit			YES	no gmap alignment				no tblastn alignment				Unique
HHA_454460	hypothetical protein	no hit				ND				ND				Unique
HHA_452250	hypothetical protein	no hit			YES	nonsense mutation	FR823384	1688814	1689415	ND				Alternative Gene Model
HHA_302055	ribosomal protein S12	no hit				ND				ND				Unique
HHA_302009	ORF B protein	no hit				ND				ND				Unique
HHA_456480	hypothetical protein	no hit				ND				ND				Unique
HHA_452570	hypothetical protein	no hit			YES	full length	FR823390	1348888	1350135	ND				Full Length
HHA_452500	hypothetical protein	no hit				ND				ND				Unique
HHA_452550	thioredoxin domain protein	no hit			YES	full length	FR823390	1534496	1534863	ND				Full Length
HHA_452510	hypothetical protein	NCLIV_025980	0.515	4.7e-29		ND				ND				BlastP hit
HHA_452590	hypothetical protein	no hit				ND				ND				Unique
HHA_452540	hypothetical protein	no hit				ND				ND				Unique
HHA_452600	hypothetical protein	no hit				ND				ND				Unique
HHA_462300	hypothetical protein	no hit			YES	no gmap alignment				no tblastn alignment				Unique
HHA_452560	hypothetical protein	no hit				ND				ND				Unique
HHA_231215	hypothetical protein	no hit				ND				ND				Unique
HHA_462320	hypothetical protein	no hit			YES	no gmap alignment				full length	FR823390	1730126	1729851	Full Length
HHA_452490	hypothetical protein	no hit				ND				ND				Unique
HHA_452520	hypothetical protein	no hit				ND				ND				Unique
HHA_452350	hypothetical protein	no hit				ND				ND				Unique
HHA_452300	hypothetical protein	no hit				ND				ND				Unique
HHA_449260	hypothetical protein	no hit				ND				ND				Unique
HHA_228065	hypothetical protein	no hit			YES	no gmap alignment				nonsense mutation	FR823391	515399	517096	Alternative Gene Model
HHA_449490	hypothetical protein	no hit				ND				ND				Unique
HHA_449340	hypothetical protein	no hit				ND				ND				Unique
HHA_449290	hypothetical protein	no hit				ND				ND				Unique
HHA_449480	hypothetical protein	no hit				ND				ND				Unique
HHA_449460	hypothetical protein	NCLIV_057880	0.90367	4.6e-15	YES	ND				ND				BlastP hit
HHA_449140	hypothetical protein	no hit				ND				ND				Unique
HHA_449450	hypothetical protein	no hit				ND				ND				Unique
HHA_461630	hypothetical protein	no hit				ND				ND				Unique
HHA_453400	hypothetical protein	no hit			YES	no gmap alignment				no tblastn alignment				Unique
HHA_449330	hypothetical protein	no hit			YES	no gmap alignment				no tblastn alignment				Unique
HHA_449350	hypothetical protein	no hit			YES	full length	FR823391	1586708	1587201	ND				Full Length
HHA_449400	hypothetical protein	no hit				ND				ND				Unique
HHA_453360	rhoptry protein ROP8	no hit				ND				ND				Unique
HHA_461650	hypothetical protein	no hit			YES	no gmap alignment				nonsense mutation	FR823391	2906267	2906704	Alternative Gene Model
HHA_449110	hypothetical protein	no hit			YES	no gmap alignment				no tblastn alignment				Unique
HHA_453410	hypothetical protein	no hit				ND				ND				Unique
HHA_214545	hypothetical protein	no hit			YES	nonsense mutation	FR823391	5899409	5899635	ND				Alternative Gene Model
HHA_453340	transmembrane protein, putative	no hit				ND				ND				Unique
HHA_449420	hypothetical protein	no hit			YES	no gmap alignment				no tblastn alignment				Unique
HHA_215180	hypothetical protein	no hit			YES	no gmap alignment				full length	FR823391	6329769	6331122	Full Length
HHA_449390	hypothetical protein	no hit				ND				ND				Unique
HHA_449180	hypothetical protein	no hit			YES	no gmap alignment				no tblastn alignment				Unique
HHA_235460	hypothetical protein	no hit				ND				ND				Unique
HHA_462290	AP2 domain transcription factor AP2X-6	no hit				ND				ND				Unique
HHA_449190	hypothetical protein	no hit			YES	no gmap alignment				no tblastn alignment				Unique
HHA_214835	hypothetical protein	no hit			YES	no gmap alignment				no tblastn alignment				Unique
HHA_452310	hypothetical protein	no hit			YES	no gmap alignment				full length	FR823391	5434182	5433143	Full Length
HHA_452460	hypothetical protein	no hit				ND				ND				Unique
HHA_449070	hypothetical protein	no hit			YES	no gmap alignment				full length	FR823385	3153564	3155098	Full Length
HHA_452450	transmembrane protein, putative	no hit			YES	no gmap alignment				truncated	FR823380	405300	76869	Alternative Gene Model
HHA_449500	hypothetical protein	no hit				ND				ND				Unique
HHA_226820	hypothetical protein	no hit				ND				ND				Unique
HHA_449410	hypothetical protein	no hit			YES	no gmap alignment				no tblastn alignment				Unique
HHA_214130	hypothetical protein	NCLIV_051380	0.532588	1.4e-58	YES	ND				ND				BlastP hit
HHA_452280	hypothetical protein	no hit				ND				ND				Unique
HHA_452400	hypothetical protein	NCLIV_035110	0.538462	2.3e-20		ND				ND				BlastP hit
HHA_237595	hypothetical protein	no hit			YES	no gmap alignment				no tblastn alignment				Unique
HHA_449080	hypothetical protein	no hit				ND				ND				Unique
HHA_449250	hypothetical protein	no hit				ND				ND				Unique
HHA_214390	hypothetical protein	no hit			YES	no gmap alignment				no tblastn alignment				Unique
HHA_449360	transmembrane protein, putative	no hit				ND				ND				Unique
HHA_452430	hypothetical protein	NCLIV_030360	0.663551	1.1e-29		ND				ND				BlastP hit
HHA_449120	hypothetical protein	no hit			YES	nonsense mutation	FR823391	3893312	3893477	ND				Alternative Gene Model
HHA_449240	hypothetical protein	no hit				ND				ND				Unique
HHA_449090	hypothetical protein	no hit			YES	no gmap alignment				no tblastn alignment				Unique
HHA_449100	hypothetical protein	no hit				ND				ND				Unique
HHA_449270	hypothetical protein	no hit				ND				ND				Unique
HHA_449010	hypothetical protein	no hit				ND				ND				Unique
HHA_449370	SRS domain protein	no hit			YES	full length	FR823391	1347849	1348375	ND				Full Length
HHA_449300	hypothetical protein	no hit				ND				ND				Unique
HHA_236290	hypothetical protein	no hit				ND				ND				Unique
HHA_462430	cytidine and deoxycytidylate deaminase zinc-binding region domain protein	no hit				no gmap alignment				full length	FR823391	6661382	6662062	Full Length
HHA_449130	hypothetical protein	no hit			YES	nonsense mutation	FR823391	3863101	3864577	ND				Alternative Gene Model
HHA_225370	hypothetical protein	NCLIV_067110	0.621343	4.4e-21		ND				ND				BlastP hit
HHA_223650	hypothetical protein	no hit			YES	no gmap alignment				nonsense mutation	FR823391	3471282	3470553	Alternative Gene Model
HHA_453420	transmembrane protein, putative	no hit				ND				ND				Unique
HHA_461660	hypothetical protein	NCLIV_015340	0.58042	5.7e-17		ND				ND				BlastP hit
HHA_449380	hypothetical protein	no hit			YES	no gmap alignment				full length	FR823391	1030016	1030243	Full Length
HHA_449220	hypothetical protein	no hit				ND				ND				Unique
HHA_449320	hypothetical protein	no hit			YES	no gmap alignment				frame-shift	FR823391	1787509	1787879	Unique
HHA_455060	hypothetical protein	no hit				ND				ND				Unique
HHA_230440	CHY zinc finger domain-containing protein	no hit			YES	full length	FR823390	730763	731852	ND				Full Length
HHA_229800	hypothetical protein	no hit				ND				ND				Unique
HHA_304870	hypothetical protein	no hit				ND				ND				Unique
HHA_451030	hypothetical protein	no hit				ND				ND				Unique
HHA_454540	hypothetical protein	no hit			YES	truncated	FR823392	296613	297316	ND				Alternative Gene Model
HHA_450850	hypothetical protein	no hit				ND				ND				Unique
HHA_451010	hypothetical protein	no hit				ND				ND				Unique
HHA_453050	hypothetical protein	no hit				ND				ND				Unique
HHA_453150	hypothetical protein	no hit			YES	no gmap alignment				nonsense mutation	FR823392	5470613	5470882	Alternative Gene Model
HHA_451080	hypothetical protein	no hit				ND				ND				Unique
HHA_216420	hypothetical protein	no hit				ND				ND				Unique
HHA_313305	hypothetical protein	no hit				ND				ND				Unique
HHA_215955	hypothetical protein	no hit				ND				ND				Unique
HHA_451040	hypothetical protein	no hit				ND				ND				Unique
HHA_315570	hypothetical protein	NCLIV_058260	1	8.1e-25		ND				ND				BlastP hit
HHA_450860	transmembrane protein, putative	no hit				ND				ND				Unique
HHA_453120	transmembrane protein, putative	no hit			YES	no gmap alignment				full length	FR823392	5654273	5653428	Full Length
HHA_450900	hypothetical protein	no hit			YES	no gmap alignment				full length	FR823392	4595316	4596080	Full Length
HHA_453090	hypothetical protein	no hit				ND				ND				Unique
HHA_298620	hypothetical protein	no hit				ND				ND				Unique
HHA_453080	hypothetical protein	NCLIV_057880	0.5	5.3e-28		ND				ND				BlastP hit
HHA_461910	hypothetical protein	no hit				ND				ND				Unique
HHA_215960	hypothetical protein	no hit				ND				ND				Unique
HHA_308945	hypothetical protein	no hit			YES	full length	FR823392	236333	236778	ND				Full Length
HHA_450910	hypothetical protein	no hit				ND				ND				Unique
HHA_453180	hypothetical protein	no hit				ND				ND				Unique
HHA_451070	hypothetical protein	no hit			YES	full length	FR823392	2735258	2735467	ND				Full Length
HHA_312940	hypothetical protein	no hit				ND				ND				Unique
HHA_306990	hypothetical protein	no hit				ND				ND				Unique
HHA_450980	hypothetical protein	no hit			YES	full length	FR823392	3818359	3818638	ND				Full Length
HHA_454550	hypothetical protein	no hit				ND				ND				Unique
HHA_461880	hypothetical protein	no hit			YES	no gmap alignment				no tblastn alignment				Unique
HHA_453070	transmembrane protein, putative	no hit				ND				ND				Unique
HHA_453110	hypothetical protein	no hit				ND				ND				Unique
HHA_450950	hypothetical protein	no hit				ND				ND				Unique
HHA_462880	toxoplasma gondii family D protein	NCLIV_035440	0.605	9.4e-63		ND				ND				BlastP hit
HHA_462450	hypothetical protein	no hit				no gmap alignment				no tblastn alignment				Unique
HHA_295080	hypothetical protein	no hit			YES	truncated	FR823380	1772190	1772471	ND				Alternative Gene Model
HHA_453550	hypothetical protein	no hit				ND				ND				Unique
HHA_294990	hypothetical protein	no hit				ND				ND				Unique
HHA_453560	transmembrane protein, putative	no hit				ND				ND				Unique
HHA_462440	hypothetical protein	no hit				ND				ND				Unique
HHA_453510	hypothetical protein	no hit				ND				ND				Unique
HHA_453520	hypothetical protein	no hit				ND				ND				Unique
HHA_451450	hypothetical protein	no hit				ND				ND				Unique
HHA_451420	hypothetical protein	no hit				ND				ND				Unique
HHA_451560	hypothetical protein	NCLIV_035110	0.634615	5.2e-23	YES	ND				ND				BlastP hit
HHA_451570	hypothetical protein	no hit				ND				ND				Unique
HHA_451470	hypothetical protein	no hit				ND				ND				Unique
HHA_451490	hypothetical protein	no hit			YES	nonsense mutation	FR823387	2603331	2603407	ND				Alternative Gene Model
HHA_462190	hypothetical protein	no hit			YES	no gmap alignment				nonsense mutation	FR823387	2211206	2212275	Alternative Gene Model
HHA_462130	transmembrane protein, putative	no hit				ND				ND				Unique
HHA_243545	hypothetical protein	no hit			YES	no gmap alignment				full length	FR823387	2414725	2414961	Full Length
HHA_451430	hypothetical protein	NCLIV_030360	0.700935	6.9e-28	YES	ND				ND				BlastP hit
HHA_462090	hypothetical protein	no hit			YES	no gmap alignment				full length	FR823392	1218628	1219245	Full Length
HHA_451480	hypothetical protein	no hit				ND				ND				Unique
HHA_451530	hypothetical protein	NCLIV_019280	0.756614	4.5e-24		ND				ND				BlastP hit
HHA_451520	hypothetical protein	NCLIV_030360	0.640187	1.8e-22		ND				ND				BlastP hit
HHA_451550	hypothetical protein	NCLIV_030220	0.86532	3.3e-37		ND				ND				BlastP hit
HHA_451400	hypothetical protein	no hit				ND				ND				Unique
HHA_451390	hypothetical protein	no hit				ND				ND				Unique
HHA_451610	hypothetical protein	no hit				ND				ND				Unique
HHA_462170	hypothetical protein	no hit				ND				ND				Unique
HHA_451440	hypothetical protein	no hit				ND				ND				Unique
HHA_462620	hypothetical protein	no hit				ND				ND				Unique
HHA_462020	hypothetical protein	no hit			YES	truncated	FR823388	2746050	2746070	ND				Alternative Gene Model
HHA_451270	hypothetical protein	no hit			YES	no gmap alignment				full length	FR823386	1359454	1358495	Full Length
HHA_462050	transmembrane protein, putative	no hit				ND				ND				Unique
HHA_462000	hypothetical protein	no hit			YES	truncated	FR823386	988179	988343	ND				Alternative Gene Model
HHA_451300	hypothetical protein	no hit			YES	no gmap alignment				no tblastn alignment				Unique
HHA_462060	hypothetical protein	no hit			YES	no gmap alignment				nonsense mutation	FR823386	856290	856862	Alternative Gene Model
HHA_462080	hypothetical protein	no hit			YES	nonsense mutation	FR823386	1132545	1135730	ND				Alternative Gene Model
HHA_451290	hypothetical protein	no hit			YES	no gmap alignment				no tblastn alignment				Unique
HHA_451380	hypothetical protein	no hit			YES	truncated	FR823386	2349385	2350032	ND				Alternative Gene Model
HHA_451260	transmembrane protein, putative	no hit			YES	full length	FR823386	1235399	1239720	ND				Full Length
HHA_451370	hypothetical protein	no hit				ND				ND				Unique
HHA_454930	hypothetical protein	no hit			YES	full length	FR823385	4353685	4354609	ND				Full Length
HHA_450110	hypothetical protein	no hit				ND				ND				Unique
HHA_450190	hypothetical protein	no hit				ND				ND				Unique
HHA_454940	hypothetical protein	no hit				ND				ND				Unique
HHA_454660	transmembrane protein, putative	no hit			YES	truncated	FR823391	2752008	2753059	ND				Alternative Gene Model
HHA_450270	hypothetical protein	no hit				ND				ND				Unique
HHA_450180	hypothetical protein	no hit				ND				ND				Unique
HHA_455700	hypothetical protein	no hit				ND				ND				Unique
HHA_288900	Yos1 family protein	no hit			YES	no gmap alignment				nonsense mutation	FR823385	2301560	2301982	Alternative Gene Model
HHA_461760	hypothetical protein	no hit				ND				ND				Unique
HHA_314358	hypothetical protein	NCLIV_068330	0.509554	5.8e-15		ND				ND				BlastP hit
HHA_450240	hypothetical protein	no hit			YES	truncated	FR823385	3678992	3681560	ND				Alternative Gene Model
HHA_450230	hypothetical protein	no hit				ND				ND				Unique
HHA_450250	hypothetical protein	no hit			YES	full length	FR823385	3748342	3748488	ND				Full Length
HHA_450120	hypothetical protein	no hit				ND				ND				Unique
HHA_450210	hypothetical protein	no hit			YES	no gmap alignment				no tblastn alignment				Unique
HHA_456110	transmembrane protein, putative	no hit				ND				ND				Unique
HHA_456100	KRUF family protein, putative	no hit				ND				ND				Unique
HHA_454900	hypothetical protein	no hit				ND				ND				Unique
HHA_454330	transmembrane protein, putative	no hit			YES	full length	FR823387	1248323	1249071	ND				Full Length
HHA_454140	SAG-related sequence protein SRS22G	NCLIV_015720	0.837696	3.5e-23		ND				ND				BlastP hit
HHA_238490	SAG-related sequence SRS22E	NCLIV_015720	1	2.9e-29		ND				ND				BlastP hit
HHA_454310	hypothetical protein	no hit			YES	no gmap alignment				full length	FR823387	1308313	1303319	Full Length
HHA_454160	hypothetical protein	no hit				ND				ND				Unique
HHA_454340	Rdx family protein	no hit				ND				ND				Unique
HHA_454100	hypothetical protein	no hit				ND				ND				Unique
HHA_454120	hypothetical protein	no hit			YES	no gmap alignment				full length	FR823387	251486	252107	Full Length
HHA_454320	hypothetical protein	no hit			YES	no gmap alignment				no tblastn alignment				Unique
HHA_462850	hypothetical protein	no hit				ND				ND				Unique
HHA_451690	hypothetical protein	no hit				ND				ND				Unique
HHA_203688	hypothetical protein	no hit				ND				ND				Unique
HHA_451730	transmembrane protein, putative	no hit				ND				ND				Unique
HHA_451660	hypothetical protein	no hit				ND				ND				Unique
HHA_202445	hypothetical protein	no hit				ND				ND				Unique
HHA_451650	transmembrane protein, putative	no hit				ND				ND				Unique
HHA_451720	hypothetical protein	no hit				ND				ND				Unique
HHA_311270	hypothetical protein	NCLIV_001530	0.761329	3.5e-20		ND				ND				BlastP hit
HHA_451740	hypothetical protein	no hit				ND				ND				Unique
HHA_451640	hypothetical protein	no hit				ND				ND				Unique
HHA_203685	hypothetical protein	no hit				ND				ND				Unique
HHA_462200	hypothetical protein	NCLIV_025980	0.595	6.7e-14		ND				ND				BlastP hit
HHA_457060	hypothetical protein	no hit				ND				ND				Unique
HHA_255860	hypothetical protein	no hit				ND				ND				Unique
HHA_453920	hypothetical protein	NCLIV_061610	0.502423	9.6e-11	YES	ND				ND				BlastP hit
HHA_450560	hypothetical protein	NCLIV_068330	0.611465	4.4e-17		ND				ND				BlastP hit
HHA_450590	hypothetical protein	no hit				ND				ND				Unique
HHA_450630	hypothetical protein	no hit				ND				ND				Unique
HHA_450730	hypothetical protein	no hit				ND				ND				Unique
HHA_258670	hypothetical protein	NCLIV_027840	0.995954	3.8e-281		ND				ND				BlastP hit
HHA_259290	SAG-related sequence SRS26C	no hit			YES	no gmap alignment				full length	FR823389	2674621	2674866	Full Length
HHA_453930	hypothetical protein	no hit				ND				ND				Unique
HHA_461850	hypothetical protein	NCLIV_015340	0.72028	7.4e-15	YES	ND				ND				BlastP hit
HHA_257910	hypothetical protein	no hit				ND				ND				Unique
HHA_450520	hypothetical protein	no hit				ND				ND				Unique
HHA_450550	hypothetical protein	no hit			YES	no gmap alignment				truncated	FR823389	1256192	1256023	Alternative Gene Model
HHA_450570	hypothetical protein	no hit				ND				ND				Unique
HHA_450640	hypothetical protein	no hit				ND				ND				Unique
HHA_450820	hypothetical protein	no hit				ND				ND				Unique
HHA_450760	transmembrane protein, putative	no hit			YES	no gmap alignment				nonsense mutation	FR823389	3547682	3548998	Alternative Gene Model
HHA_450600	hypothetical protein	no hit			YES	no gmap alignment				full length	FR823389	1461854	1460667	Full Length
HHA_450800	hypothetical protein	no hit			YES	truncated	FR823389	4711348	4712682	ND				Alternative Gene Model
HHA_258910	hypothetical protein	NCLIV_027560	0.721133	8e-169	YES	ND				ND				BlastP hit
HHA_453890	hypothetical protein	no hit			YES	full length	FR823389	161014	161994	ND				Full Length
HHA_461860	rhoptry kinase family protein ROP31, putative	no hit			YES	no gmap alignment				full length	FR823389	3032003	3032221	Full Length
HHA_262590	hypothetical protein	no hit				ND				ND				Unique
HHA_453970	hypothetical protein	no hit			YES	no gmap alignment				no tblastn alignment				Unique
HHA_461870	hypothetical protein	no hit				ND				ND				Unique
HHA_450710	hypothetical protein	no hit				ND				ND				Unique
HHA_257685	hypothetical protein	no hit				ND				ND				Unique
HHA_450690	SAG-related sequence protein	NCLIV_052690	0.614286	2.8e-24		ND				ND				BlastP hit
HHA_453950	hypothetical protein	NCLIV_035110	0.716346	5.9e-22	YES	ND				ND				BlastP hit
HHA_462800	ATPase, putative	no hit				full length	FR823389	3701509	3702685	ND				Full Length
HHA_453910	hypothetical protein	no hit				ND				ND				Unique
HHA_450750	hypothetical protein	no hit				ND				ND				Unique
HHA_450580	hypothetical protein	no hit				ND				ND				Unique
HHA_450700	hypothetical protein	no hit				ND				ND				Unique
HHA_450740	hypothetical protein	no hit				ND				ND				Unique
HHA_450840	hypothetical protein	NCLIV_030220	0.666667	1.2e-27	YES	ND				ND				BlastP hit
HHA_450670	transmembrane protein, putative	no hit			YES	full length	FR823389	2491297	2491975	ND				Full Length
HHA_450720	hypothetical protein	no hit				ND				ND				Unique
HHA_450610	hypothetical protein	no hit				ND				ND				Unique
HHA_453900	hypothetical protein	no hit				ND				ND				Unique
HHA_450510	hypothetical protein	no hit			YES	no gmap alignment				full length	FR823389	1067459	1066911	Full Length
HHA_259280	hypothetical protein	no hit			YES	no gmap alignment				full length	FR823389	2674231	2674587	Full Length
HHA_263160	hypothetical protein	no hit				ND				ND				Unique
HHA_295110	rhoptry protein ROP7	no hit				ND				ND				Unique
HHA_455750	aromatic amino acid hydrolase AAH2	no hit			YES	no gmap alignment				full length	CADU01000315	19866	19591	Full Length
HHA_456400	hypothetical protein	no hit				ND				ND				Unique
HHA_456430	hypothetical protein	no hit				ND				ND				Unique
HHA_456530	rhoptry protein ROP7	no hit				ND				ND				Unique
HHA_457030	IgA-specific serine endopeptidase	NCLIV_067390	0.865497	2.5e-11		ND				ND				BlastP hit
HHA_456610	hypothetical protein	no hit				ND				ND				Unique
HHA_462670	transmembrane protein, putative	no hit				truncated	FR823389	4045502	4045583	ND				Alternative Gene Model
HHA_462640	hypothetical protein	no hit				no gmap alignment				truncated	FR823381	1323765	1323965	Alternative Gene Model
HHA_220240	hypothetical protein	NCLIV_012370	1	5.2e-46		ND				ND				BlastP hit
HHA_454400	hypothetical protein	no hit				ND				ND				Unique
HHA_329800	hypothetical protein	no hit				ND				ND				Unique
HHA_456290	hypothetical protein	no hit				ND				ND				Unique
HHA_462630	organic solute transporter ostalpha protein	no hit				truncated	FR823386	179375	179605	ND				Alternative Gene Model
HHA_457050	nucleoside-triphosphatase	no hit				ND				ND				Unique

## Sheet: ncan_vs_tgon
Data File 6 Analysis of OrthoMCL Unique Genes, N. caninum OrthoMCL unique genes vs T. gondii
ND = Not Determined
Gene	Description	BlastP			BlastN Syntenic Hit	GMAP				TBlastN				Group
		Hit	Coverage	e-value		Mapping Type	Hit	Start	End	Mapping Type	Hit	Start	End
NCLIV_000080	conserved hypothetical protein	TGME49_293030	0.733029	1.4e-128	#REF!	ND				ND				BlastP hit
NCLIV_000270	conserved hypothetical protein	TGME49_293330	0.785882	6e-150	YES	ND				ND				BlastP hit
NCLIV_000320	hypothetical protein	TGME49_293370	0.749577	4.9e-86	YES	ND				ND				BlastP hit
NCLIV_001390	conserved putative aminotransferase class V domain-containing protein	no hit			YES	nonsense mutation	KE138814	1003259	1005491	ND				Alternative Gene Model
NCLIV_001397	unspecified product	no hit			YES	truncated	KE138814	985141	985330	ND				Alternative Gene Model
NCLIV_001480	conserved hypothetical protein	TGME49_294585	0.964736	1.3e-101	YES	ND				ND				BlastP hit
NCLIV_001530	hypothetical protein	TGME49_294650	0.97281	5.7e-42		ND				ND				BlastP hit
NCLIV_001810	conserved hypothetical protein	TGME49_294940	0.72524	8.7e-39		ND				ND				BlastP hit
NCLIV_001830	hypothetical protein	TGME49_294970	0.687873	2.8e-23		ND				ND				BlastP hit
NCLIV_002040	hypothetical protein	TGME49_295950	0.985185	6.5e-20		ND				ND				BlastP hit
NCLIV_002100	conserved hypothetical protein	no hit				ND				ND				Unique
NCLIV_002450	hypothetical protein	no hit				ND				ND				Unique
NCLIV_002840	conserved hypothetical protein	TGME49_207920	0.815927	2.5e-50	YES	ND				ND				BlastP hit
NCLIV_003730	hypothetical protein	TGME49_313130	0.679715	1.5e-19		ND				ND				BlastP hit
NCLIV_003820	conserved hypothetical protein	TGME49_209520	0.669811	4e-212		ND				ND				BlastP hit
NCLIV_003830	conserved hypothetical protein	TGME49_209530	0.624324	9.6e-57	YES	ND				ND				BlastP hit
NCLIV_004290	hypothetical protein	TGME49_321630	0.666667	1.4e-40	YES	ND				ND				BlastP hit
NCLIV_004370	conserved hypothetical protein	no hit			YES	truncated	KE138815	203763	205057	ND				Alternative Gene Model
NCLIV_004570	hypothetical protein	TGME49_202610	0.582781	9.3e-11	YES	ND				ND				BlastP hit
NCLIV_004740	putative acetyltransferase domain-containing protein	TGME49_221160	0.630252	2.9e-54		ND				ND				BlastP hit
NCLIV_004850	hypothetical protein	TGME49_221310	0.841962	9.6e-120		ND				ND				BlastP hit
NCLIV_005200	hypothetical protein	TGME49_221675	0.679401	4.9e-145	YES	ND				ND				BlastP hit
NCLIV_005840	hypothetical protein	no hit				ND				ND				Unique
NCLIV_006670	hypothetical protein	TGME49_313900	0.900621	7.8e-16		ND				ND				BlastP hit
NCLIV_006700	structural maintenance of chromosome 2, related	no hit			YES	nonsense mutation	KE138816	2007401	2010997	ND				Alternative Gene Model
NCLIV_007050	hypothetical protein	TGME49_275990	0.88764	4.2e-42	YES	ND				ND				BlastP hit
NCLIV_007105	unspecified product	no hit				ND				ND				Unique
NCLIV_007220	hypothetical protein	no hit			YES	full length	KE138817	2252840	2264344	ND				Full Length
NCLIV_007310	putative zinc finger DHHC domain-containing protein	no hit				ND				ND				Unique
NCLIV_007380	conserved hypothetical protein	no hit			YES	truncated	KE138814	1611918	1611966	ND				Alternative Gene Model
NCLIV_007720	conserved hypothetical protein	no hit			YES	no gmap alignment				nonsense mutation	KE139147	279	1040	Alternative Gene Model
NCLIV_007820	hypothetical protein	no hit			YES	full length	KE138817	1613922	1616582	ND				Full Length
NCLIV_008065	unspecified product	no hit				ND				ND				Unique
NCLIV_008530	predicted CDS Pa_1_14030, related	no hit				ND				ND				Unique
NCLIV_009230	conserved hypothetical protein	TGME49_254960	0.720054	3.4e-124	YES	ND				ND				BlastP hit
NCLIV_009350	hypothetical protein	TGME49_221710	0.5328	1.1e-29		ND				ND				BlastP hit
NCLIV_009360	unspecified product	no hit				ND				ND				Unique
NCLIV_009750	conserved hypothetical protein	TGME49_320515	0.519041	5.6e-62		ND				ND				BlastP hit
NCLIV_010080	srs domain-containing protein	TGME49_320170	0.993671	3.4e-76		ND				ND				BlastP hit
NCLIV_010470	hypothetical protein	no hit				ND				ND				Unique
NCLIV_011010	hypothetical protein	no hit			YES	no gmap alignment				nonsense mutation	KE138818	929543	923573	Alternative Gene Model
NCLIV_011020	hypothetical protein	TGME49_318525	0.567568	1.5e-71		ND				ND				BlastP hit
NCLIV_011180	conserved hypothetical protein	TGME49_318340	0.87069	7.6e-40		ND				ND				BlastP hit
NCLIV_011230	conserved hypothetical protein	TGME49_318275	0.885993	3.7e-47	YES	ND				ND				BlastP hit
NCLIV_011305	srs domain-containing protein	TGME49_308840	0.888312	5.4e-46		ND				ND				BlastP hit
NCLIV_011470	conserved hypothetical protein	TGME49_211600	0.92193	5e-194	YES	ND				ND				BlastP hit
NCLIV_011520	hypothetical protein	no hit				ND				ND				Unique
NCLIV_011700	unspecified product	no hit				ND				ND				Unique
NCLIV_011850	conserved hypothetical protein	TGME49_211010	0.791802	1.3e-236	YES	ND				ND				BlastP hit
NCLIV_012020	hypothetical protein	TGME49_212410	0.652083	5e-53		ND				ND				BlastP hit
NCLIV_012370	putative proline-rich protein	TGME49_220240	0.865417	7.9e-38		ND				ND				BlastP hit
NCLIV_012650	conserved hypothetical protein	TGME49_220585	0.679169	3.9e-171		ND				ND				BlastP hit
NCLIV_012675	SRS domain-containing protein	no hit				ND				ND				Unique
NCLIV_012790	conserved hypothetical protein	TGME49_301300	0.649038	7.5e-65	YES	ND				ND				BlastP hit
NCLIV_012980	conserved hypothetical protein	TGME49_212860	0.989807	8.1e-178	YES	ND				ND				BlastP hit
NCLIV_013190	hypothetical protein	TGME49_213072	0.992366	1e-108	YES	ND				ND				BlastP hit
NCLIV_013400	conserved hypothetical protein	TGME49_213445	0.561644	6.1e-34	YES	ND				ND				BlastP hit
NCLIV_013560	conserved hypothetical protein	TGME49_213820	0.998849	4.5e-74		ND				ND				BlastP hit
NCLIV_014150	unspecified product	TGME49_286450	1	1.9e-11		ND				ND				BlastP hit
NCLIV_015340	hypothetical protein	TGME49_277780	0.755245	1.3e-28	YES	ND				ND				BlastP hit
NCLIV_015650	hypothetical protein	no hit			YES	truncated	KE138826	1737869	1737917	ND				Alternative Gene Model
NCLIV_015930	putative cell surface glycoprotein, related	TGME49_239270	0.940767	3e-22	YES	ND				ND				BlastP hit
NCLIV_016280	conserved hypothetical protein	no hit			YES	no gmap alignment				full length	KE138826	1080741	1081674	Full Length
NCLIV_016400	hypothetical protein	no hit				ND				ND				Unique
NCLIV_016420	putative pescadillo family protein	TGME49_239790	0.998624	0	YES	ND				ND				BlastP hit
NCLIV_016460	conserved hypothetical protein	TGME49_239830	0.581305	2.3e-202	YES	ND				ND				BlastP hit
NCLIV_017050	unspecified product	TGME49_240900	0.620623	3.5e-116	YES	ND				ND				BlastP hit
NCLIV_017160	conserved hypothetical protein	TGME49_241130	0.939547	1.7e-56	YES	ND				ND				BlastP hit
NCLIV_017390	putative zinc finger (CCCH type) protein	TGME49_242090	0.755814	1.8e-61	YES	ND				ND				BlastP hit
NCLIV_017630	6-phosphogluconate dehydrogenase, decarboxylating, related	TGME49_242600	0.715762	1.9e-178		ND				ND				BlastP hit
NCLIV_017800	hypothetical protein	TGME49_277780	0.804878	2.8e-26		ND				ND				BlastP hit
NCLIV_018110	hypothetical protein	no hit			YES	truncated	KE138827	667153	667272	ND				Alternative Gene Model
NCLIV_018450	hypothetical protein	TGME49_313900	0.979839	2.6e-29		ND				ND				BlastP hit
NCLIV_018470	hypothetical protein	no hit				ND				ND				Unique
NCLIV_018770	hypothetical protein	no hit				ND				ND				Unique
NCLIV_018790	conserved hypothetical protein	TGME49_244190	0.801347	2.1e-15		ND				ND				BlastP hit
NCLIV_019150	conserved hypothetical protein	TGME49_244600	0.695898	8e-68	YES	ND				ND				BlastP hit
NCLIV_019280	hypothetical protein	TGME49_313900	0.925926	4.1e-24		ND				ND				BlastP hit
NCLIV_019630	conserved hypothetical protein	no hit			YES	truncated	KE138829	304310	304444	ND				Alternative Gene Model
NCLIV_020050	Zinc finger (C3HC4 RING finger) protein, related	TGME49_205600	0.515738	2.5e-60		ND				ND				BlastP hit
NCLIV_020540	Phosphatidylserine decarboxylase, related	TGME49_225550	0.84	8e-29		ND				ND				BlastP hit
NCLIV_020810	conserved hypothetical protein	no hit			YES	ND				ND				Unique
NCLIV_020850	hypothetical protein	no hit				ND				ND				Unique
NCLIV_021680	hypothetical protein	no hit			YES	no gmap alignment				full length	KE138829	2591996	2596966	Full Length
NCLIV_021790	conserved hypothetical protein	TGME49_203150	0.909861	3.7e-130	YES	ND				ND				BlastP hit
NCLIV_022870	hypothetical protein	no hit				ND				ND				Unique
NCLIV_023180	200 kDa antigen p200, related	TGME49_212860	0.972603	1.8e-37		ND				ND				BlastP hit
NCLIV_023350	conserved hypothetical protein	TGME49_281380	0.658813	8.8e-227	YES	ND				ND				BlastP hit
NCLIV_023860	hypothetical protein	no hit			YES	truncated	KE138830	4993622	4994903	ND				Alternative Gene Model
NCLIV_024055	hypothetical protein	TGME49_264010	0.943775	2.4e-66	YES	ND				ND				BlastP hit
NCLIV_024200	hypothetical protein	TGME49_277780	0.682927	1.6e-16		ND				ND				BlastP hit
NCLIV_024310	hypothetical protein	no hit			YES	no gmap alignment				truncated	KE138832	350066	350209	Alternative Gene Model
NCLIV_025070	conserved hypothetical protein	TGME49_262810	0.844622	1.8e-31	YES	ND				ND				BlastP hit
NCLIV_025270	hypothetical protein	no hit			YES	truncated	KE138830	3923749	3924577	ND				Alternative Gene Model
NCLIV_025620	hypothetical protein	no hit				ND				ND				Unique
NCLIV_025640	conserved hypothetical protein	TGME49_261970	0.778917	1.1e-68		ND				ND				BlastP hit
NCLIV_025850	conserved hypothetical protein	TGME49_261650	0.943548	4.8e-54	YES	ND				ND				BlastP hit
NCLIV_025980	hypothetical protein	TGME49_313900	0.675	1e-27		ND				ND				BlastP hit
NCLIV_026050	conserved hypothetical protein	TGME49_261450	0.931151	6e-145	YES	ND				ND				BlastP hit
NCLIV_026060	hypothetical protein	TGME49_267600	0.557971	1.2e-17	YES	ND				ND				BlastP hit
NCLIV_026140	Histone H2A, related	TGME49_261250	1	8.8e-62		ND				ND				BlastP hit
NCLIV_026700	hypothetical protein	no hit				ND				ND				Unique
NCLIV_026990	conserved hypothetical protein	TGME49_259900	0.642487	2.1e-110		ND				ND				BlastP hit
NCLIV_027030	conserved hypothetical protein	TGME49_259860	0.714143	3.7e-239	YES	ND				ND				BlastP hit
NCLIV_027110	hypothetical protein	no hit				ND				ND				Unique
NCLIV_027390	conserved hypothetical protein	TGME49_259140	0.659352	9.1e-76	YES	ND				ND				BlastP hit
NCLIV_027840	conserved hypothetical protein	TGME49_258670	0.937572	0	YES	ND				ND				BlastP hit
NCLIV_027980	hypothetical protein	TGME49_258540	0.697674	6.8e-140	YES	ND				ND				BlastP hit
NCLIV_0284	3'5'-cyclic nucleotide phosphodiesterase domain-containing protein	no hit			YES	truncated	KE138830	1361621	1362668	ND				Alternative Gene Model
NCLIV_028570	conserved hypothetical protein	TGME49_255380	0.996479	9.2e-67		ND				ND				BlastP hit
NCLIV_028740	conserved hypothetical protein	no hit			YES	ND				ND				Unique
NCLIV_028780	hypothetical protein	no hit				ND				ND				Unique
NCLIV_029050	hypothetical protein	no hit			YES	full length	KE138830	519050	522581	ND				Full Length
NCLIV_029390	hypothetical protein	TGME49_257700	0.548335	1.6e-66		ND				ND				BlastP hit
NCLIV_029400	hypothetical protein	no hit				ND				ND				Unique
NCLIV_029430	conserved hypothetical protein	TGME49_257670	0.618629	1.1e-143	YES	ND				ND				BlastP hit
NCLIV_029480	conserved hypothetical protein	TGME49_257610	0.910588	3.2e-185	YES	ND				ND				BlastP hit
NCLIV_029500	hypothetical protein	no hit				ND				ND				Unique
NCLIV_029510	conserved hypothetical protein	TGME49_257580	0.978571	9e-140		ND				ND				BlastP hit
NCLIV_029520	hypothetical protein	TGME49_277780	0.874126	5.1e-18	YES	ND				ND				BlastP hit
NCLIV_029650	conserved hypothetical protein	no hit			YES	no gmap alignment				full length	KE138830	1021614	1022060	Full Length
NCLIV_029900	AGC family protein kinase, related	TGME49_304740	0.850877	1.6e-62		ND				ND				BlastP hit
NCLIV_030010	putative DEAD/DEAH box helicase	TGME49_256900	0.789055	9.9e-193	YES	ND				ND				BlastP hit
NCLIV_030220	hypothetical protein	TGME49_316635	0.922559	1.8e-68		ND				ND				BlastP hit
NCLIV_030360	hypothetical protein	TGME49_295750	0.953271	2.5e-41	YES	ND				ND				BlastP hit
NCLIV_030380	Zinc finger (C3HC4 type, RING finger) protein,related	TGME49_229440	0.620253	1.9e-33	YES	ND				ND				BlastP hit
NCLIV_031050	conserved hypothetical protein	TGME49_230535	1	7.6e-56	YES	ND				ND				BlastP hit
NCLIV_031550	unspecified product	TGME49_294560	0.814118	9.9e-40	YES	ND				ND				BlastP hit
NCLIV_032230	hypothetical protein	TGME49_232240	0.581034	2.8e-254	YES	ND				ND				BlastP hit
NCLIV_032400	hypothetical protein	TGME49_232420	1	4e-50	YES	ND				ND				BlastP hit
NCLIV_032450	conserved hypothetical protein	TGME49_232475	0.559809	1.6e-69		ND				ND				BlastP hit
NCLIV_032820	conserved hypothetical protein	TGME49_232980	0.537658	5.4e-142	YES	ND				ND				BlastP hit
NCLIV_032850	hypothetical protein	TGME49_233030	0.958466	2.9e-86		ND				ND				BlastP hit
NCLIV_033310	hypothetical protein	no hit				ND				ND				Unique
NCLIV_033330	hypothetical protein	no hit				ND				ND				Unique
NCLIV_033540	conserved hypothetical protein	TGME49_233960	0.648692	0	YES	ND				ND				BlastP hit
NCLIV_033690	hypothetical protein	TGME49_201780	0.952381	1.5e-169		ND				ND				BlastP hit
NCLIV_033800	hypothetical protein	no hit				ND				ND				Unique
NCLIV_034070	conserved hypothetical protein	TGME49_273595	0.601239	6.3e-171	YES	ND				ND				BlastP hit
NCLIV_034250	hypothetical protein	TGME49_313900	0.811321	2.9e-18		ND				ND				BlastP hit
NCLIV_035030	conserved hypothetical protein	TGME49_272260	0.93	7.2e-115	YES	ND				ND				BlastP hit
NCLIV_035080	hypothetical protein	no hit			YES	ND				ND				Unique
NCLIV_035110	hypothetical protein	TGME49_295750	0.658654	3.3e-46		ND				ND				BlastP hit
NCLIV_035140	hypothetical protein	TGME49_272010	0.51145	7.7e-47		ND				ND				BlastP hit
NCLIV_035170	hypothetical protein	TGME49_272430	0.546676	2e-131		ND				ND				BlastP hit
NCLIV_035375	SRS domain-containing protein	TGME49_233460	0.893293	4.9e-29	YES	ND				ND				BlastP hit
NCLIV_035440	hypothetical protein	TGME49_271580	1	2.4e-107		ND				ND				BlastP hit
NCLIV_035910	hypothetical protein	no hit			YES	no gmap alignment				full length	KE138831	2048768	2051047	Full Length
NCLIV_036110	hypothetical protein	no hit			YES	truncated	KE138831	1867428	1870815	ND				Alternative Gene Model
NCLIV_036570	YALI0D21604p, related	TGME49_269920	0.549206	3.6e-134		ND				ND				BlastP hit
NCLIV_036890	conserved hypothetical protein	no hit			YES	truncated	KE138831	1236873	1237044	ND				Alternative Gene Model
NCLIV_037220	hypothetical protein	no hit			YES	full length	KE138831	938355	939505	ND				Full Length
NCLIV_037680	hypothetical protein	no hit			YES	no gmap alignment				full length	KE138831	598041	597672	Full Length
NCLIV_037980	conserved hypothetical protein	TGME49_268220	0.544563	7.4e-86		ND				ND				BlastP hit
NCLIV_038021	unspecified product	no hit			YES	ND				ND				Unique
NCLIV_038310	hypothetical protein	no hit				ND				ND				Unique
NCLIV_038380	hypothetical protein	no hit				ND				ND				Unique
NCLIV_038480	hypothetical protein	no hit				ND				ND				Unique
NCLIV_038530	hypothetical protein	no hit				ND				ND				Unique
NCLIV_038690	hypothetical protein	TGME49_267490	0.56746	9e-118	YES	ND				ND				BlastP hit
NCLIV_039250	conserved hypothetical protein	TGME49_266785	1	3.9e-112	YES	ND				ND				BlastP hit
NCLIV_039430	hypothetical protein	no hit				ND				ND				Unique
NCLIV_039540	conserved hypothetical protein	TGME49_266380	0.924413	2.1e-122	YES	ND				ND				BlastP hit
NCLIV_039920	hypothetical protein	TGME49_265360	0.82243	5.6e-83	YES	ND				ND				BlastP hit
NCLIV_040300	conserved hypothetical protein	no hit			YES	truncated	KE138832	1911586	1913635	ND				Alternative Gene Model
NCLIV_040910	conserved hypothetical protein	TGME49_288420	0.551248	1.3e-223	YES	ND				ND				BlastP hit
NCLIV_041190	conserved hypothetical protein	no hit			YES	truncated	KE138832	2714133	2714368	ND				Alternative Gene Model
NCLIV_041430	hypothetical protein	no hit			YES	ND				ND				Unique
NCLIV_041670	hypothetical protein	no hit			YES	full length	KE138832	3180043	3181021	ND				Full Length
NCLIV_041730	hypothetical protein	TGME49_209920	0.669753	1.2e-14		ND				ND				BlastP hit
NCLIV_042210	pc21g17280 protein, related	TGME49_234580	0.856187	3.6e-173	YES	ND				ND				BlastP hit
NCLIV_042240	hypothetical protein	no hit				ND				ND				Unique
NCLIV_042610	conserved hypothetical protein	TGME49_290620	0.76176	0	YES	ND				ND				BlastP hit
NCLIV_043530	conserved hypothetical protein	no hit			YES	no gmap alignment				full length	KE138832	4938590	4938931	Full Length
NCLIV_043601	srs domain-containing protein	no hit				ND				ND				Unique
NCLIV_043740	hypothetical protein	TGME49_250950	0.946372	6.4e-55		ND				ND				BlastP hit
NCLIV_043850	srs domain-containing protein	TGME49_292280	0.987069	1.5e-64	YES	ND				ND				BlastP hit
NCLIV_043861	srs domain-containing protein	TGME49_292280	0.961538	5.7e-35	YES	ND				ND				BlastP hit
NCLIV_044110	putative PHD-zinc finger (C3HC4 type) protein	TGME49_206330	0.63029	3.1e-69	YES	ND				ND				BlastP hit
NCLIV_044940	hypothetical protein	no hit				ND				ND				Unique
NCLIV_044970	hypothetical protein	no hit			YES	full length	KE138835	275653	276806	ND				Full Length
NCLIV_045640	conserved hypothetical protein	no hit				ND				ND				Unique
NCLIV_045820	conserved hypothetical protein	TGME49_227330	0.804878	7.7e-15		ND				ND				BlastP hit
NCLIV_045840	hypothetical protein	TGME49_316635	0.958333	2.3e-20	YES	ND				ND				BlastP hit
NCLIV_045870	unspecified product	no hit				ND				ND				Unique
NCLIV_046060	conserved hypothetical protein	TGME49_226950	0.515719	0	YES	ND				ND				BlastP hit
NCLIV_046070	hypothetical protein	TGME49_297960	0.6875	1.4e-51		ND				ND				BlastP hit
NCLIV_046180	hypothetical protein	TGME49_226810	0.9625	1.8e-27		ND				ND				BlastP hit
NCLIV_046500	hypothetical protein	no hit			YES	truncated	KE138836	5865286	5865470	ND				Alternative Gene Model
NCLIV_047270	conserved hypothetical protein	TGME49_225440	0.74563	5.6e-78	YES	ND				ND				BlastP hit
NCLIV_047340	hypothetical protein	TGME49_202610	0.506536	2.7e-33		ND				ND				BlastP hit
NCLIV_048275	unspecified product	no hit			YES	ND				ND				Unique
NCLIV_048440	putative kazal-type serine protease inhibitor domain-containing protein	TGME49_224080	0.707009	1.4e-292	YES	ND				ND				BlastP hit
NCLIV_048660	hypothetical protein	no hit				ND				ND				Unique
NCLIV_049290	conserved hypothetical protein	no hit				ND				ND				Unique
NCLIV_050270	SAG2 related antigen SAG2D, related	no hit				ND				ND				Unique
NCLIV_050550	hypothetical protein	no hit				ND				ND				Unique
NCLIV_050700	hypothetical protein	TGME49_295750	0.866109	3.7e-24	YES	ND				ND				BlastP hit
NCLIV_051095	unspecified product	no hit				ND				ND				Unique
NCLIV_051380	conserved hypothetical protein	TGME49_214130	0.685289	3.5e-115	YES	ND				ND				BlastP hit
NCLIV_051561	Glucose transporter 1A, related	no hit				ND				ND				Unique
NCLIV_051980	hypothetical protein	TGME49_214950	1	9.8e-63	YES	ND				ND				BlastP hit
NCLIV_052500	hypothetical protein	TGME49_215590	0.909699	1.4e-134		ND				ND				BlastP hit
NCLIV_052520	conserved hypothetical protein	no hit			YES	truncated	KE138836	431591	431752	ND				Alternative Gene Model
NCLIV_052800	SRS domain-containing protein	TGME49_275380	1	5.6e-44	YES	ND				ND				BlastP hit
NCLIV_052970	hypothetical protein	no hit				ND				ND				Unique
NCLIV_053090	conserved hypothetical protein	TGME49_207230	0.992481	5.3e-55	YES	ND				ND				BlastP hit
NCLIV_053200	hypothetical protein	no hit			YES	truncated	KE138837	5470666	5472283	ND				Alternative Gene Model
NCLIV_053350	putative DNA polymerase	TGME49_308880	0.852682	4.5e-210	YES	ND				ND				BlastP hit
NCLIV_053840	unspecified product	no hit				ND				ND				Unique
NCLIV_054010	hypothetical protein	no hit			YES	no gmap alignment				full length	KE138837	4762014	4765800	Full Length
NCLIV_054160	hypothetical protein	no hit			YES	full length	KE138837	4610515	4611244	ND				Full Length
NCLIV_054450	unspecified product	TGME49_260190	0.808271	1e-44		ND				ND				BlastP hit
NCLIV_054830	unspecified product	TGME49_310780	0.997024	4e-34		ND				ND				BlastP hit
NCLIV_055740	conserved hypothetical protein	TGME49_312130	0.528588	1.9e-124		ND				ND				BlastP hit
NCLIV_056890	hypothetical protein	no hit				ND				ND				Unique
NCLIV_057370	hypothetical protein	no hit			YES	nonsense mutation	KE138837	1644114	1644280	ND				Alternative Gene Model
NCLIV_057420	putative WW domain-containing protein	no hit				ND				ND				Unique
NCLIV_057430	hypothetical protein	no hit				ND				ND				Unique
NCLIV_057880	hypothetical protein	TGME49_295750	0.977064	4.2e-39		ND				ND				BlastP hit
NCLIV_058260	hypothetical protein	TGME49_315570	1	2.2e-26		ND				ND				BlastP hit
NCLIV_058390	hypothetical protein	no hit				ND				ND				Unique
NCLIV_058460	conserved hypothetical protein	no hit			YES	ND				ND				Unique
NCLIV_058480	hypothetical protein	TGME49_315820	0.509434	5e-20	YES	ND				ND				BlastP hit
NCLIV_058640	putative ribosomal protein S15	TGME49_316110	0.743772	1.3e-73	YES	ND				ND				BlastP hit
NCLIV_058880	conserved hypothetical protein	no hit			YES	truncated	KE138837	365280	366729	ND				Alternative Gene Model
NCLIV_059130	hypothetical protein	no hit				ND				ND				Unique
NCLIV_059240	hypothetical protein	TGME49_262590	0.732673	7.3e-19		ND				ND				BlastP hit
NCLIV_060170	hypothetical protein	no hit				ND				ND				Unique
NCLIV_060250	hypothetical protein	no hit			YES	no gmap alignment				no tblastn alignment				Unique
NCLIV_061610	putative mitochondrial carrier domain-containing protein	TGME49_218770	0.526656	1.3e-110	YES	ND				ND				BlastP hit
NCLIV_062070	hypothetical protein	TGME49_316635	0.546178	2.1e-56	YES	ND				ND				BlastP hit
NCLIV_062300	hypothetical protein	TGME49_217530	0.513514	2.8e-12	YES	ND				ND				BlastP hit
NCLIV_063040	conserved hypothetical protein	TGME49_246020	0.918444	1.7e-161	YES	ND				ND				BlastP hit
NCLIV_063200	conserved hypothetical protein	TGME49_246190	0.595918	3.2e-286		ND				ND				BlastP hit
NCLIV_063400	conserved hypothetical protein	TGME49_246610	0.997881	1.1e-72	YES	ND				ND				BlastP hit
NCLIV_063610	conserved hypothetical protein	TGME49_246940	1	3.6e-120	YES	ND				ND				BlastP hit
NCLIV_063790	hypothetical protein	TGME49_247280	0.583673	6.2e-193	YES	ND				ND				BlastP hit
NCLIV_064160	conserved hypothetical protein	TGME49_248170	0.642079	3.3e-74	YES	ND				ND				BlastP hit
NCLIV_064560	hypothetical protein	TGME49_288730	0.883408	2e-21	YES	ND				ND				BlastP hit
NCLIV_064650	hypothetical protein	no hit				ND				ND				Unique
NCLIV_064720	conserved hypothetical protein	TGME49_271880	0.633136	7.8e-11	YES	ND				ND				BlastP hit
NCLIV_066150	unspecified product	no hit				ND				ND				Unique
NCLIV_066440	hypothetical protein	no hit				ND				ND				Unique
NCLIV_066470	hypothetical protein	no hit			YES	full length	KE138840	4955203	4955353	ND				Full Length
NCLIV_066550	conserved hypothetical protein	no hit			YES	ND				ND				Unique
NCLIV_066730	GH18885, related	TGME49_313820	0.701183	2.9e-22		ND				ND				BlastP hit
NCLIV_066750	unspecified product	TGME49_260190	0.58209	7e-37		ND				ND				BlastP hit
NCLIV_067020	conserved hypothetical protein	TGME49_278975	0.932353	2.4e-64	YES	ND				ND				BlastP hit
NCLIV_067200	hypothetical protein	no hit				ND				ND				Unique
NCLIV_067250	hypothetical protein	no hit				ND				ND				Unique
NCLIV_067340	hypothetical protein	no hit				ND				ND				Unique
NCLIV_067370	hypothetical protein	TGME49_278630	0.959677	7e-52	YES	ND				ND				BlastP hit
NCLIV_067400	conserved hypothetical protein	TGME49_278600	0.995434	2.8e-64	YES	ND				ND				BlastP hit
NCLIV_067420	hypothetical protein	no hit			YES	full length	KE138840	5642346	5643291	ND				Full Length
NCLIV_067530	hypothetical protein	no hit			YES	ND				ND				Unique
NCLIV_067840	conserved hypothetical protein	TGME49_278145	0.642458	1.5e-66	YES	ND				ND				BlastP hit
NCLIV_068100	hypothetical protein	TGME49_277780	0.601307	1.8e-22	YES	ND				ND				BlastP hit
NCLIV_068120	conserved hypothetical protein	TGME49_277880	0.848	9.7e-40	YES	ND				ND				BlastP hit
NCLIV_068330	hypothetical protein	TGME49_277780	0.77707	3.8e-29		ND				ND				BlastP hit
NCLIV_068350	conserved hypothetical protein	TGME49_277540	0.627615	2.5e-120	YES	ND				ND				BlastP hit
NCLIV_068730	hypothetical protein	TGME49_270880	0.811765	1e-16		ND				ND				BlastP hit
NCLIV_068740	Glucose-6-phosphate 1-dehydrogenase (EC 1.1.1.49), related	no hit				ND				ND				Unique
NCLIV_068750	hypothetical protein	no hit				ND				ND				Unique
NCLIV_068770	Cytochrome c oxidase subunit 1 (EC 1.9.3.1),related	no hit				ND				ND				Unique
NCLIV_068840	hypothetical protein	no hit				ND				ND				Unique
NCLIV_068873	SRS domain-containing protein	TGME49_259410	0.751412	1.3e-20		ND				ND				BlastP hit
NCLIV_068880	MBOAT domain-containing protein, related	TGME49_252340	0.518248	2e-84		ND				ND				BlastP hit
NCLIV_068960	hypothetical protein	TGME49_277000	0.997041	3.1e-146		ND				ND				BlastP hit
NCLIV_069020	ATP-dependent RNA helicase, putative	TGME49_223440	0.900826	6.8e-117		ND				ND				BlastP hit
NCLIV_069070	hypothetical protein	no hit				ND				ND				Unique
NCLIV_069340	hypothetical protein	no hit				ND				ND				Unique
NCLIV_069390	2-methylcitrate dehydratase, related	TGME49_213680	0.910256	9e-26	YES	ND				ND				BlastP hit
NCLIV_069470	hypothetical protein	no hit			YES	ND				ND				Unique
NCLIV_069520	hypothetical protein	TGME49_213480	0.517199	2.7e-85	YES	ND				ND				BlastP hit
NCLIV_069620	hypothetical protein	no hit				ND				ND				Unique
NCLIV_069950	hypothetical protein, conserved	TGME49_224700	0.902367	9e-90	YES	ND				ND				BlastP hit

## Sheet: ncan_vs_hham
Data File 6 Analysis of OrthoMCL Unique Genes, N. caninum OrthoMCL unique genes vs H. hammondi
ND = Not Determined
Gene	Description	BlastP			BlastN Syntenic Hit	GMAP				TBlastN				Group
		Hit	Coverage	e-value		Mapping Type	Hit	Start	End	Mapping Type	Hit	Start	End
NCLIV_000080	conserved hypothetical protein	HHA_293030	0.730744	7.5e-127		ND				ND				BlastP hit
NCLIV_000270	conserved hypothetical protein	HHA_293330	0.999216	1.9e-183	YES	ND				ND				BlastP hit
NCLIV_000320	hypothetical protein	HHA_293370	0.752961	2.3e-89	YES	ND				ND				BlastP hit
NCLIV_001390	conserved putative aminotransferase class V domain-containing protein	no hit			YES	truncated	KL544047	239317	240531	ND				Alternative Gene Model
NCLIV_001397	unspecified product	no hit				ND				ND				Unique
NCLIV_001480	conserved hypothetical protein	HHA_294585	0.964736	2.5e-101	YES	ND				ND				BlastP hit
NCLIV_001530	hypothetical protein	HHA_259900	0.89426	2.1e-40		ND				ND				BlastP hit
NCLIV_001810	conserved hypothetical protein	HHA_294940	0.728435	2.6e-37	YES	ND				ND				BlastP hit
NCLIV_001830	hypothetical protein	HHA_294970	0.829026	6.6e-17		ND				ND				BlastP hit
NCLIV_002040	hypothetical protein	HHA_295950	0.985185	8.1e-24		ND				ND				BlastP hit
NCLIV_002100	conserved hypothetical protein	no hit			YES	truncated	KL544064	319179	319037	ND				Alternative Gene Model
NCLIV_002450	hypothetical protein	no hit				ND				ND				Unique
NCLIV_002840	conserved hypothetical protein	HHA_207920	0.690601	5.6e-69	YES	ND				ND				BlastP hit
NCLIV_003730	hypothetical protein	HHA_301270	0.800712	1.5e-18		ND				ND				BlastP hit
NCLIV_003820	conserved hypothetical protein	HHA_209520	0.709906	1.1e-258		ND				ND				BlastP hit
NCLIV_003830	conserved hypothetical protein	HHA_209530	0.656757	3.9e-34		ND				ND				BlastP hit
NCLIV_004290	hypothetical protein	HHA_321630	0.544304	8.4e-39	YES	ND				ND				BlastP hit
NCLIV_004370	conserved hypothetical protein	no hit			YES	no gmap alignment				full length	KL544071	182795	175059	Full Length
NCLIV_004570	hypothetical protein	no hit				ND				ND				Unique
NCLIV_004740	putative acetyltransferase domain-containing protein	HHA_221160	0.761905	9.6e-54	YES	ND				ND				BlastP hit
NCLIV_004850	hypothetical protein	HHA_221310	0.841962	6.9e-123		ND				ND				BlastP hit
NCLIV_005200	hypothetical protein	no hit			YES	truncated	KL544043	601260	598719	ND				Alternative Gene Model
NCLIV_005840	hypothetical protein	no hit			YES	full length	KL544042	1103980	1102748	ND				Full Length
NCLIV_006670	hypothetical protein	HHA_452510	0.627329	1.1e-18		ND				ND				BlastP hit
NCLIV_006700	structural maintenance of chromosome 2, related	no hit			YES	nonsense mutation	KL544042	291244	287570	ND				Alternative Gene Model
NCLIV_007050	hypothetical protein	HHA_275990	0.845506	9e-43		ND				ND				BlastP hit
NCLIV_007105	unspecified product	no hit				ND				ND				Unique
NCLIV_007220	hypothetical protein	no hit			YES	nonsense mutation	KL544068	89611	78067	ND				Alternative Gene Model
NCLIV_007310	putative zinc finger DHHC domain-containing protein	no hit				ND				ND				Unique
NCLIV_007380	conserved hypothetical protein	no hit			YES	truncated	KL544074	80502	80348	ND				Alternative Gene Model
NCLIV_007720	conserved hypothetical protein	no hit				ND				ND				Unique
NCLIV_007820	hypothetical protein	no hit			YES	full length	KL544036	300004	303186	ND				Full Length
NCLIV_008065	unspecified product	no hit				ND				ND				Unique
NCLIV_008530	predicted CDS Pa_1_14030, related	no hit				ND				ND				Unique
NCLIV_009230	conserved hypothetical protein	HHA_254960	0.672948	2.4e-105	YES	ND				ND				BlastP hit
NCLIV_009350	hypothetical protein	no hit				ND				ND				Unique
NCLIV_009360	unspecified product	no hit			YES	truncated	KL544036	1537510	1538391	ND				Alternative Gene Model
NCLIV_009750	conserved hypothetical protein	HHA_320515	0.513399	2.6e-49		ND				ND				BlastP hit
NCLIV_010080	srs domain-containing protein	HHA_320250	0.990506	6.8e-76		ND				ND				BlastP hit
NCLIV_010470	hypothetical protein	no hit			YES	full length	KL544037	271433	272329	ND				Full Length
NCLIV_011010	hypothetical protein	no hit			YES	no gmap alignment				no tblastn alignment				Unique
NCLIV_011020	hypothetical protein	HHA_318525	0.527928	2.6e-71		ND				ND				BlastP hit
NCLIV_011180	conserved hypothetical protein	HHA_318340	0.849138	1e-40	YES	ND				ND				BlastP hit
NCLIV_011230	conserved hypothetical protein	HHA_318275	0.833876	1.9e-48	YES	ND				ND				BlastP hit
NCLIV_011305	srs domain-containing protein	HHA_267150	0.833766	2.4e-41	YES	ND				ND				BlastP hit
NCLIV_011470	conserved hypothetical protein	HHA_211600	1	1.8e-258	YES	ND				ND				BlastP hit
NCLIV_011520	hypothetical protein	no hit				ND				ND				Unique
NCLIV_011700	unspecified product	no hit				ND				ND				Unique
NCLIV_011850	conserved hypothetical protein	HHA_211010	0.82794	4.9e-188	YES	ND				ND				BlastP hit
NCLIV_012020	hypothetical protein	no hit			YES	no gmap alignment				truncated	KL544065	279807	280973	Alternative Gene Model
NCLIV_012370	putative proline-rich protein	HHA_220240	1	5.2e-46		ND				ND				BlastP hit
NCLIV_012650	conserved hypothetical protein	HHA_220585	0.890364	6.3e-208	YES	ND				ND				BlastP hit
NCLIV_012675	SRS domain-containing protein	no hit				ND				ND				Unique
NCLIV_012790	conserved hypothetical protein	HHA_301300	0.574519	1.7e-56		ND				ND				BlastP hit
NCLIV_012980	conserved hypothetical protein	HHA_212860	0.798414	1.1e-148	YES	ND				ND				BlastP hit
NCLIV_013190	hypothetical protein	HHA_213072	0.992366	9.9e-107	YES	ND				ND				BlastP hit
NCLIV_013400	conserved hypothetical protein	HHA_213445	0.700913	4.2e-46	YES	ND				ND				BlastP hit
NCLIV_013560	conserved hypothetical protein	HHA_213820	0.997699	6e-77		ND				ND				BlastP hit
NCLIV_014150	unspecified product	no hit				ND				ND				Unique
NCLIV_015340	hypothetical protein	HHA_301216	0.769231	3.4e-28	YES	ND				ND				BlastP hit
NCLIV_015650	hypothetical protein	no hit			YES	truncated	KL544054	545326	544836	ND				Alternative Gene Model
NCLIV_015930	putative cell surface glycoprotein, related	HHA_315470	0.731707	9.6e-22	YES	ND				ND				BlastP hit
NCLIV_016280	conserved hypothetical protein	no hit			YES	truncated				ND				Alternative Gene Model
NCLIV_016400	hypothetical protein	no hit			YES	truncated	KL544057	200194	200470	ND				Alternative Gene Model
NCLIV_016420	putative pescadillo family protein	HHA_239790	0.998624	0	YES	ND				ND				BlastP hit
NCLIV_016460	conserved hypothetical protein	HHA_239830	0.733204	9.6e-171	YES	ND				ND				BlastP hit
NCLIV_017050	unspecified product	HHA_240900	0.564202	1.5e-161	YES	ND				ND				BlastP hit
NCLIV_017160	conserved hypothetical protein	HHA_241130	0.994962	3.7e-62	YES	ND				ND				BlastP hit
NCLIV_017390	putative zinc finger (CCCH type) protein	HHA_242090	0.828488	1.5e-62	YES	ND				ND				BlastP hit
NCLIV_017630	6-phosphogluconate dehydrogenase, decarboxylating, related	HHA_242600	0.715762	6.8e-179		ND				ND				BlastP hit
NCLIV_017800	hypothetical protein	HHA_454790	0.792683	1.1e-27		ND				ND				BlastP hit
NCLIV_018110	hypothetical protein	no hit			YES	no gmap alignment				truncated	KL544033	1648330	1647812	Alternative Gene Model
NCLIV_018450	hypothetical protein	HHA_451530	0.745968	5.9e-22		ND				ND				BlastP hit
NCLIV_018470	hypothetical protein	no hit				ND				ND				Unique
NCLIV_018770	hypothetical protein	no hit				ND				ND				Unique
NCLIV_018790	conserved hypothetical protein	HHA_244190	0.861953	1.3e-21	YES	ND				ND				BlastP hit
NCLIV_019150	conserved hypothetical protein	HHA_244600	0.677511	5.2e-62	YES	ND				ND				BlastP hit
NCLIV_019280	hypothetical protein	HHA_452510	0.714286	1.9e-25		ND				ND				BlastP hit
NCLIV_019630	conserved hypothetical protein	no hit				ND				ND				Unique
NCLIV_020050	Zinc finger (C3HC4 RING finger) protein, related	HHA_205600	0.794189	3.3e-44	YES	ND				ND				BlastP hit
NCLIV_020540	Phosphatidylserine decarboxylase, related	HHA_225550	0.84	7.7e-29		ND				ND				BlastP hit
NCLIV_020810	conserved hypothetical protein	no hit			YES	no gmap alignment				truncated	KL544053	226647	226910	Alternative Gene Model
NCLIV_020850	hypothetical protein	no hit			YES	no gmap alignment				full length	KL544053	193865	199018	Full Length
NCLIV_021680	hypothetical protein	no hit			YES	no gmap alignment				full length	KL544034	1265998	1261650	Full Length
NCLIV_021790	conserved hypothetical protein	HHA_203150	0.906231	3.1e-135	YES	ND				ND				BlastP hit
NCLIV_022870	hypothetical protein	no hit				ND				ND				Unique
NCLIV_023180	200 kDa antigen p200, related	HHA_461890	0.794521	1.2e-28		ND				ND				BlastP hit
NCLIV_023350	conserved hypothetical protein	no hit			YES	truncated	KL544055	423281	421893	ND				Alternative Gene Model
NCLIV_023860	hypothetical protein	no hit			YES	truncated	KL544052	22159	23463	ND				Alternative Gene Model
NCLIV_024055	hypothetical protein	HHA_264010	1	8.5e-78		ND				ND				BlastP hit
NCLIV_024200	hypothetical protein	HHA_452640	0.609756	4e-16		ND				ND				BlastP hit
NCLIV_024310	hypothetical protein	no hit			YES	no gmap alignment				truncated	KL544029	259822	259980	Alternative Gene Model
NCLIV_025070	conserved hypothetical protein	HHA_262810	0.844622	1.5e-23	YES	ND				ND				BlastP hit
NCLIV_025270	hypothetical protein	no hit				ND				ND				Unique
NCLIV_025620	hypothetical protein	no hit			YES	no gmap alignment				truncated	KL544052	384870	386045	Alternative Gene Model
NCLIV_025640	conserved hypothetical protein	HHA_261970	0.856515	3.3e-67		ND				ND				BlastP hit
NCLIV_025850	conserved hypothetical protein	HHA_261650	0.943548	2.5e-53	YES	ND				ND				BlastP hit
NCLIV_025980	hypothetical protein	HHA_452510	0.515	4.7e-29		ND				ND				BlastP hit
NCLIV_026050	conserved hypothetical protein	HHA_261450	0.55079	1.2e-203	YES	ND				ND				BlastP hit
NCLIV_026060	hypothetical protein	HHA_454790	0.525362	2.4e-18	YES	ND				ND				BlastP hit
NCLIV_026140	Histone H2A, related	HHA_261250	1	8.5e-62		ND				ND				BlastP hit
NCLIV_026700	hypothetical protein	no hit				ND				ND				Unique
NCLIV_026990	conserved hypothetical protein	HHA_259900	0.756477	3.6e-128		ND				ND				BlastP hit
NCLIV_027030	conserved hypothetical protein	HHA_259860	0.715642	2e-163	YES	ND				ND				BlastP hit
NCLIV_027110	hypothetical protein	no hit			YES	truncated	KL544029	1945536	1945682	ND				Alternative Gene Model
NCLIV_027390	conserved hypothetical protein	HHA_259140	0.649948	4.4e-81	YES	ND				ND				BlastP hit
NCLIV_027840	conserved hypothetical protein	HHA_258670	0.995954	3.8e-281		ND				ND				BlastP hit
NCLIV_027980	hypothetical protein	HHA_258540	0.50455	4e-120	YES	ND				ND				BlastP hit
NCLIV_0284	3'5'-cyclic nucleotide phosphodiesterase domain-containing protein	no hit			YES	truncated	KL544029	2937647	2938692	ND				Alternative Gene Model
NCLIV_028570	conserved hypothetical protein	HHA_255380	0.996479	5.6e-65		ND				ND				BlastP hit
NCLIV_028740	conserved hypothetical protein	no hit			YES	no gmap alignment				full length	KL558885	131169	129748	Full Length
NCLIV_028780	hypothetical protein	no hit			YES	full length	KL558885	175150	175933	ND				Full Length
NCLIV_029050	hypothetical protein	no hit			YES	full length	KL544080	35321	38852	ND				Full Length
NCLIV_029390	hypothetical protein	HHA_257700	0.817222	3.5e-95		ND				ND				BlastP hit
NCLIV_029400	hypothetical protein	no hit				ND				ND				Unique
NCLIV_029430	conserved hypothetical protein	HHA_257670	0.754675	3.4e-142	YES	ND				ND				BlastP hit
NCLIV_029480	conserved hypothetical protein	HHA_257610	0.90902	6.3e-176	YES	ND				ND				BlastP hit
NCLIV_029500	hypothetical protein	no hit				ND				ND				Unique
NCLIV_029510	conserved hypothetical protein	HHA_257580	0.978571	3.4e-138		ND				ND				BlastP hit
NCLIV_029520	hypothetical protein	HHA_453080	0.503497	4e-18	YES	ND				ND				BlastP hit
NCLIV_029650	conserved hypothetical protein	no hit			YES	no gmap alignment				nonsense mutation	KL544029	3247221	3246775	Alternative Gene Model
NCLIV_029900	AGC family protein kinase, related	HHA_304740	0.850877	6.6e-62		ND				ND				BlastP hit
NCLIV_030010	putative DEAD/DEAH box helicase	HHA_256900	0.599626	1.9e-201	YES	ND				ND				BlastP hit
NCLIV_030220	hypothetical protein	HHA_259900	0.902357	9.1e-65		ND				ND				BlastP hit
NCLIV_030360	hypothetical protein	HHA_301216	0.906542	2.3e-40	YES	ND				ND				BlastP hit
NCLIV_030380	Zinc finger (C3HC4 type, RING finger) protein,related	HHA_229440	0.620253	9.3e-34	YES	ND				ND				BlastP hit
NCLIV_031050	conserved hypothetical protein	HHA_230535	1	9.3e-56	YES	ND				ND				BlastP hit
NCLIV_031550	unspecified product	HHA_294560	0.814118	1.6e-37		ND				ND				BlastP hit
NCLIV_032230	hypothetical protein	HHA_232240	0.814655	5.1e-158	YES	ND				ND				BlastP hit
NCLIV_032400	hypothetical protein	HHA_232420	1	1.3e-47	YES	ND				ND				BlastP hit
NCLIV_032450	conserved hypothetical protein	HHA_232475	0.559809	4.8e-69	YES	ND				ND				BlastP hit
NCLIV_032820	conserved hypothetical protein	HHA_232980	0.950783	1e-221		ND				ND				BlastP hit
NCLIV_032850	hypothetical protein	HHA_233030	1	6.3e-105	YES	ND				ND				BlastP hit
NCLIV_033310	hypothetical protein	no hit				ND				ND				Unique
NCLIV_033330	hypothetical protein	no hit				ND				ND				Unique
NCLIV_033540	conserved hypothetical protein	HHA_233960	0.670708	0	YES	ND				ND				BlastP hit
NCLIV_033690	hypothetical protein	HHA_201780	0.952381	1.8e-169		ND				ND				BlastP hit
NCLIV_033800	hypothetical protein	no hit			YES	truncated	KL544028	3610947	3610587	ND				Alternative Gene Model
NCLIV_034070	conserved hypothetical protein	HHA_273595	0.717485	4.6e-284	YES	ND				ND				BlastP hit
NCLIV_034250	hypothetical protein	HHA_452510	0.858491	1.4e-20		ND				ND				BlastP hit
NCLIV_035030	conserved hypothetical protein	HHA_272260	0.915	9.2e-120	YES	ND				ND				BlastP hit
NCLIV_035080	hypothetical protein	no hit			YES	no gmap alignment				no tblastn alignment				Unique
NCLIV_035110	hypothetical protein	HHA_301216	0.644231	9.5e-47		ND				ND				BlastP hit
NCLIV_035140	hypothetical protein	HHA_272010	0.51145	1.3e-47		ND				ND				BlastP hit
NCLIV_035170	hypothetical protein	HHA_204130	0.676096	2.5e-126	YES	ND				ND				BlastP hit
NCLIV_035375	SRS domain-containing protein	HHA_233460	0.935976	2.9e-29	YES	ND				ND				BlastP hit
NCLIV_035440	hypothetical protein	HHA_294600	1	2.7e-88		ND				ND				BlastP hit
NCLIV_035910	hypothetical protein	no hit				ND				ND				Unique
NCLIV_036110	hypothetical protein	no hit			YES	truncated	KL544028	1658585	1655261	ND				Alternative Gene Model
NCLIV_036570	YALI0D21604p, related	HHA_269920	0.549206	4.8e-137	YES	ND				ND				BlastP hit
NCLIV_036890	conserved hypothetical protein	no hit				ND				ND				Unique
NCLIV_037220	hypothetical protein	no hit				ND				ND				Unique
NCLIV_037680	hypothetical protein	no hit				ND				ND				Unique
NCLIV_037980	conserved hypothetical protein	no hit			YES	no gmap alignment				full length	KL544028	117016	113027	Full Length
NCLIV_038021	unspecified product	no hit			YES	no gmap alignment				full length	KL544028	75187	70613	Full Length
NCLIV_038310	hypothetical protein	no hit				ND				ND				Unique
NCLIV_038380	hypothetical protein	no hit				ND				ND				Unique
NCLIV_038480	hypothetical protein	no hit			YES	full length	KL544056	469564	468512	ND				Full Length
NCLIV_038530	hypothetical protein	no hit				ND				ND				Unique
NCLIV_038690	hypothetical protein	HHA_267490	0.56746	2.7e-102	YES	ND				ND				BlastP hit
NCLIV_039250	conserved hypothetical protein	HHA_266785	1	2.6e-114	YES	ND				ND				BlastP hit
NCLIV_039430	hypothetical protein	no hit			YES	no gmap alignment				no tblastn alignment				Unique
NCLIV_039540	conserved hypothetical protein	HHA_266380	0.636364	1.9e-103	YES	ND				ND				BlastP hit
NCLIV_039920	hypothetical protein	HHA_265360	0.82243	6.9e-83	YES	ND				ND				BlastP hit
NCLIV_040300	conserved hypothetical protein	HHA_264900	0.59819	4.8e-139	YES	ND				ND				BlastP hit
NCLIV_040910	conserved hypothetical protein	HHA_288420	0.586453	1.3e-171	YES	ND				ND				BlastP hit
NCLIV_041190	conserved hypothetical protein	no hit			YES	truncated	KL558883	456424	456687	ND				Alternative Gene Model
NCLIV_041430	hypothetical protein	no hit			YES	truncated	KL558883	693908	694913	ND				Alternative Gene Model
NCLIV_041670	hypothetical protein	no hit			YES	no gmap alignment				full length	KL558883	925317	926844	Full Length
NCLIV_041730	hypothetical protein	HHA_208030	0.537037	4.5e-26		ND				ND				BlastP hit
NCLIV_042210	pc21g17280 protein, related	HHA_234580	0.998328	6e-132	YES	ND				ND				BlastP hit
NCLIV_042240	hypothetical protein	no hit				ND				ND				Unique
NCLIV_042610	conserved hypothetical protein	HHA_290620	0.852428	0	YES	ND				ND				BlastP hit
NCLIV_043530	conserved hypothetical protein	no hit			YES	no gmap alignment				full length	KL544076	192003	192326	Full Length
NCLIV_043601	srs domain-containing protein	no hit				ND				ND				Unique
NCLIV_043740	hypothetical protein	HHA_456310	0.911672	3.5e-49		ND				ND				BlastP hit
NCLIV_043850	srs domain-containing protein	HHA_292250	0.978448	1.3e-58	YES	ND				ND				BlastP hit
NCLIV_043861	srs domain-containing protein	HHA_292250	0.961538	1.7e-31		ND				ND				BlastP hit
NCLIV_044110	putative PHD-zinc finger (C3HC4 type) protein	HHA_206330	0.662584	3.2e-72	YES	ND				ND				BlastP hit
NCLIV_044940	hypothetical protein	no hit				ND				ND				Unique
NCLIV_044970	hypothetical protein	no hit			YES	full length	KL544027	4492185	4491047	ND				Full Length
NCLIV_045640	conserved hypothetical protein	no hit				ND				ND				Unique
NCLIV_045820	conserved hypothetical protein	no hit				ND				ND				Unique
NCLIV_045840	hypothetical protein	HHA_316635	0.826389	3.1e-22	YES	ND				ND				BlastP hit
NCLIV_045870	unspecified product	no hit				ND				ND				Unique
NCLIV_046060	conserved hypothetical protein	HHA_226950	0.515719	0		ND				ND				BlastP hit
NCLIV_046070	hypothetical protein	no hit			YES	nonsense mutation	KL544034	1189363	1189259	ND				Alternative Gene Model
NCLIV_046180	hypothetical protein	HHA_226810	0.955	1.3e-32	YES	ND				ND				BlastP hit
NCLIV_046500	hypothetical protein	no hit			YES	nonsense mutation	KL544027	3139528	3139393	ND				Alternative Gene Model
NCLIV_047270	conserved hypothetical protein	HHA_225440	0.648583	6e-114	YES	ND				ND				BlastP hit
NCLIV_047340	hypothetical protein	HHA_301270	0.820261	2.9e-30		ND				ND				BlastP hit
NCLIV_048275	unspecified product	no hit			YES	nonsense mutation	KL544027	1651139	1650184	ND				Alternative Gene Model
NCLIV_048440	putative kazal-type serine protease inhibitor domain-containing protein	HHA_224080	0.700467	6.6e-291	YES	ND				ND				BlastP hit
NCLIV_048660	hypothetical protein	no hit			YES	truncated	KL544027	1225292	1224961	ND				Alternative Gene Model
NCLIV_049290	conserved hypothetical protein	no hit				ND				ND				Unique
NCLIV_050270	SAG2 related antigen SAG2D, related	no hit			YES	no gmap alignment				nonsense mutation	KL544032	1585261	1583594	Alternative Gene Model
NCLIV_050550	hypothetical protein	no hit				ND				ND				Unique
NCLIV_050700	hypothetical protein	HHA_301216	0.832636	3.1e-19	YES	ND				ND				BlastP hit
NCLIV_051095	unspecified product	no hit				ND				ND				Unique
NCLIV_051380	conserved hypothetical protein	HHA_214130	0.532588	1.4e-58	YES	ND				ND				BlastP hit
NCLIV_051561	Glucose transporter 1A, related	no hit				ND				ND				Unique
NCLIV_051980	hypothetical protein	HHA_214950	1	3.7e-61		ND				ND				BlastP hit
NCLIV_052500	hypothetical protein	HHA_215590	0.909699	3.1e-135		ND				ND				BlastP hit
NCLIV_052520	conserved hypothetical protein	HHA_215620	0.614025	5.7e-94	YES	ND				ND				BlastP hit
NCLIV_052800	SRS domain-containing protein	HHA_275380	1	1.3e-47	YES	ND				ND				BlastP hit
NCLIV_052970	hypothetical protein	no hit				ND				ND				Unique
NCLIV_053090	conserved hypothetical protein	HHA_207230	1	5.1e-55	YES	ND				ND				BlastP hit
NCLIV_053200	hypothetical protein	no hit			YES	truncated	KL544063	79236	79867	ND				Alternative Gene Model
NCLIV_053350	putative DNA polymerase	HHA_308880	0.872369	9.9e-210	YES	ND				ND				BlastP hit
NCLIV_053840	unspecified product	no hit				ND				ND				Unique
NCLIV_054010	hypothetical protein	no hit			YES	no gmap alignment				full length	KL544045	343673	339942	Full Length
NCLIV_054160	hypothetical protein	no hit			YES	full length	KL544045	494633	495505	ND				Full Length
NCLIV_054450	unspecified product	HHA_260190	0.808271	6e-45		ND				ND				BlastP hit
NCLIV_054830	unspecified product	no hit				ND				ND				Unique
NCLIV_055740	conserved hypothetical protein	no hit			YES	no gmap alignment				full length	KL544040	413577	411259	Full Length
NCLIV_056890	hypothetical protein	no hit				ND				ND				Unique
NCLIV_057370	hypothetical protein	no hit			YES	full length	KL544030	1544453	1543987	ND				Full Length
NCLIV_057420	putative WW domain-containing protein	no hit			YES	no gmap alignment				full length	KL544030	1503700	1495479	Full Length
NCLIV_057430	hypothetical protein	no hit			YES	no gmap alignment				no tblastn alignment				Unique
NCLIV_057880	hypothetical protein	HHA_301216	0.665138	8.2e-37		ND				ND				BlastP hit
NCLIV_058260	hypothetical protein	HHA_315570	1	8.1e-25		ND				ND				BlastP hit
NCLIV_058390	hypothetical protein	no hit				ND				ND				Unique
NCLIV_058460	conserved hypothetical protein	no hit				ND				ND				Unique
NCLIV_058480	hypothetical protein	HHA_314370	0.57652	2.1e-12	YES	ND				ND				BlastP hit
NCLIV_058640	putative ribosomal protein S15	HHA_316110	0.743772	1.3e-73	YES	ND				ND				BlastP hit
NCLIV_058880	conserved hypothetical protein	no hit				ND				ND				Unique
NCLIV_059130	hypothetical protein	no hit				ND				ND				Unique
NCLIV_059240	hypothetical protein	HHA_452510	0.529703	1.7e-17		ND				ND				BlastP hit
NCLIV_060170	hypothetical protein	no hit				ND				ND				Unique
NCLIV_060250	hypothetical protein	no hit				ND				ND				Unique
NCLIV_061610	putative mitochondrial carrier domain-containing protein	HHA_218770	0.783522	2.5e-32	YES	ND				ND				BlastP hit
NCLIV_062070	hypothetical protein	HHA_259900	0.597134	2.5e-42	YES	ND				ND				BlastP hit
NCLIV_062300	hypothetical protein	HHA_217530	0.513514	1.6e-13		ND				ND				BlastP hit
NCLIV_063040	conserved hypothetical protein	HHA_246020	0.930991	8.5e-165	YES	ND				ND				BlastP hit
NCLIV_063200	conserved hypothetical protein	no hit			YES	truncated	KL544031	469159	470040	ND				Alternative Gene Model
NCLIV_063400	conserved hypothetical protein	HHA_246610	0.794492	4e-64		ND				ND				BlastP hit
NCLIV_063610	conserved hypothetical protein	HHA_246940	0.965969	1.6e-83		ND				ND				BlastP hit
NCLIV_063790	hypothetical protein	no hit			YES	truncated	KL544031	961612	961753	ND				Alternative Gene Model
NCLIV_064160	conserved hypothetical protein	no hit				ND				ND				Unique
NCLIV_064560	hypothetical protein	HHA_451530	0.721973	4.9e-18	YES	ND				ND				BlastP hit
NCLIV_064650	hypothetical protein	HHA_300048	0.808917	1.7e-11		ND				ND				BlastP hit
NCLIV_064720	conserved hypothetical protein	HHA_451430	0.505917	1.4e-13		ND				ND				BlastP hit
NCLIV_066150	unspecified product	no hit			YES	nonsense mutation	KL544077	63505	61319	ND				Alternative Gene Model
NCLIV_066440	hypothetical protein	no hit			YES	truncated	KL544072	232492	232877	ND				Alternative Gene Model
NCLIV_066470	hypothetical protein	no hit			YES	full length	KL544072	242969	243119	ND				Full Length
NCLIV_066550	conserved hypothetical protein	HHA_251450	0.966161	0	YES	ND				ND				BlastP hit
NCLIV_066730	GH18885, related	HHA_301390	0.62426	2.4e-11		ND				ND				BlastP hit
NCLIV_066750	unspecified product	HHA_260190	0.592751	2.1e-43		ND				ND				BlastP hit
NCLIV_067020	conserved hypothetical protein	HHA_278975	0.932353	4e-68	YES	ND				ND				BlastP hit
NCLIV_067200	hypothetical protein	no hit				ND				ND				Unique
NCLIV_067250	hypothetical protein	no hit				ND				ND				Unique
NCLIV_067340	hypothetical protein	no hit				ND				ND				Unique
NCLIV_067370	hypothetical protein	HHA_278630	0.959677	1.9e-51	YES	ND				ND				BlastP hit
NCLIV_067400	conserved hypothetical protein	HHA_278600	0.995434	1e-64	YES	ND				ND				BlastP hit
NCLIV_067420	hypothetical protein	no hit			YES	full length	KL544050	478100	477165	ND				Full Length
NCLIV_067530	hypothetical protein	no hit				ND				ND				Unique
NCLIV_067840	conserved hypothetical protein	HHA_278145	0.642458	7.7e-52	YES	ND				ND				BlastP hit
NCLIV_068100	hypothetical protein	HHA_301216	0.973856	3.6e-21	YES	ND				ND				BlastP hit
NCLIV_068120	conserved hypothetical protein	no hit				ND				ND				Unique
NCLIV_068330	hypothetical protein	HHA_301216	0.942675	5.3e-27		ND				ND				BlastP hit
NCLIV_068350	conserved hypothetical protein	HHA_277540	0.622236	6e-159	YES	ND				ND				BlastP hit
NCLIV_068730	hypothetical protein	HHA_270880	0.811765	2.1e-16		ND				ND				BlastP hit
NCLIV_068740	Glucose-6-phosphate 1-dehydrogenase (EC 1.1.1.49), related	no hit				ND				ND				Unique
NCLIV_068750	hypothetical protein	no hit				ND				ND				Unique
NCLIV_068770	Cytochrome c oxidase subunit 1 (EC 1.9.3.1),related	no hit				ND				ND				Unique
NCLIV_068840	hypothetical protein	no hit				ND				ND				Unique
NCLIV_068873	SRS domain-containing protein	HHA_450690	0.559322	1.2e-17		ND				ND				BlastP hit
NCLIV_068880	MBOAT domain-containing protein, related	HHA_252340	0.53528	2.6e-47		ND				ND				BlastP hit
NCLIV_068960	hypothetical protein	HHA_277000	0.997041	4.3e-145		ND				ND				BlastP hit
NCLIV_069020	ATP-dependent RNA helicase, putative	HHA_223440	0.900826	1.5e-123	YES	ND				ND				BlastP hit
NCLIV_069070	hypothetical protein	no hit				ND				ND				Unique
NCLIV_069340	hypothetical protein	no hit				ND				ND				Unique
NCLIV_069390	2-methylcitrate dehydratase, related	HHA_213680	0.910256	4.1e-27	YES	ND				ND				BlastP hit
NCLIV_069470	hypothetical protein	no hit				ND				ND				Unique
NCLIV_069520	hypothetical protein	HHA_213480	0.517199	1.8e-84	YES	ND				ND				BlastP hit
NCLIV_069620	hypothetical protein	no hit				ND				ND				Unique
NCLIV_069950	hypothetical protein, conserved	HHA_224700	0.857988	2e-90	YES	ND				ND				BlastP hit
