# Supplementary material for: Local admixture of amplified and diversified secreted pathogenesis determinants shapes mosaic Toxoplasma gondii genomes
Source: Nat Commun. 2016 Jan 7;7:10147. doi: 10.1038/ncomms10147 (PMC4729833; doi:10.1038/ncomms10147)
Supplement: Supplementary Data 7 — List of parasite specific gene families [file ncomms10147-s8.xlsx]

## Sheet: Sheet1
Data File 7 Summary of amplfied gene famlies in T. gondii that contain unique parasite-specific (para) domains
Family	Number of genes	Description	CNV	SPeD	Tandem	Proteins with signal peptide domain predicted by Phobius	Proteins with transmembrane domain ( TM ) predicted by Phobius	Comment	Blastp hits with e-value < 1e-10	Gene IDs
para_4	33	TgFAM-A				30	18	1 TM per gene.	Toxoplasma gondii Hammondia hammondi Neospora caninum	TGME49_278410, TGME49_242900, TGME49_278330, TGME49_278360, TGME49_243170, TGME49_327300, TGME49_243180, TGME49_278290, TGME49_278430, TGME49_278100, TGME49_243130, TGME49_243120, TGME49_278390, TGME49_278080, TGME49_278380, TGME49_278090, TGME49_278300, TGME49_243100, TGME49_278070, TGME49_266330, TGME49_278340, TGME49_278400, TGME49_243140, TGME49_243190, TGME49_266335, TGME49_266340, TGME49_27…
para_26	15	TgFAM-B				12	13		Toxoplasma gondii Hammondia hammondi Neospora caninum	TGME49_279460, TGME49_200480, TGME49_301890, TGME49_299570, TGME49_298090, TGME49_283450, TGME49_307045, TGME49_276230, TGME49_274290, TGME49_295300, TGME49_320770, TGME49_307460, TGME49_264225, TGME49_244920, TGME49_307480
para_30	14	KRUF				7	2	Described in Reid A. J., et al. (PMID: 22457617)	Toxoplasma gondii Hammondia hammondi Neospora caninum	TGME49_323020, TGME49_292375, TGME49_250950, TGME49_295950, TGME49_252065, TGME49_295935, TGME49_251180, TGME49_252070, TGME49_251170, TGME49_210600, TGME49_292390, TGME49_323000, TGME49_252190, TGME49_250955
para_35	14	TgFAM-C				0	14	Described in Reid A. J., et al. (PMID: 22457617)	Toxoplasma gondii Hammondia hammondi Camelus ferus Amphimedon queenslandica	TGME49_220080, TGME49_200700, TGME49_292610, TGME49_298060, TGME49_287280, TGME49_329100, TGME49_200590, TGME49_321170, TGME49_307260, TGME49_298960, TGME49_228780, TGME49_200130, TGME49_329400, TGME49_300990
para_36	13	hypothetical				4	0		Toxoplasma gondii Hammondia hammondi Neospora caninum Paenibacillus ginsengihumi	TGME49_287430, TGME49_287470, TGME49_245770, TGME49_220650, TGME49_250670, TGME49_220630, TGME49_220640, TGME49_296121, TGME49_250500, TGME49_250115, TGME49_287440, TGME49_245980, TGME49_296231
para_17	11	TgFAM-D				10	0		Neospora caninum Toxoplasma gondii Eimeria tenella Hammondia hammondi	TGME49_271590, TGME49_316670, TGME49_313000, TGME49_271580, TGME49_271570, TGME49_316560, TGME49_205090, TGME49_277572, TGME49_272240, TGME49_294600, TGME49_236975
para_45	8	MICs				4	7		Tg, Hh, multicellular eukaryotes	TGME49_244180, TGME49_245490, TGME49_275790, TGME49_286740, TGME49_319560, TGME49_245485, TGME49_238210, TGME49_255460
para_61	8	TgFAM-E				1	5		Toxoplasma gondii Hammondia hammondi Neospora caninum	TGME49_318130, TGME49_240340, TGME49_240325, TGME49_240350, TGME49_240360, TGME49_240370, TGME49_240330, TGME49_240310
para_38	6	hypothetical				0	0	Contains motifs organized forming tandem repeats	Toxoplasma gondii	TGME49_329300, TGME49_329200, TGME49_328900, TGME49_220740, TGME49_329000, TGME49_300790
para_77	6	GCC2				0	3	CPG-rich protein.	ubiquitous in eukaryotes	TGME49_235183, TGME49_207480, TGME49_253930, TGME49_253925, TGME49_207875, TGME49_235187
para_1	5	ROP				2	1		ubiquitous in eukaryotes	TGME49_323330, TGME49_242250, TGME49_242100, TGME49_322020, TGME49_322130
para_14	5	hypothetical				4	0	All genes arranged in a single tandem array.	Toxoplasma gondii Hammondia hammondi Neospora caninum	TGME49_241710, TGME49_241610, TGME49_241305, TGME49_241300, TGME49_241240
para_16	5	hypothetical				1	5		Neospora caninum Toxoplasma gondi Hammondia hammondi Eimeria tenella	TGME49_214900, TGME49_319640, TGME49_311765, TGME49_270670, TGME49_233220
para_43	5	hypothetical				0	5	3-4 TM domains per protein.	Toxoplasma gondii Hammondia hammondi Neospora caninum Eimeria tenella Gregarina niphandrodes	TGME49_286770, TGME49_220870, TGME49_209590, TGME49_213746, TGME49_229680
para_101	4	hypothetical				1	2		Toxoplasma gondii Hammondia hammondi Neospora caninum	TGME49_323100, TGME49_323110, TGME49_220950, TGME49_279100
para_27	4	hypothetical				0	1		Toxoplasma gondi Neospora caninum Hammondia hammondi	TGME49_323310, TGME49_242260, TGME49_322030, TGME49_322110
para_3	4	hypothetical				2	1		Toxoplasma gondii Hammondia hammondi Neospora caninum	TGME49_215140, TGME49_209930, TGME49_270950, TGME49_231390
para_33	9	hypothetical				0	9	10-12 TM domainsper protein. Belongs to major facilitator superfamily.	Neospora caninum Hammondia hammondi Toxoplasma gondii Eimeria tenella Plasmodium vivax Plasmodium falciparum Theileria parva Babesia bovis Gregarina niphandrodes Mycosphaerella pini Arthrobotrys oligospora Colletotrichum orbiculare Pyrenophora teres	TGME49_220600, TGME49_248420, TGME49_248610, TGME49_263230, TGME49_205520, TGME49_257530, TGME49_240810, TGME49_290860, TGME49_263260
para_41	6	ROP				6	0	TGME49_215775, TGME49_308090 related to para_44 (see below).	Toxoplasma gondii Hammondia hammondi Neospora caninum Eimeria tenella	TGME49_215775, TGME49_308090, TGME49_295110, TGME49_295105, TGME49_295125, TGME49_215785
para_44	4	ROP				4	3		Neospora caninum Hammondia hammondi Toxoplasma gondii Eimeria tenella Trichomonas vaginalis Echinococcus multilocularis	TGME49_252500, TGME49_252360, TGME49_308093, TGME49_308096
para_51	4	hypothetical				4	0	It contains low complexity region spanning more than two thirds from C-term.	Toxoplasma gondii Hammondia hammondi Neospora caninum	TGME49_234060, TGME49_201100, TGME49_281360, TGME49_281350
para_71	5	SAG				5	0		Toxoplasma gondii Hammondia hammondi Neospora caninum	TGME49_259290, TGME49_259300, TGME49_259410, TGME49_329710
para_73	4	kinase				4	0		Toxoplasma gondii Neospora caninum Hammondia hammondi Eimeria tenella Saprolegnia parasitica Musa acuminata Saprolegnia diclina Albugo candida Bathycoccus prasinos	TGME49_321700, TGME49_321710, TGME49_210095, TGME49_209985
para_79	4	hypothetical				4	4	5 TM domains per gene near the C-term. N-term extracellular domain with repetitive motifs (different for each protein).	Neospora caninum Hammondia hammondi Toxoplasma gondii Cryptosporidium muris Eimeria tenella Babesia bigemina Cryptosporidium parvum Babesia bovis	TGME49_292960, TGME49_205680, TGME49_221180, TGME49_320260
