# Supplementary material for: Local admixture of amplified and diversified secreted pathogenesis determinants shapes mosaic Toxoplasma gondii genomes
Source: Nat Commun. 2016 Jan 7;7:10147. doi: 10.1038/ncomms10147 (PMC4729833; doi:10.1038/ncomms10147)
Supplement: Supplementary Data 10 — Non-conserved region SNPs [file ncomms10147-s11.zip]

Archive with 1 entries (1 files):
- Data File 10_nonconserved.txt
