# Supplementary material for: Local admixture of amplified and diversified secreted pathogenesis determinants shapes mosaic Toxoplasma gondii genomes
Source: Nat Commun. 2016 Jan 7;7:10147. doi: 10.1038/ncomms10147 (PMC4729833; doi:10.1038/ncomms10147)
Supplement: Supplementary Data 10 — Non-conserved region SNPs [file ncomms10147-s11.zip › Data File 10_nonconserved.txt]

Data File 9 List of Nonconserved region SNPs
chrom	location	ARI	B41	B73	BOF	BRC_TgH_18001_GUY-DOS	BRC_TgH_18002_GUY-KOE	BRC_TgH_18003_GUY-MAT	BRC_TgH_18009	BRC_TgH_18021	BRC_TgH_20005	BRC_TgH_21016	CAST	CASTELLS	COUG	FOU	G662M	GAB1-2007-GAL-DOM10	GAB2-2007-GAL-DOM2	GAB3-2007-GAL-DOM2	GAB3-2007-GAL-DOM9	GAB5-2007-GAL-DOM1	GAB5-2007-GAL-DOM6	GT1	GUY-2003-MEL	GUY-2004-ABE	GUY-2004-JAG1	M7741	MAS	ME49	PRU	RAY	RH-88	RH-JSR	ROD	RUB	SOU	TgCATBr5	TgCATBr9	TgCatBr1	TgCatBr10	TgCatBr15	TgCatBr18	TgCatBr25	TgCatBr26	TgCatBr3	TgCatBr34	TgCatBr44	TgCatBr64
TGME49_chrIa	1660575	G	G	G	G	G	G	G	G	G	G	G	G	G	G	G	G	G	G	G	G	G	G	G	A	G	G	G	G	G	G	G	G	G	G	G	G	G	G	G	G	G	G	G	G	G	G	G	G
TGME49_chrIa	1660599	C	C	C	C	A	C	C	A	A	C	C	C	C	C	C	A	C	C	C	C	C	C	C	A	C	C	C	C	C	C	C	C	C	C	C	C	A	A	A	A	A	A	A	C	A	A	C	A
TGME49_chrIa	1660615	T	T	T	T	T	C	T	T	T	T	T	T	T	T	T	T	T	T	T	T	T	T	T	T	T	T	T	T	T	T	T	T	T	T	T	T	T	T	T	T	T	T	T	T	T	T	T	T
TGME49_chrIa	1660655	G	G	G	G	G	G	G	G	G	A	A	G	A	G	G	G	G	G	G	G	G	G	G	G	G	G	G	G	G	G	G	G	G	G	G	G	G	G	G	G	G	G	G	G	G	G	G	G
TGME49_chrIa	1660745	C	C	C	C	C	C	C	C	C	C	C	C	C	C	C	C	C	C	C	C	C	C	C	C	A	C	C	C	C	C	C	C	C	C	A	C	C	C	C	C	C	C	C	C	C	C	C	C
TGME49_chrIa	1660814	G	G	G	G	A	G	A	G	G	G	G	G	G	G	G	G	G	G	G	G	G	G	G	G	G	G	G	G	G	G	G	G	G	G	G	G	G	G	G	G	G	G	G	G	G	G	G	G
TGME49_chrIa	1660824	T	T	T	T	T	A	T	T	T	A	A	T	A	T	T	T	T	T	T	T	T	T	T	T	T	T	T	T	T	T	T	T	T	T	T	T	T	T	T	T	T	T	T	T	T	T	T	T
TGME49_chrIa	1661219	A	A	A	A	A	A	A	C	A	A	A	A	A	A	A	A	A	A	A	A	A	A	A	A	A	A	A	A	A	A	A	A	A	A	A	A	A	A	A	A	A	A	A	A	A	A	A	A
TGME49_chrIa	1661277	A	A	A	A	A	G	A	A	A	A	A	A	A	A	A	A	A	A	A	A	A	A	A	A	A	A	A	A	A	A	A	A	A	A	A	A	A	A	A	A	A	A	A	A	A	A	A	A
TGME49_chrIa	1661305	T	T	T	T	T	C	T	T	T	C	C	T	C	T	T	T	T	T	T	T	T	T	T	T	C	T	T	T	T	T	T	T	T	T	C	T	T	T	T	T	T	T	T	T	T	T	T	T
TGME49_chrIa	1661407	A	C	C	C	C	C	C	C	C	C	C	C	C	A	C	C	C	C	C	C	C	C	C	C	C	A	C	C	C	C	A	C	C	C	C	C	C	C	C	C	C	C	C	C	C	C	C	C
TGME49_chrIa	1661585	A	A	A	A	A	A	A	A	A	A	A	A	A	A	A	A	A	A	A	A	A	A	A	A	A	A	A	A	A	A	A	A	A	A	G	A	A	A	A	A	A	A	A	A	A	A	A	A
TGME49_chrIa	1661848	A	A	A	A	A	A	A	A	A	A	A	A	A	A	A	A	A	A	A	A	A	A	A	A	A	A	A	A	A	A	A	A	A	A	A	A	A	A	A	A	A	A	A	A	A	A	A	A
TGME49_chrIa	1662123	C	C	C	C	T	C	T	T	T	C	C	C	C	C	C	T	C	C	C	C	C	C	C	T	T	C	C	C	C	C	C	C	C	C	T	C	T	T	T	T	T	T	T	C	T	T	C	T
TGME49_chrIa	1662377	A	A	A	A	A	A	A	G	G	A	A	A	A	A	A	A	A	A	A	A	A	A	A	A	A	A	A	A	A	A	A	A	A	A	A	A	A	A	A	A	A	A	A	A	A	A	A	A
TGME49_chrIa	1662615	T	T	T	T	C	C	C	C	C	C	C	T	C	T	T	C	T	T	T	T	T	T	T	C	C	T	T	T	T	T	T	T	T	T	C	T	C	C	C	C	C	C	C	T	C	C	T	C
TGME49_chrIa	1662851	C	A	A	A	C	C	C	C	C	C	C	A	C	C	A	C	A	A	A	A	A	A	A	C	C	C	A	A	A	A	C	A	A	A	C	A	C	C	C	C	C	C	C	A	C	C	A	C
TGME49_chrIa	1662979	A	A	A	A	T	A	A	A	A	A	A	A	A	A	A	A	A	A	A	A	A	A	A	A	A	A	A	A	A	A	A	A	A	A	A	A	A	A	A	A	A	A	A	A	A	A	A	A
TGME49_chrIa	1663057	T	C	C	C	C	C	C	C	C	C	C	C	C	C	C	C	C	C	C	C	C	C	C	C	C	C	C	C	C	C	T	C	C	C	C	C	C	C	C	C	C	C	C	C	C	C	C	C
TGME49_chrIa	1663868	A	G	G	G	G	G	G	G	G	G	G	G	G	A	G	G	G	G	G	G	G	G	G	G	G	A	G	G	G	G	A	G	G	G	G	G	G	G	G	G	G	G	G	G	G	G	G	G
TGME49_chrIa	1663879	C	C	C	C	C	C	C	C	C	C	C	C	C	C	C	C	C	C	C	C	C	C	C	C	C	C	C	C	C	C	C	C	C	C	C	C	C	C	C	C	C	C	C	C	C	C	C	C
TGME49_chrIa	1663953	G	A	A	A	A	A	A	A	A	A	A	A	A	G	A	A	A	A	A	A	A	A	A	A	A	G	A	A	A	A	G	A	A	A	A	A	A	A	A	A	A	A	A	A	A	A	A	A
TGME49_chrIa	1664069	A	A	A	A	A	A	A	A	A	A	A	A	A	G	A	A	A	A	A	A	A	A	A	A	A	A	A	A	A	A	A	A	A	A	A	A	A	A	A	A	A	A	A	A	A	A	A	A
TGME49_chrIa	1664569	G	G	G	G	C	C	C	C	C	C	C	G	C	G	G	C	G	G	G	G	G	G	G	C	C	G	G	G	G	G	G	G	G	G	C	G	C	C	C	C	C	C	C	G	C	C	G	C
TGME49_chrIa	1664670	T	T	T	T	A	T	T	T	T	T	T	T	T	T	T	T	T	T	T	T	T	T	T	T	T	T	T	T	T	T	T	T	T	T	T	T	T	T	T	T	T	T	T	T	T	T	T	T
TGME49_chrIa	1664674	G	G	G	G	G	G	G	G	G	G	G	G	G	G	G	A	G	G	G	G	G	G	G	G	G	G	G	G	G	G	G	G	G	G	G	G	A	A	A	A	A	A	A	G	A	A	G	A
TGME49_chrIa	1664760	C	C	C	C	C	A	C	C	C	C	C	C	C	C	C	C	C	C	C	C	C	C	C	C	C	C	C	C	C	C	C	C	C	C	C	C	C	C	C	C	C	C	C	C	C	C	C	C
TGME49_chrIa	1664762	G	C	C	C	C	C	C	C	C	C	C	C	C	G	C	C	C	C	C	C	C	C	C	C	C	G	C	C	C	C	G	C	C	C	C	C	C	C	C	C	C	C	C	C	C	C	C	C
TGME49_chrIa	1665013	C	T	T	T	C	C	C	C	C	C	C	T	C	C	T	C	T	T	T	T	T	T	T	C	C	C	T	T	T	T	C	T	T	T	C	T	C	C	C	C	C	C	C	T	C	C	T	C
TGME49_chrIa	1665072	A	G	G	G	G	G	G	G	G	G	G	G	G	A	G	G	G	G	G	G	G	G	G	G	G	A	G	G	G	G	A	G	G	G	G	G	G	G	G	G	G	G	G	G	G	G	G	G
TGME49_chrIa	1665113	G	A	A	A	A	A	A	A	A	A	A	A	A	A	A	A	A	A	A	A	A	A	A	A	A	A	A	A	A	A	A	A	A	A	A	A	A	A	A	A	A	A	A	A	A	A	A	A
TGME49_chrIa	1665195	A	A	A	A	A	A	A	A	A	A	A	A	A	A	A	A	A	A	A	A	A	A	A	A	A	A	A	A	A	A	A	A	A	A	A	A	A	A	A	A	A	A	A	A	A	A	A	A
TGME49_chrIa	1665216	T	T	T	T	T	C	T	T	T	T	T	T	T	T	T	T	T	T	T	T	T	T	T	T	T	T	T	T	T	T	T	T	T	T	T	T	T	T	T	T	T	T	T	T	T	T	T	T
TGME49_chrIa	1665401	A	C	C	C	A	A	A	A	A	A	A	C	A	A	C	A	C	C	C	C	C	C	C	A	A	A	C	C	C	C	A	C	C	C	A	C	A	A	A	A	A	A	A	C	A	A	C	A
TGME49_chrIa	1665739	A	A	A	A	C	C	C	C	C	C	C	A	C	A	A	C	A	A	A	A	A	A	A	C	C	A	A	A	A	A	A	A	A	A	C	A	C	C	C	C	C	C	C	A	C	C	A	C
TGME49_chrIa	1665765	A	A	A	A	A	A	A	A	A	C	C	A	C	A	A	A	A	A	A	A	A	A	A	A	A	A	A	A	A	A	A	A	A	A	A	A	A	A	A	A	A	A	A	A	A	A	A	A
TGME49_chrIa	1666017	C	C	C	C	C	C	C	C	C	T	T	C	T	C	C	C	C	C	C	C	C	C	C	C	C	C	C	C	C	C	C	C	C	C	C	C	C	C	C	C	C	C	C	C	C	C	C	C
TGME49_chrIa	1666028	T	C	C	C	T	T	T	T	T	T	T	C	T	T	C	T	C	C	C	C	C	C	C	T	T	T	C	C	C	C	T	C	C	C	T	C	T	T	T	T	T	T	T	C	T	T	C	T
TGME49_chrIa	1666067	T	T	T	T	T	T	T	T	T	T	T	T	T	A	T	T	T	T	T	T	T	T	T	T	T	T	T	T	T	T	T	T	T	T	T	T	T	T	T	T	T	T	T	T	T	T	T	T
TGME49_chrIa	1666167	G	G	G	G	G	G	G	G	G	G	G	G	G	G	G	G	G	G	G	G	G	G	G	G	G	G	G	G	G	G	G	G	G	G	C	G	G	G	G	G	G	G	G	G	G	G	G	G
TGME49_chrIa	1666696	T	C	C	C	C	C	C	C	C	C	C	C	C	T	C	C	C	C	C	C	C	C	C	C	C	T	C	C	C	C	T	C	C	C	C	C	C	C	C	C	C	C	C	C	C	C	C	C
TGME49_chrIa	1666729	G	G	G	G	G	G	G	G	G	G	G	G	G	G	G	G	G	G	G	G	G	G	G	G	G	G	G	G	G	G	G	G	G	G	A	G	G	G	G	G	G	G	G	G	G	G	G	G
TGME49_chrIa	1666782	T	T	T	T	T	T	T	T	T	T	T	T	T	T	T	T	T	T	T	T	T	T	T	T	T	T	T	T	T	T	T	T	T	T	T	T	T	T	T	T	T	T	T	T	T	T	T	T
TGME49_chrIa	1666919	C	C	C	C	A	A	A	A	A	C	C	C	C	C	C	A	C	C	C	C	C	C	C	A	A	C	C	C	C	C	C	C	C	C	A	C	A	A	A	A	A	A	A	C	A	A	C	A
TGME49_chrIa	1667033	C	C	C	C	C	C	C	C	C	C	C	C	C	C	C	C	C	C	C	C	C	C	C	C	C	C	C	C	C	C	C	C	C	C	C	C	C	C	C	C	C	C	C	C	C	C	C	C
TGME49_chrIa	1667041	C	C	C	C	G	G	G	G	G	G	G	C	G	C	C	G	C	C	C	C	C	C	C	G	G	C	C	C	C	C	C	C	C	C	G	C	G	G	G	G	G	G	G	C	G	G	C	G
TGME49_chrIa	1667151	G	G	G	G	G	G	G	G	G	C	C	G	C	G	G	G	G	G	G	G	G	G	G	G	G	G	G	G	G	G	G	G	G	G	G	G	G	G	G	G	G	G	G	G	G	G	G	G
TGME49_chrIa	1667175	C	C	C	C	T	C	T	C	C	C	C	C	C	C	C	C	C	C	C	C	C	C	C	C	C	C	C	C	C	C	C	C	C	C	C	C	C	C	C	C	C	C	C	C	C	C	C	C
TGME49_chrIa	1667489	G	G	G	G	A	A	A	A	A	G	G	G	G	G	G	A	G	G	G	G	G	G	G	A	A	G	G	G	G	G	G	G	G	G	A	G	A	A	A	A	A	A	A	G	A	A	G	A
TGME49_chrIa	1667724	C	T	T	T	T	T	T	T	T	T	T	T	T	C	T	T	T	T	T	T	T	T	T	T	T	C	T	T	T	T	C	T	T	T	T	T	T	T	T	T	T	T	T	T	T	T	T	T
TGME49_chrIa	1667859	A	A	A	A	T	T	T	T	T	T	T	A	T	A	A	T	A	A	A	A	A	A	A	T	T	A	A	A	A	A	A	A	A	A	T	A	T	T	T	T	T	T	T	A	T	T	A	T
TGME49_chrIa	1668606	A	C	C	C	A	A	A	A	A	A	A	C	A	A	C	A	C	C	C	C	C	C	C	A	A	A	C	C	C	C	A	C	C	C	A	C	A	A	A	A	A	A	A	C	A	A	C	A
TGME49_chrIa	1668665	A	A	A	A	A	A	A	A	A	A	A	A	A	A	A	A	A	A	A	A	A	A	A	A	A	A	A	A	A	A	A	A	A	A	C	A	A	A	A	A	A	A	A	A	A	A	A	A
TGME49_chrIa	1668722	T	C	C	C	C	C	C	C	C	T	T	C	T	T	C	C	C	C	C	C	C	C	C	C	C	T	C	C	C	C	T	C	C	C	C	C	C	C	C	C	C	C	C	C	C	C	C	C
TGME49_chrIa	1668800	G	A	A	A	G	G	G	G	G	A	A	A	A	G	A	G	A	A	A	A	A	A	A	G	G	G	A	A	A	A	G	A	A	A	G	A	G	G	G	G	G	G	G	A	G	G	A	G
TGME49_chrIa	1668830	T	T	T	T	T	T	T	T	T	T	T	T	T	T	T	T	T	T	T	T	T	T	T	T	C	T	T	T	T	T	T	T	T	T	T	T	T	T	T	T	T	T	T	T	T	T	T	T
TGME49_chrIa	1669010	C	T	T	T	C	C	C	C	C	C	C	T	C	C	T	C	T	T	T	T	T	T	T	C	C	C	T	T	T	T	C	T	T	T	C	T	C	C	C	C	C	C	C	T	C	C	T	C
TGME49_chrIa	1669014	A	A	A	A	A	A	A	A	A	G	G	A	G	A	A	A	A	A	A	A	A	A	A	A	A	A	A	A	A	A	A	A	A	A	A	A	A	A	A	A	A	A	A	A	A	A	A	A
TGME49_chrIa	1669021	G	G	G	G	G	G	G	G	G	A	A	G	A	G	G	G	G	G	G	G	G	G	G	G	G	G	G	G	G	G	G	G	G	G	G	G	G	G	G	G	G	G	G	G	G	G	G	G
TGME49_chrIa	1669161	T	T	T	T	T	T	T	T	T	C	C	T	C	T	T	T	T	T	T	T	T	T	T	T	T	T	T	T	T	T	T	T	T	T	T	T	T	T	T	T	T	T	T	T	T	T	T	T
TGME49_chrIa	1669206	C	T	T	T	T	T	T	T	T	T	T	T	T	T	T	T	T	T	T	T	T	T	T	T	T	T	T	T	T	T	C	T	T	T	T	T	T	T	T	T	T	T	T	T	T	T	T	T
TGME49_chrIa	1669301	G	C	C	C	G	G	G	G	G	G	G	C	G	G	C	G	C	C	C	C	C	C	C	G	G	G	C	C	C	C	G	C	C	C	G	C	G	G	G	G	G	G	G	C	G	G	C	G
TGME49_chrIa	1669322	G	G	G	G	A	A	A	A	A	G	G	G	G	G	G	A	G	G	G	G	G	G	G	A	A	G	G	G	G	G	G	G	G	G	A	G	A	A	A	A	A	A	A	G	A	A	G	A
TGME49_chrIa	1669330	G	G	G	G	G	G	G	G	G	G	G	G	G	G	G	G	G	G	G	G	G	G	G	G	G	G	G	G	G	G	G	G	G	G	G	G	G	G	G	G	G	G	G	G	G	G	G	G
TGME49_chrIa	1669357	C	C	C	C	C	C	C	C	C	C	C	C	C	C	C	C	C	C	C	C	C	C	C	C	C	C	C	C	C	C	C	C	C	C	C	C	C	C	C	C	C	C	C	C	C	C	C	C
TGME49_chrIa	1670184	A	A	A	A	A	A	A	A	A	A	A	A	A	A	A	A	A	A	A	A	A	A	A	T	A	A	A	A	A	A	A	A	A	A	A	A	A	A	A	A	A	A	A	A	A	A	A	A
TGME49_chrIa	1671009	G	C	C	C	G	G	G	G	G	G	G	C	G	G	C	G	C	C	C	C	C	C	C	G	G	G	C	C	C	C	G	C	C	C	G	C	G	G	G	G	G	G	G	C	G	G	C	G
TGME49_chrIa	1671100	C	C	C	C	C	C	C	C	C	C	C	C	C	C	C	T	C	C	C	C	C	C	C	T	C	C	C	C	C	C	C	C	C	C	C	C	T	T	T	T	T	T	T	C	T	T	C	T
TGME49_chrIa	1671563	C	C	C	C	C	A	C	C	C	C	C	C	C	C	C	C	C	C	C	C	C	C	C	C	C	C	C	C	C	C	C	C	C	C	C	C	C	C	C	C	C	C	C	C	C	C	C	C
TGME49_chrIa	1672186	A	T	T	T	A	A	A	A	A	A	A	T	A	A	T	A	T	T	T	T	T	T	T	A	A	A	T	T	T	T	A	T	T	T	A	T	A	A	A	A	A	A	A	T	A	A	T	A
TGME49_chrIa	1672204	A	A	A	A	A	A	A	A	A	A	A	A	A	G	A	A	A	A	A	A	A	A	A	A	A	G	A	A	A	A	A	A	A	A	A	A	A	A	A	A	A	A	A	A	A	A	A	A
TGME49_chrIa	1672263	T	T	T	T	T	T	T	T	T	T	T	T	T	T	T	T	T	T	T	T	T	T	T	G	T	T	T	T	T	T	T	T	T	T	T	T	T	T	T	T	T	T	T	T	T	T	T	T
TGME49_chrIa	1672532	G	C	C	C	C	C	C	C	C	G	G	C	G	G	C	C	C	C	C	C	C	C	C	C	C	G	C	C	C	C	G	C	C	C	C	C	C	C	C	C	C	C	C	C	C	C	C	C
TGME49_chrIa	1672541	T	C	C	C	T	T	T	T	T	T	T	C	T	T	C	T	C	C	C	C	C	C	C	T	T	T	C	C	C	C	T	C	C	C	T	C	T	T	T	T	T	T	T	C	T	T	C	T
TGME49_chrIa	1672584	C	C	C	C	C	C	C	C	C	C	C	C	C	C	C	C	C	C	C	C	C	C	C	C	T	C	C	C	C	C	C	C	C	C	C	C	C	C	C	C	C	C	C	C	C	C	C	C
TGME49_chrIa	1672754	G	A	A	A	G	G	G	G	G	G	G	A	G	G	A	G	A	A	A	A	A	A	A	G	G	G	A	A	A	A	G	A	A	A	G	A	G	G	G	G	G	G	G	A	G	G	A	G
TGME49_chrIa	1672764	G	G	G	G	A	A	A	A	A	G	G	G	G	G	G	A	G	G	G	G	G	G	G	A	A	G	G	G	G	G	G	G	G	G	A	G	A	A	A	A	A	A	A	G	A	A	G	A
TGME49_chrIa	1672806	C	C	C	C	G	G	G	G	G	C	C	C	C	C	C	G	C	C	C	C	C	C	C	G	G	C	C	C	C	C	C	C	C	C	G	C	G	G	G	G	G	G	G	C	G	G	C	G
TGME49_chrIa	1672854	C	C	C	C	C	C	C	C	C	C	C	C	C	C	C	C	C	C	C	C	C	C	C	C	C	C	C	C	C	C	C	C	C	C	C	C	C	C	C	C	C	C	C	C	C	C	C	C
TGME49_chrIa	1672863	C	C	C	C	T	T	T	T	T	C	C	C	C	C	C	T	C	C	C	C	C	C	C	T	T	C	C	C	C	C	C	C	C	C	T	C	T	T	T	T	T	T	T	C	T	T	C	T
TGME49_chrIa	1672944	C	C	C	C	T	T	T	T	T	C	C	C	C	C	C	T	C	C	C	C	C	C	C	T	T	C	C	C	C	C	C	C	C	C	T	C	T	T	T	T	T	T	T	C	T	T	C	T
TGME49_chrIa	1673022	C	C	C	C	C	C	C	C	C	C	C	C	C	C	C	A	C	C	C	C	C	C	C	C	C	C	C	C	C	C	C	C	C	C	C	C	A	A	A	A	A	A	A	C	A	A	C	A
TGME49_chrIa	1673067	A	A	A	A	A	A	A	A	A	G	G	A	G	A	A	A	A	A	A	A	A	A	A	A	A	A	A	A	A	A	A	A	A	A	A	A	A	A	A	A	A	A	A	A	A	A	A	A
TGME49_chrIa	1673133	G	G	G	G	G	G	G	G	C	G	G	G	G	G	G	G	G	G	G	G	G	G	G	G	G	G	G	G	G	G	G	G	G	G	G	G	G	G	G	G	G	G	G	G	G	G	G	G
TGME49_chrIa	1673208	T	T	T	T	T	T	T	T	T	T	T	T	T	C	T	T	T	T	T	T	T	T	T	T	T	C	T	T	T	T	T	T	T	T	T	T	T	T	T	T	T	T	T	T	T	T	T	T
TGME49_chrIa	1673313	C	C	C	C	C	C	C	A	C	C	C	C	C	C	C	C	C	C	C	C	C	C	C	C	C	C	C	C	C	C	C	C	C	C	C	C	C	C	C	C	C	C	C	C	C	C	C	C
TGME49_chrIa	1673325	T	C	C	C	T	T	T	T	T	T	T	C	T	T	C	T	C	C	C	C	C	C	C	T	T	T	C	C	C	C	T	C	C	C	T	C	T	T	T	T	T	T	T	C	T	T	C	T
TGME49_chrIa	1673439	T	T	T	T	T	T	C	T	T	T	T	T	T	T	T	T	T	T	T	T	T	T	T	T	T	T	T	T	T	T	T	T	T	T	T	T	T	T	T	T	T	T	T	T	T	T	T	T
TGME49_chrIa	1673447	C	C	C	C	C	C	C	C	C	C	C	C	T	C	C	C	C	C	C	C	C	C	C	C	C	C	C	C	C	C	C	C	C	C	C	C	C	C	C	C	C	C	C	C	C	C	C	C
TGME49_chrIa	1673753	C	C	C	C	C	C	C	C	C	A	A	C	A	C	C	C	C	C	C	C	C	C	C	C	C	C	C	C	C	C	C	C	C	C	C	C	C	C	C	C	C	C	C	C	C	C	C	C
TGME49_chrIa	1673771	C	C	C	C	C	C	C	A	C	C	C	C	C	C	C	C	C	C	C	C	C	C	C	C	C	C	C	C	C	C	C	C	C	C	C	C	C	C	C	C	C	C	C	C	C	C	C	C
TGME49_chrIa	1673867	T	C	C	C	T	T	T	T	T	T	T	C	T	T	C	T	C	C	C	C	C	C	C	T	T	T	C	C	C	C	T	C	C	C	T	C	T	T	T	T	T	T	T	C	T	T	C	T
TGME49_chrIa	1673906	T	T	T	T	T	T	T	T	T	T	T	T	T	T	T	C	T	T	T	T	T	T	T	C	T	T	T	T	T	T	T	T	T	T	T	T	C	C	C	C	C	C	C	T	C	C	T	C
TGME49_chrIa	1673918	C	C	C	C	C	C	C	C	C	T	T	C	T	C	C	C	C	C	C	C	C	C	C	C	C	C	C	C	C	C	C	C	C	C	C	C	C	C	C	C	C	C	C	C	C	C	C	C
TGME49_chrIa	1673949	A	G	G	G	A	A	A	A	A	A	A	G	A	A	G	A	G	G	G	G	G	G	G	A	A	A	G	G	G	G	A	G	G	G	A	G	A	A	A	A	A	A	A	G	A	A	G	A
TGME49_chrIa	1673983	G	G	G	G	G	G	G	G	G	G	G	G	G	G	G	G	G	G	G	G	G	G	G	G	G	A	G	G	G	G	G	G	G	G	G	G	G	G	G	G	G	G	G	G	G	G	G	G
TGME49_chrIa	1673984	G	G	G	G	G	G	G	G	G	G	G	G	G	G	G	G	G	G	G	G	G	G	G	G	G	A	G	G	G	G	G	G	G	G	G	G	G	G	G	G	G	G	G	G	G	G	G	G
TGME49_chrIa	1674020	A	A	A	A	A	A	A	A	A	A	A	A	A	A	A	A	A	A	A	A	A	A	A	A	A	A	A	A	A	A	A	A	A	A	A	A	A	A	A	A	A	A	A	A	A	A	A	A
TGME49_chrIa	1674027	T	A	A	A	T	T	T	T	T	T	T	A	T	T	A	T	A	A	A	A	A	A	A	T	T	T	A	A	A	A	T	A	A	A	T	A	T	T	T	T	T	T	T	A	T	T	A	T
TGME49_chrIa	1674179	G	G	G	G	G	G	G	G	G	G	G	G	G	A	G	G	G	G	G	G	G	G	G	G	G	G	G	G	G	G	G	G	G	G	G	G	G	G	G	G	G	G	G	G	G	G	G	G
TGME49_chrIa	1674246	G	G	G	G	G	G	G	G	G	G	G	G	G	G	G	A	G	G	G	G	G	G	G	A	G	G	G	G	G	G	G	G	G	G	G	G	A	A	A	A	A	A	A	G	A	A	G	A
TGME49_chrIa	1675130	T	T	T	T	T	T	T	T	C	T	T	T	T	T	T	T	T	T	T	T	T	T	T	T	T	T	T	T	T	T	T	T	T	T	T	T	T	T	T	T	T	T	T	T	T	T	T	T
TGME49_chrIa	1675224	G	G	G	G	T	T	T	T	T	G	G	G	G	G	G	T	G	G	G	G	G	G	G	T	T	G	G	G	G	G	G	G	G	G	T	G	T	T	T	T	T	T	T	G	T	T	G	T
TGME49_chrIa	1675387	A	A	A	A	G	G	G	G	G	A	A	A	A	A	A	G	A	A	A	A	A	A	A	G	A	A	A	A	A	A	A	A	A	A	G	A	G	G	G	G	G	G	G	A	G	G	A	G
TGME49_chrIa	1675392	G	G	G	G	G	G	G	G	G	A	A	G	A	G	G	G	G	G	G	G	G	G	G	G	G	G	G	G	G	G	G	G	G	G	G	G	G	G	G	G	G	G	G	G	G	G	G	G
TGME49_chrIa	1675740	G	G	G	G	G	G	G	G	G	G	G	G	G	G	G	A	G	G	G	G	G	G	G	A	G	G	G	G	G	G	G	G	G	G	G	G	A	A	A	A	A	A	A	G	A	A	G	A
TGME49_chrIa	1675822	C	G	G	G	C	C	C	C	C	C	C	G	C	C	G	C	G	G	G	G	G	G	G	C	C	C	G	G	G	G	C	G	G	G	C	G	C	C	C	C	C	C	C	G	C	C	G	C
TGME49_chrIa	1675887	A	G	G	G	G	G	G	G	G	G	G	G	G	G	G	G	G	G	G	G	G	G	G	G	G	G	G	G	G	G	A	G	G	G	G	G	G	G	G	G	G	G	G	G	G	G	G	G
TGME49_chrIa	1675913	G	C	C	C	C	C	C	C	C	C	C	C	C	C	C	C	C	C	C	C	C	C	C	C	C	C	C	C	C	C	C	C	C	C	C	C	C	C	C	C	C	C	C	C	C	C	C	C
TGME49_chrIa	1676004	T	T	T	T	T	T	T	T	T	C	C	T	C	T	T	T	T	T	T	T	T	T	T	T	T	T	T	T	T	T	T	T	T	T	T	T	T	T	T	T	T	T	T	T	T	T	T	T
TGME49_chrIa	1676011	C	T	T	T	T	T	T	T	T	T	T	T	T	T	T	T	T	T	T	T	T	T	T	T	T	T	T	T	T	T	C	T	T	T	T	T	T	T	T	T	T	T	T	T	T	T	T	T
TGME49_chrIa	1676234	T	T	T	T	T	T	T	T	T	T	T	T	T	T	T	T	T	T	T	T	T	T	T	T	T	T	T	T	T	T	T	T	T	T	T	T	T	T	T	T	T	T	T	T	T	T	T	T
TGME49_chrIa	1676428	A	G	G	G	G	G	G	G	G	G	G	G	G	G	G	G	G	G	G	G	G	G	G	G	G	G	G	G	G	G	A	G	G	G	G	G	G	G	G	G	G	G	G	G	G	G	G	G
TGME49_chrIa	1676444	G	G	G	G	G	G	G	G	G	G	G	G	G	G	G	A	G	G	G	G	G	G	G	A	G	G	G	G	G	G	G	G	G	G	G	G	A	A	A	A	A	A	A	G	A	A	G	A
TGME49_chrIa	1676469	C	C	C	C	C	C	C	C	C	C	C	C	C	C	C	C	C	C	C	C	C	C	C	C	C	C	C	C	C	C	C	C	C	C	C	C	C	C	C	C	C	C	C	C	C	C	C	C
TGME49_chrIa	1676475	G	C	C	C	C	C	C	C	C	C	C	C	C	C	C	C	C	C	C	C	C	C	C	C	C	C	C	C	C	C	G	C	C	C	C	C	C	C	C	C	C	C	C	C	C	C	C	C
TGME49_chrIa	1676549	C	C	C	C	C	C	C	C	C	G	G	C	G	C	C	C	C	C	C	C	C	C	C	C	C	C	C	C	C	C	C	C	C	C	C	C	C	C	C	C	C	C	C	C	C	C	C	C
TGME49_chrIa	1676765	G	G	G	G	A	A	A	A	A	A	A	G	A	G	G	A	G	G	G	G	G	G	G	A	A	G	G	G	G	G	G	G	G	G	A	G	A	A	A	A	A	A	A	G	A	A	G	A
TGME49_chrIa	1676774	T	T	T	T	T	T	T	T	T	T	T	T	T	C	T	T	T	T	T	T	T	T	T	T	T	T	T	T	T	T	T	T	T	T	T	T	T	T	T	T	T	T	T	T	T	T	T	T
TGME49_chrIa	1676849	C	G	G	G	C	C	C	C	C	C	C	G	C	C	G	C	G	G	G	G	G	G	G	C	C	C	G	G	G	G	C	G	G	G	C	G	C	C	C	C	C	C	C	G	C	C	G	C
TGME49_chrIa	1677272	C	T	T	T	T	T	T	T	T	T	T	T	T	T	T	T	T	T	T	T	T	T	T	T	T	T	T	T	T	T	C	T	T	T	T	T	T	T	T	T	T	T	T	T	T	T	T	T
TGME49_chrIa	1677283	C	C	C	C	C	C	C	C	C	C	C	C	C	C	C	A	C	C	C	C	C	C	C	A	C	C	C	C	C	C	C	C	C	C	C	C	A	A	A	A	A	A	A	C	A	A	C	A
TGME49_chrIa	1677311	G	G	G	G	A	G	G	G	G	G	G	G	G	G	G	G	G	G	G	G	G	G	G	G	G	G	G	G	G	G	G	G	G	G	G	G	G	G	G	G	G	G	G	G	G	G	G	G
TGME49_chrIa	1677609	T	T	T	T	T	T	T	T	T	T	T	T	T	G	T	T	T	T	T	T	T	T	T	T	T	G	T	T	T	T	T	T	T	T	T	T	T	T	T	T	T	T	T	T	T	T	T	T
TGME49_chrIa	1677724	C	A	A	A	A	A	A	A	A	A	A	A	A	C	A	A	A	A	A	A	A	A	A	A	A	C	A	A	A	A	C	A	A	A	A	A	A	A	A	A	A	A	A	A	A	A	A	A
TGME49_chrIa	1677803	C	C	C	C	C	C	C	C	C	C	C	C	C	C	C	C	C	C	C	C	C	C	C	C	C	C	C	C	C	C	C	C	C	C	C	C	C	C	C	C	C	C	C	C	C	C	C	C
TGME49_chrIa	1677804	T	T	T	T	T	T	T	T	T	A	A	T	A	T	T	T	T	T	T	T	T	T	T	T	T	T	T	T	T	T	T	T	T	T	T	T	T	T	T	T	T	T	T	T	T	T	T	T
TGME49_chrIa	1677814	C	C	C	C	C	C	C	C	C	C	C	C	C	C	C	C	C	C	C	C	C	C	C	C	C	C	C	C	C	C	C	C	C	C	C	C	T	T	T	T	C	T	T	C	C	C	C	C
TGME49_chrIa	1677854	A	G	G	G	G	G	G	G	G	G	G	G	G	G	G	G	G	G	G	G	G	G	G	G	G	G	G	G	G	G	A	G	G	G	G	G	G	G	G	G	G	G	G	G	G	G	G	G
TGME49_chrIa	1677934	G	G	G	G	G	G	G	G	G	G	G	G	G	G	G	G	G	G	G	G	G	G	G	G	G	G	G	G	G	G	G	G	G	G	T	G	G	G	G	G	G	G	G	G	G	G	G	G
TGME49_chrIa	1677990	G	A	A	A	A	A	A	A	A	A	A	A	A	G	A	A	A	A	A	A	A	A	A	A	A	G	A	A	A	A	G	A	A	A	A	A	A	A	A	A	A	A	A	A	A	A	A	A
TGME49_chrIa	1678030	A	A	A	A	A	A	A	A	A	A	A	A	A	A	A	A	A	A	A	A	A	A	A	A	A	A	A	A	A	A	A	A	A	A	G	A	A	A	A	A	A	A	A	A	A	A	A	A
TGME49_chrIa	1678196	C	C	C	C	C	C	C	C	C	C	C	C	C	C	C	T	C	C	C	C	C	C	C	T	C	C	C	C	C	C	C	C	C	C	T	C	T	T	T	T	T	T	T	C	T	T	C	T
TGME49_chrIa	1678686	C	T	T	T	C	C	C	C	C	C	C	T	C	C	T	C	T	T	T	T	T	T	T	C	C	C	T	T	T	T	C	T	T	T	C	T	C	C	C	C	C	C	C	T	C	C	T	C
TGME49_chrIa	1678700	A	A	A	A	A	A	A	A	A	G	G	A	G	A	A	A	A	A	A	A	A	A	A	A	A	A	A	A	A	A	A	A	A	A	A	A	A	A	A	A	A	A	A	A	A	A	A	A
TGME49_chrIa	1678703	G	G	G	G	G	G	G	G	G	A	A	G	A	G	G	G	G	G	G	G	G	G	G	G	G	G	G	G	G	G	G	G	G	G	G	G	G	G	G	G	G	G	G	G	G	G	G	G
TGME49_chrIa	1678725	C	C	C	C	C	C	C	C	C	G	G	C	G	C	C	C	C	C	C	C	C	C	C	C	C	C	C	C	C	C	C	C	C	C	C	C	C	C	C	C	C	C	C	C	C	C	C	C
TGME49_chrIa	1678733	C	C	C	C	C	T	T	T	T	C	C	C	C	C	C	C	C	C	C	C	C	C	C	C	T	C	C	C	C	C	C	C	C	C	C	C	C	C	C	C	C	C	C	C	C	C	C	C
TGME49_chrIa	1678813	A	A	A	A	A	A	A	A	A	A	A	A	A	A	A	A	A	A	A	A	A	A	A	A	A	A	A	A	A	A	G	A	A	A	A	A	A	A	A	A	A	A	A	A	A	A	A	A
TGME49_chrIa	1678832	G	A	A	A	G	G	G	G	G	G	G	A	G	G	A	G	A	A	A	A	A	A	A	G	G	G	A	A	A	A	G	A	A	A	G	A	G	G	G	G	G	G	G	A	G	G	A	G
TGME49_chrIa	1678833	G	T	T	T	G	G	G	G	G	G	G	T	G	G	T	G	T	T	T	T	T	T	T	G	G	G	T	T	T	T	G	T	T	T	G	T	G	G	G	G	G	G	G	T	G	G	T	G
TGME49_chrIa	1678875	C	C	C	C	A	C	C	C	C	C	C	C	C	C	C	C	C	C	C	C	C	C	C	C	C	C	C	C	C	C	C	C	C	C	C	C	C	C	C	C	C	C	C	C	C	C	C	C
TGME49_chrIa	1678928	G	G	G	G	G	G	G	G	G	A	A	G	A	G	G	G	G	G	G	G	G	G	G	G	G	G	G	G	G	G	G	G	G	G	G	G	G	G	G	G	G	G	G	G	G	G	G	G
TGME49_chrIa	1679268	C	C	C	C	C	C	C	C	C	C	C	C	C	C	C	C	C	C	C	C	C	C	C	C	C	C	C	C	C	C	C	C	C	C	C	C	C	C	C	C	C	C	C	C	C	C	C	C
TGME49_chrIa	1679537	T	C	C	C	T	T	T	T	T	T	T	C	T	T	C	T	C	C	C	C	C	C	C	T	T	T	C	C	C	C	T	C	C	C	T	C	T	T	T	T	T	T	T	C	T	T	C	T
TGME49_chrIa	1679548	T	T	T	T	T	T	T	T	T	A	A	T	A	T	T	T	T	T	T	T	T	T	T	T	T	T	T	T	T	T	T	T	T	T	T	T	T	T	T	T	T	T	T	T	T	T	T	T
TGME49_chrIa	1679778	A	G	G	G	A	A	A	A	A	A	A	G	A	A	G	A	G	G	G	G	G	G	G	A	A	A	G	G	G	G	A	G	G	G	A	G	A	A	A	A	A	A	A	G	A	A	G	A
TGME49_chrIa	1679813	A	A	A	A	C	A	A	A	A	A	A	A	A	A	A	A	A	A	A	A	A	A	A	A	A	A	A	A	A	A	A	A	A	A	A	A	A	A	A	A	A	A	A	A	A	A	A	A
TGME49_chrIa	1679843	T	T	T	T	T	T	T	T	T	T	T	T	T	T	T	C	T	T	T	T	T	T	T	C	T	T	T	T	T	T	T	T	T	T	T	T	C	C	C	C	C	C	C	T	C	C	T	C
TGME49_chrIa	1679972	T	C	C	C	C	C	T	T	T	C	C	C	C	T	C	C	C	C	C	C	C	C	C	C	C	T	C	C	C	C	T	C	C	C	C	C	C	C	C	C	C	C	C	C	C	C	C	C
TGME49_chrIa	1679984	G	G	G	G	A	G	G	G	G	G	G	G	G	G	G	G	G	G	G	G	G	G	G	G	G	G	G	G	G	G	G	G	G	G	G	G	G	G	G	G	G	G	G	G	G	G	G	G
TGME49_chrIa	1680235	T	T	T	T	T	T	T	T	T	T	T	T	T	A	T	T	T	T	T	T	T	T	T	T	T	T	T	T	T	T	T	T	T	T	T	T	T	T	T	T	T	T	T	T	T	T	T	T
TGME49_chrIa	1680273	C	C	C	C	C	C	C	C	C	C	C	C	C	T	C	C	C	C	C	C	C	C	C	C	C	T	C	C	C	C	C	C	C	C	C	C	C	C	C	C	C	C	C	C	C	C	C	C
TGME49_chrIa	1680326	G	A	A	A	A	A	G	G	G	A	A	A	A	A	A	A	A	A	A	A	A	A	A	A	A	A	A	A	A	A	G	A	A	A	A	A	A	A	A	A	A	A	A	A	A	A	A	A
TGME49_chrIa	1680327	T	C	C	C	C	T	T	T	T	T	T	C	T	T	C	C	C	C	C	C	C	C	C	C	T	T	C	C	C	C	T	C	C	C	C	C	C	C	C	C	C	C	C	C	C	C	C	C
TGME49_chrIa	1680350	A	A	A	A	A	A	A	A	A	T	T	A	T	A	A	A	A	A	A	A	A	A	A	A	A	A	A	A	A	A	A	A	A	A	A	A	A	A	A	A	A	A	A	A	A	A	A	A
TGME49_chrIa	1680423	A	G	G	G	A	A	A	A	A	A	A	G	A	A	G	A	G	G	G	G	G	G	G	A	A	A	G	G	G	G	A	G	G	G	A	G	A	A	A	A	A	A	A	G	A	A	G	A
TGME49_chrIa	1680425	G	A	A	A	G	G	G	G	G	G	G	A	G	G	A	G	A	A	A	A	A	A	A	G	G	G	A	A	A	A	G	A	A	A	G	A	G	G	G	G	G	G	G	A	G	G	A	G
TGME49_chrIa	1680489	A	A	A	A	A	A	A	A	A	A	A	A	A	C	A	A	A	A	A	A	A	A	A	A	A	C	A	A	A	A	A	A	A	A	A	A	A	A	A	A	A	A	A	A	A	A	A	A
TGME49_chrIa	1680521	G	G	G	G	G	G	A	A	A	A	A	G	A	A	G	G	G	G	G	G	G	G	G	G	G	A	G	G	G	G	G	G	G	G	G	G	G	G	G	G	G	G	G	G	G	G	G	G
TGME49_chrIa	1680539	A	A	A	A	A	A	A	A	A	A	A	A	A	A	A	A	A	A	A	A	A	A	A	A	A	A	A	A	A	A	A	A	A	A	A	A	A	A	A	A	A	A	A	A	A	A	A	A
TGME49_chrIa	1680646	A	A	A	A	A	A	A	A	A	A	A	A	A	T	A	A	A	A	A	A	A	A	A	A	A	T	A	A	A	A	A	A	A	A	A	A	A	A	A	A	A	A	A	A	A	A	A	A
TGME49_chrIa	1681562	C	C	C	C	C	C	C	C	C	T	T	C	T	C	C	C	C	C	C	C	C	C	C	C	C	C	C	C	C	C	C	C	C	C	C	C	C	C	C	C	C	C	C	C	C	C	C	C
TGME49_chrIa	1681598	A	C	C	C	A	A	A	A	A	A	A	C	A	A	C	C	C	C	C	C	C	C	C	C	A	A	C	C	C	C	A	C	C	C	A	C	C	C	C	C	C	C	C	C	C	C	C	C
TGME49_chrIa	1682474	G	G	G	A	A	A	G	G	G	G	G	G	G	A	A	A	A	A	A	A	A	A	G	A	A	A	G	G	G	G	G	G	G	G	G	G	A	A	A	A	A	A	A	A	A	A	G	A
TGME49_chrIa	1682616	A	C	C	C	C	C	C	C	C	C	C	C	C	C	C	C	C	C	C	C	C	C	C	C	C	C	C	C	C	C	A	C	C	C	C	C	C	C	C	C	C	C	C	C	C	C	C	C
TGME49_chrIa	1682623	G	G	G	G	G	G	G	G	G	A	A	G	A	G	G	G	G	G	G	G	G	G	G	G	G	G	G	G	G	G	G	G	G	G	G	G	G	G	G	G	G	G	G	G	G	G	G	G
TGME49_chrIa	1682754	T	T	T	T	T	T	T	T	T	T	T	T	T	T	T	T	T	T	T	T	T	T	T	T	T	T	T	T	T	T	T	T	T	T	T	T	T	T	T	T	T	T	T	T	T	T	T	T
TGME49_chrIa	1682759	A	G	G	G	G	A	A	A	A	A	A	G	A	A	G	A	G	G	G	G	G	G	G	A	A	A	G	G	G	G	A	G	G	G	A	G	A	A	A	A	A	A	A	G	A	A	G	A
TGME49_chrIa	1682760	G	A	A	A	A	A	A	A	A	G	G	A	G	A	A	G	A	A	A	A	A	A	A	A	A	A	A	A	A	A	G	A	A	A	A	A	G	G	G	G	G	G	G	A	G	G	A	G
TGME49_chrIa	1682764	C	C	C	C	C	C	C	C	C	C	C	C	C	C	C	C	C	C	C	C	C	C	C	C	T	C	C	C	C	C	C	C	C	C	C	C	C	C	C	C	C	C	C	C	C	C	C	C
TGME49_chrIa	1683989	A	A	A	A	A	G	A	A	A	A	A	A	A	A	A	G	A	A	A	A	A	A	A	A	A	A	A	A	A	A	A	A	A	A	A	A	G	G	G	G	G	G	G	A	G	G	A	G
TGME49_chrIa	1684306	G	G	G	G	G	G	C	G	G	G	G	G	G	G	G	G	G	G	G	G	G	G	G	C	G	G	G	G	G	G	G	G	G	G	G	G	G	G	G	G	G	G	G	G	G	G	G	G
TGME49_chrIa	1684314	C	C	C	C	C	C	C	C	T	C	C	C	C	C	C	C	C	C	C	C	C	C	C	C	C	C	C	C	C	C	C	C	C	C	C	C	C	C	C	C	C	C	C	C	C	C	C	C
TGME49_chrIa	1684519	C	C	C	C	C	C	C	C	C	C	C	C	C	C	C	C	C	C	C	C	C	C	C	C	C	C	C	C	C	C	C	C	C	C	C	C	C	C	C	C	C	C	C	C	C	C	C	C
TGME49_chrIa	1684577	A	A	A	A	A	A	A	A	A	A	A	A	A	A	A	A	A	A	A	A	A	A	A	A	A	A	A	A	A	A	A	A	A	A	A	A	A	A	A	A	A	A	A	A	A	A	A	A
TGME49_chrIa	1684638	G	G	G	G	G	G	G	G	G	G	G	G	G	G	G	G	G	G	G	G	G	G	G	G	G	G	G	G	G	G	G	G	G	G	G	G	G	G	G	G	G	G	G	G	G	G	G	G
TGME49_chrIa	1685063	T	T	T	T	G	T	T	T	T	T	T	T	T	T	T	T	T	T	T	T	T	T	T	T	T	T	T	T	T	T	T	T	T	T	T	T	T	T	T	T	T	T	T	T	T	T	T	T
TGME49_chrIa	1685074	C	C	C	C	C	C	C	C	C	C	C	C	C	C	C	C	C	C	C	C	C	C	C	G	C	C	C	C	C	C	C	C	C	C	C	C	C	C	C	C	C	C	C	C	C	C	C	C
TGME49_chrIa	1685077	G	G	G	G	G	G	G	G	G	G	G	G	G	G	G	G	G	G	G	G	G	G	G	G	C	G	G	G	G	G	G	G	G	G	G	G	G	G	G	G	G	G	G	G	G	G	G	G
TGME49_chrIa	1685170	T	G	G	G	T	T	T	T	T	T	T	G	T	G	G	T	G	G	G	G	G	G	G	T	T	G	G	G	G	G	T	G	G	G	T	G	T	T	T	T	T	T	T	G	T	T	G	T
TGME49_chrIa	1685182	G	G	G	G	G	G	G	G	G	G	G	G	G	G	G	G	G	G	G	G	G	G	G	T	G	G	G	G	G	G	G	G	G	G	G	G	G	G	G	G	G	G	G	G	G	G	G	G
TGME49_chrIa	1685243	G	G	G	G	G	G	G	G	G	G	G	G	G	G	G	G	G	G	G	G	G	G	G	A	G	G	G	G	G	G	G	G	G	G	G	G	G	G	G	G	G	G	G	G	G	G	G	G
TGME49_chrIa	1685254	G	G	G	G	G	A	G	G	G	A	A	G	A	G	G	G	G	G	G	G	G	G	G	G	G	G	G	G	G	G	G	G	G	G	G	G	G	G	G	G	G	G	G	G	G	G	G	G
TGME49_chrIa	1685392	T	G	G	G	G	G	G	G	G	G	G	G	G	G	G	G	G	G	G	G	G	G	G	G	G	G	G	G	G	G	T	G	G	G	G	G	G	G	G	G	G	G	G	G	G	G	G	G
TGME49_chrIa	1685454	G	G	G	G	G	G	G	G	G	G	G	G	G	G	G	G	G	G	G	G	G	G	G	G	G	G	G	G	G	G	G	G	G	G	T	G	G	G	G	G	G	G	G	G	G	G	G	G
TGME49_chrIa	1685481	G	G	G	G	G	G	G	A	G	G	G	G	G	G	G	G	G	G	G	G	G	G	G	A	G	G	G	G	G	G	G	G	G	G	G	G	G	G	G	G	G	G	G	G	G	G	G	G
TGME49_chrIa	1685960	C	C	C	C	C	C	C	T	C	C	C	C	C	C	C	C	C	C	C	C	C	C	C	C	C	C	C	C	C	C	C	C	C	C	C	C	C	C	C	C	C	C	C	C	C	C	C	C
TGME49_chrIa	1685981	A	A	A	A	G	A	A	A	A	G	G	A	G	A	A	A	A	A	A	A	A	A	A	G	A	A	A	A	A	A	A	A	A	A	G	A	A	A	A	A	A	A	A	A	A	A	A	A
TGME49_chrIa	1686259	G	G	G	G	G	G	G	G	G	G	G	G	G	G	G	G	G	G	G	G	G	G	G	G	G	G	G	G	G	G	G	G	G	G	G	G	G	G	G	G	G	G	G	G	G	G	G	G
TGME49_chrIa	1686968	T	T	T	T	T	T	T	A	T	C	C	T	C	C	T	T	T	T	T	T	T	T	T	A	C	C	T	T	T	T	T	T	T	T	T	T	T	T	T	T	T	T	T	T	T	T	T	T
TGME49_chrIa	1686975	A	A	A	A	T	T	A	T	T	T	T	A	T	T	A	T	A	A	A	A	A	A	A	T	T	T	A	A	A	A	A	A	A	A	T	A	T	T	T	T	T	T	T	A	T	T	A	T
TGME49_chrIa	1686998	T	T	T	T	G	T	T	T	T	T	T	T	T	T	T	T	T	T	T	T	T	T	T	T	T	T	T	T	T	T	T	T	T	T	G	T	T	T	T	T	T	T	T	T	T	T	T	T
TGME49_chrIa	1687349	C	C	C	C	C	C	C	C	C	C	C	C	C	C	C	C	C	C	C	C	C	C	C	C	C	C	C	C	C	C	C	C	C	C	C	C	C	C	C	C	C	C	C	C	C	C	C	C
TGME49_chrIa	1687386	C	C	C	C	C	C	C	C	C	C	C	C	C	C	C	C	C	C	C	C	C	C	C	C	C	C	C	C	C	C	C	C	C	C	A	C	C	C	C	C	C	C	C	C	C	C	C	C
TGME49_chrIa	1687536	A	A	A	A	G	A	A	A	A	A	A	A	A	A	A	A	A	A	A	A	A	A	A	A	A	A	A	A	A	A	A	A	A	A	A	A	A	A	A	A	A	A	A	A	A	A	A	A
TGME49_chrIa	1688014	T	T	T	T	A	T	T	T	T	T	T	T	T	T	T	T	T	T	T	T	T	T	T	T	T	T	T	T	T	T	T	T	T	T	T	T	T	T	T	T	T	T	T	T	T	T	T	T
TGME49_chrIa	1688022	C	C	C	C	C	C	C	G	C	C	C	C	C	C	C	C	C	C	C	C	C	C	C	C	C	C	C	C	C	C	C	C	C	C	C	C	C	C	C	C	C	C	C	C	C	C	C	C
TGME49_chrIa	1688156	C	C	C	C	G	C	C	C	C	C	C	C	C	C	C	G	C	C	C	C	C	C	C	C	C	C	C	C	C	C	C	C	C	C	G	C	G	G	G	G	G	G	G	C	G	G	C	G
TGME49_chrIa	1688192	A	A	A	A	A	A	G	A	A	A	A	A	A	A	A	A	A	A	A	A	A	A	A	A	A	A	A	A	A	A	A	A	A	A	A	A	A	A	A	A	A	A	A	A	A	A	A	A
TGME49_chrIa	1688218	G	G	G	G	G	G	A	A	A	A	A	G	A	A	G	G	G	G	G	G	G	G	G	A	A	A	G	G	G	G	G	G	G	G	G	G	G	G	G	G	G	G	G	G	G	G	G	G
TGME49_chrIa	1688228	C	C	C	C	C	C	A	C	A	A	A	C	A	A	C	C	C	C	C	C	C	C	C	A	A	A	C	C	C	C	C	C	C	C	C	C	C	C	C	C	C	C	C	C	C	C	C	C
TGME49_chrIa	1688238	G	G	G	G	G	G	G	G	G	G	G	G	G	A	G	G	G	G	G	G	G	G	G	G	G	A	G	G	G	G	G	G	G	G	G	G	G	G	G	G	G	G	G	G	G	G	G	G
TGME49_chrIa	1688256	G	G	G	G	A	A	A	G	G	A	A	G	A	G	G	G	G	G	G	G	G	G	G	A	A	G	G	G	G	G	G	G	G	G	A	G	G	G	G	G	G	G	G	G	G	G	G	G
TGME49_chrIa	1688260	A	A	A	A	A	A	A	A	A	A	A	A	A	A	A	A	A	A	A	A	A	A	A	A	A	A	A	A	A	A	A	A	A	A	A	A	A	A	A	A	A	A	A	A	A	A	A	A
TGME49_chrIa	1688279	C	C	C	C	T	T	T	C	C	C	C	C	C	C	C	T	C	C	C	C	C	C	C	T	T	C	C	C	C	C	C	C	C	C	C	C	T	T	T	T	T	T	T	C	T	T	C	T
TGME49_chrIa	1688289	C	C	C	C	C	C	C	C	C	C	C	C	C	C	C	C	C	C	C	C	C	C	C	C	C	C	C	C	C	C	C	C	C	C	C	C	C	C	C	C	C	C	C	C	C	C	C	C
TGME49_chrIa	1688291	C	A	A	A	A	A	A	A	C	A	A	A	A	A	A	A	A	A	A	A	A	A	A	A	A	A	A	A	A	A	C	A	A	A	A	A	A	A	A	A	A	A	A	A	A	A	A	A
TGME49_chrIa	1688303	A	G	G	G	A	A	G	G	A	A	A	G	A	G	G	A	G	G	G	G	G	G	G	G	G	G	G	G	G	G	A	G	G	G	A	G	A	A	A	A	A	A	A	G	A	A	G	A
TGME49_chrIa	1688321	T	T	T	T	T	T	T	T	T	T	T	T	T	T	T	T	T	T	T	T	T	T	T	T	T	T	T	T	T	T	T	T	T	T	T	T	T	T	T	T	T	T	T	T	T	T	T	T
TGME49_chrIa	1688354	A	C	C	C	A	A	A	A	A	A	A	C	A	A	C	A	C	C	C	C	C	C	C	A	A	A	C	C	C	C	A	C	C	C	A	C	A	A	A	A	A	A	A	C	A	A	C	A
TGME49_chrIa	1688355	G	A	A	A	A	A	A	G	G	G	G	A	G	G	A	A	A	A	A	A	A	A	A	A	A	G	A	A	A	A	G	A	A	A	G	A	A	A	A	A	A	A	A	A	A	A	A	A
TGME49_chrIa	1688364	C	C	C	C	C	C	G	C	C	C	C	C	C	C	C	C	C	C	C	C	C	C	C	C	C	C	C	C	C	C	C	C	C	C	C	C	C	C	C	C	C	C	C	C	C	C	C	C
TGME49_chrIa	1688522	C	C	C	C	C	C	T	C	C	C	C	C	C	C	C	C	C	C	C	C	C	C	C	T	T	C	C	C	C	C	C	C	C	C	C	C	C	C	C	C	C	C	C	C	C	C	C	C
TGME49_chrIa	1688538	C	C	C	C	C	T	C	T	T	T	T	C	T	T	C	C	C	C	C	C	C	C	C	C	C	T	C	C	C	C	C	C	C	C	T	C	C	C	C	C	C	C	C	C	C	C	C	C
TGME49_chrIa	1688557	T	T	T	T	T	T	T	T	T	C	C	T	C	C	T	T	T	T	T	T	T	T	T	T	T	C	T	T	T	T	T	T	T	T	T	T	T	T	T	T	T	T	T	T	T	T	T	T
TGME49_chrIa	1688571	G	T	T	T	T	G	G	G	G	G	G	T	G	G	T	T	T	T	T	T	T	T	T	G	G	G	T	T	T	T	G	T	T	T	T	T	T	T	T	T	T	T	T	T	T	T	T	T
TGME49_chrIa	1688573	C	C	C	C	C	T	C	C	C	C	C	C	C	C	C	C	C	C	C	C	C	C	C	C	C	C	C	C	C	C	C	C	C	C	C	C	C	C	C	C	C	C	C	C	C	C	C	C
TGME49_chrIa	1688587	T	G	G	G	G	T	G	T	G	T	T	G	T	T	G	G	G	G	G	G	G	G	G	G	G	T	G	G	G	G	T	G	G	G	T	G	G	G	G	G	G	G	G	G	G	G	G	G
TGME49_chrIa	1688606	C	C	C	C	C	T	C	C	C	C	C	C	C	C	C	C	C	C	C	C	C	C	C	C	C	C	C	C	C	C	C	C	C	C	C	C	C	C	C	C	C	C	C	C	C	C	C	C
TGME49_chrIa	1688884	A	A	A	A	A	A	A	A	G	A	A	A	A	A	A	A	A	A	A	A	A	A	A	A	A	A	A	A	A	A	A	A	A	A	A	A	A	A	A	A	A	A	A	A	A	A	A	A
TGME49_chrIa	1688915	C	C	C	C	C	C	G	C	C	C	C	C	C	C	C	C	C	C	C	C	C	C	C	C	C	C	C	C	C	C	C	C	C	C	C	C	C	C	C	C	C	C	C	C	C	C	C	C
TGME49_chrIa	1688934	T	T	T	T	T	T	T	T	T	T	T	T	T	C	T	T	T	T	T	T	T	T	T	T	T	C	T	T	T	T	T	T	T	T	T	T	T	T	T	T	T	T	T	T	T	T	T	T
TGME49_chrIa	1689014	T	C	C	C	T	T	T	T	T	T	T	C	T	T	C	T	C	C	C	C	C	C	C	T	T	T	C	C	C	C	T	C	C	C	T	C	T	T	T	T	T	T	T	C	T	T	C	T
TGME49_chrIa	1689130	A	A	A	A	G	G	A	G	A	G	G	A	G	A	A	A	A	A	A	A	A	A	A	A	A	A	A	A	A	A	A	A	A	A	G	A	A	A	A	A	A	A	A	A	A	A	A	A
TGME49_chrIa	1689189	A	G	G	G	G	G	A	G	G	G	G	G	G	G	G	G	G	G	G	G	G	G	G	G	A	G	G	G	G	G	A	G	G	G	G	G	G	G	G	G	G	G	G	G	G	G	G	G
TGME49_chrIa	1689225	T	C	C	C	C	C	C	C	C	C	C	C	C	C	C	C	C	C	C	C	C	C	C	C	C	C	C	C	C	C	T	C	C	C	C	C	C	C	C	C	C	C	C	C	C	C	C	C
TGME49_chrIa	1689240	G	G	G	G	A	A	G	A	A	A	A	G	A	G	G	G	G	G	G	G	G	G	G	G	G	G	G	G	G	G	G	G	G	G	G	G	G	G	G	G	G	G	G	G	G	G	G	G
TGME49_chrIa	1689249	G	T	T	T	T	T	T	T	T	T	T	T	T	G	T	T	T	T	T	T	T	T	T	T	T	G	T	T	T	T	G	T	T	T	G	T	T	T	T	T	T	T	T	T	T	T	T	T
TGME49_chrIa	1689256	G	C	C	C	C	C	C	C	C	C	C	C	C	C	C	C	C	C	C	C	C	C	C	C	C	C	C	C	C	C	G	C	C	C	C	C	C	C	C	C	C	C	C	C	C	C	C	C
TGME49_chrIa	1689317	C	C	C	C	A	A	C	A	A	A	A	C	A	C	C	C	C	C	C	C	C	C	C	C	C	C	C	C	C	C	C	C	C	C	A	C	C	C	C	C	C	C	C	C	C	C	C	C
TGME49_chrIa	1689563	G	G	G	G	A	G	G	G	G	G	G	G	G	G	G	G	G	G	G	G	G	G	G	G	G	G	G	G	G	G	G	G	G	G	G	G	G	G	G	G	G	G	G	G	G	G	G	G
TGME49_chrIa	1689592	G	G	G	G	G	G	G	G	G	G	G	G	G	A	G	G	G	G	G	G	G	G	G	G	G	G	G	G	G	G	G	G	G	G	G	G	G	G	G	G	G	G	G	G	G	G	G	G
TGME49_chrIa	1689782	C	C	C	C	C	C	T	C	C	C	C	C	C	C	C	C	C	C	C	C	C	C	C	T	T	C	C	C	C	C	C	C	C	C	C	C	C	C	C	C	C	C	C	C	C	C	C	C
TGME49_chrIa	1690209	A	A	A	A	A	A	G	A	A	A	A	A	A	A	A	A	A	A	A	A	A	A	A	G	G	A	A	A	A	A	A	A	A	A	A	A	A	A	A	A	A	A	A	A	A	A	A	A
TGME49_chrIa	1690253	C	C	C	C	C	C	C	C	C	C	C	C	C	C	C	C	C	C	C	C	C	C	C	C	C	C	C	C	C	C	C	C	C	C	C	C	C	C	C	C	C	C	C	C	C	C	C	C
TGME49_chrIa	1690457	C	A	A	A	C	C	C	C	A	C	C	A	C	A	A	C	A	A	A	A	A	A	A	C	C	A	A	A	A	A	C	A	A	A	C	A	C	C	C	C	C	C	C	A	C	C	A	C
TGME49_chrIa	1690458	T	G	G	G	G	G	G	G	G	G	G	G	G	G	G	G	G	G	G	G	G	G	G	G	G	G	G	G	G	G	T	G	G	G	G	G	G	G	G	G	G	G	G	G	G	G	G	G
TGME49_chrIa	1690630	T	T	T	T	G	T	T	G	T	T	T	T	T	T	T	G	T	T	T	T	T	T	T	T	T	T	T	T	T	T	T	T	T	T	G	T	G	G	G	G	G	G	G	T	G	G	T	G
TGME49_chrIa	1690658	G	G	G	G	G	C	C	G	G	C	C	G	C	C	G	G	G	G	G	G	G	G	G	C	C	C	G	G	G	G	G	G	G	G	G	G	G	G	G	G	G	G	G	G	G	G	G	G
TGME49_chrIa	1690797	C	C	C	C	C	C	C	C	C	C	C	C	C	A	C	C	C	C	C	C	C	C	C	C	C	A	C	C	C	C	C	C	C	C	C	C	C	C	C	C	C	C	C	C	C	C	C	C
TGME49_chrIa	1690827	T	C	C	C	T	T	C	T	T	T	T	C	T	T	C	T	C	C	C	C	C	C	C	C	C	T	C	C	C	C	T	C	C	C	T	C	T	T	T	T	T	T	T	C	T	T	C	T
TGME49_chrIa	1690834	C	C	C	C	C	C	C	C	C	C	C	C	C	C	C	C	C	C	C	C	C	C	C	C	C	C	C	C	C	C	C	C	C	C	C	C	C	C	C	C	C	C	C	C	C	C	C	C
TGME49_chrIa	1690902	G	G	G	G	G	G	G	G	G	G	G	G	G	G	G	G	G	G	G	G	G	G	G	G	G	G	G	G	G	G	G	G	G	G	G	G	G	G	G	G	G	G	G	G	G	G	G	G
TGME49_chrIa	1690946	G	C	C	C	G	G	G	G	G	G	G	C	G	G	C	G	C	C	C	C	C	C	C	G	G	G	C	C	C	C	G	C	C	C	G	C	G	G	G	G	G	G	G	C	G	G	C	G
TGME49_chrIa	1690951	C	C	C	C	T	C	C	C	C	C	C	C	C	C	C	C	C	C	C	C	C	C	C	C	C	C	C	C	C	C	C	C	C	C	C	C	C	C	C	C	C	C	C	C	C	C	C	C
TGME49_chrIa	1691076	C	C	C	C	C	C	C	C	C	C	C	C	C	T	C	C	C	C	C	C	C	C	C	C	C	T	C	C	C	C	C	C	C	C	C	C	C	C	C	C	C	C	C	C	C	C	C	C
TGME49_chrIa	1691078	G	T	T	T	T	T	T	T	T	T	T	T	T	T	T	T	T	T	T	T	T	T	T	T	T	T	T	T	T	T	G	T	T	T	T	T	T	T	T	T	T	T	T	T	T	T	T	T
TGME49_chrIa	1691087	C	T	T	T	C	C	T	C	C	C	C	T	C	C	T	C	T	T	T	T	T	T	T	T	T	C	T	T	T	T	C	T	T	T	C	T	C	C	C	C	C	C	C	T	C	C	T	C
TGME49_chrIa	1691203	A	C	C	C	C	C	C	C	C	C	C	C	C	C	C	C	C	C	C	C	C	C	C	C	C	C	C	C	C	C	A	C	C	C	C	C	C	C	C	C	C	C	C	C	C	C	C	C
TGME49_chrIa	1691237	C	G	G	G	C	C	C	C	C	C	C	G	C	C	G	C	G	G	G	G	G	G	G	C	C	C	G	G	G	G	C	G	G	G	C	G	C	C	C	C	C	C	C	G	C	C	G	C
TGME49_chrIa	1691270	G	G	G	G	G	G	C	G	G	G	G	G	G	G	G	G	G	G	G	G	G	G	G	G	G	G	G	G	G	G	G	G	G	G	G	G	G	G	G	G	G	G	G	G	G	G	G	G
TGME49_chrIa	1691291	C	T	T	T	T	T	C	T	T	T	T	T	T	T	T	T	T	T	T	T	T	T	T	T	T	T	T	T	T	T	C	T	T	T	T	T	T	T	T	T	T	T	T	T	T	T	T	T
TGME49_chrIa	1691292	C	C	C	C	C	T	C	C	C	T	T	C	T	C	C	C	C	C	C	C	C	C	C	C	C	C	C	C	C	C	C	C	C	C	C	C	C	C	C	C	C	C	C	C	C	C	C	C
TGME49_chrIa	1691308	C	C	C	C	C	C	C	C	C	C	C	C	C	C	C	C	C	C	C	C	C	C	C	C	C	C	C	C	C	C	C	C	C	C	C	C	C	C	C	C	C	C	C	C	C	C	C	C
TGME49_chrIa	1691309	G	G	G	G	G	G	G	A	G	G	G	G	G	G	G	G	G	G	G	G	G	G	G	G	G	G	G	G	G	G	G	G	G	G	G	G	G	G	G	G	G	G	G	G	G	G	G	G
TGME49_chrIa	1691356	A	A	A	A	A	G	A	A	A	A	A	A	A	A	A	A	A	A	A	A	A	A	A	A	A	A	A	A	A	A	A	A	A	A	A	A	A	A	A	A	A	A	A	A	A	A	A	A
TGME49_chrIa	1691370	C	C	C	C	C	T	C	C	C	C	C	C	C	C	C	C	C	C	C	C	C	C	C	C	C	C	C	C	C	C	C	C	C	C	C	C	C	C	C	C	C	C	C	C	C	C	C	C
TGME49_chrIa	1691381	C	A	A	A	C	C	C	C	C	C	C	A	C	C	A	C	A	A	A	A	A	A	A	C	C	C	A	A	A	A	C	A	A	A	C	A	C	C	C	C	C	C	C	A	C	C	A	C
TGME49_chrIa	1691393	C	C	C	C	C	C	C	T	C	T	T	C	T	T	C	C	C	C	C	C	C	C	C	T	T	T	C	C	C	C	C	C	C	C	C	C	C	C	C	C	C	C	C	C	C	C	C	C
TGME49_chrIa	1691400	C	C	C	C	C	T	C	C	C	C	C	C	C	C	C	C	C	C	C	C	C	C	C	C	C	C	C	C	C	C	C	C	C	C	C	C	C	C	C	C	C	C	C	C	C	C	C	C
TGME49_chrIa	1691419	G	G	G	G	G	G	G	G	G	A	A	G	A	G	G	G	G	G	G	G	G	G	G	G	G	G	G	G	G	G	G	G	G	G	G	G	G	G	G	G	G	G	G	G	G	G	G	G
TGME49_chrIa	1691435	T	C	C	C	T	T	C	T	T	T	T	C	T	T	C	T	C	C	C	C	C	C	C	T	T	T	C	C	C	C	T	C	C	C	T	C	T	T	T	T	T	T	T	C	T	T	C	T
TGME49_chrIa	1691440	A	A	A	A	A	A	A	A	A	A	A	A	A	A	A	A	A	A	A	A	A	A	A	G	G	A	A	A	A	A	A	A	A	A	A	A	A	A	A	A	A	A	A	A	A	A	A	A
TGME49_chrIa	1691479	T	G	G	G	G	G	G	G	G	G	G	G	G	G	G	G	G	G	G	G	G	G	G	G	G	G	G	G	G	G	G	G	G	G	G	G	G	G	G	G	G	G	G	G	G	G	G	G
TGME49_chrIa	1691506	A	A	A	A	A	A	A	A	A	A	A	A	A	A	A	A	A	A	A	A	A	A	A	T	T	A	A	A	A	A	A	A	A	A	A	A	A	A	A	A	A	A	A	A	A	A	A	A
TGME49_chrIa	1691564	C	C	C	C	G	C	C	G	G	C	C	C	C	C	C	G	C	C	C	C	C	C	C	C	C	C	C	C	C	C	C	C	C	C	G	C	G	G	G	G	G	G	G	C	G	G	C	G
TGME49_chrIa	1691580	G	G	G	G	A	G	G	A	A	G	G	G	G	G	G	A	G	G	G	G	G	G	G	G	G	G	G	G	G	G	G	G	G	G	A	G	A	A	A	A	A	A	A	G	A	A	G	A
TGME49_chrIa	1691602	C	T	T	T	C	T	C	C	C	C	C	T	C	C	T	C	T	T	T	T	T	T	T	C	C	C	T	T	T	T	C	T	T	T	C	T	C	C	C	C	C	C	C	T	C	C	T	C
TGME49_chrIa	1691606	A	C	C	C	A	C	A	A	A	A	A	C	A	A	C	A	C	C	C	C	C	C	C	A	A	A	C	C	C	C	A	C	C	C	A	C	A	A	A	A	A	A	A	C	A	A	C	A
TGME49_chrIa	1691616	G	G	G	G	G	G	G	G	G	G	G	G	G	G	G	G	G	G	G	G	G	G	G	G	G	G	G	G	G	G	G	G	G	G	G	G	G	G	G	G	G	G	G	G	G	G	G	G
TGME49_chrIa	1691710	A	A	A	A	A	A	A	A	A	G	G	A	G	A	A	A	A	A	A	A	A	A	A	A	A	A	A	A	A	A	A	A	A	A	A	A	A	A	A	A	A	A	A	A	A	A	A	A
TGME49_chrIa	1691822	T	C	C	C	C	C	C	C	C	C	C	C	C	C	C	C	C	C	C	C	C	C	C	C	C	C	C	C	C	C	T	C	C	C	C	C	C	C	C	C	C	C	C	C	C	C	C	C
TGME49_chrIa	1691889	T	T	T	T	T	T	T	T	T	T	T	T	T	T	T	T	T	T	T	T	T	T	T	T	T	T	T	T	T	T	T	T	T	T	T	T	T	T	T	T	T	T	T	T	T	T	T	T
TGME49_chrIa	1691904	G	A	A	A	G	G	G	G	G	G	G	A	G	A	A	G	A	A	A	A	A	A	A	G	G	A	A	A	A	A	G	A	A	A	G	A	G	G	G	G	G	G	G	A	G	G	A	G
TGME49_chrIa	1691916	T	C	C	C	T	T	T	T	T	T	T	C	T	C	C	T	C	C	C	C	C	C	C	C	T	C	C	C	C	C	T	C	C	C	T	C	T	T	T	T	T	T	T	C	T	T	C	T
TGME49_chrIa	1692131	G	G	G	G	A	G	A	G	G	G	G	G	G	A	G	G	G	G	G	G	G	G	G	G	G	C	G	G	G	G	G	G	G	G	G	G	G	G	G	G	G	G	G	G	G	G	G	G
TGME49_chrIa	1692156	G	G	G	G	G	G	G	G	G	G	G	G	G	G	G	G	G	G	G	G	G	G	G	G	G	G	G	G	G	G	G	G	G	G	G	G	G	G	G	G	G	G	G	G	G	G	G	G
TGME49_chrIa	1692178	G	G	G	G	T	G	G	T	G	G	G	G	G	G	G	G	G	G	G	G	G	G	G	G	G	G	G	G	G	G	G	G	G	G	G	G	G	G	G	G	G	G	G	G	G	G	G	G
TGME49_chrIa	1692222	T	T	T	T	T	T	T	T	T	T	T	T	T	T	T	T	T	T	T	T	T	T	T	T	T	T	T	T	T	T	T	T	T	T	T	T	T	T	T	T	T	T	T	T	T	T	T	T
TGME49_chrIa	1692274	T	A	T	T	T	T	T	T	T	T	T	T	T	T	T	T	T	T	T	T	T	T	T	T	T	T	T	T	T	T	T	T	T	T	T	T	T	T	T	T	T	T	T	T	T	T	T	T
TGME49_chrIa	1692285	G	G	G	G	G	T	G	G	G	T	T	G	T	G	G	G	G	G	G	G	G	G	G	G	G	G	G	G	G	G	G	G	G	G	G	G	G	G	G	G	G	G	G	G	G	G	G	G
TGME49_chrIa	1692330	G	G	G	G	G	G	G	G	G	G	G	G	G	C	G	G	G	G	G	G	G	G	G	G	G	C	G	G	G	G	G	G	G	G	G	G	G	G	G	G	G	G	G	G	G	G	G	G
TGME49_chrIa	1692401	G	G	G	G	G	G	A	G	G	G	G	G	G	A	G	G	G	G	G	G	G	G	G	G	G	A	G	G	G	G	G	G	G	G	G	G	G	G	G	G	G	G	G	G	G	G	G	G
TGME49_chrIa	1692404	A	A	A	A	A	A	A	C	C	A	A	A	A	A	A	C	A	A	A	A	A	A	A	A	C	A	A	A	A	A	A	A	A	A	C	A	C	C	C	C	C	C	C	A	C	C	A	C
TGME49_chrIa	1692789	A	C	C	C	C	A	A	C	C	C	C	C	C	C	C	C	C	C	C	C	C	C	C	A	A	C	C	C	C	C	A	C	C	C	C	C	C	C	C	C	C	C	C	C	C	C	C	C
TGME49_chrIa	1692803	G	G	G	G	G	G	C	G	G	G	G	G	G	G	G	G	G	G	G	G	G	G	G	G	C	G	G	G	G	G	G	G	G	G	G	G	G	G	G	G	G	G	G	G	G	G	G	G
TGME49_chrIa	1692836	C	C	C	C	C	C	C	T	C	C	C	C	C	C	C	C	C	C	C	C	C	C	C	C	C	C	C	C	C	C	C	C	C	C	C	C	C	C	C	C	C	C	C	C	C	C	C	C
TGME49_chrIa	1692852	C	G	G	G	C	C	C	C	C	C	C	G	C	C	G	C	G	G	G	G	G	G	G	C	C	C	G	G	G	G	C	G	G	G	C	G	C	C	C	C	C	C	C	G	C	C	G	C
TGME49_chrIa	1692873	G	G	G	G	G	G	G	G	G	G	G	G	G	G	G	G	G	G	G	G	G	G	G	G	G	G	G	G	G	G	G	G	G	G	G	G	G	G	G	G	G	G	G	G	G	G	G	G
TGME49_chrIa	1692927	A	A	A	A	A	G	G	A	A	G	G	A	G	A	A	A	A	A	A	A	A	A	A	G	G	A	A	A	A	A	A	A	A	A	A	A	A	A	A	A	A	A	A	A	A	A	A	A
TGME49_chrIa	1693028	T	T	T	T	T	T	T	T	C	T	T	T	T	T	T	T	T	T	T	T	T	T	T	T	T	T	T	T	T	T	T	T	T	T	T	T	T	T	T	T	T	T	T	T	T	T	T	T
TGME49_chrIa	1693166	C	C	C	C	C	C	C	C	C	T	T	C	T	C	C	C	C	C	C	C	C	C	C	C	C	C	C	C	C	C	C	C	C	C	C	C	C	C	C	C	C	C	C	C	C	C	C	C
TGME49_chrIa	1693173	A	A	A	A	A	A	A	A	A	A	A	A	A	C	A	A	A	A	A	A	A	A	A	A	A	C	A	A	A	A	A	A	A	A	A	A	A	A	A	A	A	A	A	A	A	A	A	A
TGME49_chrIa	1693680	T	T	T	T	T	T	T	T	G	T	T	T	T	T	T	T	T	T	T	T	T	T	T	T	T	T	T	T	T	T	T	T	T	T	T	T	T	T	T	T	T	T	T	T	T	T	T	T
TGME49_chrIa	1693735	G	G	G	G	G	A	A	A	G	A	A	G	A	G	G	G	G	G	G	G	G	G	G	G	G	G	G	G	G	G	G	G	G	G	G	G	G	G	G	G	G	G	G	G	G	G	G	G
TGME49_chrIa	1693760	T	T	T	T	T	C	C	C	T	C	C	T	C	T	T	T	T	T	T	T	T	T	T	C	T	T	T	T	T	T	T	T	T	T	T	T	T	T	T	T	T	T	T	T	T	T	T	T
TGME49_chrIa	1693800	A	A	A	A	C	C	C	A	A	C	C	A	C	A	A	A	A	A	A	A	A	A	A	C	A	A	A	A	A	A	A	A	A	A	A	A	A	A	A	A	A	A	A	A	A	A	A	A
TGME49_chrIa	1693824	T	T	T	T	T	T	T	T	T	T	T	T	T	T	T	T	T	T	T	T	T	T	T	T	T	T	T	T	T	T	T	T	T	T	T	T	T	T	T	T	T	T	T	T	T	T	T	T
TGME49_chrIa	1693827	C	C	C	C	C	C	C	C	C	C	C	C	C	T	C	C	C	C	C	C	C	C	C	C	C	T	C	C	C	C	C	C	C	C	C	C	C	C	C	C	C	C	C	C	C	C	C	C
TGME49_chrIa	1693870	T	C	C	C	C	C	C	C	C	C	C	C	C	C	C	C	C	C	C	C	C	C	C	C	C	C	C	C	C	C	T	C	C	C	C	C	C	C	C	C	C	C	C	C	C	C	C	C
TGME49_chrIa	1693906	G	C	C	C	C	C	C	C	C	C	C	C	C	C	C	C	C	C	C	C	C	C	C	C	C	C	C	C	C	C	G	C	C	C	C	C	C	C	C	C	C	C	C	C	C	C	C	C
TGME49_chrIa	1693928	C	C	C	C	C	C	C	C	T	T	T	C	T	C	C	C	C	C	C	C	C	C	C	C	T	C	C	C	C	C	C	C	C	C	C	C	C	C	C	C	C	C	C	C	C	C	C	C
TGME49_chrIa	1693937	A	G	G	G	G	G	G	G	G	G	G	G	G	G	G	G	G	G	G	G	G	G	G	G	G	G	G	G	G	G	A	G	G	G	G	G	G	G	G	G	G	G	G	G	G	G	G	G
TGME49_chrIa	1693972	C	A	A	A	C	C	C	C	C	C	C	A	C	C	A	C	A	A	A	A	A	A	A	C	C	C	A	A	A	A	C	A	A	A	C	A	C	C	C	C	C	C	C	A	C	C	A	C
TGME49_chrIa	1694557	G	G	G	G	G	A	G	G	G	G	G	G	G	G	G	G	G	G	G	G	G	G	G	G	G	G	G	G	G	G	G	G	G	G	G	G	G	G	G	G	G	G	G	G	G	G	G	G
TGME49_chrIa	1694579	A	C	C	C	C	C	C	C	C	C	C	C	C	C	C	C	C	C	C	C	C	C	C	C	C	C	C	C	C	C	A	C	C	C	C	C	C	C	C	C	C	C	C	C	C	C	C	C
TGME49_chrIa	1694585	T	T	T	T	T	T	T	T	T	T	T	T	T	A	T	T	T	T	T	T	T	T	T	T	T	T	T	T	T	T	T	T	T	T	T	T	T	T	T	T	T	T	T	T	T	T	T	T
TGME49_chrIa	1694591	C	C	C	C	C	C	C	C	C	C	C	C	C	C	C	T	C	C	C	C	C	C	C	C	C	C	C	C	C	C	C	C	C	C	C	C	T	T	T	T	T	T	T	C	T	T	C	T
TGME49_chrIa	1694602	G	G	G	G	G	A	G	A	G	G	G	G	G	G	G	G	G	G	G	G	G	G	G	G	G	G	G	G	G	G	G	G	G	G	G	G	G	G	G	G	G	G	G	G	G	G	G	G
TGME49_chrIa	1694605	C	C	C	C	C	C	C	C	C	C	C	C	C	C	C	C	C	C	C	C	C	C	C	C	C	C	C	C	C	C	C	C	C	C	C	C	C	C	C	C	C	C	C	C	C	C	C	C
TGME49_chrIa	1695062	G	A	A	A	G	G	G	G	G	G	G	A	G	G	A	G	A	A	A	A	A	A	A	G	G	G	A	A	A	A	G	A	A	A	G	A	G	G	G	G	G	G	G	A	G	G	A	G
TGME49_chrIa	1695098	G	G	G	G	G	G	G	G	G	G	G	G	G	G	G	G	G	G	G	G	G	G	G	G	G	G	G	G	G	G	G	G	G	G	G	G	G	G	G	G	G	G	G	G	G	G	G	G
TGME49_chrIa	1695110	G	G	G	G	G	G	C	G	G	G	G	G	G	G	G	G	G	G	G	G	G	G	G	G	G	G	G	G	G	G	G	G	G	G	C	G	G	G	G	G	G	G	G	G	G	G	G	G
TGME49_chrIa	1695248	A	A	A	A	A	A	A	A	A	C	C	A	C	A	A	A	A	A	A	A	A	A	A	A	A	A	A	A	A	A	A	A	A	A	A	A	A	A	A	A	A	A	A	A	A	A	A	A
TGME49_chrIa	1695298	G	G	G	G	G	G	G	C	G	G	G	G	G	G	G	C	G	G	G	G	G	G	G	G	G	G	G	G	G	G	G	G	G	G	C	G	C	C	C	C	C	C	C	G	C	C	G	C
TGME49_chrIa	1695320	G	G	G	G	G	G	G	G	G	G	G	G	G	G	G	A	G	G	G	G	G	G	G	G	G	G	G	G	G	G	G	G	G	G	G	G	A	A	A	A	A	A	A	G	A	A	G	A
TGME49_chrIa	1695388	T	C	C	C	C	C	C	C	C	C	C	C	C	C	C	C	C	C	C	C	C	C	C	C	C	C	C	C	C	C	T	C	C	C	C	C	C	C	C	C	C	C	C	C	C	C	C	C
TGME49_chrIa	1695442	A	A	A	A	A	A	A	A	A	A	A	A	A	A	A	A	A	A	A	A	A	A	A	A	A	A	A	A	A	A	A	A	A	A	A	A	A	A	A	A	A	A	A	A	A	A	A	A
TGME49_chrIa	1695448	C	C	C	C	C	C	C	C	C	C	C	C	C	C	C	A	C	C	C	C	C	C	C	C	C	C	C	C	C	C	C	C	C	C	C	C	A	A	A	A	A	A	A	C	A	A	C	A
TGME49_chrIa	1695454	G	G	G	G	G	G	G	G	G	G	G	G	G	G	G	G	G	G	G	G	G	G	G	G	G	G	G	G	G	G	G	G	G	G	G	G	G	G	G	G	G	G	G	G	G	G	G	G
TGME49_chrIa	1695485	A	A	A	A	A	A	A	A	A	A	A	A	A	A	A	A	A	A	A	A	A	A	A	A	A	C	A	A	A	A	A	A	A	A	A	A	A	A	A	A	A	A	A	A	A	A	A	A
TGME49_chrIa	1697384	C	C	C	C	C	C	C	C	C	G	G	C	G	C	C	C	C	C	C	C	C	C	C	C	C	C	C	C	C	C	C	C	C	C	C	C	C	C	C	C	C	C	C	C	C	C	C	C
TGME49_chrIa	1697391	A	A	A	A	A	T	A	A	A	A	A	A	A	A	A	A	A	A	A	A	A	A	A	T	A	A	A	A	A	A	A	A	A	A	A	A	A	A	A	A	A	A	A	A	A	A	A	A
TGME49_chrIa	1697547	G	G	G	G	G	G	G	G	G	G	G	G	G	G	G	G	G	G	G	G	G	G	G	G	G	G	G	G	G	G	G	G	G	G	G	G	G	G	G	G	G	G	G	G	G	G	G	G
TGME49_chrIa	1697786	G	G	G	G	G	G	G	G	G	G	G	G	G	G	G	G	G	G	G	G	G	G	G	G	T	G	G	G	G	G	G	G	G	G	G	G	G	G	G	G	G	G	G	G	G	G	G	G
TGME49_chrIa	1697929	A	A	A	A	A	A	A	A	A	A	A	A	A	A	A	A	A	A	A	A	A	A	A	G	A	A	A	A	A	A	A	A	A	A	A	A	A	A	A	A	A	A	A	A	A	A	A	A
TGME49_chrIa	1697954	A	A	A	A	G	G	G	G	G	G	G	A	G	G	A	G	A	A	A	A	A	A	A	G	G	G	A	A	A	A	A	A	A	A	G	A	G	G	G	G	G	G	G	A	G	G	A	G
TGME49_chrIa	1697962	T	T	T	T	T	T	T	T	T	T	T	T	T	C	T	T	T	T	T	T	T	T	T	T	T	C	T	T	T	T	T	T	T	T	T	T	T	T	T	T	T	T	T	T	T	T	T	T
TGME49_chrIa	1698172	C	A	A	A	C	C	C	C	C	C	C	A	C	A	A	C	A	A	A	A	A	A	A	C	C	A	A	A	A	A	C	A	A	A	C	A	C	C	C	C	C	C	C	A	C	C	A	C
TGME49_chrIa	1698216	C	C	C	C	T	T	T	T	T	T	T	C	T	T	C	T	C	C	C	C	C	C	C	T	T	C	C	C	C	C	C	C	C	C	T	C	T	T	T	T	T	T	T	C	T	T	C	T
TGME49_chrIa	1698308	C	T	T	T	C	C	C	C	C	C	C	T	C	C	T	C	T	T	T	T	T	T	T	C	C	C	T	T	T	T	C	T	T	T	C	T	C	C	C	C	C	C	C	T	C	C	T	C
TGME49_chrIa	1698322	G	G	G	G	G	G	G	G	G	A	A	G	A	G	G	G	G	G	G	G	G	G	G	G	G	G	G	G	G	G	G	G	G	G	G	G	G	G	G	G	G	G	G	G	G	G	G	G
TGME49_chrIa	1698372	C	C	C	C	C	C	G	C	C	C	C	C	C	C	C	C	C	C	C	C	C	C	C	C	G	C	C	C	C	C	C	C	C	C	C	C	C	C	C	C	C	C	C	C	C	C	C	C
TGME49_chrIa	1698377	G	G	G	G	G	G	G	G	G	G	G	G	G	G	G	G	G	G	G	G	G	G	G	G	G	G	G	G	G	G	A	G	G	G	G	G	G	G	G	G	G	G	G	G	G	G	G	G
TGME49_chrIa	1698446	G	G	G	G	G	G	G	C	G	G	G	G	G	G	G	G	G	G	G	G	G	G	G	G	G	G	G	G	G	G	G	G	G	G	G	G	G	G	G	G	G	G	G	G	G	G	G	G
TGME49_chrIa	1698448	G	G	G	G	G	G	G	G	G	T	T	G	T	G	G	G	G	G	G	G	G	G	G	G	G	G	G	G	G	G	G	G	G	G	G	G	G	G	G	G	G	G	G	G	G	G	G	G
TGME49_chrIa	1698457	A	A	A	A	G	G	G	G	G	G	G	A	G	A	A	G	A	A	A	A	A	A	A	G	G	A	A	A	A	A	A	A	A	A	G	A	G	G	G	G	G	G	G	A	G	G	A	G
TGME49_chrIa	1698708	T	C	C	C	C	C	C	C	C	C	C	C	C	T	C	C	C	C	C	C	C	C	C	C	C	T	C	C	C	C	T	C	C	C	C	C	C	C	C	C	C	C	C	C	C	C	C	C
TGME49_chrIa	1698802	G	G	G	G	G	G	G	G	G	G	G	G	G	G	G	G	G	G	G	G	G	G	G	G	G	G	G	G	G	G	G	G	G	G	G	G	G	G	G	G	G	G	G	G	G	G	G	G
TGME49_chrIa	1698893	T	T	T	T	T	T	T	T	T	T	T	T	T	T	T	T	T	T	T	T	T	T	T	T	T	T	T	T	T	T	T	T	T	T	C	T	T	T	T	T	T	T	T	T	T	T	T	T
TGME49_chrIa	1698913	A	G	G	G	G	G	G	A	G	G	G	G	G	A	G	G	G	G	G	G	G	G	G	G	G	A	G	G	G	G	A	G	G	G	G	G	G	G	G	G	G	G	G	G	G	G	G	G
TGME49_chrIa	1698941	T	T	T	T	T	T	T	T	G	T	T	T	T	T	T	T	T	T	T	T	T	T	T	T	T	T	T	T	T	T	T	T	T	T	T	T	T	T	T	T	T	T	T	T	T	T	T	T
TGME49_chrIa	1698958	C	C	C	C	G	C	C	C	C	C	C	C	C	C	C	G	C	C	C	C	C	C	C	G	C	C	C	C	C	C	C	C	C	C	C	C	G	G	G	G	G	G	G	C	G	G	C	G
TGME49_chrIa	1698998	C	C	C	C	C	C	C	T	C	C	C	C	C	C	C	C	C	C	C	C	C	C	C	C	C	C	C	C	C	C	C	C	C	C	C	C	C	C	C	C	C	C	C	C	C	C	C	C
TGME49_chrIa	1699483	T	C	C	C	T	T	T	T	T	T	T	C	T	T	C	T	C	C	C	C	C	C	C	T	T	T	C	C	C	C	T	C	C	C	T	C	T	T	T	T	T	T	T	C	T	T	C	T
TGME49_chrIa	1699484	G	G	G	G	C	C	C	C	C	C	C	G	C	C	G	C	G	G	G	G	G	G	G	C	C	G	G	G	G	G	G	G	G	G	C	G	C	C	C	C	C	C	C	G	C	C	G	C
TGME49_chrIa	1699485	G	G	G	G	G	G	G	G	G	G	G	G	G	G	G	G	G	G	G	G	G	G	G	G	G	T	G	G	G	G	G	G	G	G	G	G	G	G	G	G	G	G	G	G	G	G	G	G
TGME49_chrIa	1699501	G	G	G	G	G	G	G	G	G	G	G	G	G	G	G	G	G	G	G	G	G	G	G	G	G	G	G	G	G	G	G	G	G	G	G	G	G	G	G	G	G	G	G	G	G	G	G	G
TGME49_chrIa	1699503	G	G	G	G	T	G	G	G	G	T	T	G	T	G	G	G	G	G	G	G	G	G	G	G	G	G	G	G	G	G	G	G	G	G	G	G	G	G	G	G	G	G	G	G	G	G	G	G
TGME49_chrIa	1699525	C	C	C	C	C	C	C	C	C	T	T	C	T	C	C	C	C	C	C	C	C	C	C	C	C	C	C	C	C	C	C	C	C	C	C	C	C	C	C	C	C	C	C	C	C	C	C	C
TGME49_chrIa	1699553	G	G	G	G	A	A	G	A	G	A	A	G	A	G	G	G	G	G	G	G	G	G	G	G	G	G	G	G	G	G	G	G	G	G	A	G	G	G	G	G	G	G	G	G	G	G	G	G
TGME49_chrIa	1699960	G	G	G	G	G	G	G	G	A	G	G	G	G	G	G	G	G	G	G	G	G	G	G	G	G	G	G	G	G	G	G	G	G	G	G	G	G	G	G	G	G	G	G	G	G	G	G	G
TGME49_chrIa	1699980	T	C	C	C	C	C	C	C	C	C	C	C	C	C	C	C	C	C	C	C	C	C	C	C	C	C	C	C	C	C	T	C	C	C	C	C	C	C	C	C	C	C	C	C	C	C	C	C
TGME49_chrIa	1699993	A	A	A	A	A	A	A	A	T	A	A	A	A	A	A	A	A	A	A	A	A	A	A	A	A	A	A	A	A	A	A	A	A	A	A	A	A	A	A	A	A	A	A	A	A	A	A	A
TGME49_chrIa	1699994	C	C	C	C	C	C	C	C	T	C	C	C	C	C	C	C	C	C	C	C	C	C	C	C	C	C	C	C	C	C	C	C	C	C	C	C	C	C	C	C	C	C	C	C	C	C	C	C
TGME49_chrIa	1699998	C	C	C	C	C	C	C	T	C	C	C	C	C	C	C	C	C	C	C	C	C	C	C	C	C	C	C	C	C	C	C	C	C	C	C	C	C	C	C	C	C	C	C	C	C	C	C	C
TGME49_chrIa	1700001	C	C	C	C	T	T	C	C	C	T	T	C	T	C	C	T	C	C	C	C	C	C	C	T	C	C	C	C	C	C	C	C	C	C	C	C	T	T	T	T	T	T	T	C	T	T	C	T
TGME49_chrIa	1700013	G	A	A	A	A	A	A	A	A	A	A	A	A	A	A	A	A	A	A	A	A	A	A	A	A	A	A	A	A	A	A	A	A	A	A	A	A	A	A	A	A	A	A	A	A	A	A	A
TGME49_chrIa	1700156	C	C	C	C	G	C	C	C	C	G	G	C	G	C	C	C	C	C	C	C	C	C	C	C	C	C	C	C	C	C	C	C	C	C	C	C	C	C	C	C	C	C	C	C	C	C	C	C
TGME49_chrIa	1700163	C	C	C	C	C	T	T	C	T	C	C	C	C	C	C	T	C	C	C	C	C	C	C	T	C	C	C	C	C	C	C	C	C	C	T	C	T	T	T	T	T	T	T	C	T	T	C	T
TGME49_chrIa	1700179	T	T	T	T	T	A	T	T	T	T	T	T	T	T	T	T	T	T	T	T	T	T	T	T	T	T	T	T	T	T	T	T	T	T	T	T	T	T	T	T	T	T	T	T	T	T	T	T
TGME49_chrIa	1700229	C	C	C	C	C	C	C	C	G	C	C	C	C	C	C	C	C	C	C	C	C	C	C	C	C	C	C	C	C	C	C	C	C	C	C	C	C	C	C	C	C	C	C	C	C	C	C	C
TGME49_chrIa	1700301	A	G	G	G	A	A	A	A	A	A	A	G	A	A	G	A	G	G	G	G	G	G	G	A	A	A	G	G	G	G	A	G	G	G	A	G	A	A	A	A	A	A	A	G	A	A	G	A
TGME49_chrIa	1700346	T	C	C	C	C	C	C	C	C	T	T	C	T	T	C	C	C	C	C	C	C	C	C	C	C	T	C	C	C	C	T	C	C	C	C	C	C	C	C	C	C	C	C	C	C	C	C	C
TGME49_chrIa	1700371	C	C	C	C	C	C	C	T	C	C	C	C	C	C	C	C	C	C	C	C	C	C	C	C	C	C	C	C	C	C	C	C	C	C	C	C	C	C	C	C	C	C	C	C	C	C	C	C
TGME49_chrIa	1700681	C	G	G	G	G	G	G	G	G	G	G	G	G	C	G	G	G	G	G	G	G	G	G	G	G	C	G	G	G	G	C	G	G	G	G	G	G	G	G	G	G	G	G	G	G	G	G	G
TGME49_chrIa	1700698	C	C	C	C	C	C	C	C	C	C	C	C	C	C	C	C	C	C	C	C	C	C	C	C	C	C	C	C	C	C	C	C	C	C	C	C	C	C	C	C	C	C	C	C	C	C	C	C
TGME49_chrIa	1700699	T	C	C	C	C	C	C	C	T	C	C	C	C	T	C	C	C	C	C	C	C	C	C	C	C	T	C	C	C	C	T	C	C	C	C	C	C	C	C	C	C	C	C	C	C	C	C	C
TGME49_chrIa	1700722	T	C	C	C	T	C	C	C	T	T	T	C	T	T	C	C	C	C	C	C	C	C	C	C	C	T	C	C	C	C	T	C	C	C	C	C	C	C	C	C	C	C	C	C	C	C	C	C
TGME49_chrIa	1701115	C	C	C	C	C	C	C	C	C	C	C	C	C	C	C	C	C	C	C	C	C	C	C	C	C	C	C	C	C	C	C	C	C	C	G	C	C	C	C	C	C	C	C	C	C	C	C	C
TGME49_chrIa	1701154	G	G	G	G	G	A	A	A	A	G	G	G	G	G	G	G	G	G	G	G	G	G	G	G	A	G	G	G	G	G	G	G	G	G	G	G	G	G	G	G	G	G	G	G	G	G	G	G
TGME49_chrIa	1701157	G	G	G	G	G	G	G	G	G	G	G	G	G	G	G	G	G	G	G	G	G	G	G	G	G	G	G	G	G	G	G	G	G	G	A	G	G	G	G	G	G	G	G	G	G	G	G	G
TGME49_chrIa	1701160	A	A	A	A	A	A	A	A	A	C	C	A	C	A	A	A	A	A	A	A	A	A	A	A	A	A	A	A	A	A	A	A	A	A	A	A	A	A	A	A	A	A	A	A	A	A	A	A
TGME49_chrIa	1701171	G	G	G	G	G	G	G	G	G	G	G	G	G	G	G	G	G	G	G	G	G	G	G	G	G	G	G	G	G	G	G	G	G	G	C	G	G	G	G	G	G	G	G	G	G	G	G	G
TGME49_chrIa	1701215	G	G	G	G	G	G	G	G	G	G	G	G	G	G	G	A	G	G	G	G	G	G	G	A	G	G	G	G	G	G	G	G	G	G	G	G	A	A	A	A	A	A	A	G	A	A	G	A
TGME49_chrIa	1701233	C	C	C	C	T	T	T	T	T	T	T	C	T	C	C	T	C	C	C	C	C	C	C	T	T	C	C	C	C	C	C	C	C	C	T	C	T	T	T	T	T	T	T	C	T	T	C	T
TGME49_chrIa	1701257	C	C	C	C	T	C	C	C	C	C	C	C	C	C	C	C	C	C	C	C	C	C	C	C	C	C	C	C	C	C	C	C	C	C	C	C	C	C	C	C	C	C	C	C	C	C	C	C
TGME49_chrIa	1701280	A	A	A	A	G	A	A	A	A	A	A	A	A	A	A	A	A	A	A	A	A	A	A	A	A	A	A	A	A	A	A	A	A	A	A	A	A	A	A	A	A	A	A	A	A	A	A	A
TGME49_chrIa	1701288	T	T	T	T	C	C	T	C	C	C	C	T	C	T	T	C	T	T	T	T	T	T	T	C	T	T	T	T	T	T	T	T	T	T	C	T	C	C	C	C	C	C	C	T	C	C	T	C
TGME49_chrIa	1701391	G	G	G	G	G	A	G	A	G	A	A	G	A	G	G	G	G	G	G	G	G	G	G	G	G	G	G	G	G	G	G	G	G	G	A	G	G	G	G	G	G	G	G	G	G	G	G	G
TGME49_chrIa	1701395	C	C	C	C	T	C	C	C	T	C	C	C	C	C	C	C	C	C	C	C	C	C	C	C	C	C	C	C	C	C	C	C	C	C	C	C	C	C	C	C	C	C	C	C	C	C	C	C
TGME49_chrIa	1701397	A	A	A	A	A	A	A	A	A	G	G	A	G	A	A	A	A	A	A	A	A	A	A	A	A	A	A	A	A	A	A	A	A	A	A	A	A	A	A	A	A	A	A	A	A	A	A	A
TGME49_chrIa	1701444	C	C	C	C	A	C	C	C	C	C	C	C	C	C	C	C	C	C	C	C	C	C	C	C	C	C	C	C	C	C	C	C	C	C	C	C	C	C	C	C	C	C	C	C	C	C	C	C
TGME49_chrIa	1701509	C	C	C	C	C	G	G	G	C	C	C	C	C	C	C	G	C	C	C	C	C	C	C	G	G	C	C	C	C	C	C	C	C	C	G	C	G	G	G	G	G	G	G	C	G	G	C	G
TGME49_chrIa	1702607	C	C	C	C	C	C	C	C	C	C	C	C	C	C	C	C	C	C	C	C	C	C	C	C	C	C	C	C	C	C	C	C	C	C	C	C	C	C	C	C	C	C	C	C	C	C	C	C
TGME49_chrIa	1703383	T	C	C	C	C	C	C	C	C	C	C	C	C	C	C	C	C	C	C	C	C	C	C	C	C	C	C	C	C	C	C	C	C	C	C	C	C	C	C	C	C	C	C	C	C	C	C	C
TGME49_chrIa	1703610	C	C	C	C	C	C	C	C	C	T	T	C	T	C	C	C	C	C	C	C	C	C	C	C	C	C	C	C	C	C	C	C	C	C	C	C	C	C	C	C	C	C	C	C	C	C	C	C
TGME49_chrIa	1703631	G	G	G	G	T	T	T	T	T	T	T	G	T	G	G	T	G	G	G	G	G	G	G	T	T	G	G	G	G	G	G	G	G	G	T	G	T	T	T	T	T	T	T	G	T	T	G	T
TGME49_chrIa	1703639	T	T	T	T	T	A	A	A	T	T	T	T	T	T	T	A	T	T	T	T	T	T	T	A	A	T	T	T	T	T	T	T	T	T	A	T	A	A	A	A	A	A	A	T	A	A	T	A
TGME49_chrIa	1703656	A	A	A	A	A	A	A	A	A	A	A	A	A	A	A	A	A	A	A	A	A	A	A	A	A	A	A	A	A	A	A	A	A	A	A	A	A	A	A	A	A	A	A	A	A	A	A	A
TGME49_chrIa	1703680	A	A	A	A	A	A	A	A	A	A	A	A	A	A	A	A	A	A	A	A	A	A	A	A	A	A	A	A	A	A	A	A	A	A	T	A	A	A	A	A	A	A	A	A	A	A	A	A
TGME49_chrIa	1703684	C	T	T	T	T	T	T	T	T	T	T	T	T	T	T	T	T	T	T	T	T	T	T	T	T	T	T	T	T	T	C	T	T	T	T	T	T	T	T	T	T	T	T	T	T	T	T	T
TGME49_chrIa	1703718	A	T	T	T	A	A	A	A	A	A	A	T	A	A	T	A	T	T	T	T	T	T	T	A	A	A	T	T	T	T	A	T	T	T	A	T	A	A	A	A	A	A	A	T	A	A	T	A
TGME49_chrIa	1703726	A	A	A	A	A	A	A	A	G	A	A	A	A	A	A	A	A	A	A	A	A	A	A	A	A	A	A	A	A	A	A	A	A	A	A	A	A	A	A	A	A	A	A	A	A	A	A	A
TGME49_chrIa	1703771	G	G	G	G	A	G	G	G	G	A	A	G	A	G	G	G	G	G	G	G	G	G	G	G	G	G	G	G	G	G	G	G	G	G	G	G	G	G	G	G	G	G	G	G	G	G	G	G
TGME49_chrIa	1703804	T	T	T	T	T	C	C	C	T	T	T	T	T	T	T	C	T	T	T	T	T	T	T	C	C	T	T	T	T	T	T	T	T	T	C	T	C	C	C	C	C	C	C	T	C	C	T	C
TGME49_chrIa	1703836	G	G	G	G	C	C	C	C	C	C	C	G	C	G	G	C	G	G	G	G	G	G	G	C	C	G	G	G	G	G	G	G	G	G	C	G	C	C	C	C	C	C	C	G	C	C	G	C
TGME49_chrIa	1703858	T	T	T	T	C	C	C	C	C	C	C	T	C	T	T	C	T	T	T	T	T	T	T	C	C	T	T	T	T	T	T	T	T	T	C	T	C	C	C	C	C	C	C	T	C	C	T	C
TGME49_chrIa	1703866	T	T	T	T	A	A	A	A	A	A	A	T	A	T	T	A	T	T	T	T	T	T	T	A	A	T	T	T	T	T	T	T	T	T	A	T	A	A	A	A	A	A	A	T	A	A	T	A
TGME49_chrIa	1703902	A	A	A	A	A	G	G	G	A	A	A	A	A	A	A	G	A	A	A	A	A	A	A	G	G	A	A	A	A	A	A	A	A	A	G	A	G	G	G	G	G	G	G	A	G	G	A	G
TGME49_chrIa	1703988	A	A	A	A	A	G	G	G	A	A	A	A	A	A	A	G	A	A	A	A	A	A	A	G	G	A	A	A	A	A	A	A	A	A	G	A	G	G	G	G	G	G	G	A	G	G	A	G
TGME49_chrIa	1704779	A	A	A	A	A	T	T	T	A	A	A	A	A	A	A	T	A	A	A	A	A	A	A	T	T	A	A	A	A	A	A	A	A	A	T	A	T	T	T	T	T	T	T	A	T	T	A	T
TGME49_chrIa	1705281	C	C	C	C	C	C	C	C	T	C	C	C	C	C	C	C	C	C	C	C	C	C	C	C	C	C	C	C	C	C	C	C	C	C	C	C	C	C	C	C	C	C	C	C	C	C	C	C
TGME49_chrIa	1705291	C	C	C	C	C	C	C	C	T	C	C	C	C	C	C	C	C	C	C	C	C	C	C	C	C	C	C	C	C	C	C	C	C	C	C	C	C	C	C	C	C	C	C	C	C	C	C	C
TGME49_chrIa	1705293	T	T	T	T	C	C	C	C	T	C	C	T	C	T	T	C	T	T	T	T	T	T	T	C	C	T	T	T	T	T	T	T	T	T	C	T	C	C	C	C	C	C	C	T	C	C	T	C
TGME49_chrIa	1705508	G	G	G	G	G	G	G	G	G	G	G	G	G	G	G	G	G	G	G	G	G	G	G	G	G	G	G	G	G	G	G	G	G	G	G	G	G	G	G	G	G	G	G	G	G	G	G	G
TGME49_chrIa	1705561	C	C	C	C	C	C	C	C	C	C	C	C	C	C	C	C	C	C	C	C	C	C	C	C	C	C	C	C	C	C	A	C	C	C	C	C	C	C	C	C	C	C	C	C	C	C	C	C
TGME49_chrIa	1705565	G	G	G	G	G	G	G	G	A	G	G	G	G	G	G	G	G	G	G	G	G	G	G	G	G	G	G	G	G	G	G	G	G	G	G	G	G	G	G	G	G	G	G	G	G	G	G	G
TGME49_chrIa	1705614	C	C	C	C	A	A	A	A	C	A	A	C	A	C	C	A	C	C	C	C	C	C	C	A	A	C	C	C	C	C	C	C	C	C	A	C	A	A	A	A	A	A	A	C	A	A	C	A
TGME49_chrIa	1705625	T	T	T	T	C	C	C	C	C	C	C	T	C	T	T	C	T	T	T	T	T	T	T	C	C	T	T	T	T	T	T	T	T	T	C	T	C	C	C	C	C	C	C	T	C	C	T	C
TGME49_chrIa	1705654	A	A	A	A	A	A	A	A	G	A	A	A	A	A	A	A	A	A	A	A	A	A	A	A	A	A	A	A	A	A	A	A	A	A	A	A	A	A	A	A	A	A	A	A	A	A	A	A
TGME49_chrIa	1705666	A	A	A	A	A	G	G	G	A	A	A	A	A	A	A	G	A	A	A	A	A	A	A	G	G	A	A	A	A	A	A	A	A	A	G	A	G	G	G	G	G	G	G	A	G	G	A	G
TGME49_chrIa	1705681	G	G	G	G	A	G	G	G	G	A	A	G	A	G	G	G	G	G	G	G	G	G	G	G	G	G	G	G	G	G	G	G	G	G	G	G	G	G	G	G	G	G	G	G	G	G	G	G
TGME49_chrIa	1705773	A	A	A	A	A	A	G	A	G	A	A	A	A	A	A	G	A	A	A	A	A	A	A	G	G	A	A	A	A	A	A	A	A	A	A	A	G	G	G	G	G	G	G	A	G	G	A	G
TGME49_chrIa	1705802	C	C	C	C	C	C	G	C	G	C	C	C	C	C	C	G	C	C	C	C	C	C	C	G	G	C	C	C	C	C	C	C	C	C	C	C	G	G	G	G	G	G	G	C	G	G	C	G
TGME49_chrIa	1705818	C	G	G	G	G	G	G	G	G	G	G	G	G	C	G	G	G	G	G	G	G	G	G	G	G	C	G	G	G	G	C	G	G	G	G	G	G	G	G	G	G	G	G	G	G	G	G	G
TGME49_chrIa	1705829	G	G	G	G	G	G	G	G	G	G	G	G	G	G	G	G	G	G	G	G	G	G	G	G	G	G	G	G	G	G	G	G	G	G	G	G	G	G	G	G	G	G	G	G	G	G	G	G
TGME49_chrIa	1705830	G	G	G	G	G	G	G	G	G	G	G	G	G	G	G	G	G	G	G	G	G	G	G	G	G	G	G	G	G	G	G	G	G	G	G	G	G	G	G	G	G	G	G	G	G	G	G	G
TGME49_chrIa	1705846	G	A	A	A	G	G	G	G	G	G	G	A	G	G	A	G	A	A	A	A	A	A	A	G	G	G	A	A	A	A	G	A	A	A	G	A	G	G	G	G	G	G	G	A	G	G	A	G
TGME49_chrIa	1705902	G	G	G	G	G	G	A	G	G	G	G	G	G	G	G	A	G	G	G	G	G	G	G	A	A	G	G	G	G	G	G	G	G	G	G	G	A	A	A	A	A	A	A	G	A	A	G	A
TGME49_chrIa	1705943	G	T	T	T	G	G	G	G	G	G	G	T	G	G	T	G	T	T	T	T	T	T	T	G	G	G	T	T	T	T	G	T	T	T	G	T	G	G	G	G	G	G	G	T	G	G	T	G
TGME49_chrIa	1705947	G	G	G	G	C	C	C	C	C	C	C	G	C	G	G	C	G	G	G	G	G	G	G	C	C	G	G	G	G	G	G	G	G	G	C	G	C	C	C	C	C	C	C	G	C	C	G	C
TGME49_chrIa	1706207	C	T	T	T	T	T	T	T	T	T	T	T	T	C	T	T	T	T	T	T	T	T	T	T	T	C	T	T	T	T	C	T	T	T	T	T	T	T	T	T	T	T	T	T	T	T	T	T
TGME49_chrIa	1706213	C	C	C	C	C	C	C	C	C	C	C	C	C	T	C	C	C	C	C	C	C	C	C	C	C	T	C	C	C	C	C	C	C	C	C	C	C	C	C	C	C	C	C	C	C	C	C	C
TGME49_chrIa	1706293	G	G	G	G	G	G	G	G	G	G	G	G	G	G	G	G	G	G	G	G	G	G	G	G	G	G	G	G	G	G	G	G	G	G	G	G	G	G	G	G	G	G	G	G	G	G	G	G
TGME49_chrIa	1706297	G	G	G	G	A	A	A	A	G	A	A	G	A	G	G	A	G	G	G	G	G	G	G	A	A	G	G	G	G	G	G	G	G	G	A	G	A	A	A	A	A	A	A	G	A	A	G	A
TGME49_chrIa	1706420	A	A	A	A	G	G	G	G	G	G	G	A	G	A	A	G	A	A	A	A	A	A	A	G	G	A	A	A	A	A	A	A	A	A	G	A	G	G	G	G	G	G	G	A	G	G	A	G
TGME49_chrIa	1706461	G	T	T	T	T	T	T	T	T	T	T	T	T	G	T	T	T	T	T	T	T	T	T	T	T	G	T	T	T	T	G	T	T	T	T	T	T	T	T	T	T	T	T	T	T	T	T	T
TGME49_chrIa	1706468	A	A	A	A	A	G	G	G	A	A	A	A	A	A	A	G	A	A	A	A	A	A	A	G	G	A	A	A	A	A	A	A	A	A	G	A	G	G	G	G	G	G	G	A	G	G	A	G
TGME49_chrIa	1706904	C	C	C	C	C	G	G	G	C	C	C	C	C	C	C	G	C	C	C	C	C	C	C	G	G	C	C	C	C	C	C	C	C	C	G	C	G	G	G	G	G	G	G	C	G	G	C	G
TGME49_chrIa	1706919	A	A	A	A	A	A	A	A	A	A	A	A	A	A	A	A	A	A	A	A	A	A	A	A	A	A	A	A	A	A	A	A	A	A	A	A	A	A	A	A	A	A	A	A	A	A	A	A
TGME49_chrIa	1706940	T	T	T	T	G	G	G	G	G	G	G	T	G	T	T	G	T	T	T	T	T	T	T	G	G	T	T	T	T	T	T	T	T	T	G	T	G	G	G	G	G	G	G	T	G	G	T	G
TGME49_chrIa	1707103	C	C	C	C	T	C	C	C	C	T	T	C	T	C	C	C	C	C	C	C	C	C	C	C	C	C	C	C	C	C	C	C	C	C	C	C	C	C	C	C	C	C	C	C	C	C	C	C
TGME49_chrIa	1707107	G	G	G	G	G	G	G	G	G	G	G	G	G	G	G	G	G	G	G	G	G	G	G	G	G	A	G	G	G	G	G	G	G	G	G	G	G	G	G	G	G	G	G	G	G	G	G	G
TGME49_chrIa	1707112	G	G	G	G	T	T	T	T	G	T	T	G	T	G	G	T	G	G	G	G	G	G	G	T	G	G	G	G	G	G	G	G	G	G	T	G	T	T	T	T	T	T	T	G	T	T	G	T
TGME49_chrIa	1707146	G	G	G	G	T	T	T	T	T	T	T	G	T	G	G	T	G	G	G	G	G	G	G	T	T	G	G	G	G	G	G	G	G	G	T	G	T	T	T	T	T	T	T	G	T	T	G	T
TGME49_chrIa	1707153	C	A	A	A	A	A	A	A	A	A	A	A	A	A	A	A	A	A	A	A	A	A	A	A	G	A	A	A	A	A	C	A	A	A	A	A	A	A	A	A	A	A	A	A	A	A	A	A
TGME49_chrIa	1707261	A	A	A	A	A	A	A	A	C	A	A	A	A	A	A	A	A	A	A	A	A	A	A	A	A	A	A	A	A	A	A	A	A	A	A	A	A	A	A	A	A	A	A	A	A	A	A	A
TGME49_chrIa	1707279	A	A	A	A	A	A	A	A	A	A	A	A	A	G	A	A	A	A	A	A	A	A	A	A	A	A	A	A	A	A	A	A	A	A	A	A	A	A	A	A	A	A	A	A	A	A	A	A
TGME49_chrIa	1707296	C	C	C	C	C	C	C	C	C	C	C	C	C	C	C	C	C	C	C	C	C	C	C	C	C	C	C	C	C	C	C	C	C	C	C	C	C	C	C	C	C	C	C	C	C	C	C	C
TGME49_chrIa	1707333	T	T	T	T	C	C	C	C	C	C	C	T	C	T	T	C	T	T	T	T	T	T	T	C	C	T	T	T	T	T	T	T	T	T	C	T	C	C	C	C	C	C	C	T	C	C	T	C
TGME49_chrIa	1707339	T	T	T	T	T	T	T	T	T	T	T	T	T	C	T	T	T	T	T	T	T	T	T	T	T	T	T	T	T	T	T	T	T	T	T	T	T	T	T	T	T	T	T	T	T	T	T	T
TGME49_chrIa	1707362	T	T	T	T	T	T	A	T	T	T	T	T	T	T	T	T	T	T	T	T	T	T	T	T	T	T	T	T	T	T	T	T	T	T	T	T	T	T	T	T	T	T	T	T	T	T	T	T
TGME49_chrIa	1707377	A	A	A	A	A	A	G	A	A	A	A	A	A	A	A	A	A	A	A	A	A	A	A	A	A	A	A	A	A	A	A	A	A	A	A	A	A	A	A	A	A	A	A	A	A	A	A	A
TGME49_chrIa	1707386	C	C	C	C	G	C	C	C	C	C	C	C	G	C	C	C	C	C	C	C	C	C	C	C	G	C	C	C	C	C	C	C	C	C	C	C	C	C	C	C	C	C	C	C	C	C	C	C
TGME49_chrIa	1707396	A	A	A	A	A	A	C	A	A	C	C	A	A	A	A	C	A	A	A	A	A	A	A	C	A	A	A	A	A	A	A	A	A	A	A	A	C	C	C	C	C	C	C	A	C	C	A	C
TGME49_chrIa	1707397	T	T	T	T	A	A	A	A	A	A	A	T	A	T	T	A	T	T	T	T	T	T	T	A	A	T	T	T	T	T	T	T	T	T	A	T	A	A	A	A	A	A	A	T	A	A	T	A
TGME49_chrIa	1707770	T	T	T	T	T	C	C	C	C	C	C	T	C	T	T	C	T	T	T	T	T	T	T	T	T	T	T	T	T	T	T	T	T	T	T	T	C	C	C	C	C	C	C	T	C	C	T	C
TGME49_chrIa	1707896	A	G	G	G	A	A	A	A	A	A	A	G	A	G	G	A	G	G	G	G	G	G	G	A	A	A	G	G	G	G	A	G	G	G	A	G	A	A	A	A	A	A	A	G	A	A	G	A
TGME49_chrIa	1707923	G	G	G	G	G	G	G	G	A	G	G	G	G	G	G	G	G	G	G	G	G	G	G	G	G	G	G	G	G	G	G	G	G	G	G	G	G	G	G	G	G	G	G	G	G	G	G	G
TGME49_chrIa	1707968	A	G	G	G	A	A	A	A	A	A	A	G	A	A	G	A	G	G	G	G	G	G	G	A	A	A	G	G	G	G	A	G	G	G	A	G	A	A	A	A	A	A	A	G	A	A	G	A
TGME49_chrIa	1707983	C	C	C	C	C	C	C	C	C	C	C	C	C	C	C	A	C	C	C	C	C	C	C	A	C	C	C	C	C	C	C	C	C	C	C	C	A	A	A	A	A	A	A	C	A	A	C	A
TGME49_chrIa	1708381	A	A	A	A	A	A	A	A	A	A	A	A	A	A	A	A	A	A	A	A	A	A	A	G	A	A	A	A	A	A	A	A	A	A	A	A	A	A	A	A	A	A	A	A	A	A	A	A
TGME49_chrIa	1708393	T	T	T	T	C	C	C	C	C	C	C	T	C	T	T	C	T	T	T	T	T	T	T	C	C	T	T	T	T	T	T	T	T	T	C	T	C	C	C	C	C	C	C	T	C	C	T	C
TGME49_chrIa	1708469	C	C	C	C	C	G	C	C	C	C	C	C	C	C	C	C	C	C	C	C	C	C	C	C	C	C	C	C	C	C	C	C	C	C	G	C	C	C	C	C	C	C	C	C	C	C	C	C
TGME49_chrIa	1708476	G	G	G	G	G	G	G	G	G	G	G	G	G	C	G	G	G	G	G	G	G	G	G	G	G	G	G	G	G	G	G	G	G	G	G	G	G	G	G	G	G	G	G	G	G	G	G	G
TGME49_chrIa	1708490	A	A	A	A	A	A	A	A	G	A	A	A	A	A	A	A	A	A	A	A	A	A	A	G	A	A	A	A	A	A	A	A	A	A	A	A	A	A	A	A	A	A	A	A	A	A	A	A
TGME49_chrIa	1708508	C	C	C	C	C	C	G	G	G	C	C	C	C	C	C	G	C	C	C	C	C	C	C	C	G	G	C	C	C	C	C	C	C	C	G	C	G	G	G	G	G	G	G	C	G	G	C	G
TGME49_chrIa	1708653	G	G	G	G	C	G	G	G	G	G	G	G	G	G	G	G	G	G	G	G	G	G	G	G	G	G	G	G	G	G	G	G	G	G	G	G	G	G	G	G	G	G	G	G	G	G	G	G
TGME49_chrIa	1708686	T	T	T	T	T	T	T	T	T	T	T	T	T	T	T	G	T	T	T	T	T	T	T	T	T	T	T	T	T	T	T	T	T	T	T	T	G	G	G	G	G	G	G	T	G	G	T	G
TGME49_chrIa	1708706	G	T	T	T	G	G	G	G	G	G	G	T	G	G	T	G	T	T	T	T	T	T	T	G	G	G	T	T	T	T	G	T	T	T	G	T	G	G	G	G	G	G	G	T	G	G	T	G
TGME49_chrIa	1708734	G	G	G	G	G	G	G	G	G	G	G	G	G	G	G	G	G	G	G	G	G	G	G	G	A	G	G	G	G	G	G	G	G	G	G	G	G	G	G	G	G	G	G	G	G	G	G	G
TGME49_chrIa	1708752	C	T	T	T	T	C	T	C	C	C	C	T	C	T	T	C	T	T	T	T	T	T	T	C	C	T	T	T	T	T	C	T	T	T	C	T	C	C	C	C	C	C	C	T	C	C	T	C
TGME49_chrIa	1708755	G	G	G	G	G	G	G	G	G	G	G	G	G	G	G	G	G	G	G	G	G	G	G	G	G	G	G	G	G	G	G	G	G	G	G	G	G	G	G	G	G	G	G	G	G	G	G	G
TGME49_chrIa	1708870	G	G	G	G	G	G	G	G	C	G	G	G	G	G	G	G	G	G	G	G	G	G	G	G	G	G	G	G	G	G	G	G	G	G	G	G	G	G	G	G	G	G	G	G	G	G	G	G
TGME49_chrIa	1708880	A	A	A	A	G	A	A	A	A	G	G	A	G	A	A	A	A	A	A	A	A	A	A	A	A	A	A	A	A	A	A	A	A	A	A	A	A	A	A	A	A	A	A	A	A	A	A	A
TGME49_chrIa	1708909	G	G	G	G	C	G	G	G	G	C	C	G	C	G	G	G	G	G	G	G	G	G	G	C	G	G	G	G	G	G	G	G	G	G	G	G	G	G	G	G	G	G	G	G	G	G	G	G
TGME49_chrIa	1708928	G	G	G	G	G	G	G	G	G	G	G	G	G	G	G	G	G	G	G	G	G	G	G	G	A	G	G	G	G	G	G	G	G	G	G	G	G	G	G	G	G	G	G	G	G	G	G	G
TGME49_chrIa	1708930	T	T	T	T	T	T	C	T	T	T	T	T	T	T	T	T	T	T	T	T	T	T	T	T	T	T	T	T	T	T	T	T	T	T	T	T	T	T	T	T	T	T	T	T	T	T	T	T
TGME49_chrIa	1708934	G	G	G	G	A	G	G	G	G	A	A	G	A	G	G	G	G	G	G	G	G	G	G	A	G	G	G	G	G	G	G	G	G	G	G	G	G	G	G	G	G	G	G	G	G	G	G	G
TGME49_chrIa	1708949	A	A	A	A	A	A	G	A	A	A	A	A	A	A	A	A	A	A	A	A	A	A	A	A	A	A	A	A	A	A	A	A	A	A	A	A	A	A	A	A	A	A	A	A	A	A	A	A
TGME49_chrIa	1709029	T	T	T	T	T	T	T	T	T	T	T	T	T	T	T	T	T	T	T	T	T	T	T	T	T	T	T	T	T	T	T	T	T	T	T	T	T	T	T	T	T	T	T	T	T	T	T	T
TGME49_chrIa	1709075	A	A	A	A	A	A	A	A	A	A	A	A	A	A	A	A	A	A	A	A	A	A	A	A	G	A	A	A	A	A	A	A	A	A	A	A	A	A	A	A	A	A	A	A	A	A	A	A
TGME49_chrIa	1709143	T	T	T	T	T	T	T	T	T	T	T	T	T	T	T	T	T	T	T	T	T	T	T	T	T	T	T	T	T	T	T	T	T	T	T	T	T	T	T	T	T	T	T	T	T	T	T	T
TGME49_chrIa	1709152	A	A	A	A	A	A	A	A	A	G	G	A	A	A	A	A	A	A	A	A	A	A	A	A	A	A	A	A	A	A	A	A	A	A	A	A	A	A	A	A	A	A	A	A	A	A	A	A
TGME49_chrIa	1709227	G	G	G	G	G	G	A	G	G	G	G	G	G	G	G	G	G	G	G	G	G	G	G	A	G	G	G	G	G	G	G	G	G	G	G	G	G	G	G	G	G	G	G	G	G	G	G	G
TGME49_chrIa	1709293	G	G	G	G	G	G	G	G	G	G	G	G	G	A	G	G	G	G	G	G	G	G	G	G	G	G	G	G	G	G	G	G	G	G	G	G	G	G	G	G	G	G	G	G	G	G	G	G
TGME49_chrIa	1709300	T	T	T	T	C	T	T	T	T	C	C	T	C	T	T	C	T	T	T	T	T	T	T	T	C	T	T	T	T	T	T	T	T	T	T	T	C	C	C	C	C	C	C	T	C	C	T	C
TGME49_chrIa	1709310	G	G	G	G	G	A	A	A	A	G	G	G	G	G	G	G	G	G	G	G	G	G	G	G	G	G	G	G	G	G	G	G	G	G	G	G	G	G	G	G	G	G	G	G	G	G	G	G
TGME49_chrIa	1709311	A	A	A	A	A	G	A	A	A	A	A	A	A	A	A	A	A	A	A	A	A	A	A	A	A	A	A	A	A	A	A	A	A	A	A	A	A	A	A	A	A	A	A	A	A	A	A	A
TGME49_chrIa	1709400	T	T	T	T	T	T	T	T	T	T	T	T	T	T	T	T	T	T	T	T	T	T	T	C	T	T	T	T	T	T	T	T	T	T	T	T	T	T	T	T	T	T	T	T	T	T	T	T
TGME49_chrIa	1709409	A	A	A	A	A	A	A	A	A	C	C	A	C	A	A	C	A	A	A	A	A	A	A	A	A	A	A	A	A	A	A	A	A	A	A	A	C	C	C	C	C	C	C	A	C	C	A	C
TGME49_chrIa	1709445	G	G	G	G	A	A	A	G	G	G	G	G	G	G	G	G	G	G	G	G	G	G	G	G	A	G	G	G	G	G	G	G	G	G	A	G	G	G	G	G	G	G	G	G	G	G	G	G
TGME49_chrIa	1709483	T	T	T	T	T	T	T	T	T	T	T	T	T	T	T	T	T	T	T	T	T	T	T	G	T	T	T	T	T	T	T	T	T	T	T	T	T	T	T	T	T	T	T	T	T	T	T	T
TGME49_chrIa	1709486	G	G	G	G	G	G	G	G	G	G	G	G	G	G	G	G	G	G	G	G	G	G	G	G	G	G	G	G	G	G	G	G	G	G	A	G	G	G	G	G	G	G	G	G	G	G	G	G
TGME49_chrIa	1709606	G	G	G	G	G	G	G	G	G	G	G	G	G	G	G	G	G	G	G	G	G	G	G	G	G	G	G	G	G	G	G	G	G	G	G	G	G	G	G	G	G	G	G	G	G	G	G	G
TGME49_chrIa	1709607	A	A	A	A	C	A	A	A	C	A	A	A	A	A	A	C	A	A	A	A	A	A	A	A	A	A	A	A	A	A	A	A	A	A	A	A	C	C	C	C	C	C	C	A	C	C	A	C
TGME49_chrIa	1709610	G	G	G	G	G	G	G	G	G	G	G	G	G	G	G	G	G	G	G	G	G	G	G	A	G	G	G	G	G	G	G	G	G	G	G	G	G	G	G	G	G	G	G	G	G	G	G	G
TGME49_chrIa	1709622	C	C	C	C	C	C	C	C	C	C	C	C	C	T	C	C	C	C	C	C	C	C	C	C	C	C	C	C	C	C	C	C	C	C	C	C	C	C	C	C	C	C	C	C	C	C	C	C
TGME49_chrIa	1709625	C	C	C	C	C	C	C	C	C	C	C	C	C	C	C	C	C	C	C	C	C	C	C	T	C	C	C	C	C	C	C	C	C	C	C	C	C	C	C	C	C	C	C	C	C	C	C	C
TGME49_chrIa	1709634	C	C	C	C	C	T	T	T	C	C	C	C	C	C	C	C	C	C	C	C	C	C	C	C	T	C	C	C	C	C	C	C	C	C	T	C	C	C	C	C	C	C	C	C	C	C	C	C
TGME49_chrIa	1709647	C	C	C	C	C	T	T	T	C	C	C	C	C	C	C	C	C	C	C	C	C	C	C	C	T	C	C	C	C	C	C	C	C	C	T	C	C	C	C	C	C	C	C	C	C	C	C	C
TGME49_chrIa	1709728	T	T	T	T	T	G	G	T	T	T	T	T	T	T	T	G	T	T	T	T	T	T	T	T	T	T	T	T	T	T	T	T	T	T	T	T	G	G	G	G	G	G	G	T	G	G	T	G
TGME49_chrIa	1709729	G	G	G	G	G	G	T	G	G	G	G	G	G	G	G	G	G	G	G	G	G	G	G	G	G	G	G	G	G	G	G	G	G	G	G	G	G	G	G	G	G	G	G	G	G	G	G	G
TGME49_chrIa	1709740	A	A	A	A	C	A	A	A	C	C	C	A	C	A	A	A	A	A	A	A	A	A	A	A	A	A	A	A	A	A	A	A	A	A	C	A	A	A	A	A	A	A	A	A	A	A	A	A
TGME49_chrIa	1709746	C	C	C	C	C	C	C	C	C	C	C	C	C	C	C	C	C	C	C	C	C	C	C	C	C	C	C	C	C	C	C	C	C	C	G	C	C	C	C	C	C	C	C	C	C	C	C	C
TGME49_chrIa	1709851	G	A	A	A	A	A	A	A	A	A	A	A	A	A	A	A	A	A	A	A	A	A	A	A	A	A	A	A	A	A	A	A	A	A	A	A	A	A	A	A	A	A	A	A	A	A	A	A
TGME49_chrIa	1709888	A	A	A	A	A	A	A	A	A	A	A	A	A	A	A	G	A	A	A	A	A	A	A	A	G	A	A	A	A	A	A	A	A	A	A	A	G	G	G	G	G	G	G	A	G	G	A	G
TGME49_chrIa	1709890	T	C	C	C	C	C	C	C	C	C	C	C	C	C	C	C	C	C	C	C	C	C	C	C	C	C	C	C	C	C	T	C	C	C	C	C	C	C	C	C	C	C	C	C	C	C	C	C
TGME49_chrIa	1709915	C	C	C	C	C	C	T	C	C	C	C	C	T	C	C	C	C	C	C	C	C	C	C	C	C	C	C	C	C	C	C	C	C	C	C	C	C	C	C	C	C	C	C	C	C	C	C	C
TGME49_chrIa	1709947	A	A	A	A	A	A	A	A	A	A	A	A	A	A	A	G	A	A	A	A	A	A	A	A	A	A	A	A	A	A	A	A	A	A	A	A	G	G	G	G	G	G	G	A	G	G	A	G
TGME49_chrIa	1709963	C	C	C	C	C	C	C	C	C	C	C	C	C	C	C	T	C	C	C	C	C	C	C	C	C	C	C	C	C	C	C	C	C	C	C	C	T	T	T	T	T	T	T	C	T	T	C	T
TGME49_chrIa	1709972	G	G	G	G	G	A	G	A	A	G	G	G	A	G	G	G	G	G	G	G	G	G	G	A	A	G	G	G	G	G	G	G	G	G	G	G	G	G	G	G	G	G	G	G	G	G	G	G
TGME49_chrIa	1710005	C	A	A	A	A	A	A	A	A	A	A	A	A	A	A	A	A	A	A	A	A	A	A	A	A	A	A	A	A	A	C	A	A	A	A	A	A	A	A	A	A	A	A	A	A	A	A	A
TGME49_chrIa	1710014	C	C	C	C	C	C	C	C	C	C	C	C	C	C	C	C	C	C	C	C	C	C	C	C	A	C	C	C	C	C	C	C	C	C	C	C	C	C	C	C	C	C	C	C	C	C	C	C
TGME49_chrIa	1710019	T	C	C	C	C	C	C	C	C	C	C	C	C	C	C	C	C	C	C	C	C	C	C	C	C	C	C	C	C	C	T	C	C	C	C	C	C	C	C	C	C	C	C	C	C	C	C	C
TGME49_chrIa	1710022	C	C	C	C	C	C	C	C	G	C	C	C	C	C	C	C	C	C	C	C	C	C	C	C	C	C	C	C	C	C	C	C	C	C	C	C	C	C	C	C	C	C	C	C	C	C	C	C
TGME49_chrIa	1710032	C	C	C	C	C	C	C	C	T	T	T	C	C	C	C	C	C	C	C	C	C	C	C	C	C	C	C	C	C	C	C	C	C	C	C	C	C	C	C	C	C	C	C	C	C	C	C	C
TGME49_chrIa	1710047	T	T	T	T	T	T	T	T	T	T	T	T	C	T	T	T	T	T	T	T	T	T	T	T	T	T	T	T	T	T	T	T	T	T	T	T	T	T	T	T	T	T	T	T	T	T	T	T
TGME49_chrIa	1710053	T	T	T	T	T	T	T	C	C	T	T	T	T	T	T	T	T	T	T	T	T	T	T	T	T	T	T	T	T	T	T	T	T	T	T	T	T	T	T	T	T	T	T	T	T	T	T	T
TGME49_chrIa	1710057	C	C	C	C	C	C	C	C	C	C	C	C	C	T	C	C	C	C	C	C	C	C	C	C	C	T	C	C	C	C	C	C	C	C	C	C	C	C	C	C	C	C	C	C	C	C	C	C
TGME49_chrIa	1710125	C	G	G	G	C	C	C	C	C	C	C	G	C	G	G	C	G	G	G	G	G	G	G	C	C	G	G	G	G	G	C	G	G	G	C	G	C	C	C	C	C	C	C	G	C	C	G	C
TGME49_chrIa	1710175	C	C	C	C	C	C	C	C	C	C	C	C	T	C	C	C	C	C	C	C	C	C	C	C	C	C	C	C	C	C	C	C	C	C	C	C	C	C	C	C	C	C	C	C	C	C	C	C
TGME49_chrIa	1710182	C	G	G	G	G	G	G	G	G	G	G	G	G	G	G	G	G	G	G	G	G	G	G	G	C	G	G	G	G	G	C	G	G	G	G	G	G	G	G	G	G	G	G	G	G	G	G	G
TGME49_chrIa	1710183	A	A	A	A	A	A	G	A	A	A	A	A	A	A	A	A	A	A	A	A	A	A	A	A	A	A	A	A	A	A	A	A	A	A	A	A	A	A	A	A	A	A	A	A	A	A	A	A
TGME49_chrIa	1710199	C	C	C	C	C	C	T	C	C	C	C	C	T	C	C	C	C	C	C	C	C	C	C	C	C	C	C	C	C	C	C	C	C	C	C	C	C	C	C	C	C	C	C	C	C	C	C	C
TGME49_chrIa	1710250	G	G	G	G	G	G	G	G	G	T	T	G	T	G	G	G	G	G	G	G	G	G	G	G	G	G	G	G	G	G	G	G	G	G	G	G	G	G	G	G	G	G	G	G	G	G	G	G
TGME49_chrIa	1710316	C	A	A	A	A	A	A	A	A	A	A	A	A	A	A	A	A	A	A	A	A	A	A	A	A	A	A	A	A	A	C	A	A	A	A	A	A	A	A	A	A	A	A	A	A	A	A	A
TGME49_chrIa	1710325	C	C	C	C	C	C	C	C	C	C	C	C	C	C	C	C	C	C	C	C	C	C	C	C	T	C	C	C	C	C	C	C	C	C	C	C	C	C	C	C	C	C	C	C	C	C	C	C
TGME49_chrIa	1710327	A	G	G	G	A	A	A	A	A	A	A	G	A	G	G	A	G	G	G	G	G	G	G	A	A	G	G	G	G	G	A	G	G	G	A	G	A	A	A	A	A	A	A	G	A	A	G	A
TGME49_chrIa	1710341	C	T	T	T	T	T	T	T	T	T	T	T	T	T	T	T	T	T	T	T	T	T	T	T	T	T	T	T	T	T	C	T	T	T	T	T	T	T	T	T	T	T	T	T	T	T	T	T
TGME49_chrIa	1710358	C	A	A	A	C	C	C	C	C	C	C	A	C	A	A	C	A	A	A	A	A	A	A	C	C	A	A	A	A	A	C	A	A	A	C	A	C	C	C	C	C	C	C	A	C	C	A	C
TGME49_chrIa	1710370	T	T	T	T	T	T	T	T	T	T	T	T	T	T	T	T	T	T	T	T	T	T	T	T	T	T	T	T	T	T	T	T	T	T	T	T	T	T	T	T	T	T	T	T	T	T	T	T
TGME49_chrIa	1710392	C	C	C	C	C	C	A	C	C	C	C	C	C	C	C	C	C	C	C	C	C	C	C	C	C	C	C	C	C	C	C	C	C	C	C	C	C	C	C	C	C	C	C	C	C	C	C	C
TGME49_chrIa	1710395	C	C	C	C	C	T	T	T	T	C	C	C	C	C	C	T	C	C	C	C	C	C	C	T	T	C	C	C	C	C	C	C	C	C	T	C	T	T	T	T	T	T	T	C	T	T	C	T
TGME49_chrIa	1710397	T	T	T	T	T	C	T	C	T	T	T	T	T	T	T	C	T	T	T	T	T	T	T	T	T	T	T	T	T	T	T	T	T	T	T	T	C	C	C	C	C	C	C	T	C	C	T	C
TGME49_chrIa	1710844	C	C	C	C	C	C	C	C	T	C	C	C	C	C	C	C	C	C	C	C	C	C	C	T	C	C	C	C	C	C	C	C	C	C	C	C	C	C	C	C	C	C	C	C	C	C	C	C
TGME49_chrIa	1710858	A	G	G	G	A	A	A	A	A	A	A	G	A	G	G	A	G	G	G	G	G	G	G	A	A	G	G	G	G	G	A	G	G	G	A	G	A	A	A	A	A	A	A	G	A	A	G	A
TGME49_chrIa	1711157	C	C	C	C	C	T	C	T	C	C	C	C	C	C	C	T	C	C	C	C	C	C	C	T	C	C	C	C	C	C	C	C	C	C	T	C	T	T	T	T	T	T	T	C	T	T	C	T
TGME49_chrIa	1711228	C	T	T	T	T	T	T	T	T	T	T	T	T	T	T	T	T	T	T	T	T	T	T	T	T	T	T	T	T	T	C	T	T	T	T	T	T	T	T	T	T	T	T	T	T	T	T	T
TGME49_chrIa	1711235	G	G	G	G	G	G	G	G	G	G	G	G	G	G	G	G	G	G	G	G	G	G	G	G	T	G	G	G	G	G	G	G	G	G	G	G	G	G	G	G	G	G	G	G	G	G	G	G
TGME49_chrIa	1711239	G	G	G	G	G	G	G	G	G	G	G	G	G	G	G	G	G	G	G	G	G	G	G	G	A	G	G	G	G	G	G	G	G	G	G	G	G	G	G	G	G	G	G	G	G	G	G	G
TGME49_chrIa	1711379	G	G	G	G	A	G	G	G	G	A	A	G	A	G	G	G	G	G	G	G	G	G	G	G	G	G	G	G	G	G	G	G	G	G	G	G	G	G	G	G	G	G	G	G	G	G	G	G
TGME49_chrIa	1711392	C	C	C	C	C	C	C	C	T	C	C	C	C	C	C	C	C	C	C	C	C	C	C	C	C	C	C	C	C	C	C	C	C	C	C	C	C	C	C	C	C	C	C	C	C	C	C	C
TGME49_chrIa	1711568	A	C	C	C	A	A	A	A	A	A	A	C	A	C	C	A	C	C	C	C	C	C	C	A	A	C	C	C	C	C	A	C	C	C	A	C	A	A	A	A	A	A	A	C	A	A	C	A
TGME49_chrIa	1711572	G	A	A	A	A	A	A	A	A	A	A	A	A	A	A	A	A	A	A	A	A	A	A	A	A	A	A	A	A	A	G	A	A	A	A	A	A	A	A	A	A	A	A	A	A	A	A	A
TGME49_chrIa	1711593	A	A	A	A	A	C	A	A	A	A	A	A	A	A	A	A	A	A	A	A	A	A	A	A	A	A	A	A	A	A	A	A	A	A	C	A	A	A	A	A	A	A	A	A	A	A	A	A
TGME49_chrIa	1711620	A	A	A	A	C	A	A	A	A	C	C	A	C	A	A	A	A	A	A	A	A	A	A	A	A	A	A	A	A	A	A	A	A	A	A	A	A	A	A	A	A	A	A	A	A	A	A	A
TGME49_chrIa	1711631	A	A	A	A	C	A	A	C	C	C	C	A	C	A	A	C	A	A	A	A	A	A	A	C	A	A	A	A	A	A	A	A	A	A	A	A	C	C	C	C	C	C	C	A	C	C	A	C
TGME49_chrIa	1711646	C	C	C	C	C	C	C	C	C	C	C	C	C	C	C	C	C	C	C	C	C	C	C	C	T	C	C	C	C	C	C	C	C	C	C	C	C	C	C	C	C	C	C	C	C	C	C	C
TGME49_chrIa	1711734	G	G	G	G	G	G	G	G	G	G	G	G	G	G	G	G	G	G	G	G	G	G	G	G	G	G	G	G	G	G	G	G	G	G	G	G	G	G	G	G	G	G	G	G	G	G	G	G
TGME49_chrIa	1711774	T	T	T	T	C	T	T	C	T	C	C	T	C	T	T	C	T	T	T	T	T	T	T	C	T	T	T	T	T	T	T	T	T	T	T	T	C	C	C	C	C	C	C	T	C	C	T	C
TGME49_chrIa	1711775	T	C	C	C	C	C	C	C	C	C	C	C	C	C	C	C	C	C	C	C	C	C	C	C	C	C	C	C	C	C	T	C	C	C	C	C	C	C	C	C	C	C	C	C	C	C	C	C
TGME49_chrIa	1711926	G	G	G	G	G	G	C	G	G	G	G	G	G	G	G	G	G	G	G	G	G	G	G	G	C	G	G	G	G	G	G	G	G	G	G	G	G	G	G	G	G	G	G	G	G	G	G	G
TGME49_chrIa	1711938	A	G	G	G	G	G	G	G	G	G	G	G	G	G	G	G	G	G	G	G	G	G	G	G	G	G	G	G	G	G	A	G	G	G	G	G	G	G	G	G	G	G	G	G	G	G	G	G
TGME49_chrIa	1712031	G	G	G	G	G	G	A	G	G	G	G	G	G	G	G	G	G	G	G	G	G	G	G	G	A	G	G	G	G	G	G	G	G	G	G	G	G	G	G	G	G	G	G	G	G	G	G	G
TGME49_chrIa	1712032	C	C	C	C	C	C	T	C	A	C	C	C	C	C	C	C	C	C	C	C	C	C	C	C	T	C	C	C	C	C	C	C	C	C	C	C	C	C	C	C	C	C	C	C	C	C	C	C
TGME49_chrIa	1712186	A	A	A	A	A	A	A	A	A	A	A	A	A	A	A	A	A	A	A	A	A	A	A	A	A	A	A	A	A	A	A	A	A	A	A	A	A	A	A	A	A	A	A	A	A	A	A	A
TGME49_chrIa	1712193	C	C	C	C	C	C	C	C	C	C	C	C	C	C	C	C	C	C	C	C	C	C	C	C	C	C	C	C	C	C	C	C	C	C	T	C	C	C	C	C	C	C	C	C	C	C	C	C
TGME49_chrIa	1712211	C	T	T	T	T	T	T	T	T	T	T	T	T	T	T	T	T	T	T	T	T	T	T	T	T	T	T	T	T	T	C	T	T	T	T	T	T	T	T	T	T	T	T	T	T	T	T	T
TGME49_chrIa	1712238	A	C	C	C	A	A	A	A	A	A	A	C	A	A	C	A	C	C	C	C	C	C	C	A	A	A	C	C	C	C	A	C	C	C	A	C	A	A	A	A	A	A	A	C	A	A	C	A
TGME49_chrIa	1713845	G	G	G	G	G	G	G	T	T	G	G	G	G	G	G	T	G	G	G	G	G	G	G	G	G	G	G	G	G	G	G	G	G	G	G	G	T	T	T	T	T	T	T	G	T	T	G	T
TGME49_chrIa	1713848	T	T	T	T	T	T	T	T	T	T	T	T	T	T	T	C	T	T	T	T	T	T	T	T	T	T	T	T	T	T	T	T	T	T	T	T	C	C	C	C	C	C	C	T	C	C	T	C
TGME49_chrIa	1713906	A	A	A	A	A	A	A	A	A	C	C	A	A	A	A	A	A	A	A	A	A	A	A	A	A	A	A	A	A	A	A	A	A	A	A	A	A	A	A	A	A	A	A	A	A	A	A	A
TGME49_chrIa	1713919	A	A	A	A	G	G	G	G	G	G	G	A	G	A	A	G	A	A	A	A	A	A	A	G	G	A	A	A	A	A	A	A	A	A	G	A	G	G	G	G	G	G	G	A	G	G	A	G
TGME49_chrIa	1714395	G	A	A	A	G	G	G	G	G	G	G	A	G	G	A	G	A	A	A	A	A	A	A	G	G	G	A	A	A	A	G	A	A	A	G	A	G	G	G	G	G	G	G	A	G	G	A	G
TGME49_chrIa	1714580	A	A	A	A	A	G	A	A	A	A	A	A	A	A	A	A	A	A	A	A	A	A	A	A	A	A	A	A	A	A	A	A	A	A	A	A	A	A	A	A	A	A	A	A	A	A	A	A
TGME49_chrIa	1714588	T	T	T	T	C	C	T	C	C	C	C	T	C	T	T	C	T	T	T	T	T	T	T	C	C	T	T	T	T	T	T	T	T	T	T	T	C	C	C	C	C	C	C	T	C	C	T	C
TGME49_chrIa	1714606	A	A	A	A	A	A	A	A	A	A	A	A	A	A	A	A	A	A	A	A	A	A	A	A	G	A	A	A	A	A	A	A	A	A	A	A	A	A	A	A	A	A	A	A	A	A	A	A
TGME49_chrIa	1714616	A	A	A	A	A	A	A	A	A	A	A	A	A	A	A	A	A	A	A	A	A	A	A	A	A	A	A	A	A	A	A	A	A	A	G	A	A	A	A	A	A	A	A	A	A	A	A	A
TGME49_chrIa	1714645	C	C	C	C	C	C	T	C	C	C	C	C	C	C	C	C	C	C	C	C	C	C	C	C	C	C	C	C	C	C	C	C	C	C	C	C	C	C	C	C	C	C	C	C	C	C	C	C
TGME49_chrIa	1714701	C	A	A	A	A	A	A	A	A	A	A	A	A	C	A	A	A	A	A	A	A	A	A	C	C	C	A	A	A	A	C	A	A	A	A	A	A	A	A	A	A	A	A	A	A	A	A	A
TGME49_chrIa	1714919	C	G	G	G	G	G	G	G	G	G	G	G	G	C	G	G	G	G	G	G	G	G	G	G	G	C	G	G	G	G	C	G	G	G	G	G	G	G	G	G	G	G	G	G	G	G	G	G
TGME49_chrIa	1714968	G	G	G	G	G	G	G	G	A	G	A	G	G	A	G	G	G	G	G	G	G	G	G	G	G	A	G	G	G	G	G	G	G	G	G	G	G	G	G	G	G	G	G	G	G	G	G	G
TGME49_chrIa	1714978	G	G	G	G	G	G	G	G	G	G	G	G	G	G	G	G	G	G	G	G	G	G	G	G	G	G	G	G	G	G	G	G	G	G	T	G	G	G	G	G	G	G	G	G	G	G	G	G
TGME49_chrIa	1714991	G	T	T	T	G	G	G	T	G	G	G	T	G	G	T	G	T	T	T	T	T	T	T	G	G	G	T	T	T	T	G	T	T	T	G	T	G	G	G	G	G	G	G	T	G	G	T	G
TGME49_chrIa	1715015	A	A	A	A	A	A	T	T	A	A	A	A	A	A	A	A	A	A	A	A	A	A	A	T	A	A	A	A	A	A	A	A	A	A	A	A	A	A	A	A	A	A	A	A	A	A	A	A
TGME49_chrIa	1715051	G	G	G	G	G	G	G	G	G	G	G	G	G	G	G	C	G	G	G	G	G	G	G	G	G	G	G	G	G	G	G	G	G	G	G	G	C	C	C	C	C	C	C	G	C	C	G	C
TGME49_chrIa	1715066	C	T	T	T	C	C	C	C	C	C	C	T	C	C	T	C	T	T	T	T	T	T	T	C	C	C	T	C	T	T	C	T	T	T	C	T	C	C	C	C	C	C	C	T	C	C	C	C
TGME49_chrIa	1715080	C	C	C	C	C	C	C	C	C	C	C	C	C	C	C	C	C	C	C	C	C	C	C	C	C	C	C	C	C	C	C	C	C	C	C	C	C	C	C	C	C	C	C	C	C	C	C	C
TGME49_chrIa	1715124	G	G	G	G	G	G	A	G	G	G	G	G	G	G	G	G	G	G	G	G	G	G	G	G	G	G	G	G	G	G	G	G	G	G	G	G	G	G	G	G	G	G	G	G	G	G	G	G
TGME49_chrIa	1715158	G	A	A	A	A	A	G	G	G	G	G	A	A	G	A	G	A	A	A	A	A	A	A	G	G	G	A	A	A	A	G	A	A	A	G	A	G	G	G	G	G	G	G	A	G	G	A	G
TGME49_chrIa	1715165	C	C	C	C	C	T	C	C	C	C	C	C	C	C	C	C	C	C	C	C	C	C	C	C	C	C	C	C	C	C	C	C	C	C	C	C	C	C	C	C	C	C	C	C	C	C	C	C
TGME49_chrIa	1715198	G	G	G	G	G	G	G	G	G	G	G	G	G	G	G	G	G	G	G	G	G	G	G	G	G	G	G	G	G	G	A	G	G	G	G	G	G	G	G	G	G	G	G	G	G	G	G	G
TGME49_chrIa	1715213	C	C	C	C	C	T	C	T	C	C	C	C	C	C	C	C	C	C	C	C	C	C	C	C	C	C	C	C	C	C	C	C	C	C	C	C	C	C	C	C	C	C	C	C	C	C	C	C
TGME49_chrIa	1715307	A	A	A	A	A	A	A	A	A	A	A	A	A	A	A	G	A	A	A	A	A	A	A	A	A	A	A	A	A	A	A	A	A	A	A	A	G	G	G	G	G	G	G	A	G	G	A	G
TGME49_chrIa	1715322	A	A	A	A	A	A	A	A	A	A	A	A	A	A	A	A	A	A	A	A	A	A	A	A	A	C	A	A	A	A	A	A	A	A	A	A	A	A	A	A	A	A	A	A	A	A	A	A
TGME49_chrIa	1715330	G	G	G	G	G	G	G	G	G	C	G	G	C	G	G	G	G	G	G	G	G	G	G	G	G	G	G	G	G	G	G	G	G	G	G	G	G	G	G	G	G	G	G	G	G	G	G	G
TGME49_chrIa	1715340	G	G	G	G	G	G	C	G	G	G	G	G	G	G	G	G	G	G	G	G	G	G	G	G	G	G	G	G	G	G	G	G	G	G	G	G	G	G	G	G	G	G	G	G	G	G	G	G
TGME49_chrIa	1715346	A	A	A	A	A	A	A	C	A	A	A	A	A	A	A	A	A	A	A	A	A	A	A	C	A	A	A	A	A	A	A	A	A	A	A	A	A	A	A	A	A	A	A	A	A	A	A	A
TGME49_chrIa	1715348	G	G	G	G	G	G	G	G	G	G	G	G	G	G	G	G	G	G	G	G	G	G	G	G	C	G	G	G	G	G	G	G	G	G	G	G	G	G	G	G	G	G	G	G	G	G	G	G
TGME49_chrIa	1715359	C	C	C	C	C	C	C	C	C	C	C	C	C	C	C	C	C	C	C	C	C	C	C	C	C	C	C	C	C	C	C	C	C	C	C	C	C	C	C	C	C	C	C	C	C	C	C	C
TGME49_chrIa	1715382	T	C	C	C	C	C	C	C	C	C	C	C	C	C	C	C	C	C	C	C	C	C	C	C	C	C	C	C	C	C	T	C	C	C	C	C	C	C	C	C	C	C	C	C	C	C	C	C
TGME49_chrIa	1715397	G	T	T	T	G	G	G	G	G	G	G	T	G	G	T	G	T	T	T	T	T	T	T	G	G	G	T	T	T	T	G	T	T	T	G	T	G	G	G	G	G	G	G	T	G	G	T	G
TGME49_chrIa	1715487	A	A	A	A	G	G	A	A	A	G	G	A	A	A	A	G	A	A	A	A	A	A	A	A	A	A	A	A	A	A	A	A	A	A	A	A	G	G	G	G	G	G	G	A	G	G	A	G
TGME49_chrIa	1715491	A	A	A	A	C	C	A	A	A	C	C	A	A	A	A	C	A	A	A	A	A	A	A	A	A	A	A	A	A	A	A	A	A	A	A	A	C	C	C	C	C	C	C	A	C	C	A	C
TGME49_chrIa	1715495	G	G	G	G	G	G	G	G	G	G	G	G	A	G	G	G	G	G	G	G	G	G	G	A	G	G	G	G	G	G	G	G	G	G	G	G	G	G	G	G	G	G	G	G	G	G	G	G
TGME49_chrIa	1715498	G	G	G	G	A	A	G	G	G	A	A	G	G	G	G	A	G	G	G	G	G	G	G	G	G	G	G	G	G	G	G	G	G	G	G	G	A	A	A	A	A	A	A	G	A	A	G	A
TGME49_chrIa	1715527	G	G	G	G	A	A	A	A	A	A	A	G	A	G	G	A	G	G	G	G	G	G	G	A	A	G	G	G	G	G	G	G	G	G	A	G	A	A	A	A	A	A	A	G	A	A	G	A
TGME49_chrIa	1715600	T	T	T	T	T	T	T	T	C	T	T	T	T	T	T	T	T	T	T	T	T	T	T	C	T	T	T	T	T	T	T	T	T	T	T	T	T	T	T	T	T	T	T	T	T	T	T	T
TGME49_chrIa	1715915	T	T	T	T	C	C	C	C	C	C	C	T	C	T	T	C	T	T	T	T	T	T	T	C	T	T	T	T	T	T	T	T	T	T	C	T	C	C	C	C	C	C	C	T	C	C	T	C
TGME49_chrIa	1715920	G	G	G	G	A	G	G	G	G	G	G	G	G	G	G	G	G	G	G	G	G	G	G	G	G	G	G	G	G	G	G	G	G	G	G	G	G	G	G	G	G	G	G	G	G	G	G	G
TGME49_chrIa	1715921	C	C	C	C	C	C	C	C	C	C	C	C	C	T	C	C	C	C	C	C	C	C	C	C	C	C	C	C	C	C	C	C	C	C	C	C	C	C	C	C	C	C	C	C	C	C	C	C
TGME49_chrIa	1715944	C	C	C	C	T	T	C	T	T	T	T	C	T	C	C	T	C	C	C	C	C	C	C	T	T	C	C	C	C	C	C	C	C	C	T	C	T	T	T	T	T	T	T	C	T	T	C	T
TGME49_chrIa	1715951	C	C	C	C	C	C	C	C	C	C	C	C	C	C	C	A	C	C	C	C	C	C	C	C	C	C	C	C	C	C	C	C	C	C	C	C	A	A	A	A	A	A	A	C	A	A	C	A
TGME49_chrIa	1716044	A	A	A	A	A	G	G	A	A	A	A	A	A	A	A	A	A	A	A	A	A	A	A	A	A	A	A	A	A	A	A	A	A	A	A	A	A	A	A	A	A	A	A	A	A	A	A	A
TGME49_chrIa	1716138	A	A	A	A	G	G	G	G	G	G	G	A	G	A	A	G	A	A	A	A	A	A	A	G	G	A	A	A	A	A	A	A	A	A	G	A	G	G	G	G	G	G	G	A	G	G	A	G
TGME49_chrIa	1716139	A	A	A	A	C	C	C	C	C	C	C	A	C	A	A	C	A	A	A	A	A	A	A	C	C	A	A	A	A	A	A	A	A	A	C	A	C	C	C	C	C	C	C	A	C	C	A	C
TGME49_chrIa	1716152	G	G	G	G	G	G	G	G	G	G	G	G	G	G	G	A	G	G	G	G	G	G	G	G	G	G	G	G	G	G	G	G	G	G	G	G	A	A	A	A	A	A	A	G	A	A	G	A
TGME49_chrIa	1716208	G	G	G	G	C	G	G	C	C	C	C	G	C	G	G	G	G	G	G	G	G	G	G	C	C	G	G	G	G	G	G	G	G	G	C	G	G	G	G	G	G	G	G	G	G	G	G	G
TGME49_chrIa	1716286	C	C	C	C	C	A	C	C	C	C	C	C	C	C	C	T	C	C	C	C	C	C	C	C	C	C	C	C	C	C	C	C	C	C	C	C	T	T	T	T	T	T	T	C	T	T	C	T
TGME49_chrIa	1716499	C	C	C	C	C	T	T	C	C	C	C	C	C	C	C	C	C	C	C	C	C	C	C	C	C	C	C	C	C	C	C	C	C	C	C	C	C	C	C	C	C	C	C	C	C	C	C	C
TGME49_chrIa	1716507	C	C	C	C	C	T	T	C	C	C	C	C	C	C	C	C	C	C	C	C	C	C	C	C	C	C	C	C	C	C	C	C	C	C	C	C	C	C	C	C	C	C	C	C	C	C	C	C
TGME49_chrIa	1716515	C	T	T	T	T	T	T	T	T	T	T	T	T	T	T	T	T	T	T	T	T	T	T	T	T	T	T	T	T	T	C	T	T	T	T	T	T	T	T	T	T	T	T	T	T	T	T	T
TGME49_chrIa	1716526	A	A	A	A	A	A	A	A	C	A	A	A	A	A	A	A	A	A	A	A	A	A	A	A	A	A	A	A	A	A	A	A	A	A	A	A	A	A	A	A	A	A	A	A	A	A	A	A
TGME49_chrIa	1716563	T	T	T	T	T	T	C	T	T	T	T	T	T	T	T	T	T	T	T	T	T	T	T	T	T	T	T	T	T	T	T	T	T	T	T	T	T	T	T	T	T	T	T	T	T	T	T	T
TGME49_chrIa	1716673	A	A	A	A	A	A	A	A	A	A	A	A	A	A	A	A	A	A	A	A	A	A	A	A	A	A	A	A	A	A	A	A	A	A	A	A	A	A	A	A	A	A	A	A	A	A	A	A
TGME49_chrIa	1716754	G	G	G	G	G	G	G	G	G	G	G	G	G	G	G	G	G	G	G	G	G	G	G	G	G	G	G	G	G	G	G	G	G	G	G	G	G	G	G	G	G	G	G	G	G	G	G	G
TGME49_chrIa	1717110	T	T	T	T	T	C	T	T	T	T	T	T	T	T	T	T	T	T	T	T	T	T	T	T	T	T	T	T	T	T	T	T	T	T	T	T	T	T	T	T	T	T	T	T	T	T	T	T
TGME49_chrIa	1717130	G	G	G	G	A	G	A	A	A	A	A	G	A	G	G	A	G	G	G	G	G	G	G	A	A	G	G	G	G	G	G	G	G	G	A	G	A	A	A	A	A	A	A	G	A	A	G	A
TGME49_chrIa	1717291	T	T	T	T	T	T	T	T	T	T	T	T	T	T	T	C	T	T	T	T	T	T	T	C	T	T	T	T	T	T	T	T	T	T	T	T	C	C	C	C	C	C	C	T	C	C	T	C
TGME49_chrIa	1717297	G	G	G	G	C	C	C	C	C	C	C	G	C	G	G	C	G	G	G	G	G	G	G	C	C	G	G	G	G	G	G	G	G	G	C	G	C	C	C	C	C	C	C	G	C	C	G	C
TGME49_chrIa	1718588	C	C	C	C	C	T	C	T	C	C	C	C	T	C	C	C	C	C	C	C	C	C	C	C	C	C	C	C	C	C	C	C	C	C	C	C	C	C	C	C	C	C	C	C	C	C	C	C
TGME49_chrIa	1718649	A	A	A	A	C	A	C	A	A	A	A	A	A	A	A	C	A	A	A	A	A	A	A	C	C	A	A	A	A	A	A	A	A	A	A	A	C	C	C	C	C	C	C	A	C	C	A	C
TGME49_chrIa	1718650	G	G	G	G	G	G	G	G	G	G	G	G	G	G	G	G	G	G	G	G	G	G	G	G	G	G	G	G	G	G	G	G	G	G	G	G	G	G	G	G	G	G	G	G	G	G	G	G
TGME49_chrIa	1718651	C	C	C	C	T	C	T	T	C	C	C	C	C	C	C	T	C	C	C	C	C	C	C	T	T	C	C	C	C	C	C	C	C	C	C	C	T	T	T	T	T	T	T	C	T	T	C	T
TGME49_chrIa	1718653	C	C	C	C	C	C	C	C	C	C	C	C	C	C	C	T	C	C	C	C	C	C	C	C	C	C	C	C	C	C	C	C	C	C	C	C	T	T	T	T	T	T	T	C	T	T	C	T
TGME49_chrIa	1718668	C	C	C	C	T	C	T	T	C	C	C	C	C	C	C	T	C	C	C	C	C	C	C	T	T	C	C	C	C	C	C	C	C	C	C	C	T	T	T	T	T	T	T	C	T	T	C	T
TGME49_chrIa	1718674	C	C	C	C	A	C	A	A	C	C	C	C	C	C	C	A	C	C	C	C	C	C	C	A	A	C	C	C	C	C	C	C	C	C	C	C	A	A	A	A	A	A	A	C	A	A	C	A
TGME49_chrIa	1718713	G	G	G	G	G	G	G	T	G	G	G	G	G	G	G	G	G	G	G	G	G	G	G	G	G	G	G	G	G	G	G	G	G	G	G	G	G	G	G	G	G	G	G	G	G	G	G	G
TGME49_chrIa	1718791	A	A	A	A	A	A	A	C	A	A	A	A	A	A	A	A	A	A	A	A	A	A	A	A	A	A	A	A	A	A	A	A	A	A	A	A	A	A	A	A	A	A	A	A	A	A	A	A
TGME49_chrIa	1718810	T	C	C	C	T	T	T	T	T	T	T	C	T	T	C	T	C	C	C	C	C	C	C	T	T	T	C	C	C	C	T	C	C	C	T	C	T	T	T	T	T	T	T	C	T	T	C	T
TGME49_chrIa	1718826	C	C	C	C	C	C	C	C	C	C	C	C	C	C	C	C	C	C	C	C	C	C	C	C	C	C	C	C	C	C	C	C	C	C	C	C	C	C	C	C	C	C	C	C	C	C	C	C
TGME49_chrIa	1718923	T	C	C	C	T	C	T	T	C	C	C	C	C	C	C	T	C	C	C	C	C	C	C	T	T	C	C	C	C	C	T	C	C	C	C	C	T	T	T	T	T	T	T	C	T	T	C	T
TGME49_chrIa	1719001	A	A	A	A	A	A	A	C	A	A	A	A	A	A	A	A	A	A	A	A	A	A	A	A	A	A	A	A	A	A	A	A	A	A	A	A	A	A	A	A	A	A	A	A	A	A	A	A
TGME49_chrIa	1719024	A	A	A	A	A	A	A	G	A	A	A	A	A	A	A	A	A	A	A	A	A	A	A	A	A	A	A	A	A	A	A	A	A	A	A	A	A	A	A	A	A	A	A	A	A	A	A	A
TGME49_chrIa	1719025	T	T	T	T	T	T	T	T	T	T	T	T	T	T	T	T	T	T	T	T	T	T	T	T	T	T	T	T	T	T	T	T	T	T	T	T	T	T	T	T	T	T	T	T	T	T	T	T
TGME49_chrIa	1719027	T	T	T	T	G	T	G	T	T	T	T	T	T	T	T	G	T	T	T	T	T	T	T	G	G	T	T	T	T	T	T	T	T	T	T	T	G	G	G	G	G	G	G	T	G	G	T	G
TGME49_chrIa	1719034	G	G	G	G	G	G	G	G	G	G	G	G	G	G	G	G	G	G	G	G	G	G	G	G	G	G	G	G	G	G	G	G	G	G	T	G	G	G	G	G	G	G	G	G	G	G	G	G
TGME49_chrIa	1719053	G	A	A	A	G	G	G	G	A	A	A	A	G	A	A	G	A	A	A	A	A	A	A	G	G	A	A	A	A	A	G	A	A	A	A	A	G	G	G	G	G	G	G	A	G	G	A	G
TGME49_chrIa	1719056	G	C	C	C	G	G	G	G	C	C	C	C	G	C	C	G	C	C	C	C	C	C	C	G	G	C	C	C	C	C	G	C	C	C	C	C	G	G	G	G	G	G	G	C	G	G	C	G
TGME49_chrIa	1719058	T	T	T	T	T	A	T	T	T	T	T	T	A	T	T	T	T	T	T	T	T	T	T	T	T	T	T	T	T	T	T	T	T	T	T	T	T	T	T	T	T	T	T	T	T	T	T	T
TGME49_chrIa	1719092	A	A	A	A	A	A	A	A	A	A	A	A	C	A	A	A	A	A	A	A	A	A	A	A	A	A	A	A	A	A	A	A	A	A	A	A	A	A	A	A	A	A	A	A	A	A	A	A
TGME49_chrIa	1719111	T	T	T	T	T	C	T	T	T	T	T	T	C	T	T	T	T	T	T	T	T	T	T	T	T	T	T	T	T	T	T	T	T	T	T	T	T	T	T	T	T	T	T	T	T	T	T	T
TGME49_chrIa	1719151	G	G	G	G	G	A	G	G	G	G	G	G	A	G	G	G	G	G	G	G	G	G	G	G	G	G	G	G	G	G	G	G	G	G	G	G	G	G	G	G	G	G	G	G	G	G	G	G
TGME49_chrIa	1719186	G	G	G	G	G	G	G	T	G	G	G	G	G	G	G	G	G	G	G	G	G	G	G	G	G	G	G	G	G	G	G	G	G	G	G	G	G	G	G	G	G	G	G	G	G	G	G	G
TGME49_chrIa	1719189	C	G	G	G	C	C	C	C	G	G	G	G	C	G	G	C	G	G	G	G	G	G	G	C	C	G	G	G	G	G	C	G	G	G	G	G	C	C	C	C	C	C	C	G	C	C	G	C
TGME49_chrIa	1719219	C	C	C	C	G	C	G	C	C	C	C	C	C	C	C	G	C	C	C	C	C	C	C	G	G	C	C	C	C	C	C	C	C	C	C	C	G	G	G	G	G	G	G	C	G	G	C	G
TGME49_chrIa	1719232	C	A	A	A	A	A	A	A	A	A	A	A	A	A	A	A	A	A	A	A	A	A	A	A	A	A	A	A	A	A	C	A	A	A	A	A	A	A	A	A	A	A	A	A	A	A	A	A
TGME49_chrIa	1719429	C	T	T	T	T	T	T	T	T	T	T	T	T	T	T	T	T	T	T	T	T	T	T	T	T	T	T	T	T	T	C	T	T	T	T	T	T	T	T	T	T	T	T	T	T	T	T	T
TGME49_chrIa	1719431	A	A	A	A	A	A	A	A	A	A	A	A	A	A	A	A	A	A	A	A	A	A	A	A	A	A	A	A	A	A	A	A	A	A	A	A	A	A	A	A	A	A	A	A	A	A	A	A
TGME49_chrIa	1719471	C	C	C	C	T	T	T	T	C	C	C	C	T	C	C	T	C	C	C	C	C	C	C	T	T	C	C	C	C	C	C	C	C	C	C	C	T	T	T	T	T	T	T	C	T	T	C	T
TGME49_chrIa	1719477	G	G	G	G	A	A	A	A	G	G	G	G	A	G	G	A	G	G	G	G	G	G	G	A	A	G	G	G	G	G	G	G	G	G	G	G	A	A	A	A	A	A	A	G	A	A	G	A
TGME49_chrIa	1719493	C	C	C	C	C	T	C	T	C	C	C	C	T	C	C	C	C	C	C	C	C	C	C	C	C	C	C	C	C	C	C	C	C	C	C	C	C	C	C	C	C	C	C	C	C	C	C	C
TGME49_chrIa	1719549	C	C	C	C	A	A	A	A	C	C	C	C	A	C	C	A	C	C	C	C	C	C	C	A	A	C	C	C	C	C	C	C	C	C	C	C	A	A	A	A	A	A	A	C	A	A	C	A
TGME49_chrIa	1719569	C	C	C	C	C	T	C	C	C	C	C	C	T	C	C	C	C	C	C	C	C	C	C	C	C	C	C	C	C	C	C	C	C	C	C	C	C	C	C	C	C	C	C	C	C	C	C	C
TGME49_chrIa	1719591	G	A	A	A	A	A	A	A	A	A	A	A	A	A	A	A	A	A	A	A	A	A	A	A	A	A	A	A	A	A	G	A	A	A	A	A	A	A	A	A	A	A	A	A	A	A	A	A
TGME49_chrIa	1719679	G	G	G	G	G	G	G	G	G	G	G	G	A	G	G	G	G	G	G	G	G	G	G	G	G	G	G	G	G	G	G	G	G	G	G	G	G	G	G	G	G	G	G	G	G	G	G	G
TGME49_chrIa	1720190	C	C	C	C	C	C	C	A	C	C	C	C	C	C	C	C	C	C	C	C	C	C	C	C	C	C	C	C	C	C	C	C	C	C	C	C	C	C	C	C	C	C	C	C	C	C	C	C
TGME49_chrIa	1720196	A	G	G	G	A	A	A	A	A	A	A	G	A	A	G	A	G	G	G	G	G	G	G	A	A	A	G	G	G	G	A	G	G	G	A	G	A	A	A	A	A	A	A	G	A	A	G	A
TGME49_chrIa	1720201	G	G	G	G	G	G	G	G	G	G	G	G	A	G	G	G	G	G	G	G	G	G	G	G	G	G	G	G	G	G	G	G	G	G	G	G	G	G	G	G	G	G	G	G	G	G	G	G
TGME49_chrIa	1720233	T	T	T	T	C	C	T	C	T	T	T	T	C	T	T	C	T	T	T	T	T	T	T	C	C	T	T	T	T	T	T	T	T	T	T	T	C	C	C	C	C	C	C	T	C	C	T	C
TGME49_chrIa	1720235	G	G	G	G	G	A	G	G	G	G	G	G	A	G	G	G	G	G	G	G	G	G	G	G	G	G	G	G	G	G	G	G	G	G	G	G	G	G	G	G	G	G	G	G	G	G	G	G
TGME49_chrIa	1720533	G	G	G	G	G	G	G	A	G	G	G	G	G	G	G	G	G	G	G	G	G	G	G	G	G	G	G	G	G	G	G	G	G	G	G	G	G	G	G	G	G	G	G	G	G	G	G	G
TGME49_chrIa	1720537	C	C	C	C	C	C	C	C	C	C	C	C	C	C	C	C	C	C	C	C	C	C	C	C	C	C	C	C	C	C	C	C	C	C	A	C	C	C	C	C	C	C	C	C	C	C	C	C
TGME49_chrIa	1720754	G	G	G	G	A	G	A	G	G	G	G	G	G	G	G	A	G	G	G	G	G	G	G	A	A	G	G	G	G	G	G	G	G	G	G	G	A	A	A	A	A	A	A	G	A	A	G	A
TGME49_chrIa	1720979	T	G	G	G	G	G	G	G	G	G	G	G	G	G	G	G	G	G	G	G	G	G	G	G	G	G	G	G	G	G	T	G	G	G	G	G	G	G	G	G	G	G	G	G	G	G	G	G
TGME49_chrIa	1720996	G	G	G	G	A	G	A	G	G	G	G	G	G	G	G	A	G	G	G	G	G	G	G	A	A	G	G	G	G	G	G	G	G	G	G	G	A	A	A	A	A	A	A	G	A	A	G	A
TGME49_chrIa	1721258	T	T	T	T	C	T	C	T	G	G	G	T	T	T	T	C	T	T	T	T	T	T	T	C	C	T	T	T	T	T	T	T	T	T	G	T	C	C	C	C	C	C	C	T	C	C	T	C
TGME49_chrIa	1721268	A	A	A	A	G	A	G	G	G	G	G	A	A	A	A	G	A	A	A	A	A	A	A	G	G	A	A	A	A	A	A	A	A	A	G	A	G	G	G	G	G	G	G	A	G	G	A	G
TGME49_chrIa	1721269	G	G	G	G	G	A	G	G	G	G	G	G	A	G	G	G	G	G	G	G	G	G	G	G	G	G	G	G	G	G	G	G	G	G	G	G	G	G	G	G	G	G	G	G	G	G	G	G
TGME49_chrIa	1721277	C	C	C	C	T	T	T	T	T	T	T	C	T	C	C	T	C	C	C	C	C	C	C	T	T	C	C	C	C	C	C	C	C	C	T	C	T	T	T	T	T	T	T	C	T	T	C	T
TGME49_chrIa	1721285	A	A	A	A	A	C	A	A	C	A	A	A	C	A	A	A	A	A	A	A	A	A	A	A	A	A	A	A	A	A	A	A	A	A	C	A	A	A	A	A	A	A	A	A	A	A	A	A
TGME49_chrIa	1721298	A	A	A	A	A	A	A	A	A	A	A	A	A	T	A	A	A	A	A	A	A	A	A	A	A	T	A	A	A	A	A	A	A	A	A	A	A	A	A	A	A	A	A	A	A	A	A	A
TGME49_chrIa	1721311	T	T	T	T	T	T	T	T	C	T	T	T	T	T	T	T	T	T	T	T	T	T	T	T	T	T	T	T	T	T	T	T	T	T	C	T	T	T	T	T	T	T	T	T	T	T	T	T
TGME49_chrIa	1721315	A	C	C	C	C	C	C	C	C	C	C	C	C	C	C	C	C	C	C	C	C	C	C	C	C	C	C	C	C	C	A	C	C	C	C	C	C	C	C	C	C	C	C	C	C	C	C	C
TGME49_chrIa	1721329	C	C	C	C	C	G	C	C	C	C	C	C	G	C	C	C	C	C	C	C	C	C	C	C	C	C	C	C	C	C	C	C	C	C	C	C	C	C	C	C	C	C	C	C	C	C	C	C
TGME49_chrIa	1721333	A	A	A	A	G	G	G	G	G	G	G	A	G	A	A	G	A	A	A	A	A	A	A	G	G	A	A	A	A	A	A	A	A	A	G	A	G	G	G	G	G	G	G	A	G	G	A	G
TGME49_chrIa	1721753	T	A	A	A	A	A	A	A	A	A	A	A	A	A	A	A	A	A	A	A	A	A	A	A	A	A	A	A	A	A	T	A	A	A	A	A	A	A	A	A	A	A	A	A	A	A	A	A
TGME49_chrIa	1722226	A	A	A	A	A	A	A	A	C	C	C	A	A	A	A	A	A	A	A	A	A	A	A	A	A	A	A	A	A	A	A	A	A	A	C	A	A	A	A	A	A	A	A	A	A	A	A	A
TGME49_chrIa	1722496	A	A	A	A	A	C	A	A	A	A	A	A	A	A	A	A	A	A	A	A	A	A	A	A	A	A	A	A	A	A	A	A	A	A	A	A	A	A	A	A	A	A	A	A	A	A	A	A
TGME49_chrIa	1722737	C	C	C	C	C	C	C	C	C	C	C	C	C	T	C	C	C	C	C	C	C	C	C	C	C	T	C	C	C	C	C	C	C	C	C	C	C	C	C	C	C	C	C	C	C	C	C	C
TGME49_chrIa	1722747	A	A	A	A	A	A	A	A	A	C	C	A	A	A	A	A	A	A	A	A	A	A	A	A	A	A	A	A	A	A	A	A	A	A	A	A	A	A	A	A	A	A	A	A	A	A	A	A
TGME49_chrIa	1722763	T	T	T	T	G	T	G	T	T	T	T	T	T	T	T	G	T	T	T	T	T	T	T	G	G	T	T	T	T	T	T	T	T	T	T	T	G	G	G	G	G	G	G	T	G	G	T	G
TGME49_chrIa	1723033	C	C	C	C	C	C	C	C	G	G	G	C	C	C	C	C	C	C	C	C	C	C	C	C	C	C	C	C	C	C	C	C	C	C	G	C	C	C	C	C	C	C	C	C	C	C	C	C
TGME49_chrIa	1723115	C	C	C	C	C	C	C	T	C	C	C	C	C	C	C	C	C	C	C	C	C	C	C	C	C	C	C	C	C	C	C	C	C	C	C	C	C	C	C	C	C	C	C	C	C	C	C	C
TGME49_chrIa	1723201	G	G	G	G	G	G	G	T	G	G	G	G	G	G	G	G	G	G	G	G	G	G	G	G	G	G	G	G	G	G	G	G	G	G	G	G	G	G	G	G	G	G	G	G	G	G	G	G
TGME49_chrIa	1723213	A	A	A	A	A	A	A	C	A	A	A	A	A	A	A	A	A	A	A	A	A	A	A	A	A	A	A	A	A	A	A	A	A	A	A	A	A	A	A	A	A	A	A	A	A	A	A	A
TGME49_chrIa	1723249	G	G	G	G	G	G	G	G	G	G	G	G	G	G	G	G	G	G	G	G	G	G	G	G	G	G	G	G	G	G	G	G	G	G	G	G	G	G	G	G	G	G	G	G	G	G	G	G
TGME49_chrIa	1723254	T	T	T	T	C	T	C	C	T	T	T	T	T	T	T	C	T	T	T	T	T	T	T	C	C	T	T	T	T	T	T	T	T	T	T	T	C	C	C	C	C	C	C	T	C	C	T	C
TGME49_chrIa	1723278	C	C	C	C	C	C	C	C	C	T	T	C	C	C	C	C	C	C	C	C	C	C	C	C	C	C	C	C	C	C	C	C	C	C	C	C	C	C	C	C	C	C	C	C	C	C	C	C
TGME49_chrIa	1723288	A	A	A	A	A	A	A	A	A	A	A	A	A	A	A	A	A	A	A	A	A	A	A	A	A	A	A	A	A	A	A	A	A	A	A	A	A	A	A	A	A	A	A	A	A	A	A	A
TGME49_chrIa	1723502	T	T	T	T	T	T	T	T	T	T	T	T	T	T	T	T	T	T	T	T	T	T	T	T	T	T	T	T	T	T	T	T	T	T	G	T	T	T	T	T	T	T	T	T	T	T	T	T
TGME49_chrIa	1723505	G	G	G	G	A	G	G	G	G	G	G	G	G	G	G	G	G	G	G	G	G	G	G	G	G	G	G	G	G	G	G	G	G	G	G	G	G	G	G	G	G	G	G	G	G	G	G	G
TGME49_chrIa	1723601	A	A	A	A	A	A	A	A	A	A	A	A	A	A	A	A	A	A	A	A	A	A	A	G	A	A	A	A	A	A	A	A	A	A	A	A	A	A	A	A	A	A	A	A	A	A	A	A
TGME49_chrIa	1723630	C	C	C	C	C	C	C	T	C	C	C	C	C	C	C	C	C	C	C	C	C	C	C	C	C	C	C	C	C	C	C	C	C	C	C	C	C	C	C	C	C	C	C	C	C	C	C	C
TGME49_chrIa	1724177	C	C	C	C	C	C	C	C	G	C	C	C	C	C	C	C	C	C	C	C	C	C	C	C	C	C	C	C	C	C	C	C	C	C	G	C	C	C	C	C	C	C	C	C	C	C	C	C
TGME49_chrIa	1724186	C	C	C	C	C	C	C	C	C	C	C	C	C	C	C	C	C	C	C	C	C	C	C	C	C	C	C	C	C	C	C	C	C	C	C	C	C	C	C	C	C	C	C	C	C	C	C	C
TGME49_chrIa	1724210	C	C	C	C	C	C	C	C	C	C	C	C	C	C	C	C	C	C	C	C	C	C	C	C	T	C	C	C	C	C	C	C	C	C	C	C	C	C	C	C	C	C	C	C	C	C	C	C
TGME49_chrIa	1724216	C	G	G	G	G	G	G	G	G	G	G	G	G	G	G	G	G	G	G	G	G	G	G	G	G	G	G	G	G	G	C	G	G	G	G	G	G	G	G	G	G	G	G	G	G	G	G	G
TGME49_chrIa	1724253	C	C	C	C	C	C	G	C	C	C	C	C	C	C	C	G	C	C	C	C	C	C	C	C	G	C	C	C	C	C	C	C	C	C	C	C	G	G	G	G	G	G	G	C	G	G	C	G
TGME49_chrIa	1724270	G	G	G	G	G	G	A	G	G	G	G	G	G	G	G	A	G	G	G	G	G	G	G	G	A	G	G	G	G	G	G	G	G	G	G	G	A	A	A	A	A	A	A	G	A	A	G	A
TGME49_chrIa	1724271	C	A	A	A	C	C	C	C	C	C	C	A	C	C	A	C	A	A	A	A	A	A	A	C	C	C	A	A	A	A	C	A	A	A	C	A	C	C	C	C	C	C	C	A	C	C	A	C
TGME49_chrIa	1724272	C	C	C	C	C	C	C	C	C	C	C	C	C	A	C	C	C	C	C	C	C	C	C	C	C	A	C	C	C	C	C	C	C	C	C	C	C	C	C	C	C	C	C	C	C	C	C	C
TGME49_chrIa	1724329	T	C	C	C	T	C	C	C	T	T	T	C	C	T	C	C	C	C	C	C	C	C	C	C	C	T	C	C	C	C	T	C	C	C	T	C	C	C	C	C	C	C	C	C	C	C	C	C
TGME49_chrIa	1724374	C	C	C	C	C	C	C	C	C	C	C	C	C	C	C	C	C	C	C	C	C	C	C	C	C	C	C	C	C	C	C	C	C	C	C	C	C	C	C	C	C	C	C	C	C	C	C	C
TGME49_chrIa	1724449	G	G	G	G	A	G	G	G	G	G	G	G	G	G	G	G	G	G	G	G	G	G	G	G	G	G	G	G	G	G	G	G	G	G	G	G	G	G	G	G	G	G	G	G	G	G	G	G
TGME49_chrIa	1724496	C	C	C	C	T	C	C	C	C	C	C	C	C	C	C	C	C	C	C	C	C	C	C	C	C	C	C	C	C	C	C	C	C	C	C	C	C	C	C	C	C	C	C	C	C	C	C	C
TGME49_chrIa	1724501	C	C	C	C	T	C	C	C	C	C	C	C	C	C	C	C	C	C	C	C	C	C	C	C	C	C	C	C	C	C	C	C	C	C	C	C	C	C	C	C	C	C	C	C	C	C	C	C
TGME49_chrIa	1724512	A	A	A	A	A	A	T	A	T	A	A	A	A	A	A	T	A	A	A	A	A	A	A	A	A	A	A	A	A	A	A	A	A	A	A	A	T	T	T	T	T	T	T	A	T	T	A	T
TGME49_chrIa	1724527	G	A	A	A	G	A	A	A	A	G	G	A	A	G	A	G	A	A	A	A	A	A	A	A	G	G	A	A	A	A	G	A	A	A	G	A	G	G	G	G	G	G	G	A	G	G	A	G
TGME49_chrIa	1724536	G	G	G	G	G	A	G	G	G	G	G	G	G	G	G	G	G	G	G	G	G	G	G	G	G	G	G	G	G	G	G	G	G	G	G	G	G	G	G	G	G	G	G	G	G	G	G	G
TGME49_chrIa	1724540	A	A	A	A	A	A	A	A	C	A	A	A	A	A	A	A	A	A	A	A	A	A	A	A	A	A	A	A	A	A	A	A	A	A	A	A	A	A	A	A	A	A	A	A	A	A	A	A
TGME49_chrIa	1724685	G	G	G	G	G	G	G	G	G	G	G	G	G	G	G	G	G	G	G	G	G	G	G	G	G	G	G	G	G	G	G	G	G	G	G	G	G	G	G	G	G	G	G	G	G	G	G	G
TGME49_chrIa	1724838	A	G	G	G	G	G	G	A	G	G	G	G	G	A	G	A	G	G	G	G	G	G	G	A	G	A	G	G	G	G	A	G	G	G	G	G	A	A	A	A	A	A	A	G	A	A	G	A
TGME49_chrIa	1724857	T	C	C	C	C	C	C	T	C	C	C	C	C	T	C	T	C	C	C	C	C	C	C	T	C	T	C	C	C	C	T	C	C	C	C	C	T	T	T	T	T	T	T	C	T	T	C	T
TGME49_chrIa	1724880	C	T	T	T	C	C	C	C	C	C	C	T	C	C	T	C	T	T	T	T	T	T	T	C	C	C	T	T	T	T	C	T	T	T	C	T	C	C	C	C	C	C	C	T	C	C	T	C
TGME49_chrIa	1725068	G	A	A	A	A	A	G	A	A	A	A	A	A	G	A	G	A	A	A	A	A	A	A	A	A	G	A	A	A	A	G	A	A	A	G	A	G	G	G	G	G	G	G	A	G	G	A	G
TGME49_chrIa	1725088	G	A	A	A	G	G	A	A	G	G	G	A	G	G	A	A	A	A	A	A	A	A	A	A	G	G	A	A	A	A	G	A	A	A	A	A	A	A	A	A	A	A	A	A	A	A	A	A
TGME49_chrIa	1725095	C	C	C	C	T	T	C	C	T	T	T	C	T	C	C	T	C	C	C	C	C	C	C	C	T	C	C	C	C	C	C	C	C	C	C	C	T	T	T	T	T	T	T	C	T	T	C	T
TGME49_chrIa	1725098	A	G	G	G	A	A	A	A	A	A	A	G	A	A	G	A	G	G	G	G	G	G	G	A	A	A	G	G	G	G	A	G	G	G	A	G	A	A	A	A	A	A	A	G	A	A	G	A
TGME49_chrIa	1725115	C	C	C	C	T	C	C	C	C	C	C	C	C	C	C	C	C	C	C	C	C	C	C	C	T	C	C	C	C	C	C	C	C	C	C	C	C	C	C	C	C	C	C	C	C	C	C	C
TGME49_chrIa	1725122	A	A	A	A	G	G	G	A	G	G	G	A	G	A	A	G	A	A	A	A	A	A	A	A	G	A	A	A	A	A	A	A	A	A	G	A	G	G	G	G	G	G	G	A	G	G	A	G
TGME49_chrIa	1725136	G	A	A	A	A	A	A	G	A	A	A	A	A	G	A	G	A	A	A	A	A	A	A	G	A	G	A	A	A	A	G	A	A	A	A	A	G	G	G	G	G	G	G	A	G	G	A	G
TGME49_chrIa	1725140	T	T	T	T	T	T	C	T	T	T	T	T	T	T	T	T	T	T	T	T	T	T	T	T	T	T	T	T	T	T	T	T	T	T	C	T	T	T	T	T	T	T	T	T	T	T	T	T
TGME49_chrIa	1725169	C	C	C	C	C	T	C	C	T	T	T	C	T	C	C	C	C	C	C	C	C	C	C	C	C	C	C	C	C	C	C	C	C	C	C	C	C	C	C	C	C	C	C	C	C	C	C	C
TGME49_chrIa	1725203	A	G	G	G	G	G	G	G	G	G	G	G	G	A	G	G	G	G	G	G	G	G	G	G	T	A	G	G	G	G	A	G	G	G	G	G	G	G	G	G	G	G	G	G	G	G	G	G
TGME49_chrIa	1725223	A	A	A	A	A	A	A	A	A	A	A	A	A	C	A	A	A	A	A	A	A	A	A	A	A	C	A	A	A	A	A	A	A	A	A	A	A	A	A	A	A	A	A	A	A	A	A	A
TGME49_chrIa	1725235	A	A	A	A	A	A	A	G	A	A	A	A	A	A	A	A	A	A	A	A	A	A	A	G	A	A	A	A	A	A	A	A	A	A	A	A	A	A	A	A	A	A	A	A	A	A	A	A
TGME49_chrIa	1725248	G	T	T	T	G	G	T	G	G	G	G	T	G	G	T	G	T	T	T	T	T	T	T	G	G	G	T	T	T	T	G	T	T	T	G	T	G	G	G	G	G	G	G	T	G	G	T	G
TGME49_chrIa	1725276	A	G	G	G	A	A	A	A	A	A	A	G	A	A	G	A	G	G	G	G	G	G	G	A	A	A	G	G	G	G	A	G	G	G	A	G	A	A	A	A	A	A	A	G	A	A	G	A
TGME49_chrIa	1725291	T	T	T	T	T	T	T	T	T	T	T	T	T	T	T	T	T	T	T	T	T	T	T	T	T	T	T	T	T	T	T	T	T	T	C	T	T	T	T	T	T	T	T	T	T	T	T	T
TGME49_chrIa	1725477	T	C	C	C	C	C	C	T	C	C	C	C	C	T	C	C	C	C	C	C	C	C	C	T	C	T	C	C	C	C	T	C	C	C	T	C	C	C	C	C	C	C	C	C	C	C	C	C
TGME49_chrIa	1725481	C	T	T	T	T	T	T	C	T	T	T	T	T	C	T	T	T	T	T	T	T	T	T	C	T	C	T	T	T	T	C	T	T	T	C	T	T	T	T	T	T	T	T	T	T	T	T	T
TGME49_chrIa	1725535	C	C	C	C	C	G	C	C	G	G	G	C	G	C	C	G	C	C	C	C	C	C	C	C	C	C	C	C	C	C	C	C	C	C	C	C	G	G	G	G	G	G	G	C	G	G	C	G
TGME49_chrIa	1725538	G	G	G	G	C	C	C	G	C	C	C	G	C	G	G	C	G	G	G	G	G	G	G	G	C	G	G	G	G	G	G	G	G	G	C	G	C	C	C	C	C	C	C	G	C	C	G	C
TGME49_chrIa	1725752	T	T	T	T	T	T	T	T	T	T	T	T	T	T	T	T	T	T	T	T	T	T	T	C	T	T	T	T	T	T	T	T	T	T	T	T	T	T	T	T	T	T	T	T	T	T	T	T
TGME49_chrIa	1725809	C	C	C	C	C	C	C	C	A	A	A	C	A	C	C	C	C	C	C	C	C	C	C	C	C	C	C	C	C	C	C	C	C	C	C	C	C	C	C	C	C	C	C	C	C	C	C	C
TGME49_chrIa	1725838	A	A	A	A	T	A	T	A	T	A	A	A	A	A	A	A	A	A	A	A	A	A	A	A	T	A	A	A	A	A	A	A	A	A	A	A	A	A	A	A	A	A	A	A	A	A	A	A
TGME49_chrIa	1725843	A	A	A	A	A	G	A	A	A	G	G	A	G	A	A	G	A	A	A	A	A	A	A	A	A	A	A	A	A	A	A	A	A	A	A	A	G	G	G	G	G	G	G	A	G	G	A	G
TGME49_chrIa	1725850	G	T	T	T	T	T	T	T	T	T	T	T	T	G	T	T	T	T	T	T	T	T	T	T	T	G	T	T	T	T	G	T	T	T	T	T	T	T	T	T	T	T	T	T	T	T	T	T
TGME49_chrIa	1725852	T	C	C	C	C	C	C	C	C	C	C	C	C	T	C	C	C	C	C	C	C	C	C	C	C	T	C	C	C	C	T	C	C	C	C	C	C	C	C	C	C	C	C	C	C	C	C	C
TGME49_chrIa	1725853	T	T	T	T	T	T	T	G	T	T	T	T	T	T	T	T	T	T	T	T	T	T	T	T	T	T	T	T	T	T	T	T	T	T	T	T	T	T	T	T	T	T	T	T	T	T	T	T
TGME49_chrIa	1725871	T	T	T	T	T	T	T	T	T	T	T	T	T	T	T	T	T	T	T	T	T	T	T	T	T	T	T	T	T	T	T	T	T	T	G	T	T	T	T	T	T	T	T	T	T	T	T	T
TGME49_chrIa	1725881	A	A	A	A	A	A	A	A	G	A	A	A	A	A	A	A	A	A	A	A	A	A	A	A	A	A	A	A	A	A	A	A	A	A	A	A	A	A	A	A	A	A	A	A	A	A	A	A
TGME49_chrIa	1725901	T	T	T	T	T	T	T	T	T	T	T	T	T	T	T	T	T	T	T	T	T	T	T	T	T	C	T	T	T	T	T	T	T	T	T	T	T	T	T	T	T	T	T	T	T	T	T	T
TGME49_chrIa	1725902	T	C	C	C	T	T	T	T	T	T	T	C	T	T	C	T	C	C	C	C	C	C	C	T	T	T	C	C	C	C	T	C	C	C	T	C	T	T	T	T	T	T	T	C	T	T	C	T
TGME49_chrIa	1726031	G	G	G	G	G	A	G	A	A	G	G	G	A	G	G	G	G	G	G	G	G	G	G	A	G	G	G	G	G	G	G	G	G	G	G	G	G	G	G	G	G	G	G	G	G	G	G	G
TGME49_chrIa	1726045	G	G	G	G	G	G	G	G	G	G	G	G	G	G	G	G	G	G	G	G	G	G	G	G	T	G	G	G	G	G	G	G	G	G	G	G	G	G	G	G	G	G	G	G	G	G	G	G
TGME49_chrIa	1726102	T	T	T	T	T	C	T	T	C	T	T	T	T	T	T	T	T	T	T	T	T	T	T	T	T	T	T	T	T	T	T	T	T	T	T	T	T	T	T	T	T	T	T	T	T	T	T	T
TGME49_chrIa	1726112	G	A	A	A	G	G	A	G	G	G	G	A	G	G	A	A	A	A	A	A	A	A	A	G	A	G	A	A	A	A	G	A	A	A	G	A	A	A	A	A	A	A	A	A	A	A	A	A
TGME49_chrIa	1726113	C	C	C	C	T	C	C	C	C	T	T	C	C	C	C	C	C	C	C	C	C	C	C	T	C	C	C	C	C	C	C	C	C	C	C	C	C	C	C	C	C	C	C	C	C	C	C	C
TGME49_chrIa	1726139	A	A	A	A	A	A	A	T	A	A	A	A	A	A	A	A	A	A	A	A	A	A	A	A	A	A	A	A	A	A	A	A	A	A	A	A	A	A	A	A	A	A	A	A	A	A	A	A
TGME49_chrIa	1726145	C	C	C	C	T	C	C	C	C	C	C	C	C	C	C	C	C	C	C	C	C	C	C	C	C	C	C	C	C	C	C	C	C	C	C	C	C	C	C	C	C	C	C	C	C	C	C	C
TGME49_chrIa	1726157	T	T	T	T	T	T	T	T	T	T	T	T	T	T	T	T	T	T	T	T	T	T	T	T	C	T	T	T	T	T	T	T	T	T	T	T	T	T	T	T	T	T	T	T	T	T	T	T
TGME49_chrIa	1726218	A	A	A	A	A	A	A	A	C	A	A	A	A	A	A	A	A	A	A	A	A	A	A	A	A	A	A	A	A	A	A	A	A	A	A	A	A	A	A	A	A	A	A	A	A	A	A	A
TGME49_chrIa	1726223	C	C	C	C	T	T	T	T	C	C	C	C	C	C	C	C	C	C	C	C	C	C	C	T	C	C	C	C	C	C	C	C	C	C	C	C	C	C	C	C	C	C	C	C	C	C	C	C
TGME49_chrIa	1726243	T	T	T	T	T	T	T	A	A	A	A	T	A	T	T	A	T	T	T	T	T	T	T	T	T	T	T	T	T	T	T	T	T	T	T	T	A	A	A	A	A	A	A	T	A	A	T	A
TGME49_chrIa	1726251	C	G	G	G	G	G	G	G	G	G	G	G	G	C	G	G	G	G	G	G	G	G	G	G	C	C	G	G	G	G	C	G	G	G	C	G	G	G	G	G	G	G	G	G	G	G	G	G
TGME49_chrIa	1726283	A	G	G	G	G	G	G	G	G	G	G	G	G	A	G	G	G	G	G	G	G	G	G	G	G	A	G	G	G	G	A	G	G	G	G	G	G	G	G	G	G	G	G	G	G	G	G	G
TGME49_chrIa	1726356	G	G	G	G	G	G	A	G	G	G	G	G	G	G	G	G	G	G	G	G	G	G	G	G	G	G	G	G	G	G	G	G	G	G	G	G	G	G	G	G	G	G	G	G	G	G	G	G
TGME49_chrIa	1726376	T	T	T	T	T	G	T	G	T	T	T	T	T	T	T	T	T	T	T	T	T	T	T	G	T	T	T	T	T	T	T	T	T	T	T	T	T	T	T	T	T	T	T	T	T	T	T	T
TGME49_chrIa	1726402	T	T	T	T	T	T	T	T	T	T	T	T	T	T	T	T	T	T	T	T	T	T	T	T	T	T	T	T	T	T	C	T	T	T	T	T	T	T	T	T	T	T	T	T	T	T	T	T
TGME49_chrIa	1726488	T	T	T	T	T	T	A	T	T	T	T	T	A	T	T	T	T	T	T	T	T	T	T	T	T	T	T	T	T	T	T	T	T	T	T	T	T	T	T	T	T	T	T	T	T	T	T	T
TGME49_chrIa	1726489	C	T	T	T	C	C	C	C	C	C	C	T	C	C	T	C	T	T	T	T	T	T	T	C	C	C	T	T	T	T	C	T	T	T	C	T	C	C	C	C	C	C	C	T	C	C	T	C
TGME49_chrIa	1726628	T	T	T	T	T	T	T	T	G	T	T	T	T	T	T	T	T	T	T	T	T	T	T	T	T	T	T	T	T	T	T	T	T	T	T	T	T	T	T	T	T	T	T	T	T	T	T	T
TGME49_chrIa	1726630	C	C	C	C	T	C	C	C	C	C	C	C	C	C	C	T	C	C	C	C	C	C	C	C	T	C	C	C	C	C	C	C	C	C	T	C	T	T	T	T	T	T	T	C	T	T	C	T
TGME49_chrIa	1726636	A	A	A	A	A	A	A	A	A	A	A	A	A	A	A	A	A	A	A	A	A	A	A	A	A	A	A	A	A	A	A	A	A	A	A	A	A	A	A	A	A	A	A	A	A	A	A	A
TGME49_chrIa	1726637	C	C	C	C	C	C	C	A	C	C	C	C	C	C	C	C	C	C	C	C	C	C	C	C	C	C	C	C	C	C	C	C	C	C	C	C	C	C	C	C	C	C	C	C	C	C	C	C
TGME49_chrIa	1726639	G	G	G	G	G	G	A	G	G	A	A	G	A	G	G	G	G	G	G	G	G	G	G	G	G	G	G	G	G	G	G	G	G	G	G	G	G	G	G	G	G	G	G	G	G	G	G	G
TGME49_chrIa	1726755	T	C	C	C	T	T	T	T	T	T	T	C	T	T	C	T	C	C	C	C	C	C	C	T	T	T	C	C	C	C	T	C	C	C	T	C	T	T	T	T	T	T	T	C	T	T	C	T
TGME49_chrIa	1726790	G	G	G	G	G	G	G	G	G	G	G	G	G	G	G	G	G	G	G	G	G	G	G	A	G	G	G	G	G	G	G	G	G	G	G	G	G	G	G	G	G	G	G	G	G	G	G	G
TGME49_chrIa	1726801	G	G	G	G	G	G	G	G	G	G	G	G	A	G	G	G	G	G	G	G	G	G	G	G	G	G	G	G	G	G	G	G	G	G	G	G	G	G	G	G	G	G	G	G	G	G	G	G
TGME49_chrIa	1726835	A	C	C	C	A	A	C	A	A	C	C	C	C	A	C	A	C	C	C	C	C	C	C	A	C	A	C	C	C	C	A	C	C	C	A	C	A	A	A	A	A	A	A	C	A	A	C	A
TGME49_chrIa	1726858	C	C	C	C	C	C	C	C	C	C	C	C	C	C	C	C	C	C	C	C	C	C	C	C	C	C	C	C	C	C	C	C	C	C	C	C	C	C	C	C	C	C	C	C	C	C	C	C
TGME49_chrIa	1726892	A	C	C	C	C	C	C	C	C	C	C	C	C	A	C	C	C	C	C	C	C	C	C	C	C	A	C	C	C	C	A	C	C	C	C	C	C	C	C	C	C	C	C	C	C	C	C	C
TGME49_chrIa	1726902	T	T	T	T	A	T	T	T	A	T	T	T	T	T	T	A	T	T	T	T	T	T	T	T	T	T	T	T	T	T	T	T	T	T	T	T	A	A	A	A	A	A	A	T	A	A	T	A
TGME49_chrIa	1726910	T	C	C	C	C	C	C	C	C	C	C	C	C	T	C	C	C	C	C	C	C	C	C	C	C	T	C	C	C	C	T	C	C	C	C	C	C	C	C	C	C	C	C	C	C	C	C	C
TGME49_chrIa	1726931	G	G	G	G	G	G	G	G	G	G	G	G	A	G	G	G	G	G	G	G	G	G	G	G	G	G	G	G	G	G	G	G	G	G	G	G	G	G	G	G	G	G	G	G	G	G	G	G
TGME49_chrIa	1727414	T	T	T	T	T	T	T	T	T	T	T	T	T	T	T	T	T	T	T	T	T	T	T	C	T	T	T	T	T	T	T	T	T	T	T	T	T	T	T	T	T	T	T	T	T	T	T	T
TGME49_chrIa	1727520	G	G	G	G	A	G	G	G	A	G	G	G	A	G	G	A	G	G	G	G	G	G	G	G	G	G	G	G	G	G	G	G	G	G	A	G	A	A	A	A	A	A	A	G	A	A	G	A
TGME49_chrIa	1727530	C	C	C	C	C	C	A	C	C	A	A	C	C	C	C	C	C	C	C	C	C	C	C	C	C	C	C	C	C	C	C	C	C	C	C	C	C	C	C	C	C	C	C	C	C	C	C	C
TGME49_chrIa	1727555	A	A	A	A	A	A	A	A	A	A	A	A	A	A	A	G	A	A	A	A	A	A	A	A	A	A	A	A	A	A	A	A	A	A	G	A	G	G	G	G	G	G	G	A	G	G	A	G
TGME49_chrIa	1727584	A	G	G	G	A	A	A	A	A	A	A	G	A	G	G	A	G	G	G	G	G	G	G	A	A	G	G	G	G	G	A	G	G	G	A	G	A	A	A	A	A	A	A	G	A	A	G	A
TGME49_chrIa	1727588	A	A	A	A	A	A	A	A	A	A	A	A	G	A	A	A	A	A	A	A	A	A	A	A	A	A	A	A	A	A	A	A	A	A	A	A	A	A	A	A	A	A	A	A	A	A	A	A
TGME49_chrIa	1727589	G	A	A	A	G	G	G	G	G	G	G	A	A	A	A	G	A	A	A	A	A	A	A	G	G	A	A	A	A	A	G	A	A	A	G	A	G	G	G	G	G	G	G	A	G	G	A	G
TGME49_chrIa	1727601	C	T	T	T	C	C	C	C	C	C	C	T	C	T	T	C	T	T	T	T	T	T	T	C	C	T	T	T	T	T	C	T	T	T	C	T	C	C	C	C	C	C	C	T	C	C	T	C
TGME49_chrIa	1727764	A	A	A	A	A	A	A	A	C	A	A	A	A	C	A	C	A	A	A	A	A	A	A	C	A	C	A	A	A	A	A	A	A	A	C	A	C	C	C	C	C	C	C	A	C	C	A	C
TGME49_chrIa	1727806	C	C	C	C	C	C	C	C	C	T	T	C	T	C	C	T	C	C	C	C	C	C	C	C	C	C	C	C	C	C	C	C	C	C	C	C	T	T	T	T	T	T	T	C	T	T	C	T
TGME49_chrIa	1727829	C	C	C	C	C	C	C	C	C	C	C	C	C	C	C	C	C	C	C	C	C	C	C	C	T	C	C	C	C	C	C	C	C	C	C	C	C	C	C	C	C	C	C	C	C	C	C	C
TGME49_chrIa	1728304	C	C	C	C	C	C	T	T	C	C	C	C	C	C	C	C	C	C	C	C	C	C	C	C	C	C	C	C	C	C	C	C	C	C	C	C	C	C	C	C	C	C	C	C	C	C	C	C
TGME49_chrIa	1728531	C	C	C	C	T	C	T	T	C	T	T	C	C	C	C	T	C	C	C	C	C	C	C	C	C	T	C	C	C	C	C	C	C	C	T	C	T	T	T	T	T	T	T	C	T	T	C	T
TGME49_chrIa	1728543	C	C	C	C	T	T	T	T	T	T	T	C	T	T	C	T	C	C	C	C	C	C	C	T	T	T	C	C	C	C	C	C	C	C	T	C	T	T	T	T	T	T	T	C	T	T	C	T
TGME49_chrIa	1728674	A	A	A	A	G	G	G	A	G	G	G	A	G	A	A	G	A	A	A	A	A	A	A	A	A	A	A	A	A	A	A	A	A	A	G	A	G	G	G	G	G	G	G	A	G	G	A	G
TGME49_chrIa	1728683	T	T	T	T	T	T	T	T	T	T	T	T	T	T	T	T	T	T	T	T	T	T	T	T	G	T	T	T	T	T	T	T	T	T	T	T	T	T	T	T	T	T	T	T	T	T	T	T
TGME49_chrIa	1728687	C	C	C	C	T	T	T	C	T	T	T	C	T	C	C	T	C	C	C	C	C	C	C	T	C	C	C	C	C	C	C	C	C	C	T	C	T	T	T	T	T	T	T	C	T	T	C	T
TGME49_chrIa	1728716	T	T	T	T	T	T	T	T	T	T	T	T	T	T	T	T	T	T	T	T	T	T	T	T	T	T	T	T	T	T	T	T	T	T	A	T	T	T	T	T	T	T	T	T	T	T	T	T
TGME49_chrIa	1728725	T	T	T	T	T	T	T	T	T	T	T	T	T	T	T	T	T	T	T	T	T	T	T	T	T	T	T	T	T	T	C	T	T	T	T	T	T	T	T	T	T	T	T	T	T	T	T	T
TGME49_chrIa	1729225	A	A	A	A	A	A	A	A	A	A	A	A	A	A	A	A	A	A	A	A	A	A	A	A	G	A	A	A	A	A	A	A	A	A	A	A	A	A	A	A	A	A	A	A	A	A	A	A
TGME49_chrIa	1729236	T	T	T	A	T	T	T	T	T	T	T	A	T	T	A	T	A	A	A	A	A	A	A	T	T	T	T	A	T	T	T	A	A	T	T	A	T	T	T	T	T	T	T	A	T	T	A	T
TGME49_chrIa	1729280	T	T	T	T	C	C	C	C	C	C	C	T	C	T	T	C	T	T	T	T	T	T	T	C	T	C	T	T	T	T	T	T	T	T	C	T	C	C	C	C	C	C	C	T	C	C	T	C
TGME49_chrIa	1729546	T	T	T	T	T	T	T	T	T	T	T	T	T	T	T	T	T	T	T	T	T	T	T	T	C	T	T	T	T	T	T	T	T	T	T	T	T	T	T	T	T	T	T	T	T	T	T	T
TGME49_chrIa	1729571	T	T	T	T	T	C	T	T	T	T	T	T	T	T	T	T	T	T	T	T	T	T	T	T	T	T	T	T	T	T	T	T	T	T	T	T	T	T	T	T	T	T	T	T	T	T	T	T
TGME49_chrIa	1729576	A	A	A	A	A	A	A	A	A	A	A	A	G	A	A	A	A	A	A	A	A	A	A	G	A	A	A	A	A	A	A	A	A	A	A	A	A	A	A	A	A	A	A	A	A	A	A	A
TGME49_chrIa	1729635	G	G	G	G	G	G	G	G	G	G	G	G	G	G	G	G	G	G	G	G	G	G	G	G	G	G	G	G	G	G	G	G	G	G	G	G	G	G	G	G	G	G	G	G	G	G	G	G
TGME49_chrIa	1729639	G	G	G	G	G	G	G	G	T	G	G	G	G	G	G	G	G	G	G	G	G	G	G	G	G	G	G	G	G	G	G	G	G	G	G	G	G	G	G	G	G	G	G	G	G	G	G	G
TGME49_chrIa	1729708	T	T	T	T	A	A	A	A	A	A	A	T	A	T	T	A	T	T	T	T	T	T	T	A	A	A	T	T	T	T	T	T	T	T	A	T	A	A	A	A	A	A	A	T	A	A	T	A
TGME49_chrIa	1729718	G	A	A	A	G	G	G	G	G	G	G	A	G	A	A	G	A	A	A	A	A	A	A	G	G	G	A	A	A	A	A	A	A	A	G	A	G	G	G	G	G	G	G	A	G	G	A	G
TGME49_chrIa	1729724	T	T	T	T	T	T	T	T	T	T	T	T	T	T	T	T	T	T	T	T	T	T	T	T	T	T	T	T	T	T	T	T	T	T	T	T	T	T	T	T	T	T	T	T	T	T	T	T
TGME49_chrIa	1729792	C	C	C	C	C	A	C	C	C	C	C	C	C	C	C	C	C	C	C	C	C	C	C	C	C	C	C	C	C	C	C	C	C	C	C	C	C	C	C	C	C	C	C	C	C	C	C	C
TGME49_chrIa	1729876	T	T	T	T	T	C	T	T	T	T	T	T	T	T	T	T	T	T	T	T	T	T	T	T	T	T	T	T	T	T	T	T	T	T	T	T	T	T	T	T	T	T	T	T	T	T	T	T
TGME49_chrIa	1729939	C	C	C	C	C	C	C	C	C	C	C	C	C	C	C	C	C	C	C	C	C	C	C	C	T	C	C	C	C	C	C	C	C	C	C	C	C	C	C	C	C	C	C	C	C	C	C	C
TGME49_chrIa	1730019	C	G	G	G	G	G	G	G	G	G	G	G	G	G	G	G	G	G	G	G	G	G	G	G	G	G	G	G	G	G	G	G	G	G	G	G	G	G	G	G	G	G	G	G	G	G	G	G
TGME49_chrIa	1730039	G	A	A	G	G	G	G	G	G	G	G	G	G	G	G	G	G	G	G	G	G	G	G	G	G	G	A	G	A	A	G	G	G	A	G	G	G	G	G	G	G	G	G	G	G	G	G	G
TGME49_chrIa	1730090	C	C	C	C	C	C	C	C	C	C	C	C	C	C	C	C	C	C	C	C	C	C	C	C	C	C	C	C	C	C	C	C	C	C	C	C	C	C	C	C	C	C	C	C	C	C	C	C
TGME49_chrIa	1730092	G	C	C	C	G	G	G	G	G	G	G	C	G	C	C	G	C	C	C	C	C	C	C	C	C	G	C	C	C	C	C	C	C	C	G	C	G	G	G	G	G	G	G	C	G	G	C	G
TGME49_chrIa	1730383	T	T	T	T	T	T	T	T	T	T	T	T	T	T	T	T	T	T	T	T	T	T	T	T	T	T	T	T	T	T	T	T	T	T	T	T	T	T	T	T	T	T	T	T	T	T	T	T
TGME49_chrIa	1730397	C	T	T	T	C	C	C	C	C	C	C	T	C	T	T	C	T	T	T	T	T	T	T	C	C	C	T	T	T	T	T	T	T	T	C	T	C	C	C	C	C	C	C	T	C	C	T	C
TGME49_chrIa	1730407	C	C	C	A	C	C	C	C	C	C	C	A	C	C	A	C	A	A	A	A	A	A	A	C	C	C	C	A	C	C	C	A	A	C	C	A	C	C	C	C	C	C	C	A	C	C	A	C
TGME49_chrIa	1730408	G	G	G	T	G	G	G	G	G	G	G	T	G	G	T	G	T	T	T	T	T	T	T	G	G	G	G	T	G	G	G	T	T	G	G	T	G	G	G	G	G	G	G	T	G	G	T	G
TGME49_chrIa	1730409	T	T	T	T	T	T	T	T	T	T	T	T	T	T	T	T	T	T	T	T	T	T	T	C	T	T	T	T	T	T	T	T	T	T	T	T	T	T	T	T	T	T	T	T	T	T	T	T
TGME49_chrIa	1730413	G	G	G	G	G	G	G	G	G	G	G	G	G	G	G	G	G	G	G	G	G	G	G	T	G	G	G	G	G	G	G	G	G	G	G	G	G	G	G	G	G	G	G	G	G	G	G	G
TGME49_chrIa	1730455	A	G	G	G	A	A	A	A	A	A	A	G	A	G	G	A	G	G	G	G	G	G	G	A	G	A	G	G	G	G	G	G	G	G	A	G	A	A	A	A	A	A	A	G	A	A	G	A
TGME49_chrIa	1730498	T	T	T	T	A	A	A	A	A	A	A	T	T	T	T	A	T	T	T	T	T	T	T	A	T	T	T	T	T	T	T	T	T	T	A	T	A	A	A	A	A	A	A	T	A	A	T	A
TGME49_chrIa	1730550	C	C	C	C	C	C	C	C	C	A	A	C	C	C	C	C	C	C	C	C	C	C	C	C	C	C	C	C	C	C	C	C	C	C	C	C	C	C	C	C	C	C	C	C	C	C	C	C
TGME49_chrIa	1730577	G	G	G	G	G	G	G	G	G	G	G	G	G	G	G	G	G	G	G	G	G	G	G	G	G	T	G	G	G	G	G	G	G	G	G	G	G	G	G	G	G	G	G	G	G	G	G	G
TGME49_chrIa	1730586	C	C	C	C	C	C	C	C	C	C	C	C	C	C	C	C	C	C	C	C	C	C	C	C	C	A	C	C	C	C	C	C	C	C	C	C	C	C	C	C	C	C	C	C	C	C	C	C
TGME49_chrIa	1730612	A	A	A	A	A	A	A	A	A	A	A	A	A	A	A	A	A	A	A	A	A	A	A	A	G	A	A	A	A	A	A	A	A	A	A	A	A	A	A	A	A	A	A	A	A	A	A	A
TGME49_chrIa	1730617	C	C	C	C	G	C	G	G	G	G	G	C	C	C	C	G	C	C	C	C	C	C	C	G	C	C	C	C	C	C	C	C	C	C	G	C	G	G	G	G	G	G	G	C	G	G	C	G
TGME49_chrIa	1730619	G	G	G	G	G	G	G	G	G	G	G	G	G	G	G	G	G	G	G	G	G	G	G	A	G	G	G	G	G	G	G	G	G	G	G	G	G	G	G	G	G	G	G	G	G	G	G	G
TGME49_chrIa	1730813	G	G	G	G	C	G	C	C	C	C	C	G	G	G	G	C	G	G	G	G	G	G	G	G	G	G	G	G	G	G	G	G	G	G	C	G	C	C	C	C	C	C	C	G	C	C	G	C
TGME49_chrIa	1730830	G	G	G	G	A	G	A	A	A	A	A	G	G	G	G	A	G	G	G	G	G	G	G	G	G	G	G	G	G	G	G	G	G	G	A	G	A	A	A	A	A	A	A	G	A	A	G	A
TGME49_chrIa	1730832	G	G	G	G	G	G	G	G	G	G	G	G	G	G	G	G	G	G	G	G	G	G	G	G	G	C	G	G	G	G	G	G	G	G	G	G	G	G	G	G	G	G	G	G	G	G	G	G
TGME49_chrIa	1730940	G	G	G	G	G	G	G	G	G	G	G	G	G	G	G	G	G	G	G	G	G	G	G	A	G	G	G	G	G	G	G	G	G	G	G	G	G	G	G	G	G	G	G	G	G	G	G	G
TGME49_chrIa	1730943	C	C	C	C	T	C	T	T	T	T	T	C	C	C	C	T	C	C	C	C	C	C	C	C	C	C	C	C	C	C	C	C	C	C	T	C	T	T	T	T	T	T	T	C	T	T	C	T
TGME49_chrIa	1731085	C	C	C	C	C	C	C	C	C	C	C	C	C	C	C	C	C	C	C	C	C	C	C	T	C	T	C	C	C	C	C	C	C	C	C	C	C	C	C	C	C	C	C	C	C	C	C	C
TGME49_chrIa	1731093	G	C	C	C	C	C	C	C	C	C	C	C	C	C	C	C	C	C	C	C	C	C	C	C	C	C	C	C	C	C	C	C	C	C	C	C	C	C	C	C	C	C	C	C	C	C	C	C
TGME49_chrIa	1731105	A	A	A	A	G	A	G	G	G	G	G	A	G	A	A	G	A	A	A	A	A	A	A	A	G	A	A	A	A	A	A	A	A	A	G	A	G	G	G	G	G	G	G	A	G	G	A	G
TGME49_chrIa	1731113	G	G	G	G	G	G	G	G	G	G	G	G	G	G	G	G	G	G	G	G	G	G	G	G	G	G	G	G	G	G	G	G	G	G	G	G	G	G	G	G	G	G	G	G	G	G	G	G
TGME49_chrIa	1731119	A	A	A	A	A	A	A	A	C	C	C	A	A	A	A	A	A	A	A	A	A	A	A	A	A	A	A	A	A	A	A	A	A	A	A	A	A	A	A	A	A	A	A	A	A	A	A	A
TGME49_chrIa	1731123	T	T	T	T	T	T	T	T	T	T	T	T	T	T	T	T	T	T	T	T	T	T	T	T	T	T	T	T	T	T	A	T	T	T	T	T	T	T	T	T	T	T	T	T	T	T	T	T
TGME49_chrIa	1731140	G	G	G	G	G	G	G	G	G	G	G	G	G	G	G	G	G	G	G	G	G	G	G	G	T	G	G	G	G	G	G	G	G	G	G	G	G	G	G	G	G	G	G	G	G	G	G	G
TGME49_chrIa	1731147	T	T	T	T	T	T	T	T	T	T	T	T	T	T	T	T	T	T	T	T	T	T	T	T	T	T	T	T	T	T	T	T	T	T	T	T	T	T	T	T	T	T	T	T	T	T	T	T
TGME49_chrIa	1731177	G	G	G	G	A	A	A	A	A	A	A	G	A	G	G	A	G	G	G	G	G	G	G	A	A	A	G	G	G	G	G	G	G	G	A	G	A	A	A	A	A	A	A	G	A	A	G	A
TGME49_chrIa	1731180	C	C	C	C	C	C	C	C	C	C	C	C	C	C	C	C	C	C	C	C	C	C	C	C	T	C	C	C	C	C	C	C	C	C	C	C	C	C	C	C	C	C	C	C	C	C	C	C
TGME49_chrIa	1731184	A	A	A	A	A	A	A	A	A	A	A	A	A	A	A	A	A	A	A	A	A	A	A	A	A	A	A	A	A	A	A	A	A	A	A	A	A	A	A	A	A	A	A	A	A	A	A	A
TGME49_chrIa	1731195	A	A	A	A	A	A	A	A	A	A	A	A	A	A	A	A	A	A	A	A	A	A	A	A	G	A	A	A	A	A	A	A	A	A	A	A	A	A	A	A	A	A	A	A	A	A	A	A
TGME49_chrIa	1731214	G	G	G	G	G	G	G	G	G	G	G	G	G	G	G	G	G	G	G	G	G	G	G	G	G	T	G	G	G	G	G	G	G	G	G	G	G	G	G	G	G	G	G	G	G	G	G	G
TGME49_chrIa	1731378	T	T	T	T	T	T	T	T	T	T	T	T	C	T	T	T	T	T	T	T	T	T	T	T	C	T	T	T	T	T	T	T	T	T	T	T	T	T	T	T	T	T	T	T	T	T	T	T
TGME49_chrIa	1731457	C	C	C	C	C	C	C	C	C	C	C	C	T	C	C	C	C	C	C	C	C	C	C	C	C	C	C	C	C	C	C	C	C	C	C	C	C	C	C	C	C	C	C	C	C	C	C	C
TGME49_chrIa	1731740	T	T	T	T	T	T	T	T	T	T	T	T	T	C	T	T	T	T	T	T	T	T	T	T	T	T	T	T	T	T	T	T	T	T	T	T	T	T	T	T	T	T	T	T	T	T	T	T
TGME49_chrIa	1731826	A	A	A	A	G	A	G	G	G	G	G	A	A	A	A	G	A	A	A	A	A	A	A	A	G	G	A	A	A	A	A	A	A	A	G	A	G	G	G	G	G	G	G	A	G	G	A	G
TGME49_chrIa	1731830	C	C	C	C	C	C	C	C	C	C	C	C	C	C	C	C	C	C	C	C	C	C	C	C	C	C	C	C	C	C	C	C	C	C	C	C	C	C	C	C	C	C	C	C	C	C	C	C
TGME49_chrIa	1731841	T	T	T	T	T	C	T	T	T	T	T	T	T	T	T	T	T	T	T	T	T	T	T	T	T	T	T	T	T	T	T	T	T	T	T	T	T	T	T	T	T	T	T	T	T	T	T	T
TGME49_chrIa	1731907	G	G	G	G	G	G	G	G	G	G	G	G	A	G	G	G	G	G	G	G	G	G	G	G	G	G	G	G	G	G	G	G	G	G	G	G	G	G	G	G	G	G	G	G	G	G	G	G
TGME49_chrIa	1731918	C	C	C	C	C	T	C	C	C	C	C	C	C	C	C	C	C	C	C	C	C	C	C	C	C	C	C	C	C	C	C	C	C	C	C	C	C	C	C	C	C	C	C	C	C	C	C	C
TGME49_chrIa	1731919	C	C	C	C	C	T	C	C	C	C	C	C	C	C	C	C	C	C	C	C	C	C	C	C	C	C	C	C	C	C	C	C	C	C	C	C	C	C	C	C	C	C	C	C	C	C	C	C
TGME49_chrIa	1731940	T	T	T	T	T	G	T	T	T	T	T	T	T	T	T	T	T	T	T	T	T	T	T	G	T	T	T	T	T	T	T	T	T	T	T	T	T	T	T	T	T	T	T	T	T	T	T	T
TGME49_chrIa	1731944	T	T	T	T	T	G	T	T	T	T	T	T	G	T	T	T	T	T	T	T	T	T	T	G	G	G	T	T	T	T	T	T	T	T	T	T	T	T	T	T	T	T	T	T	T	T	T	T
TGME49_chrIa	1731945	T	T	T	T	T	C	T	T	T	T	T	T	T	T	T	T	T	T	T	T	T	T	T	T	T	T	T	T	T	T	T	T	T	T	T	T	T	T	T	T	T	T	T	T	T	T	T	T
TGME49_chrIa	1731981	T	T	T	T	T	C	T	T	T	T	T	T	T	T	T	T	T	T	T	T	T	T	T	T	T	T	T	T	T	T	T	T	T	T	T	T	T	T	T	T	T	T	T	T	T	T	T	T
TGME49_chrIa	1731982	G	G	G	G	G	G	G	G	G	G	G	G	A	G	G	G	G	G	G	G	G	G	G	G	G	G	G	G	G	G	G	G	G	G	G	G	G	G	G	G	G	G	G	G	G	G	G	G
TGME49_chrIa	1732003	G	G	G	G	T	T	T	T	T	T	T	G	T	G	G	T	G	G	G	G	G	G	G	T	T	T	G	G	G	G	G	G	G	G	T	G	T	T	T	T	T	T	T	G	T	T	G	T
TGME49_chrIa	1732049	A	A	A	A	A	G	A	A	A	A	A	A	G	A	A	A	A	A	A	A	A	A	A	G	G	G	A	A	A	A	A	A	A	A	A	A	A	A	A	A	A	A	A	A	A	A	A	A
TGME49_chrIa	1732075	T	T	T	T	C	C	C	C	C	C	C	T	C	T	T	C	T	T	T	T	T	T	T	C	C	C	T	T	T	T	T	T	T	T	C	T	C	C	C	C	C	C	C	T	C	C	T	C
TGME49_chrIa	1732077	G	G	G	G	A	A	A	A	A	A	A	G	A	G	G	A	G	G	G	G	G	G	G	A	A	A	G	G	G	G	G	G	G	G	A	G	A	A	A	A	A	A	A	G	A	A	G	A
TGME49_chrIa	1732085	G	G	G	G	G	G	G	G	G	G	G	G	G	G	G	G	G	G	G	G	G	G	G	A	G	G	G	G	G	G	G	G	G	G	G	G	G	G	G	G	G	G	G	G	G	G	G	G
TGME49_chrIa	1732111	C	C	C	C	C	C	C	C	C	C	C	C	C	C	C	C	C	C	C	C	C	C	C	G	C	C	C	C	C	C	C	C	C	C	C	C	C	C	C	C	C	C	C	C	C	C	C	C
TGME49_chrIa	1732983	C	G	G	G	C	G	C	C	C	C	C	G	C	G	G	C	G	G	G	G	G	G	G	G	G	C	G	G	G	G	G	G	G	G	C	G	C	C	C	C	C	C	C	G	C	C	G	C
TGME49_chrIa	1733010	C	C	C	C	C	T	C	C	C	C	C	C	C	C	C	C	C	C	C	C	C	C	C	C	C	C	C	C	C	C	C	C	C	C	C	C	C	C	C	C	C	C	C	C	C	C	C	C
TGME49_chrIa	1733014	G	A	A	A	A	A	A	A	A	A	A	A	A	A	A	A	A	A	A	A	A	A	A	A	A	A	A	A	A	A	A	A	A	A	A	A	A	A	A	A	A	A	A	A	A	A	A	A
TGME49_chrIa	1733020	T	T	T	T	C	T	T	T	T	T	T	T	T	T	T	T	T	T	T	T	T	T	T	T	T	T	T	T	T	T	T	T	T	T	T	T	T	T	T	T	T	T	T	T	T	T	T	T
TGME49_chrIa	1733051	C	T	T	T	C	T	C	C	C	C	C	T	T	T	T	C	T	T	T	T	T	T	T	C	C	C	T	T	T	T	T	T	T	T	C	T	C	C	C	C	C	C	C	T	C	C	T	C
TGME49_chrIa	1733060	A	G	G	G	G	G	G	G	G	G	G	G	G	G	G	G	G	G	G	G	G	G	G	G	G	A	G	G	G	G	G	G	G	G	G	G	G	G	G	G	G	G	G	G	G	G	G	G
TGME49_chrIa	1733085	G	G	G	G	G	G	G	G	G	G	G	G	G	G	G	G	G	G	G	G	G	G	G	G	A	G	G	G	G	G	G	G	G	G	G	G	G	G	G	G	G	G	G	G	G	G	G	G
TGME49_chrIa	1733087	C	T	T	T	T	T	T	T	T	T	T	T	T	T	T	T	T	T	T	T	T	T	T	T	T	T	T	T	T	T	T	T	T	T	T	T	T	T	T	T	T	T	T	T	T	T	T	T
TGME49_chrIa	1733092	C	C	C	C	C	C	C	C	C	C	C	C	T	C	C	C	C	C	C	C	C	C	C	C	C	C	C	C	C	C	C	C	C	C	C	C	C	C	C	C	C	C	C	C	C	C	C	C
TGME49_chrIa	1733125	T	G	G	G	G	G	G	G	G	G	G	G	G	G	G	G	G	G	G	G	G	G	G	G	G	G	G	G	G	G	G	G	G	G	G	G	G	G	G	G	G	G	G	G	G	G	G	G
TGME49_chrIa	1733174	G	G	G	G	G	G	G	G	G	G	G	G	G	G	G	G	G	G	G	G	G	G	G	G	G	G	G	G	G	G	G	G	G	G	G	G	G	G	G	G	G	G	G	G	G	G	G	G
TGME49_chrIa	1733232	G	G	G	G	G	G	G	G	G	G	G	G	G	A	G	G	G	G	G	G	G	G	G	G	G	G	G	G	G	G	A	G	G	G	G	G	G	G	G	G	G	G	G	G	G	G	G	G
TGME49_chrIa	1733244	C	C	C	C	C	C	C	C	C	C	C	C	C	C	C	C	C	C	C	C	C	C	C	C	C	C	C	C	C	C	C	C	C	C	C	C	C	C	C	C	C	C	C	C	C	C	C	C
TGME49_chrIa	1733288	C	C	C	C	C	C	C	C	C	C	C	C	G	C	C	C	C	C	C	C	C	C	C	G	C	C	C	C	C	C	C	C	C	C	C	C	C	C	C	C	C	C	C	C	C	C	C	C
TGME49_chrIa	1733293	C	C	C	C	C	G	C	C	C	C	C	C	C	C	C	C	C	C	C	C	C	C	C	C	C	C	C	C	C	C	C	C	C	C	C	C	C	C	C	C	C	C	C	C	C	C	C	C
TGME49_chrIa	1733297	A	A	A	A	A	A	A	A	A	A	A	A	A	A	A	A	A	A	A	A	A	A	A	A	A	C	A	A	A	A	A	A	A	A	A	A	A	A	A	A	A	A	A	A	A	A	A	A
TGME49_chrIa	1733307	T	T	T	T	T	T	T	T	T	T	T	T	C	T	T	T	T	T	T	T	T	T	T	C	T	T	T	T	T	T	T	T	T	T	T	T	T	T	T	T	T	T	T	T	T	T	T	T
TGME49_chrIa	1733365	G	G	G	G	G	G	G	G	G	G	G	G	G	G	G	G	G	G	G	G	G	G	G	G	G	C	G	G	G	G	G	G	G	G	G	G	G	G	G	G	G	G	G	G	G	G	G	G
TGME49_chrIa	1733400	G	G	G	G	T	G	G	G	G	G	G	G	G	G	G	G	G	G	G	G	G	G	G	G	G	G	G	G	G	G	G	G	G	G	G	G	G	G	G	G	G	G	G	G	G	G	G	G
TGME49_chrIa	1733413	G	A	A	G	G	G	G	G	G	G	G	G	G	G	G	G	G	G	G	G	G	G	G	G	G	G	A	G	A	A	G	G	G	A	G	G	G	G	G	G	G	G	G	G	G	G	G	G
TGME49_chrIa	1733425	A	A	A	A	A	A	A	A	A	A	A	A	C	A	A	A	A	A	A	A	A	A	A	A	A	A	A	A	A	A	A	A	A	A	A	A	A	A	A	A	A	A	A	A	A	A	A	A
TGME49_chrIa	1733434	C	A	A	A	C	C	C	C	C	C	C	A	C	C	A	C	A	A	A	A	A	A	A	C	A	A	A	A	A	A	C	A	A	A	C	A	C	C	C	C	C	C	C	A	C	C	A	C
TGME49_chrIa	1733442	C	C	C	C	C	C	C	C	C	C	C	C	C	C	C	C	C	C	C	C	C	C	C	C	C	C	C	C	C	C	C	C	C	C	C	C	C	C	C	C	C	C	C	C	C	C	C	C
TGME49_chrIa	1733544	C	C	C	C	T	C	T	T	T	T	T	C	C	C	C	T	C	C	C	C	C	C	C	C	C	C	C	C	C	C	C	C	C	C	T	C	T	T	T	T	T	T	T	C	T	T	C	T
TGME49_chrIa	1733595	A	A	A	A	A	A	A	A	A	A	A	A	A	A	A	A	A	A	A	A	A	A	A	A	A	A	A	A	A	A	G	A	A	A	A	A	A	A	A	A	A	A	A	A	A	A	A	A
TGME49_chrIa	1733680	T	C	C	C	C	C	C	C	C	C	C	C	C	C	C	C	C	C	C	C	C	C	C	C	C	C	C	C	C	C	C	C	C	C	C	C	C	C	C	C	C	C	C	C	C	C	C	C
TGME49_chrIa	1733687	C	C	C	C	A	C	A	A	A	A	A	C	C	C	C	A	C	C	C	C	C	C	C	C	C	C	C	C	C	C	C	C	C	C	A	C	A	A	A	A	A	A	A	C	A	A	C	A
TGME49_chrIa	1733717	C	C	C	C	C	C	C	C	C	C	C	C	A	C	C	C	C	C	C	C	C	C	C	C	C	C	C	C	C	C	C	C	C	C	C	C	C	C	C	C	C	C	C	C	C	C	C	C
TGME49_chrIa	1733730	T	T	T	T	C	T	C	C	C	C	C	T	T	T	T	C	T	T	T	T	T	T	T	T	T	T	T	T	T	T	T	T	T	T	C	T	C	C	C	C	C	C	C	T	C	C	T	C
TGME49_chrIa	1733848	T	T	T	T	T	T	T	T	T	T	T	T	T	T	T	T	T	T	T	T	T	T	T	A	T	T	T	T	T	T	T	T	T	T	T	T	T	T	T	T	T	T	T	T	T	T	T	T
TGME49_chrIa	1733860	T	T	T	T	T	T	T	T	T	T	T	T	T	T	T	T	T	T	T	T	T	T	T	C	T	T	T	T	T	T	T	T	T	T	T	T	T	T	T	T	T	T	T	T	T	T	T	T
TGME49_chrIa	1733890	A	A	A	A	A	T	A	A	A	A	A	A	A	A	A	A	A	A	A	A	A	A	A	A	T	A	A	A	A	A	A	A	A	A	A	A	A	A	A	A	A	A	A	A	A	A	A	A
TGME49_chrIa	1734043	C	C	C	C	G	G	G	G	G	G	G	C	C	C	C	G	C	C	C	C	C	C	C	C	C	C	C	C	C	C	C	C	C	C	G	C	G	G	G	G	G	G	G	C	G	G	C	G
TGME49_chrIa	1734176	T	T	T	T	T	T	T	T	T	T	T	T	T	T	T	T	T	T	T	T	T	T	T	T	T	T	T	T	T	T	T	T	T	T	T	T	T	T	T	T	T	T	T	T	T	T	T	T
TGME49_chrIa	1734192	C	T	T	T	C	C	C	C	C	C	C	T	C	T	T	C	T	T	T	T	T	T	T	C	C	C	T	T	T	T	T	T	T	T	C	T	C	C	C	C	C	C	C	T	C	C	T	C
TGME49_chrIa	1734211	G	T	T	T	T	T	T	T	T	T	T	T	T	T	T	T	T	T	T	T	T	T	T	T	T	T	T	T	T	T	T	T	T	T	T	T	T	T	T	T	T	T	T	T	T	T	T	T
TGME49_chrIa	1734214	C	T	T	T	T	T	T	T	T	T	T	T	T	T	T	T	T	T	T	T	T	T	T	T	T	T	T	T	T	T	T	T	T	T	T	T	T	T	T	T	T	T	T	T	T	T	T	T
TGME49_chrIa	1734257	A	A	A	A	A	A	A	A	A	A	A	A	A	A	A	A	A	A	A	A	A	A	A	A	A	A	A	A	A	A	A	A	A	A	A	A	A	A	A	A	A	A	A	A	A	A	A	A
TGME49_chrIa	1734261	C	C	C	C	T	T	T	T	T	T	T	C	C	C	C	T	C	C	C	C	C	C	C	C	C	C	C	C	C	C	C	C	C	C	T	C	T	T	T	T	T	T	T	C	T	T	C	T
TGME49_chrIa	1734270	C	T	T	T	C	C	C	C	C	C	C	T	T	T	T	C	T	T	T	T	T	T	T	T	T	T	T	T	T	T	T	T	T	T	C	T	C	C	C	C	C	C	C	T	C	C	T	C
TGME49_chrIa	1734363	C	C	C	C	C	C	C	C	C	C	C	C	C	C	C	T	C	C	C	C	C	C	C	C	C	C	C	C	C	C	C	C	C	C	T	C	T	T	T	T	T	T	T	C	T	T	C	T
TGME49_chrIa	1734547	A	G	G	G	A	A	A	A	A	A	A	G	G	G	G	A	G	G	G	G	G	G	G	G	G	G	G	G	G	G	G	G	G	G	A	G	A	A	A	A	A	A	A	G	A	A	G	A
TGME49_chrIa	1734664	A	A	A	A	A	T	A	A	A	A	A	A	A	A	A	A	A	A	A	A	A	A	A	A	A	A	A	A	A	A	A	A	A	A	A	A	A	A	A	A	A	A	A	A	A	A	A	A
TGME49_chrIa	1734719	C	C	C	C	C	C	C	C	C	C	C	C	C	C	C	C	C	C	C	C	C	C	C	C	A	C	C	C	C	C	C	C	C	C	C	C	C	C	C	C	C	C	C	C	C	C	C	C
TGME49_chrIa	1734727	A	A	A	A	T	A	T	T	T	T	T	A	A	A	A	T	A	A	A	A	A	A	A	A	A	A	A	A	A	A	A	A	A	A	T	A	T	T	T	T	T	T	T	A	T	T	A	T
TGME49_chrIa	1734730	T	C	C	C	T	T	T	T	T	T	T	C	T	C	C	T	C	C	C	C	C	C	C	T	T	T	C	C	C	C	C	C	C	C	T	C	T	T	T	T	T	T	T	C	T	T	C	T
TGME49_chrIa	1734734	T	T	T	T	T	T	T	T	T	T	T	T	T	A	T	T	T	T	T	T	T	T	T	T	T	T	T	T	T	T	A	T	T	T	T	T	T	T	T	T	T	T	T	T	T	T	T	T
TGME49_chrIa	1734737	C	C	C	C	T	C	T	T	T	T	T	C	C	C	C	T	C	C	C	C	C	C	C	C	C	C	C	C	C	C	C	C	C	C	T	C	T	T	T	T	T	T	T	C	T	T	C	T
TGME49_chrIa	1735610	G	G	G	G	G	G	G	G	G	G	G	G	A	G	G	G	G	G	G	G	G	G	G	G	G	G	G	G	G	G	G	G	G	G	G	G	G	G	G	G	G	G	G	G	G	G	G	G
TGME49_chrIa	1735642	C	C	C	C	C	A	C	C	C	C	C	C	C	C	C	C	C	C	C	C	C	C	C	C	C	C	C	C	C	C	C	C	C	C	C	C	C	C	C	C	C	C	C	C	C	C	C	C
TGME49_chrIa	1735692	A	C	C	C	C	C	C	C	C	C	C	C	C	C	C	C	C	C	C	C	C	C	C	C	C	C	C	C	C	C	C	C	C	C	C	C	C	C	C	C	C	C	C	C	C	C	C	C
TGME49_chrIa	1736028	G	G	G	G	G	G	G	G	G	G	G	G	G	G	G	G	G	G	G	G	G	G	G	G	G	G	G	G	G	G	G	G	G	G	G	G	G	G	G	G	G	G	G	G	G	G	G	G
TGME49_chrIa	1736044	A	A	A	A	A	A	A	A	G	A	A	A	A	A	A	A	A	A	A	A	A	A	A	A	A	A	A	A	A	A	A	A	A	A	A	A	A	A	A	A	A	A	A	A	A	A	A	A
TGME49_chrIa	1736067	T	C	C	C	C	C	C	C	C	C	C	C	C	C	C	C	C	C	C	C	C	C	C	C	C	C	C	C	C	C	C	C	C	C	C	C	C	C	C	C	C	C	C	C	C	C	C	C
TGME49_chrIa	1736076	C	C	C	C	C	T	C	C	C	C	C	C	C	C	C	C	C	C	C	C	C	C	C	C	C	T	C	C	C	C	C	C	C	C	C	C	C	C	C	C	C	C	C	C	C	C	C	C
TGME49_chrIa	1736169	G	A	A	A	G	G	G	G	G	G	G	A	G	G	A	G	A	A	A	A	A	A	A	G	G	G	A	A	A	A	G	A	A	A	G	A	G	G	G	G	G	G	G	A	G	G	A	G
TGME49_chrIa	1736215	A	C	C	C	A	A	A	A	A	A	A	C	A	A	C	A	C	C	C	C	C	C	C	A	A	A	C	C	C	C	A	C	C	C	A	C	A	A	A	A	A	A	A	C	A	A	C	A
TGME49_chrIa	1736216	T	T	T	T	T	T	T	T	T	T	T	T	T	A	T	T	T	T	T	T	T	T	T	T	T	T	T	T	T	T	A	T	T	T	T	T	T	T	T	T	T	T	T	T	T	T	T	T
TGME49_chrIa	1736231	G	G	G	G	G	G	G	T	G	G	G	G	G	G	G	G	G	G	G	G	G	G	G	G	G	G	G	G	G	G	G	G	G	G	G	G	G	G	G	G	G	G	G	G	G	G	G	G
TGME49_chrIa	1736251	T	T	T	T	T	T	G	T	T	T	T	T	T	T	T	T	T	T	T	T	T	T	T	T	T	T	T	T	T	T	T	T	T	T	T	T	T	T	T	T	T	T	T	T	T	T	T	T
TGME49_chrIa	1736367	G	G	G	G	G	G	G	G	G	G	G	G	A	G	G	G	G	G	G	G	G	G	G	G	G	G	G	G	G	G	G	G	G	G	G	G	G	G	G	G	G	G	G	G	G	G	G	G
TGME49_chrIa	1736383	C	C	C	C	C	C	C	C	C	C	C	C	C	C	C	C	C	C	C	C	C	C	C	C	C	C	C	C	C	C	C	C	C	C	C	C	C	C	C	C	C	C	C	C	C	C	C	C
TGME49_chrIa	1736421	G	A	A	A	A	G	A	A	A	A	A	A	G	G	A	A	A	A	A	A	A	A	A	G	G	G	A	A	A	A	G	A	A	A	A	A	A	A	A	A	A	A	A	A	A	A	A	A
TGME49_chrIa	1736423	C	T	T	T	T	T	T	T	T	T	T	T	T	T	T	T	T	T	T	T	T	T	T	T	T	T	T	T	T	T	T	T	T	T	T	T	T	T	T	T	T	T	T	T	T	T	T	T
TGME49_chrIa	1736429	C	T	T	T	T	C	T	T	T	T	T	T	C	C	T	T	T	T	T	T	T	T	T	C	C	C	T	T	T	T	C	T	T	T	T	T	T	T	T	T	T	T	T	T	T	T	T	T
TGME49_chrIa	1736456	C	C	C	C	C	C	C	C	C	C	C	C	C	T	C	C	C	C	C	C	C	C	C	C	C	C	C	C	C	C	T	C	C	C	C	C	C	C	C	C	C	C	C	C	C	C	C	C
TGME49_chrIa	1736529	G	G	G	G	G	G	G	G	G	G	G	G	G	G	G	G	G	G	G	G	G	G	G	G	A	G	G	G	G	G	G	G	G	G	G	G	G	G	G	G	G	G	G	G	G	G	G	G
TGME49_chrIa	1736536	C	C	C	C	C	T	C	C	C	C	C	C	C	T	C	C	C	C	C	C	C	C	C	T	T	T	C	C	C	C	T	C	C	C	C	C	C	C	C	C	C	C	C	C	C	C	C	C
TGME49_chrIa	1736557	A	G	G	G	G	G	G	G	G	G	G	G	G	G	G	G	G	G	G	G	G	G	G	G	G	G	G	G	G	G	G	G	G	G	G	G	G	G	G	G	G	G	G	G	G	G	G	G
TGME49_chrIa	1736561	A	A	A	A	A	A	A	A	A	A	A	A	G	A	A	A	A	A	A	A	A	A	A	A	A	A	A	A	A	A	A	A	A	A	A	A	A	A	A	A	A	A	A	A	A	A	A	A
TGME49_chrIa	1737069	C	C	C	C	C	C	C	C	C	C	C	C	C	C	C	C	C	C	C	C	C	C	C	C	C	C	C	C	C	C	T	C	C	C	C	C	C	C	C	C	C	C	C	C	C	C	C	C
TGME49_chrIa	1737071	A	A	A	A	A	A	A	A	A	A	A	A	A	A	A	G	A	A	A	A	A	A	A	A	A	A	A	A	A	A	A	A	A	A	A	A	G	G	G	G	G	G	G	A	G	G	A	G
TGME49_chrIa	1737095	G	G	G	G	G	G	G	G	G	G	G	G	G	G	G	G	G	G	G	G	G	G	G	G	G	G	G	G	G	G	G	G	G	G	G	G	G	G	G	G	G	G	G	G	G	G	G	G
TGME49_chrIa	1737303	C	C	C	C	C	C	C	C	C	C	C	C	C	C	C	C	C	C	C	C	C	C	C	C	C	A	C	C	C	C	C	C	C	C	C	C	C	C	C	C	C	C	C	C	C	C	C	C
TGME49_chrIa	1737509	T	T	T	T	T	T	T	T	T	T	T	T	T	T	T	T	T	T	T	T	T	T	T	T	T	T	T	T	T	T	T	T	T	T	T	T	T	T	T	T	T	T	T	T	T	T	T	T
TGME49_chrIa	1737525	A	A	A	A	A	A	A	A	A	A	A	A	A	A	A	A	A	A	A	A	A	A	A	A	A	A	A	A	A	A	A	A	A	A	A	A	A	A	A	A	A	A	A	A	A	A	A	A
TGME49_chrIa	1737528	A	A	A	A	A	A	A	A	A	A	A	A	A	G	A	A	A	A	A	A	A	A	A	A	A	A	A	A	A	A	A	A	A	A	A	A	A	A	A	A	A	A	A	A	A	A	A	A
TGME49_chrIa	1737534	C	C	C	C	C	C	C	C	C	C	C	C	C	C	C	C	C	C	C	C	C	C	C	C	C	C	C	C	C	C	C	C	C	C	C	C	C	C	C	C	C	C	C	C	C	C	C	C
TGME49_chrIa	1737569	G	G	G	G	G	G	G	G	G	G	G	G	C	G	G	G	G	G	G	G	G	G	G	C	G	G	G	G	G	G	G	G	G	G	C	G	G	G	G	G	G	G	G	G	G	G	G	G
TGME49_chrIa	1737606	A	A	A	A	A	C	A	A	A	A	A	A	A	A	A	A	A	A	A	A	A	A	A	A	A	C	A	A	A	A	A	A	A	A	A	A	A	A	A	A	A	A	A	A	A	A	A	A
TGME49_chrIa	1737640	A	A	A	A	A	A	A	A	A	A	A	A	A	A	A	A	A	A	A	A	A	A	A	A	A	A	A	A	A	A	A	A	A	A	A	A	A	A	A	A	A	A	A	A	A	A	A	A
TGME49_chrIa	1737705	G	A	A	A	A	A	A	A	A	A	A	A	A	A	A	A	A	A	A	A	A	A	A	A	A	A	A	A	A	A	A	A	A	A	A	A	A	A	A	A	A	A	A	A	A	A	A	A
TGME49_chrIa	1737744	T	T	T	T	T	T	T	C	T	T	T	T	T	T	T	T	T	T	T	T	T	T	T	T	T	T	T	T	T	T	T	T	T	T	T	T	T	T	T	T	T	T	T	T	T	T	T	T
TGME49_chrIa	1737747	A	A	A	A	A	A	A	A	A	A	A	A	A	A	A	A	A	A	A	A	A	A	A	A	A	A	A	A	A	A	G	A	A	A	A	A	A	A	A	A	A	A	A	A	A	A	A	A
TGME49_chrIa	1737769	G	G	G	G	A	G	A	A	A	A	A	G	G	G	G	A	G	G	G	G	G	G	G	G	G	G	G	G	G	G	G	G	G	G	A	G	A	A	A	A	A	A	A	G	A	A	G	A
TGME49_chrIa	1737774	C	C	C	C	C	C	C	C	C	C	C	C	C	C	C	C	C	C	C	C	C	C	C	C	C	C	C	C	C	C	C	C	C	C	C	C	C	C	C	C	C	C	C	C	C	C	C	C
TGME49_chrIa	1737808	C	C	C	C	T	C	T	T	T	T	T	C	C	C	C	T	C	C	C	C	C	C	C	C	C	C	C	C	C	C	C	C	C	C	T	C	T	T	T	T	T	T	T	C	T	T	C	T
TGME49_chrIa	1737841	G	G	G	G	G	G	G	G	G	G	G	G	G	G	G	G	G	G	G	G	G	G	G	G	G	G	G	G	G	G	G	G	G	G	G	G	G	G	G	G	G	G	G	G	G	G	G	G
TGME49_chrIa	1737855	T	C	C	C	C	C	C	C	C	C	C	C	T	C	C	C	C	C	C	C	C	C	C	T	C	C	C	C	C	C	C	C	C	C	C	C	C	C	C	C	C	C	C	C	C	C	C	C
TGME49_chrIa	1738333	A	C	C	C	C	C	C	C	C	C	C	C	C	C	C	C	C	C	C	C	C	C	C	C	C	C	C	C	C	C	C	C	C	C	C	C	C	C	C	C	C	C	C	C	C	C	C	C
TGME49_chrIa	1738360	T	T	T	T	T	T	T	T	T	T	T	T	T	T	T	T	T	T	T	T	T	T	T	T	T	T	T	T	T	T	A	T	T	T	T	T	T	T	T	T	T	T	T	T	T	T	T	T
TGME49_chrIa	1738380	T	T	T	T	A	T	A	A	A	A	A	T	T	T	T	A	T	T	T	T	T	T	T	T	T	T	T	T	T	T	T	T	T	T	A	T	A	A	A	A	A	A	A	T	A	A	T	A
TGME49_chrIa	1738419	G	G	G	G	G	G	G	G	G	G	G	G	G	G	G	G	G	G	G	G	G	G	G	G	G	G	G	G	G	G	T	G	G	G	G	G	G	G	G	G	G	G	G	G	G	G	G	G
TGME49_chrIa	1738453	C	T	T	T	T	T	T	T	T	T	T	T	T	T	T	T	T	T	T	T	T	T	T	T	T	T	T	T	T	T	T	T	T	T	T	T	T	T	T	T	T	T	T	T	T	T	T	T
TGME49_chrIa	1738458	G	C	C	C	C	C	C	C	C	C	C	C	C	C	C	C	C	C	C	C	C	C	C	C	C	C	C	C	C	C	C	C	C	C	C	C	C	C	C	C	C	C	C	C	C	C	C	C
TGME49_chrIa	1738463	G	G	G	G	A	G	A	A	A	A	A	G	G	G	G	A	G	G	G	G	G	G	G	G	G	G	G	G	G	G	G	G	G	G	A	G	A	A	A	A	A	A	A	G	A	A	G	A
TGME49_chrIa	1738466	G	G	G	G	G	G	G	G	G	G	G	G	T	G	G	G	G	G	G	G	G	G	G	G	G	G	G	G	G	G	G	G	G	G	G	G	G	G	G	G	G	G	G	G	G	G	G	G
TGME49_chrIa	1738605	T	T	T	T	T	C	T	T	T	T	T	T	T	T	T	T	T	T	T	T	T	T	T	T	T	T	T	T	T	T	T	T	T	T	T	T	T	T	T	T	T	T	T	T	T	T	T	T
TGME49_chrIa	1738640	C	T	T	T	C	C	C	C	C	C	C	T	C	T	T	C	T	T	T	T	T	T	T	C	C	C	T	T	T	T	C	T	T	T	C	T	C	C	C	C	C	C	C	T	C	C	T	C
TGME49_chrIa	1738651	G	A	A	A	A	A	A	A	A	A	A	A	A	A	A	A	A	A	A	A	A	A	A	A	A	A	A	A	A	A	A	A	A	A	A	A	A	A	A	A	A	A	A	A	A	A	A	A
TGME49_chrIa	1739001	C	A	A	A	C	C	C	C	C	C	C	A	C	C	A	C	A	A	A	A	A	A	A	C	C	C	A	A	A	A	C	A	A	A	C	A	C	C	C	C	C	C	C	A	C	C	A	C
TGME49_chrIa	1739041	T	T	T	T	T	T	C	T	T	T	T	T	T	T	T	T	T	T	T	T	T	T	T	T	T	T	T	T	T	T	T	T	T	T	T	T	T	T	T	T	T	T	T	T	T	T	T	T
TGME49_chrIa	1739112	C	C	C	C	C	C	C	C	C	C	C	C	C	C	C	A	C	C	C	C	C	C	C	C	C	C	C	C	C	C	C	C	C	C	C	C	A	A	A	A	A	A	A	C	A	A	C	A
TGME49_chrIa	1739114	G	G	G	G	G	G	G	G	G	G	G	G	G	G	G	G	G	G	G	G	G	G	G	G	G	A	G	G	G	G	G	G	G	G	G	G	G	G	G	G	G	G	G	G	G	G	G	G
TGME49_chrIa	1739116	A	A	A	A	A	A	A	A	A	A	A	A	A	A	A	A	A	A	A	A	A	A	A	A	C	A	A	A	A	A	A	A	A	A	A	A	A	A	A	A	A	A	A	A	A	A	A	A
TGME49_chrIa	1739165	C	A	A	A	C	C	C	C	C	C	C	A	A	A	A	C	A	A	A	A	A	A	A	A	A	C	A	A	A	A	A	A	A	A	C	A	C	C	C	C	C	C	C	A	C	C	A	C
TGME49_chrIa	1739177	G	G	G	G	G	G	G	G	G	G	G	G	G	C	G	G	G	G	G	G	G	G	G	G	G	G	G	G	G	G	G	G	G	G	G	G	G	G	G	G	G	G	G	G	G	G	G	G
TGME49_chrIa	1739182	T	C	C	C	T	C	T	T	T	T	T	C	C	C	C	T	C	C	C	C	C	C	C	C	T	T	C	C	C	C	C	C	C	C	T	C	T	T	T	T	T	T	T	C	T	T	C	T
TGME49_chrIa	1739450	A	A	A	A	A	A	A	A	A	A	A	A	A	A	A	A	A	A	A	A	A	A	A	A	A	A	A	A	A	A	A	A	A	A	A	A	A	A	A	A	A	A	A	A	A	A	A	A
TGME49_chrIa	1739754	A	G	G	G	A	A	A	A	A	A	A	G	A	A	G	A	G	G	G	G	G	G	G	A	A	A	G	G	G	G	A	G	G	G	A	G	A	A	A	A	A	A	A	G	A	A	G	A
TGME49_chrIa	1739757	C	T	T	T	C	T	C	C	C	C	C	T	T	T	T	C	T	T	T	T	T	T	T	T	C	T	T	T	T	T	T	T	T	T	C	T	C	C	C	C	C	C	C	T	C	C	T	C
TGME49_chrIa	1739945	G	T	T	T	G	G	G	G	G	G	G	T	G	G	T	G	T	T	T	T	T	T	T	G	G	G	T	T	T	T	G	T	T	T	G	T	G	G	G	G	G	G	G	T	G	G	T	G
TGME49_chrIa	1739996	T	T	T	T	T	T	T	T	T	C	C	T	T	T	T	T	T	T	T	T	T	T	T	T	T	T	T	T	T	T	T	T	T	T	T	T	T	T	T	T	T	T	T	T	T	T	T	T
TGME49_chrIa	1740055	C	C	C	C	C	C	C	C	C	C	C	C	C	C	C	C	C	C	C	C	C	C	C	C	C	C	C	C	C	C	C	C	C	C	C	C	C	C	C	C	C	C	C	C	C	C	C	C
TGME49_chrIa	1740105	A	A	A	A	A	A	A	A	A	A	A	A	G	A	A	A	A	A	A	A	A	A	A	G	A	A	A	A	A	A	A	A	A	A	A	A	A	A	A	A	A	A	A	A	A	A	A	A
TGME49_chrIa	1740118	C	T	T	T	T	T	T	T	T	T	T	T	T	T	T	T	T	T	T	T	T	T	T	T	T	T	T	T	T	T	T	T	T	T	T	T	T	T	T	T	T	T	T	T	T	T	T	T
TGME49_chrIa	1740136	C	C	C	C	C	C	C	C	C	C	C	C	C	C	C	C	C	C	C	C	C	C	C	C	G	C	C	C	C	C	C	C	C	C	C	C	C	C	C	C	C	C	C	C	C	C	C	C
TGME49_chrIa	1740158	A	A	A	A	A	G	A	A	A	A	A	A	A	A	A	A	A	A	A	A	A	A	A	A	A	G	A	A	A	A	G	A	A	A	A	A	A	A	A	A	A	A	A	A	A	A	A	A
TGME49_chrIa	1740319	G	A	A	A	A	A	A	A	A	A	A	A	A	A	A	A	A	A	A	A	A	A	A	A	A	A	A	A	A	A	A	A	A	A	A	A	A	A	A	A	A	A	A	A	A	A	A	A
TGME49_chrIa	1740358	G	G	G	G	G	G	G	G	G	G	G	G	G	G	G	G	G	G	G	G	G	G	G	G	A	G	G	G	G	G	G	G	G	G	G	G	G	G	G	G	G	G	G	G	G	G	G	G
TGME49_chrIa	1740424	C	T	T	T	T	T	T	T	T	T	T	T	T	T	T	T	T	T	T	T	T	T	T	T	C	T	T	T	T	T	T	T	T	T	T	T	T	T	T	T	T	T	T	T	T	T	T	T
TGME49_chrIa	1740683	C	C	C	C	C	C	C	C	C	C	C	C	C	C	C	C	C	C	C	C	C	C	C	C	C	C	C	C	C	C	C	C	C	C	C	C	C	C	C	C	C	C	C	C	C	C	C	C
TGME49_chrIa	1740702	A	A	A	A	A	A	A	A	A	A	A	A	A	G	A	A	A	A	A	A	A	A	A	A	A	A	A	A	A	A	G	A	A	A	A	A	A	A	A	A	A	A	A	A	A	A	A	A
TGME49_chrIa	1740833	C	C	C	C	C	C	C	C	C	C	C	C	G	C	C	C	C	C	C	C	C	C	C	C	C	C	C	C	C	C	C	C	C	C	C	C	C	C	C	C	C	C	C	C	C	C	C	C
TGME49_chrIa	1740836	A	G	G	G	G	G	G	G	G	G	G	G	G	G	G	G	G	G	G	G	G	G	G	G	G	G	G	G	G	G	G	G	G	G	G	G	G	G	G	G	G	G	G	G	G	G	G	G
TGME49_chrIa	1740866	T	T	T	T	T	T	T	T	T	T	T	T	T	T	T	T	T	T	T	T	T	T	T	T	T	T	T	T	T	T	C	T	T	T	T	T	T	T	T	T	T	T	T	T	T	T	T	T
TGME49_chrIa	1740969	C	C	C	C	C	C	C	C	C	C	C	C	C	C	C	C	C	C	C	C	C	C	C	C	C	T	C	C	C	C	C	C	C	C	C	C	C	C	C	C	C	C	C	C	C	C	C	C
TGME49_chrIa	1740982	T	T	T	T	T	T	T	T	T	T	T	T	T	T	T	T	T	T	T	T	T	T	T	T	T	T	T	T	T	T	T	T	T	T	T	T	T	T	T	T	T	T	T	T	T	T	T	T
TGME49_chrIa	1741055	C	C	C	C	C	C	C	C	C	C	C	C	A	C	C	C	C	C	C	C	C	C	C	C	C	C	C	C	C	C	C	C	C	C	C	C	C	C	C	C	C	C	C	C	C	C	C	C
TGME49_chrIa	1741099	C	C	C	C	C	C	C	C	C	C	C	C	C	C	C	C	C	C	C	C	C	C	C	C	C	C	C	C	C	C	C	C	C	C	C	C	C	C	C	C	C	C	C	C	C	C	C	C
TGME49_chrIa	1741110	G	G	G	G	G	G	G	G	G	G	G	G	T	G	G	G	G	G	G	G	G	G	G	G	G	G	G	G	G	G	G	G	G	G	G	G	G	G	G	G	G	G	G	G	G	G	G	G
TGME49_chrIa	1741342	C	C	C	C	C	C	C	C	C	C	C	C	C	C	C	C	C	C	C	C	C	C	C	C	C	T	C	C	C	C	C	C	C	C	C	C	C	C	C	C	C	C	C	C	C	C	C	C
TGME49_chrIa	1741366	G	G	G	G	G	G	G	G	G	G	G	G	T	G	G	G	G	G	G	G	G	G	G	G	G	G	G	G	G	G	G	G	G	G	G	G	G	G	G	G	G	G	G	G	G	G	G	G
TGME49_chrIa	1741367	C	C	C	C	C	C	C	C	C	C	C	C	C	C	C	C	C	C	C	C	C	C	C	C	C	C	C	C	C	C	C	C	C	C	C	C	C	C	C	C	C	C	C	C	C	C	C	C
TGME49_chrIa	1741703	G	G	G	G	G	G	G	G	G	G	G	G	G	G	G	G	G	G	G	G	G	G	G	G	A	G	G	G	G	G	G	G	G	G	G	G	G	G	G	G	G	G	G	G	G	G	G	G
TGME49_chrIa	1741707	C	C	C	C	C	C	C	C	C	C	C	C	C	C	C	C	C	C	C	C	C	C	C	C	C	C	C	C	C	C	C	C	C	C	C	C	C	C	C	C	C	C	C	C	C	C	C	C
TGME49_chrIa	1741717	T	C	C	C	C	C	C	C	C	C	C	C	C	C	C	T	C	C	C	C	C	C	C	C	C	C	C	C	C	C	C	C	C	C	T	C	T	T	T	T	T	T	T	C	T	T	C	T
TGME49_chrIa	1741761	A	A	A	A	A	A	A	A	A	A	A	A	A	A	A	A	A	A	A	A	A	A	A	A	A	A	A	A	A	A	A	A	A	A	A	A	A	A	A	A	A	A	A	A	A	A	A	A
TGME49_chrIa	1742088	A	A	A	A	G	A	G	G	G	G	G	A	A	A	A	G	A	A	A	A	A	A	A	A	A	A	A	A	A	A	A	A	A	A	G	A	G	G	G	G	G	G	G	A	G	G	A	G
TGME49_chrIa	1742101	T	T	T	T	T	T	T	T	T	T	T	T	T	C	T	T	T	T	T	T	T	T	T	T	T	T	T	T	T	T	T	T	T	T	T	T	T	T	T	T	T	T	T	T	T	T	T	T
TGME49_chrIa	1742252	C	C	C	C	C	C	C	C	T	C	C	C	C	C	C	C	C	C	C	C	C	C	C	C	C	C	C	C	C	C	C	C	C	C	C	C	C	C	C	C	C	C	C	C	C	C	C	C
TGME49_chrIa	1742380	G	T	T	T	G	G	G	G	G	G	G	T	G	T	T	G	T	T	T	T	T	T	T	G	G	G	T	T	T	T	G	T	T	T	G	T	G	G	G	G	G	G	G	T	G	G	T	G
TGME49_chrIa	1742396	C	C	C	C	T	C	T	T	T	T	T	C	C	C	C	T	C	C	C	C	C	C	C	C	C	T	C	C	C	C	C	C	C	C	T	C	T	T	T	T	T	T	T	C	T	T	C	T
TGME49_chrIa	1742398	G	G	G	G	G	G	G	G	G	G	G	G	G	G	G	G	G	G	G	G	G	G	G	G	G	G	G	G	G	G	A	G	G	G	G	G	G	G	G	G	G	G	G	G	G	G	G	G
TGME49_chrIa	1742521	C	C	C	C	C	C	C	C	C	C	C	C	C	C	C	C	C	C	C	C	C	C	C	C	C	C	C	C	C	C	A	C	C	C	C	C	C	C	C	C	C	C	C	C	C	C	C	C
TGME49_chrIa	1742563	G	G	G	G	A	G	A	A	A	A	A	G	G	G	G	A	G	G	G	G	G	G	G	G	G	A	G	G	G	G	A	G	G	G	A	G	A	A	A	A	A	A	A	G	A	A	G	A
TGME49_chrIa	1742595	C	T	T	T	T	T	T	T	T	T	T	T	T	T	T	T	T	T	T	T	T	T	T	T	C	T	T	T	T	T	T	T	T	T	T	T	T	T	T	T	T	T	T	T	T	T	T	T
TGME49_chrIa	1742607	T	T	T	T	C	T	C	C	C	C	C	T	T	T	T	C	T	T	T	T	T	T	T	T	T	C	T	T	T	T	T	T	T	T	C	T	C	C	C	C	C	C	C	T	C	C	T	C
TGME49_chrIa	1742617	G	G	G	G	G	G	G	G	G	G	G	G	G	C	G	G	G	G	G	G	G	G	G	G	G	G	G	G	G	G	G	G	G	G	G	G	G	G	G	G	G	G	G	G	G	G	G	G
TGME49_chrIa	1742633	G	G	G	G	C	C	C	C	C	C	C	G	G	G	G	C	G	G	G	G	G	G	G	C	G	C	G	G	G	G	C	G	G	G	C	G	C	C	C	C	C	C	C	G	C	C	G	C
TGME49_chrIa	1742701	G	G	G	G	C	C	C	C	C	C	C	G	G	G	G	C	G	G	G	G	G	G	G	C	G	C	G	G	G	G	G	G	G	G	C	G	C	C	C	C	C	C	C	G	C	C	G	C
TGME49_chrIa	1742724	A	A	A	A	A	A	A	A	A	A	A	A	A	A	A	A	A	A	A	A	A	A	A	A	A	A	A	A	A	A	A	A	A	A	A	A	A	A	A	A	A	A	A	A	A	A	A	A
TGME49_chrIa	1742738	A	A	A	A	A	A	A	A	A	A	A	A	A	A	A	C	A	A	A	A	A	A	A	A	A	A	A	A	A	A	A	A	A	A	A	A	C	C	C	C	C	C	C	A	C	C	A	C
TGME49_chrIa	1742818	G	G	G	G	G	G	G	G	G	G	G	G	G	G	G	G	G	G	G	G	G	G	G	G	A	G	G	G	G	G	G	G	G	G	G	G	G	G	G	G	G	G	G	G	G	G	G	G
TGME49_chrIa	1742826	A	C	C	C	A	A	A	A	A	A	A	C	A	C	C	A	C	C	C	C	C	C	C	A	A	A	C	C	C	C	A	C	C	C	A	C	A	A	A	A	A	A	A	C	A	A	C	A
TGME49_chrIa	1742847	G	G	G	G	G	G	G	G	G	G	G	G	G	G	G	G	G	G	G	G	G	G	G	G	G	T	G	G	G	G	G	G	G	G	G	G	G	G	G	G	G	G	G	G	G	G	G	G
TGME49_chrIa	1743179	G	G	G	G	G	G	G	G	G	G	G	G	C	G	G	G	G	G	G	G	G	G	G	G	G	G	G	G	G	G	G	G	G	G	G	G	G	G	G	G	G	G	G	G	G	G	G	G
TGME49_chrIa	1743220	A	G	G	G	A	A	A	A	A	A	A	G	A	G	G	A	G	G	G	G	G	G	G	A	A	A	G	G	G	G	A	G	G	G	A	G	A	A	A	A	A	A	A	G	A	A	G	A
TGME49_chrIa	1743227	G	A	A	A	G	G	G	G	G	G	G	A	G	A	A	G	A	A	A	A	A	A	A	G	G	G	A	A	A	A	G	A	A	A	G	A	G	G	G	G	G	G	G	A	G	G	A	G
TGME49_chrIa	1743231	A	A	A	A	A	A	A	A	A	A	A	A	A	A	A	A	A	A	A	A	A	A	A	A	G	A	A	A	A	A	A	A	A	A	A	A	A	A	A	A	A	A	A	A	A	A	A	A
TGME49_chrIa	1743565	T	C	C	C	T	T	T	T	T	T	T	C	T	C	C	T	C	C	C	C	C	C	C	T	T	T	C	C	C	C	T	C	C	C	T	C	T	T	T	T	T	T	T	C	T	T	C	T
TGME49_chrIa	1743571	C	C	C	C	C	C	C	C	C	C	C	C	C	C	C	C	C	C	C	C	C	C	C	C	C	C	C	C	C	C	C	C	C	C	C	C	C	C	C	C	C	C	C	C	C	C	C	C
TGME49_chrIa	1743585	G	G	G	G	G	G	G	A	G	G	G	G	G	G	G	G	G	G	G	G	G	G	G	G	G	G	G	G	G	G	G	G	G	G	G	G	G	G	G	G	G	G	G	G	G	G	G	G
TGME49_chrIa	1743669	G	A	A	A	A	A	A	A	A	A	A	A	A	A	A	A	A	A	A	A	A	A	A	A	A	A	A	A	A	A	A	A	A	A	A	A	A	A	A	A	A	A	A	A	A	A	A	A
TGME49_chrIa	1743777	G	G	G	G	G	G	G	G	G	G	G	G	G	T	G	G	G	G	G	G	G	G	G	G	G	G	G	G	G	G	G	G	G	G	G	G	G	G	G	G	G	G	G	G	G	G	G	G
TGME49_chrIa	1743790	G	G	G	G	G	G	G	G	G	G	G	G	G	G	G	G	G	G	G	G	G	G	G	G	G	G	G	G	G	G	G	G	G	G	G	G	G	G	G	G	G	G	G	G	G	G	G	G
TGME49_chrIa	1743811	T	T	T	T	T	T	T	T	T	C	C	T	T	T	T	T	T	T	T	T	T	T	T	T	T	T	T	T	T	T	T	T	T	T	T	T	T	T	T	T	T	T	T	T	T	T	T	T
TGME49_chrIa	1743845	G	T	T	T	T	T	T	T	T	T	T	T	T	T	T	T	T	T	T	T	T	T	T	T	G	T	T	T	T	T	T	T	T	T	T	T	T	T	T	T	T	T	T	T	T	T	T	T
TGME49_chrIa	1743917	C	A	A	A	C	C	C	C	C	C	C	A	C	A	A	C	A	A	A	A	A	A	A	C	C	C	A	A	A	A	C	A	A	A	C	A	C	C	C	C	C	C	C	A	C	C	A	C
TGME49_chrIa	1743950	C	C	C	C	C	C	T	C	C	C	C	C	C	C	C	C	C	C	C	C	C	C	C	C	C	C	C	C	C	C	C	C	C	C	C	C	C	C	C	C	C	C	C	C	C	C	C	C
TGME49_chrIa	1743969	T	T	T	T	T	T	T	T	T	T	T	T	T	T	T	T	T	T	T	T	T	T	T	T	C	T	T	T	T	T	T	T	T	T	T	T	T	T	T	T	T	T	T	T	T	T	T	T
TGME49_chrIa	1743977	A	G	G	G	A	A	A	A	A	A	A	G	A	G	G	A	G	G	G	G	G	G	G	A	A	A	G	G	G	G	A	G	G	G	A	G	A	A	A	A	A	A	A	G	A	A	G	A
TGME49_chrIa	1743996	G	G	G	G	G	G	G	G	G	G	G	G	G	G	G	G	G	G	G	G	G	G	G	G	G	G	G	G	G	G	G	G	G	G	G	G	G	G	G	G	G	G	G	G	G	G	G	G
TGME49_chrIa	1744010	G	G	G	G	G	G	G	G	G	G	G	G	G	G	G	G	G	G	G	G	G	G	G	G	G	G	G	G	G	G	G	G	G	G	G	G	G	G	G	G	G	G	G	G	G	G	G	G
TGME49_chrIa	1744042	G	C	C	C	G	G	G	G	G	G	G	C	G	C	C	G	C	C	C	C	C	C	C	G	G	G	C	C	C	C	G	C	C	C	G	C	G	G	G	G	G	G	G	C	G	G	C	G
TGME49_chrIa	1744080	C	C	C	C	T	T	T	T	T	T	T	C	C	C	C	T	C	C	C	C	C	C	C	T	C	C	C	C	C	C	C	C	C	C	T	C	T	T	T	T	T	T	T	C	T	T	C	T
TGME49_chrIa	1744083	T	C	C	C	T	T	T	T	T	T	T	C	T	C	C	T	C	C	C	C	C	C	C	T	T	T	C	C	C	C	T	C	C	C	T	C	T	T	T	T	T	T	T	C	T	T	C	T
TGME49_chrIa	1744102	C	C	C	C	C	C	C	C	C	C	C	C	C	C	C	C	C	C	C	C	C	C	C	C	C	C	C	C	C	C	T	C	C	C	C	C	C	C	C	C	C	C	C	C	C	C	C	C
TGME49_chrIa	1744111	C	C	C	C	C	C	C	C	C	C	C	C	C	C	C	A	C	C	C	C	C	C	C	C	C	C	C	C	C	C	C	C	C	C	A	C	A	A	A	A	A	A	A	C	A	A	C	A
TGME49_chrIa	1744112	C	C	C	C	C	C	C	C	C	A	A	C	C	C	C	C	C	C	C	C	C	C	C	C	C	C	C	C	C	C	C	C	C	C	C	C	C	C	C	C	C	C	C	C	C	C	C	C
TGME49_chrIa	1744187	G	G	G	G	G	G	G	G	G	G	G	G	A	G	G	G	G	G	G	G	G	G	G	G	G	G	G	G	G	G	G	G	G	G	G	G	G	G	G	G	G	G	G	G	G	G	G	G
TGME49_chrIa	1744205	G	G	G	G	T	G	G	G	G	G	G	G	G	G	G	G	G	G	G	G	G	G	G	G	G	G	G	G	G	G	G	G	G	G	G	G	G	G	G	G	G	G	G	G	G	G	G	G
TGME49_chrIa	1744209	T	T	T	T	G	G	G	G	G	G	G	T	T	T	T	G	T	T	T	T	T	T	T	G	T	G	T	T	T	T	T	T	T	T	G	T	G	G	G	G	G	G	G	T	G	G	T	G
TGME49_chrIa	1744227	T	T	T	T	C	C	C	C	C	C	C	T	T	T	T	C	T	T	T	T	T	T	T	C	T	C	T	T	T	T	C	T	T	T	C	T	C	C	C	C	C	C	C	T	C	C	T	C
TGME49_chrIa	1744283	T	T	T	T	G	T	T	T	T	T	T	T	T	T	T	T	T	T	T	T	T	T	T	T	T	T	T	T	T	T	T	T	T	T	T	T	T	T	T	T	T	T	T	T	T	T	T	T
TGME49_chrIa	1744317	G	G	G	G	G	G	G	G	G	G	G	G	G	G	G	G	G	G	G	G	G	G	G	G	G	G	G	G	G	G	T	G	G	G	G	G	G	G	G	G	G	G	G	G	G	G	G	G
TGME49_chrIa	1744378	G	G	G	G	G	G	G	G	G	G	G	G	T	G	G	G	G	G	G	G	G	G	G	G	G	G	G	G	G	G	G	G	G	G	G	G	G	G	G	G	G	G	G	G	G	G	G	G
TGME49_chrIa	1744403	G	C	C	C	G	G	G	G	G	G	G	C	G	C	C	G	C	C	C	C	C	C	C	G	G	G	C	C	C	C	G	C	C	C	G	C	G	G	G	G	G	G	G	C	G	G	C	G
TGME49_chrIa	1744431	A	T	T	T	T	T	T	T	T	T	T	T	T	T	T	T	T	T	T	T	T	T	T	T	T	T	T	T	T	T	T	T	T	T	T	T	T	T	T	T	T	T	T	T	T	T	T	T
TGME49_chrIa	1744443	C	G	G	G	C	C	C	C	C	C	C	G	C	G	G	C	G	G	G	G	G	G	G	C	C	C	G	G	G	G	C	G	G	G	C	G	C	C	C	C	C	C	C	G	C	C	G	C
TGME49_chrIa	1744457	G	G	G	G	G	G	G	G	G	G	G	G	G	G	G	G	G	G	G	G	G	G	G	G	G	T	G	G	G	G	T	G	G	G	G	G	G	G	G	G	G	G	G	G	G	G	G	G
TGME49_chrIa	1744557	C	C	C	C	C	C	C	C	C	C	C	C	T	C	C	C	C	C	C	C	C	C	C	C	C	C	C	C	C	C	C	C	C	C	C	C	C	C	C	C	C	C	C	C	C	C	C	C
TGME49_chrIa	1745746	C	T	T	T	C	C	C	C	C	C	C	T	C	T	T	C	T	T	T	T	T	T	T	C	C	C	T	T	T	T	T	T	T	T	C	T	C	C	C	C	C	C	C	T	C	C	T	C
TGME49_chrIa	1745747	T	T	T	T	T	T	T	T	T	T	T	T	T	T	T	T	T	T	T	T	T	T	T	T	T	T	T	T	T	T	T	T	T	T	T	T	T	T	T	T	T	T	T	T	T	T	T	T
TGME49_chrIa	1745755	C	C	C	C	C	C	C	C	C	C	C	C	C	G	C	C	C	C	C	C	C	C	C	C	C	C	C	C	C	C	C	C	C	C	C	C	C	C	C	C	C	C	C	C	C	C	C	C
TGME49_chrIa	1745814	G	G	G	G	G	G	G	G	G	G	G	G	G	G	G	G	G	G	G	G	G	G	G	G	G	G	G	G	G	G	A	G	G	G	G	G	G	G	G	G	G	G	G	G	G	G	G	G
TGME49_chrIa	1745852	A	A	A	A	A	A	A	A	A	A	A	A	A	A	A	A	A	A	A	A	A	A	A	A	A	A	A	A	A	A	G	A	A	A	A	A	A	A	A	A	A	A	A	A	A	A	A	A
TGME49_chrIa	1746338	G	G	G	G	G	G	G	G	G	G	G	G	A	G	G	G	G	G	G	G	G	G	G	G	G	G	G	G	G	G	G	G	G	G	G	G	G	G	G	G	G	G	G	G	G	G	G	G
TGME49_chrIa	1746363	T	T	T	T	G	G	G	G	G	G	G	T	G	T	T	G	T	T	T	T	T	T	T	G	T	T	T	T	T	T	T	T	T	T	G	T	G	G	G	G	G	G	G	T	G	G	T	G
TGME49_chrIa	1746394	C	C	C	C	C	C	C	T	C	C	C	C	C	C	C	C	C	C	C	C	C	C	C	C	C	C	C	C	C	C	C	C	C	C	C	C	C	C	C	C	C	C	C	C	C	C	C	C
TGME49_chrIa	1746413	T	C	C	C	T	T	T	T	T	T	T	C	T	C	C	T	C	C	C	C	C	C	C	T	T	T	C	C	C	C	T	C	C	C	T	C	T	T	T	T	T	T	T	C	T	T	C	T
TGME49_chrIa	1746436	G	G	G	G	G	G	G	G	G	G	G	G	G	A	G	G	G	G	G	G	G	G	G	G	G	G	G	G	G	G	G	G	G	G	G	G	G	G	G	G	G	G	G	G	G	G	G	G
TGME49_chrIa	1746451	A	A	A	A	A	A	A	A	A	A	A	A	A	A	A	A	A	A	A	A	A	A	A	A	A	A	A	A	A	A	A	A	A	A	A	A	A	A	A	A	A	A	A	A	A	A	A	A
TGME49_chrIa	1746475	T	T	T	T	T	T	T	T	T	T	T	T	T	T	T	T	T	T	T	T	T	T	T	T	G	T	T	T	T	T	T	T	T	T	T	T	T	T	T	T	T	T	T	T	T	T	T	T
TGME49_chrIa	1746504	G	G	G	G	G	G	G	G	G	G	G	G	A	G	G	G	G	G	G	G	G	G	G	G	G	G	G	G	G	G	G	G	G	G	G	G	G	G	G	G	G	G	G	G	G	G	G	G
TGME49_chrIa	1746514	A	A	A	A	A	A	A	A	G	A	A	A	A	A	A	A	A	A	A	A	A	A	A	A	A	A	A	A	A	A	A	A	A	A	A	A	A	A	A	A	A	A	A	A	A	A	A	A
TGME49_chrIa	1746572	C	C	C	C	C	C	C	C	C	C	C	C	C	C	C	C	C	C	C	C	C	C	C	C	C	C	C	C	C	C	C	C	C	C	C	C	C	C	C	C	C	C	C	C	C	C	C	C
TGME49_chrIa	1746676	A	C	C	C	C	C	C	C	C	C	C	C	C	C	C	C	C	C	C	C	C	C	C	C	A	C	C	C	C	C	C	C	C	C	C	C	C	C	C	C	C	C	C	C	C	C	C	C
TGME49_chrIa	1746706	C	C	C	C	C	C	C	C	C	C	C	C	C	T	C	C	C	C	C	C	C	C	C	C	C	C	C	C	C	C	C	C	C	C	C	C	C	C	C	C	C	C	C	C	C	C	C	C
TGME49_chrIa	1746813	C	C	C	C	C	C	C	C	C	C	C	C	C	C	C	C	C	C	C	C	C	C	C	C	C	C	C	C	C	C	C	C	C	C	A	C	C	C	C	C	C	C	C	C	C	C	C	C
TGME49_chrIa	1747034	T	C	C	C	T	T	T	T	T	T	T	C	T	C	C	T	C	C	C	C	C	C	C	T	T	T	C	C	C	C	C	C	C	C	T	C	T	T	T	T	T	T	T	C	T	T	C	T
TGME49_chrIa	1747228	A	A	A	A	A	A	A	A	A	A	A	A	A	A	A	A	A	A	A	A	A	A	A	A	A	A	A	A	A	A	A	A	A	A	A	A	A	A	A	A	A	A	A	A	G	A	A	A
TGME49_chrIa	1747380	T	T	T	T	T	T	T	T	T	T	T	T	C	T	T	T	T	T	T	T	T	T	T	T	T	T	T	T	T	T	T	T	T	T	T	T	T	T	T	T	T	T	T	T	T	T	T	T
TGME49_chrIa	1747393	A	G	G	G	A	A	A	A	A	A	A	G	A	G	G	A	G	G	G	G	G	G	G	A	G	A	G	G	G	G	A	G	G	G	A	G	A	A	A	A	A	A	A	G	A	A	G	A
TGME49_chrIa	1747403	G	G	G	G	T	T	T	T	T	T	T	G	G	G	G	T	G	G	G	G	G	G	G	T	G	G	G	G	G	G	G	G	G	G	T	G	T	T	T	T	T	T	T	G	T	T	G	T
TGME49_chrIa	1747411	A	C	C	C	A	A	A	A	A	A	A	C	A	C	C	A	C	C	C	C	C	C	C	A	A	A	C	C	C	C	C	C	C	C	A	C	A	A	A	A	A	A	A	C	A	A	C	A
TGME49_chrIa	1747425	G	G	G	G	A	A	A	A	A	A	A	G	G	G	G	A	G	G	G	G	G	G	G	A	G	G	G	G	G	G	G	G	G	G	A	G	A	A	A	A	A	A	A	G	A	A	G	A
TGME49_chrIa	1747436	A	G	G	G	A	A	A	A	A	A	A	G	A	G	G	A	G	G	G	G	G	G	G	A	A	A	G	G	G	G	G	G	G	G	A	G	A	A	A	A	A	A	A	G	A	A	G	A
TGME49_chrIa	1747450	T	T	T	T	T	T	T	T	T	T	T	T	T	T	T	T	T	T	T	T	T	T	T	T	C	T	T	T	T	T	C	T	T	T	T	T	T	T	T	T	T	T	T	T	T	T	T	T
TGME49_chrIa	1747463	G	G	G	G	G	G	G	G	G	G	G	G	G	G	G	G	G	G	G	G	G	G	G	G	G	G	G	G	G	G	C	G	G	G	G	G	G	G	G	G	G	G	G	G	G	G	G	G
TGME49_chrIa	1747491	T	A	A	A	T	T	T	T	T	T	T	A	T	A	A	T	A	A	A	A	A	A	A	T	T	T	A	A	A	A	T	A	A	A	T	A	T	T	T	T	T	T	T	A	T	T	A	T
TGME49_chrIa	1747517	T	C	C	C	T	T	T	T	T	T	T	C	T	C	C	T	C	C	C	C	C	C	C	T	T	T	C	C	C	C	T	C	C	C	T	C	T	T	T	T	T	T	T	C	T	T	C	T
TGME49_chrIa	1747601	C	C	C	T	C	C	C	C	C	C	C	T	C	C	T	C	T	T	T	T	T	T	T	C	C	C	C	T	C	C	C	T	T	C	C	C	C	C	C	C	C	C	C	T	C	C	T	C
TGME49_chrIa	1747620	C	C	C	C	C	C	C	C	C	C	C	C	C	C	C	C	C	C	C	C	C	C	C	C	T	C	C	C	C	C	C	C	C	C	C	C	C	C	C	C	C	C	C	C	C	C	C	C
TGME49_chrIa	1747650	T	T	T	T	T	T	T	T	T	T	T	T	T	T	T	T	T	T	T	T	T	T	T	T	C	T	T	T	T	T	T	T	T	T	T	T	T	T	T	T	T	T	T	T	T	T	T	T
TGME49_chrIa	1747653	G	G	G	G	G	G	G	G	G	G	G	G	A	G	G	G	G	G	G	G	G	G	G	G	G	G	G	G	G	G	G	G	G	G	G	G	G	G	G	G	G	G	G	G	G	G	G	G
TGME49_chrIa	1747658	C	C	C	C	C	C	C	C	G	C	C	C	C	C	C	C	C	C	C	C	C	C	C	C	C	C	C	C	C	C	C	C	C	C	C	C	C	C	C	C	C	C	C	C	C	C	C	C
TGME49_chrIa	1747694	A	A	A	A	A	A	A	A	A	A	A	A	A	A	A	A	A	A	A	A	A	A	A	T	A	A	A	A	A	A	A	A	A	A	A	A	A	A	A	A	A	A	A	A	A	A	A	A
TGME49_chrIa	1747740	C	C	C	C	T	T	T	T	T	T	T	C	C	C	C	T	C	C	C	C	C	C	C	T	C	C	C	C	C	C	C	C	C	C	T	C	T	T	T	T	T	T	T	C	T	T	C	T
TGME49_chrIa	1747761	G	G	G	G	G	G	G	A	G	G	G	G	G	G	G	G	G	G	G	G	G	G	G	G	G	G	G	G	G	G	G	G	G	G	G	G	G	G	G	G	G	G	G	G	G	G	G	G
TGME49_chrIa	1747767	A	G	G	G	G	G	G	G	G	G	G	G	G	G	G	G	G	G	G	G	G	G	G	G	G	G	G	G	G	G	G	G	G	G	G	G	G	G	G	G	G	G	G	G	G	G	G	G
TGME49_chrIa	1747773	C	C	C	C	C	C	C	C	C	C	C	C	C	C	C	C	C	C	C	C	C	C	C	C	T	C	C	C	C	C	C	C	C	C	C	C	C	C	C	C	C	C	C	C	C	C	C	C
TGME49_chrIa	1747826	T	T	T	T	T	T	T	T	T	T	T	T	T	T	T	T	T	T	T	T	T	T	T	T	T	T	T	T	T	T	C	T	T	T	T	T	T	T	T	T	T	T	T	T	T	T	T	T
TGME49_chrIa	1747855	G	G	G	G	G	G	G	G	G	G	G	G	G	C	G	G	G	G	G	G	G	G	G	G	G	G	G	G	G	G	G	G	G	G	G	G	G	G	G	G	G	G	G	G	G	G	G	G
TGME49_chrIa	1747976	T	T	T	T	T	T	T	T	T	T	T	T	T	T	T	T	T	T	T	T	T	T	T	T	T	A	T	T	T	T	T	T	T	T	T	T	T	T	T	T	T	T	T	T	T	T	T	T
TGME49_chrIa	1748135	G	G	G	G	A	A	A	A	A	A	A	G	G	G	G	A	G	G	G	G	G	G	G	A	G	A	G	G	G	G	A	G	G	G	A	G	A	A	A	A	A	A	A	G	A	A	G	A
TGME49_chrIa	1748183	C	G	G	G	G	G	G	G	G	G	G	G	G	G	G	G	G	G	G	G	G	G	G	G	G	G	G	G	G	G	G	G	G	G	G	G	G	G	G	G	G	G	G	G	G	G	G	G
TGME49_chrIa	1748192	T	T	T	T	C	C	C	C	C	C	C	T	T	T	T	C	T	T	T	T	T	T	T	C	T	C	T	T	T	T	C	T	T	T	C	T	C	C	C	C	C	C	C	T	C	C	T	C
TGME49_chrIa	1748266	G	G	G	G	G	G	G	G	T	G	G	G	G	G	G	G	G	G	G	G	G	G	G	G	G	G	G	G	G	G	G	G	G	G	G	G	G	G	G	G	G	G	G	G	G	G	G	G
TGME49_chrIa	1748372	T	C	C	C	C	C	C	C	C	C	C	C	C	C	C	C	C	C	C	C	C	C	C	C	T	C	C	C	C	C	C	C	C	C	C	C	C	C	C	C	C	C	C	C	C	C	C	C
TGME49_chrIa	1748383	C	C	C	C	C	C	C	C	C	C	C	C	T	C	C	C	C	C	C	C	C	C	C	C	C	C	C	C	C	C	C	C	C	C	C	C	C	C	C	C	C	C	C	C	C	C	C	C
TGME49_chrIa	1748393	C	C	C	C	C	C	C	C	C	C	C	C	C	C	C	C	C	C	C	C	C	C	C	C	C	C	C	C	C	C	C	C	C	C	C	C	C	C	C	C	C	C	C	C	C	C	C	C
TGME49_chrIa	1748398	C	C	C	G	C	C	C	C	C	C	C	G	C	C	G	C	G	G	G	G	G	G	G	C	C	C	C	G	C	C	C	G	G	C	C	G	C	C	C	C	C	C	C	G	C	C	G	C
TGME49_chrIa	1748409	T	T	T	T	C	C	C	C	C	C	C	T	C	C	T	C	T	T	T	T	T	T	T	C	C	C	T	T	T	T	C	T	T	T	C	T	C	C	C	C	C	C	C	T	C	C	T	C
TGME49_chrIa	1748579	T	T	T	T	T	T	T	T	T	T	T	T	T	T	T	T	T	T	T	T	T	T	T	T	C	T	T	T	T	T	T	T	T	T	T	T	T	T	T	T	T	T	T	T	T	T	T	T
TGME49_chrIa	1748580	T	T	T	T	A	A	A	A	A	A	A	T	A	T	T	A	T	T	T	T	T	T	T	A	T	A	T	T	T	T	T	T	T	T	A	T	A	A	A	A	A	A	A	T	A	A	T	A
TGME49_chrIa	1748587	G	T	T	T	T	T	T	T	T	T	T	T	T	T	T	T	T	T	T	T	T	T	T	T	G	T	T	T	T	T	T	T	T	T	T	T	T	T	T	T	T	T	T	T	T	T	T	T
TGME49_chrIa	1748588	T	T	T	T	C	C	C	C	C	C	C	T	T	T	T	C	T	T	T	T	T	T	T	C	T	T	T	T	T	T	T	T	T	T	C	T	C	C	C	C	C	C	C	T	C	C	T	C
TGME49_chrIa	1748617	G	G	G	G	T	T	T	T	T	T	T	G	T	G	G	T	G	G	G	G	G	G	G	T	G	T	G	G	G	G	G	G	G	G	T	G	T	T	T	T	T	T	T	G	T	T	G	T
TGME49_chrIa	1748634	G	A	A	A	G	G	G	G	G	G	G	A	G	A	A	G	A	A	A	A	A	A	A	G	G	G	A	A	A	A	A	A	A	A	G	A	G	G	G	G	G	G	G	A	G	G	A	G
TGME49_chrIa	1748676	A	A	A	A	G	G	G	G	G	G	G	A	A	A	A	G	A	A	A	A	A	A	A	G	A	G	A	A	A	A	A	A	A	A	G	A	G	G	G	G	G	G	G	A	G	G	A	G
TGME49_chrIa	1748870	C	C	C	C	C	C	C	C	C	C	C	C	C	C	C	T	C	C	C	C	C	C	C	C	C	C	C	C	C	C	C	C	C	C	C	C	T	T	T	T	T	T	T	C	T	T	C	T
TGME49_chrIa	1748897	A	A	A	A	A	A	A	A	A	A	A	A	A	A	A	A	A	A	A	A	A	A	A	A	G	A	A	A	A	A	A	A	A	A	A	A	A	A	A	A	A	A	A	A	A	A	A	A
TGME49_chrIa	1749005	C	C	C	C	C	C	T	C	C	C	C	C	C	C	C	C	C	C	C	C	C	C	C	C	C	C	C	C	C	C	C	C	C	C	C	C	C	C	C	C	C	C	C	C	C	C	C	C
TGME49_chrIa	1749244	G	G	G	G	G	G	G	G	G	G	G	G	G	G	G	G	G	G	G	G	G	G	G	G	G	G	G	G	G	G	T	G	G	G	G	G	G	G	G	G	G	G	G	G	G	G	G	G
TGME49_chrIa	1749245	C	C	C	C	C	C	C	C	C	C	C	C	C	C	C	C	C	C	C	C	C	C	C	C	C	C	C	C	C	C	T	C	C	C	C	C	C	C	C	C	C	C	C	C	C	C	C	C
TGME49_chrIa	1749305	G	G	G	G	A	A	A	A	A	A	A	G	G	G	G	A	G	G	G	G	G	G	G	A	A	G	G	G	G	G	G	G	G	G	A	G	A	A	A	A	A	A	A	G	A	A	G	A
TGME49_chrIa	1749306	C	A	A	A	A	A	A	A	A	A	A	A	A	A	A	A	A	A	A	A	A	A	A	A	A	A	A	A	A	A	A	A	A	A	A	A	A	A	A	A	A	A	A	A	A	A	A	A
TGME49_chrIa	1749370	A	A	A	A	A	A	A	A	A	A	A	A	A	A	A	A	A	A	A	A	A	A	A	A	A	A	A	A	A	A	G	A	A	A	A	A	A	A	A	A	A	A	A	A	A	A	A	A
TGME49_chrIa	1749487	T	T	T	T	T	T	T	T	T	T	T	T	T	T	T	T	T	T	T	T	T	T	T	T	T	T	T	T	T	T	T	T	T	T	T	T	T	T	T	T	T	T	T	T	T	T	T	T
TGME49_chrIa	1749497	T	T	T	T	T	T	T	T	C	T	T	T	T	T	T	C	T	T	T	T	T	T	T	T	T	T	T	T	T	T	T	T	T	T	C	T	C	C	C	C	C	C	C	T	C	C	T	C
TGME49_chrIa	1749518	A	A	A	A	A	A	A	A	A	A	A	A	A	G	A	A	A	A	A	A	A	A	A	A	A	A	A	A	A	A	A	A	A	A	A	A	A	A	A	A	A	A	A	A	A	A	A	A
TGME49_chrIa	1749572	G	G	G	G	T	T	T	T	T	T	T	G	G	G	G	T	G	G	G	G	G	G	G	T	T	G	G	G	G	G	G	G	G	G	T	G	T	T	T	T	T	T	T	G	T	T	G	T
TGME49_chrIa	1749588	A	A	A	A	A	A	A	A	A	A	A	A	A	A	A	A	A	A	A	A	A	A	A	C	A	A	A	A	A	A	A	A	A	A	A	A	A	A	A	A	A	A	A	A	A	A	A	A
TGME49_chrIa	1749605	T	C	C	C	T	T	T	T	T	T	T	C	T	C	C	T	C	C	C	C	C	C	C	T	T	T	C	C	C	C	T	C	C	C	T	C	T	T	T	T	T	T	T	C	T	T	C	T
TGME49_chrIa	1749620	C	C	C	C	C	C	C	C	C	C	C	C	C	T	C	C	C	C	C	C	C	C	C	C	C	C	C	C	C	C	C	C	C	C	C	C	C	C	C	C	C	C	C	C	C	C	C	C
TGME49_chrIa	1749624	G	G	G	G	A	A	A	A	A	A	A	G	G	G	G	A	G	G	G	G	G	G	G	A	A	G	G	G	G	G	G	G	G	G	A	G	A	A	A	A	A	A	A	G	A	A	G	A
TGME49_chrIa	1749630	C	T	T	T	T	T	T	T	T	T	T	T	T	T	T	T	T	T	T	T	T	T	T	T	T	T	T	T	T	T	T	T	T	T	T	T	T	T	T	T	T	T	T	T	T	T	T	T
TGME49_chrIa	1749781	A	G	G	G	A	A	A	A	A	A	A	G	A	G	G	A	G	G	G	G	G	G	G	A	A	A	G	G	G	G	A	G	G	G	A	G	A	A	A	A	A	A	A	G	A	A	G	A
TGME49_chrIa	1749809	G	G	G	G	G	G	G	G	G	G	G	G	G	G	G	G	G	G	G	G	G	G	G	G	G	G	G	G	G	G	T	G	G	G	G	G	G	G	G	G	G	G	G	G	G	G	G	G
TGME49_chrIa	1749987	T	T	T	T	T	T	T	T	T	T	T	T	T	T	T	T	T	T	T	T	T	T	T	T	T	C	T	T	T	T	T	T	T	T	T	T	T	T	T	T	T	T	T	T	T	T	T	T
TGME49_chrIa	1749995	C	C	C	C	C	C	C	C	C	C	C	C	C	T	C	C	C	C	C	C	C	C	C	C	C	C	C	C	C	C	C	C	C	C	C	C	C	C	C	C	C	C	C	C	C	C	C	C
TGME49_chrIa	1750072	G	A	A	A	G	G	G	G	G	G	G	A	G	A	A	G	A	A	A	A	A	A	A	G	G	G	A	A	A	A	G	A	A	A	G	A	G	G	G	G	G	G	G	A	G	G	A	G
TGME49_chrIa	1750156	C	T	T	T	C	C	C	C	C	C	C	T	C	T	T	C	T	T	T	T	T	T	T	C	C	C	T	T	T	T	C	T	T	T	C	T	C	C	C	C	C	C	C	T	C	C	T	C
TGME49_chrIa	1750240	A	G	G	G	A	A	A	A	A	A	A	G	A	G	G	A	G	G	G	G	G	G	G	A	A	A	G	G	G	G	A	G	G	G	A	G	A	A	A	A	A	A	A	G	A	A	G	A
TGME49_chrIa	1750267	C	C	C	C	C	C	C	C	C	C	C	C	C	C	C	C	C	C	C	C	C	C	C	C	C	T	C	C	C	C	C	C	C	C	C	C	C	C	C	C	C	C	C	C	C	C	C	C
TGME49_chrIa	1750363	G	G	G	G	G	G	G	G	G	G	G	G	G	G	G	G	G	G	G	G	G	G	G	G	G	G	G	G	G	G	G	G	G	G	G	G	G	G	G	G	G	G	G	G	G	G	G	G
TGME49_chrIa	1750385	A	G	G	G	G	G	G	G	G	G	G	G	A	G	G	G	G	G	G	G	G	G	G	G	G	A	G	G	G	G	G	G	G	G	G	G	G	G	G	G	G	G	G	G	G	G	G	G
TGME49_chrIa	1750421	A	A	A	A	A	A	A	A	A	A	A	A	A	A	A	A	A	A	A	A	A	A	A	A	A	G	A	A	A	A	A	A	A	A	A	A	A	A	A	A	A	A	A	A	A	A	A	A
TGME49_chrIa	1750424	C	C	C	C	C	C	C	C	C	C	C	C	C	C	C	C	C	C	C	C	C	C	C	C	C	C	C	C	C	C	T	C	C	C	C	C	C	C	C	C	C	C	C	C	C	C	C	C
TGME49_chrIa	1750824	T	G	G	G	T	T	T	T	T	T	T	G	T	G	G	T	G	G	G	G	G	G	G	T	T	T	G	G	G	G	T	G	G	G	T	G	T	T	T	T	T	T	T	G	T	T	G	T
TGME49_chrIa	1750836	G	G	G	G	T	T	T	T	T	T	T	G	G	G	G	T	G	G	G	G	G	G	G	T	T	G	G	G	G	G	G	G	G	G	T	G	T	T	T	T	T	T	T	G	T	T	G	T
TGME49_chrIa	1750952	C	T	T	T	T	T	T	T	T	T	T	T	T	T	T	T	T	T	T	T	T	T	T	T	T	T	T	T	T	T	T	T	T	T	T	T	T	T	T	T	T	T	T	T	T	T	T	T
TGME49_chrIa	1751002	G	G	G	G	G	G	G	G	G	G	G	G	A	G	G	G	G	G	G	G	G	G	G	G	G	G	G	G	G	G	G	G	G	G	G	G	G	G	G	G	G	G	G	G	G	G	G	G
TGME49_chrIa	1751022	T	T	T	T	T	T	T	T	T	T	T	T	T	T	T	T	T	T	T	T	T	T	T	T	T	T	T	T	T	T	C	T	T	T	T	T	T	T	T	T	T	T	T	T	T	T	T	T
TGME49_chrIa	1751068	G	G	G	G	G	G	G	G	G	G	G	G	G	G	G	G	G	G	G	G	G	G	G	G	G	G	G	G	G	G	G	G	G	G	G	G	G	G	G	G	G	G	G	G	G	G	G	G
TGME49_chrIa	1751093	G	G	G	G	G	G	G	G	G	G	G	G	G	G	G	G	G	G	G	G	G	G	G	G	G	A	G	G	G	G	G	G	G	G	G	G	G	G	G	G	G	G	G	G	G	G	G	G
TGME49_chrIa	1751098	T	T	T	T	C	C	C	C	C	C	C	T	T	T	T	C	T	T	T	T	T	T	T	C	C	T	T	T	T	T	T	T	T	T	C	T	C	C	C	C	C	C	C	T	C	C	T	C
TGME49_chrIa	1751148	T	G	G	G	G	G	G	G	G	G	G	G	G	G	G	G	G	G	G	G	G	G	G	G	G	G	G	G	G	G	G	G	G	G	G	G	G	G	G	G	G	G	G	G	G	G	G	G
TGME49_chrIa	1751155	A	A	A	A	A	A	A	A	A	A	A	A	A	A	A	A	A	A	A	A	A	A	A	A	G	A	A	A	A	A	A	A	A	A	A	A	A	A	A	A	A	A	A	A	A	A	A	A
TGME49_chrIa	1751288	G	C	C	C	C	C	C	C	C	C	C	C	C	C	C	C	C	C	C	C	C	C	C	C	C	C	C	C	C	C	C	C	C	C	C	C	C	C	C	C	C	C	C	C	C	C	C	C
TGME49_chrIa	1751290	G	A	A	A	A	A	A	A	A	A	A	A	G	A	A	A	A	A	A	A	A	A	A	A	A	A	A	A	A	A	A	A	A	A	A	A	A	A	A	A	A	A	A	A	A	A	A	A
TGME49_chrIa	1751299	A	C	C	C	A	A	A	A	A	A	A	C	A	C	C	A	C	C	C	C	C	C	C	A	A	A	C	C	C	C	A	C	C	C	A	C	A	A	A	A	A	A	A	C	A	A	C	A
TGME49_chrIa	1751311	T	T	T	T	T	T	C	T	T	T	T	T	T	T	T	T	T	T	T	T	T	T	T	T	T	T	T	T	T	T	T	T	T	T	T	T	T	T	T	T	T	T	T	T	T	T	T	T
TGME49_chrIa	1751343	A	G	G	G	A	A	A	A	A	A	A	G	A	G	G	A	G	G	G	G	G	G	G	A	A	A	G	G	G	G	A	G	G	G	A	G	A	A	A	A	A	A	A	G	A	A	G	A
TGME49_chrIa	1751357	G	G	G	G	G	G	G	G	G	G	G	G	G	G	G	G	G	G	G	G	G	G	G	G	G	G	G	G	G	G	A	G	G	G	G	G	G	G	G	G	G	G	G	G	G	G	G	G
TGME49_chrIa	1751486	T	C	C	C	T	T	T	T	T	T	T	C	T	C	C	T	C	C	C	C	C	C	C	T	T	T	C	C	C	C	T	C	C	C	T	C	T	T	T	T	T	T	T	C	T	T	C	T
TGME49_chrIa	1751497	C	T	T	T	T	T	T	T	T	T	T	T	C	T	T	T	T	T	T	T	T	T	T	T	T	C	T	T	T	T	C	T	T	T	T	T	T	T	T	T	T	T	T	T	T	T	T	T
TGME49_chrIa	1751783	C	A	A	A	C	C	C	C	C	C	C	A	C	A	A	C	A	A	A	A	A	A	A	C	C	C	A	A	A	A	C	A	A	A	C	A	C	C	C	C	C	C	C	A	C	C	A	C
TGME49_chrIa	1751874	A	A	A	A	A	A	A	A	A	A	A	A	A	A	A	A	A	A	A	A	A	A	A	A	A	A	A	A	A	A	A	A	A	A	A	A	A	A	A	A	A	A	A	A	A	A	A	A
TGME49_chrIa	1751900	C	C	C	C	C	C	C	C	C	C	C	C	A	C	C	C	C	C	C	C	C	C	C	C	C	C	C	C	C	C	C	C	C	C	C	C	C	C	C	C	C	C	C	C	C	C	C	C
TGME49_chrIa	1751904	T	C	C	C	T	T	T	T	T	T	T	C	T	C	C	T	C	C	C	C	C	C	C	T	T	T	C	C	C	C	T	C	C	C	T	C	T	T	T	T	T	T	T	C	T	T	C	T
TGME49_chrIa	1751916	T	G	G	G	G	G	G	G	G	G	G	G	G	G	G	G	G	G	G	G	G	G	G	G	G	T	G	G	G	G	G	G	G	G	G	G	G	G	G	G	G	G	G	G	G	G	G	G
TGME49_chrIa	1752126	T	C	C	C	T	T	T	T	T	T	T	C	T	C	C	T	C	C	C	C	C	C	C	T	T	T	C	C	C	C	T	C	C	C	T	C	T	T	T	T	T	T	T	C	T	T	C	T
TGME49_chrIa	1752328	A	C	C	C	A	A	A	A	A	A	A	C	A	A	C	A	C	C	C	C	C	C	C	A	A	A	C	C	C	C	A	C	C	C	A	C	A	A	A	A	A	A	A	C	A	A	C	A
TGME49_chrIa	1752349	G	G	G	G	G	G	G	G	G	G	G	G	G	G	G	G	G	G	G	G	G	G	G	G	G	G	G	G	G	G	G	G	G	G	G	G	G	G	G	G	G	G	G	G	G	G	G	G
TGME49_chrIa	1752390	A	A	A	A	A	A	A	A	A	A	A	A	G	A	A	A	A	A	A	A	A	A	A	A	A	A	A	A	A	A	A	A	A	A	A	A	A	A	A	A	A	A	A	A	A	A	A	A
TGME49_chrIa	1752410	G	G	G	G	G	G	G	G	G	G	G	G	G	A	G	G	G	G	G	G	G	G	G	G	G	G	G	G	G	G	G	G	G	G	G	G	G	G	G	G	G	G	G	G	G	G	G	G
TGME49_chrIa	1752470	C	C	C	T	C	C	C	C	C	C	C	T	C	C	T	C	T	T	T	T	T	T	T	C	C	C	C	T	C	C	C	T	T	C	C	T	C	C	C	C	C	C	C	T	C	C	T	C
TGME49_chrIa	1752483	G	C	C	C	G	G	G	G	G	G	G	C	G	C	C	G	C	C	C	C	C	C	C	G	G	G	C	C	C	C	G	C	C	C	G	C	G	G	G	G	G	G	G	C	G	G	C	G
TGME49_chrIa	1752484	T	C	C	C	C	C	C	C	C	C	C	C	C	C	C	C	C	C	C	C	C	C	C	C	C	C	C	C	C	C	C	C	C	C	C	C	C	C	C	C	C	C	C	C	C	C	C	C
TGME49_chrIa	1752772	T	T	T	T	T	T	T	T	T	T	T	T	T	T	T	T	T	T	T	T	T	T	T	T	T	T	T	T	T	T	T	T	T	T	C	T	T	T	T	T	T	T	T	T	T	T	T	T
TGME49_chrIa	1752868	G	G	G	G	G	G	G	G	G	G	G	G	G	G	G	G	G	G	G	G	G	G	G	G	A	G	G	G	G	G	G	G	G	G	G	G	G	G	G	G	G	G	G	G	G	G	G	G
TGME49_chrIa	1753042	A	G	G	G	G	G	G	G	G	G	G	G	G	G	G	G	G	G	G	G	G	G	G	G	G	G	G	G	G	G	G	G	G	G	G	G	G	G	G	G	G	G	G	G	G	G	G	G
TGME49_chrIa	1753059	T	G	G	G	G	G	G	G	G	G	G	G	G	G	G	G	G	G	G	G	G	G	G	G	G	G	G	G	G	G	G	G	G	G	G	G	G	G	G	G	G	G	G	G	G	G	G	G
TGME49_chrIa	1753061	A	A	A	A	C	C	C	C	C	C	C	A	C	A	A	C	A	A	A	A	A	A	A	C	C	C	A	A	A	A	C	A	A	A	C	A	C	C	C	C	C	C	C	A	C	C	A	C
TGME49_chrIa	1753242	A	G	G	G	G	G	G	G	G	G	G	G	A	G	G	G	G	G	G	G	G	G	G	G	G	G	G	G	G	G	G	G	G	G	G	G	G	G	G	G	G	G	G	G	G	G	G	G
TGME49_chrIa	1753267	G	G	G	G	G	G	G	G	G	G	G	G	G	G	G	G	G	G	G	G	G	G	G	G	G	A	G	G	G	G	G	G	G	G	G	G	G	G	G	G	G	G	G	G	G	G	G	G
TGME49_chrIa	1753268	C	C	C	C	C	C	C	C	C	C	C	C	T	C	C	C	C	C	C	C	C	C	C	C	C	C	C	C	C	C	C	C	C	C	C	C	C	C	C	C	C	C	C	C	C	C	C	C
TGME49_chrIa	1753415	G	A	A	A	G	G	G	G	G	G	G	A	G	A	A	G	A	A	A	A	A	A	A	G	G	G	A	A	A	A	G	A	A	A	G	A	G	G	G	G	G	G	G	A	G	G	A	G
TGME49_chrIa	1753659	C	C	C	C	T	T	T	T	T	T	T	C	C	C	C	T	C	C	C	C	C	C	C	T	T	C	C	C	C	C	C	C	C	C	T	C	T	T	T	T	T	T	T	C	T	T	C	T
TGME49_chrIa	1753802	G	A	A	A	A	A	A	A	A	A	A	A	A	A	A	A	A	A	A	A	A	A	A	A	A	A	A	A	A	A	A	A	A	A	A	A	A	A	A	A	A	A	A	A	A	A	A	A
TGME49_chrIa	1753934	G	G	G	G	G	G	G	G	G	G	G	G	G	G	G	G	G	G	G	G	G	G	G	G	G	G	G	G	G	G	G	G	G	G	C	G	G	G	G	G	G	G	G	G	G	G	G	G
TGME49_chrIa	1754342	G	G	G	G	G	G	G	G	G	G	G	G	G	G	G	G	G	G	G	G	G	G	G	G	G	G	G	G	G	G	G	G	G	G	G	G	G	G	G	G	G	G	G	G	G	G	G	G
TGME49_chrIa	1754349	A	A	A	A	A	A	A	A	A	A	A	A	A	A	A	A	A	A	A	A	A	A	A	A	A	T	A	A	A	A	A	A	A	A	A	A	A	A	A	A	A	A	A	A	A	A	A	A
TGME49_chrIa	1754371	C	T	T	T	C	C	C	C	C	C	C	T	C	T	T	C	T	T	T	T	T	T	T	C	C	C	T	T	T	T	C	T	T	T	C	T	C	C	C	C	C	C	C	T	C	C	T	C
TGME49_chrIa	1755164	A	C	C	C	A	A	A	A	A	A	A	C	A	C	C	A	C	C	C	C	C	C	C	A	A	A	C	C	C	C	A	C	C	C	A	C	A	A	A	A	A	A	A	C	A	A	C	A
TGME49_chrIa	1755190	C	C	C	C	C	C	T	C	C	C	C	C	C	C	C	T	C	C	C	C	C	C	C	C	T	C	C	C	C	C	C	C	C	C	T	C	T	T	T	T	T	T	T	C	T	T	C	T
TGME49_chrIa	1755196	G	G	G	G	T	T	G	T	G	T	T	G	G	G	G	T	G	G	G	G	G	G	G	T	T	G	G	G	G	G	G	G	G	G	T	G	T	T	T	T	T	T	T	G	T	T	G	T
TGME49_chrIa	1755553	C	C	C	C	C	T	T	T	T	T	T	C	T	C	C	T	C	C	C	C	C	C	C	T	T	C	C	C	C	C	C	C	C	C	T	C	T	T	T	T	T	T	T	C	T	T	C	T
TGME49_chrIa	1755724	G	G	G	G	G	G	G	G	G	G	G	G	G	G	G	T	G	G	G	G	G	G	G	G	G	G	G	G	G	G	G	G	G	G	G	G	T	T	T	T	T	T	T	G	T	T	G	T
TGME49_chrIa	1755791	A	C	C	C	A	A	A	A	A	A	A	C	C	C	C	A	C	C	C	C	C	C	C	A	A	A	C	C	C	C	A	C	C	C	A	C	A	A	A	A	A	A	A	C	A	A	C	A
TGME49_chrIa	1755835	A	G	G	G	G	A	A	A	A	A	A	G	G	G	G	A	G	G	G	G	G	G	G	A	A	A	G	G	G	G	G	G	G	G	A	G	A	A	A	A	A	A	A	G	A	A	G	A
TGME49_chrIa	1756079	C	C	C	C	T	C	T	C	C	C	C	C	C	C	C	C	C	C	C	C	C	C	C	C	T	C	C	C	C	C	C	C	C	C	T	C	C	C	C	C	C	C	C	C	C	C	C	C
TGME49_chrIa	1756100	A	A	A	A	A	G	A	G	G	G	G	A	G	A	A	G	A	A	A	A	A	A	A	G	A	A	A	A	A	A	A	A	A	A	A	A	G	G	G	G	G	G	G	A	G	G	A	G
TGME49_chrIa	1756102	T	T	T	T	T	C	T	C	C	C	C	T	C	T	T	C	T	T	T	T	T	T	T	C	T	T	T	T	T	T	T	T	T	T	T	T	C	C	C	C	C	C	C	T	C	C	T	C
TGME49_chrIa	1756170	C	C	C	C	C	C	C	C	G	C	C	C	C	C	C	C	C	C	C	C	C	C	C	C	C	C	C	C	C	C	C	C	C	C	C	C	C	C	C	C	C	C	C	C	C	C	C	C
TGME49_chrIa	1756171	T	C	C	C	C	C	C	C	C	C	C	C	C	C	C	C	C	C	C	C	C	C	C	C	C	C	C	C	C	C	C	C	C	C	C	C	C	C	C	C	C	C	C	C	C	C	C	C
TGME49_chrIa	1756199	T	T	T	T	T	T	T	T	T	T	T	T	G	T	T	T	T	T	T	T	T	T	T	T	T	T	T	T	T	T	T	T	T	T	T	T	T	T	T	T	T	T	T	T	T	T	T	T
TGME49_chrIa	1756258	T	T	T	T	T	T	T	T	T	T	T	T	G	T	T	T	T	T	T	T	T	T	T	T	T	T	T	T	T	T	T	T	T	T	T	T	T	T	T	T	T	T	T	T	T	T	T	T
TGME49_chrIa	1757157	G	G	G	G	G	A	G	A	A	A	A	G	G	G	G	A	G	G	G	G	G	G	G	A	G	G	G	G	G	G	G	G	G	G	G	G	A	A	A	A	A	A	A	G	A	A	G	A
TGME49_chrIa	1757182	C	T	T	T	T	T	T	T	T	T	T	T	T	T	T	T	T	T	T	T	T	T	T	T	T	T	T	T	T	T	T	T	T	T	T	T	T	T	T	T	T	T	T	T	T	T	T	T
TGME49_chrIa	1757260	C	C	C	C	C	C	C	C	C	C	C	C	A	C	C	C	C	C	C	C	C	C	C	C	C	C	C	C	C	C	C	C	C	C	C	C	C	C	C	C	C	C	C	C	C	C	C	C
TGME49_chrIa	1757276	G	G	G	G	G	T	T	T	T	T	T	G	G	G	G	T	G	G	G	G	G	G	G	T	T	G	G	G	G	G	G	G	G	G	T	G	T	T	T	T	T	T	T	G	T	T	G	T
TGME49_chrIa	1757286	A	A	A	A	G	A	A	A	A	A	A	A	A	A	A	A	A	A	A	A	A	A	A	A	A	A	A	A	A	A	A	A	A	A	A	A	A	A	A	A	A	A	A	A	A	A	A	A
TGME49_chrIa	1757306	G	A	A	A	A	A	A	A	A	A	A	A	G	A	A	A	A	A	A	A	A	A	A	A	A	G	A	A	A	A	A	A	A	A	A	A	A	A	A	A	A	A	A	A	A	A	A	A
TGME49_chrIa	1757359	G	A	A	A	A	A	A	A	A	A	A	A	A	A	A	A	A	A	A	A	A	A	A	A	A	G	A	A	A	A	A	A	A	A	A	A	A	A	A	A	A	A	A	A	A	A	A	A
TGME49_chrIa	1757373	T	T	T	T	T	C	C	C	C	C	C	T	T	T	T	C	T	T	T	T	T	T	T	C	C	T	T	T	T	T	T	T	T	T	C	T	C	C	C	C	C	C	C	T	C	C	T	C
TGME49_chrIa	1757391	T	C	C	C	T	C	C	C	C	C	C	C	C	C	C	C	C	C	C	C	C	C	C	C	C	T	C	C	C	C	C	C	C	C	C	C	C	C	C	C	C	C	C	C	C	C	C	C
TGME49_chrIa	1757397	A	A	A	A	A	A	G	A	A	A	A	A	A	A	A	A	A	A	A	A	A	A	A	A	A	A	A	A	A	A	A	A	A	A	A	A	A	A	A	A	A	A	A	A	A	A	A	A
TGME49_chrIa	1757411	C	C	C	C	A	C	C	C	C	C	C	C	C	C	C	C	C	C	C	C	C	C	C	C	C	C	C	C	C	C	C	C	C	C	C	C	C	C	C	C	C	C	C	C	C	C	C	C
TGME49_chrIa	1757443	A	A	A	A	A	A	A	A	A	A	A	A	A	A	A	A	A	A	A	A	A	A	A	A	A	A	A	A	A	A	A	A	A	A	A	A	A	A	A	A	A	A	A	A	A	A	A	A
TGME49_chrIa	1757499	G	T	T	T	T	T	T	T	T	T	T	T	T	T	T	T	T	T	T	T	T	T	T	T	T	G	T	T	T	T	T	T	T	T	T	T	T	T	T	T	T	T	T	T	T	T	T	T
TGME49_chrIa	1757526	C	G	G	G	G	G	G	G	G	G	G	G	G	G	G	G	G	G	G	G	G	G	G	G	G	C	G	G	G	G	G	G	G	G	G	G	G	G	G	G	G	G	G	G	G	G	G	G
TGME49_chrIa	1758232	A	A	A	A	A	G	G	G	G	G	G	A	A	A	A	G	A	A	A	A	A	A	A	G	G	A	A	A	A	A	A	A	A	A	G	A	G	G	G	G	G	G	G	A	G	G	A	G
TGME49_chrIa	1758234	A	A	A	A	A	A	A	A	A	A	A	A	G	A	A	A	A	A	A	A	A	A	A	A	A	A	A	A	A	A	A	A	A	A	A	A	A	A	A	A	A	A	A	A	A	A	A	A
TGME49_chrIa	1758259	T	C	C	C	C	C	C	C	C	C	C	C	C	C	C	C	C	C	C	C	C	C	C	C	C	T	C	C	C	C	T	C	C	C	C	C	C	C	C	C	C	C	C	C	C	C	C	C
TGME49_chrIa	1758393	C	C	C	C	C	A	A	A	A	A	A	C	C	C	C	A	C	C	C	C	C	C	C	A	A	C	C	C	C	C	C	C	C	C	A	C	A	A	A	A	A	A	A	C	A	A	C	A
TGME49_chrIa	1758433	G	G	G	G	G	A	A	A	A	A	A	G	G	G	G	A	G	G	G	G	G	G	G	A	A	G	G	G	G	G	G	G	G	G	A	G	A	A	A	A	A	A	A	G	A	A	G	A
TGME49_chrIa	1758477	C	T	T	T	C	T	T	T	T	T	T	T	C	T	T	T	T	T	T	T	T	T	T	T	T	C	T	T	T	T	T	T	T	T	T	T	T	T	T	T	T	T	T	T	T	T	T	T
TGME49_chrIa	1758497	G	G	G	G	G	G	G	G	G	G	G	G	G	T	G	G	G	G	G	G	G	G	G	G	G	G	G	G	G	G	G	G	G	G	G	G	G	G	G	G	G	G	G	G	G	G	G	G
TGME49_chrIa	1758498	C	C	C	C	C	C	C	C	C	C	C	C	C	T	C	C	C	C	C	C	C	C	C	C	C	C	C	C	C	C	C	C	C	C	C	C	C	C	C	C	C	C	C	C	C	C	C	C
TGME49_chrIa	1758506	G	G	G	G	G	C	C	C	C	C	C	G	G	G	G	C	G	G	G	G	G	G	G	C	C	G	G	G	G	G	G	G	G	G	C	G	C	C	C	C	C	C	C	G	C	C	G	C
TGME49_chrIa	1758517	G	G	G	G	A	G	G	G	G	G	G	G	G	G	G	G	G	G	G	G	G	G	G	G	G	G	G	G	G	G	G	G	G	G	G	G	G	G	G	G	G	G	G	G	G	G	G	G
TGME49_chrIa	1758524	T	T	T	T	T	T	T	T	T	T	T	T	T	T	T	T	T	T	T	T	T	T	T	T	T	T	T	T	T	T	T	T	T	T	T	T	T	T	T	T	T	T	T	T	T	T	T	T
TGME49_chrIa	1758557	C	C	C	C	C	C	C	C	C	C	C	C	C	C	C	C	C	C	C	C	C	C	C	C	C	C	C	C	C	C	C	C	C	C	C	C	C	C	C	C	C	C	C	C	C	C	C	C
TGME49_chrIa	1758639	T	T	T	T	T	T	T	T	T	A	A	T	T	T	T	T	T	T	T	T	T	T	T	T	T	T	T	T	T	T	T	T	T	T	T	T	T	T	T	T	T	T	T	T	T	T	T	T
TGME49_chrIa	1758652	T	A	A	A	T	T	T	T	T	T	T	A	A	A	A	T	A	A	A	A	A	A	A	T	T	T	A	A	A	A	A	A	A	A	T	A	T	T	T	T	T	T	T	A	T	T	A	T
TGME49_chrIa	1758700	T	A	A	A	A	T	T	T	T	T	T	A	A	A	A	T	A	A	A	A	A	A	A	T	T	T	A	A	A	A	A	A	A	A	T	A	T	T	T	T	T	T	T	A	T	T	A	T
TGME49_chrIa	1758798	A	C	C	C	A	A	A	A	A	A	A	C	A	C	C	A	C	C	C	C	C	C	C	A	A	A	C	C	C	C	A	C	C	C	A	C	A	A	A	A	A	A	A	C	A	A	C	A
TGME49_chrIa	1758864	T	A	A	A	T	T	T	T	T	T	T	A	A	A	A	T	A	A	A	A	A	A	A	T	T	T	A	A	A	A	T	A	A	A	T	A	T	T	T	T	T	T	T	A	T	T	A	T
TGME49_chrIa	1758865	C	T	T	T	C	C	C	C	C	C	C	T	T	T	T	C	T	T	T	T	T	T	T	C	C	C	T	T	T	T	C	T	T	T	C	T	C	C	C	C	C	C	C	T	C	C	T	C
TGME49_chrIa	1758877	C	T	T	T	C	C	C	C	C	C	C	T	C	C	T	C	T	T	T	T	T	T	T	C	C	C	T	T	T	T	C	T	T	T	C	T	C	C	C	C	C	C	C	T	C	C	T	C
TGME49_chrIa	1758879	A	A	A	A	A	T	T	T	T	T	T	A	A	A	A	T	A	A	A	A	A	A	A	T	T	A	A	A	A	A	A	A	A	A	T	A	T	T	T	T	T	T	T	A	T	T	A	T
TGME49_chrIa	1759054	A	A	A	A	A	A	A	A	A	A	A	A	G	A	A	A	A	A	A	A	A	A	A	A	A	A	A	A	A	A	A	A	A	A	A	A	A	A	A	A	A	A	A	A	A	A	A	A
TGME49_chrIa	1759094	T	A	A	A	A	A	A	A	A	A	A	A	A	A	A	A	A	A	A	A	A	A	A	A	A	A	A	A	A	A	A	A	A	A	A	A	A	A	A	A	A	A	A	A	A	A	A	A
TGME49_chrIa	1759096	A	A	A	A	A	A	A	A	A	A	A	A	A	A	A	A	A	A	A	A	A	A	A	A	A	A	A	A	A	A	A	A	A	A	A	A	A	A	A	A	A	A	A	A	A	A	A	A
TGME49_chrIa	1759097	G	G	G	G	G	G	G	G	G	G	G	G	G	G	G	G	G	G	G	G	G	G	G	G	G	G	G	G	G	G	G	G	G	G	G	G	G	G	G	G	G	G	G	G	G	G	G	G
TGME49_chrIa	1759124	G	G	G	G	G	G	G	G	G	G	G	G	G	G	G	G	G	G	G	G	G	G	G	G	G	G	G	G	G	G	G	G	G	G	G	G	G	G	G	G	G	G	G	G	G	G	G	G
TGME49_chrIa	1759447	C	T	T	T	C	C	C	C	C	C	C	T	C	T	T	C	T	T	T	T	T	T	T	C	C	C	T	T	T	T	T	T	T	T	C	T	C	C	C	C	C	C	C	T	C	C	T	C
TGME49_chrIa	1759515	G	A	A	A	G	G	G	G	G	G	G	A	G	A	A	G	A	A	A	A	A	A	A	G	G	G	A	A	A	A	A	A	A	A	G	A	G	G	G	G	G	G	G	A	G	G	A	G
TGME49_chrIa	1759584	A	A	A	A	A	G	A	A	A	A	A	A	A	A	A	A	A	A	A	A	A	A	A	A	A	A	A	A	A	A	A	A	A	A	A	A	A	A	A	A	A	A	A	A	A	A	A	A
TGME49_chrIa	1759719	G	G	G	G	G	G	G	G	G	G	G	G	C	G	G	G	G	G	G	G	G	G	G	G	G	G	G	G	G	G	G	G	G	G	G	G	G	G	G	G	G	G	G	G	G	G	G	G
TGME49_chrIa	1759767	G	G	G	G	G	A	A	A	A	A	A	G	A	G	G	A	G	G	G	G	G	G	G	A	A	G	G	G	G	G	G	G	G	G	A	G	A	A	A	A	A	A	A	G	A	A	G	A
TGME49_chrIa	1759768	T	T	T	T	C	C	C	C	C	C	C	T	C	T	T	C	T	T	T	T	T	T	T	C	C	C	T	T	T	T	T	T	T	T	C	T	C	C	C	C	C	C	C	T	C	C	T	C
TGME49_chrIa	1759800	C	C	C	C	A	A	A	A	A	A	A	C	C	C	C	A	C	C	C	C	C	C	C	A	A	A	C	C	C	C	C	C	C	C	A	C	A	A	A	A	A	A	A	C	A	A	C	A
TGME49_chrIa	1759806	T	C	C	C	C	C	C	C	C	C	C	C	C	C	C	C	C	C	C	C	C	C	C	C	C	C	C	C	C	C	C	C	C	C	C	C	C	C	C	C	C	C	C	C	C	C	C	C
TGME49_chrIa	1760013	T	C	C	C	C	C	C	C	C	C	C	C	C	C	C	C	C	C	C	C	C	C	C	C	C	C	C	C	C	C	C	C	C	C	C	C	C	C	C	C	C	C	C	C	C	C	C	C
TGME49_chrIa	1760014	G	G	G	G	C	C	C	C	C	C	C	G	C	G	G	C	G	G	G	G	G	G	G	C	C	C	G	G	G	G	G	G	G	G	C	G	C	C	C	C	C	C	C	G	C	C	G	C
TGME49_chrIa	1760016	C	T	T	T	C	C	C	C	C	C	C	T	C	C	T	C	T	T	T	T	T	T	T	C	C	C	T	T	T	T	C	T	T	T	C	T	C	C	C	C	C	C	C	T	C	C	T	C
TGME49_chrIa	1760021	G	G	G	G	G	C	G	C	G	G	G	G	C	G	G	G	G	G	G	G	G	G	G	G	G	G	G	G	G	G	G	G	G	G	G	G	G	G	G	G	G	G	G	G	G	G	G	G
TGME49_chrIa	1760060	G	G	G	G	C	G	G	G	G	G	G	G	G	G	G	G	G	G	G	G	G	G	G	G	G	C	G	G	G	G	G	G	G	G	G	G	G	G	G	G	G	G	G	G	G	G	G	G
TGME49_chrIa	1760147	A	A	A	A	A	A	A	A	A	A	A	A	A	A	A	A	A	A	A	A	A	A	A	A	A	A	A	A	A	A	A	A	A	A	A	A	A	A	A	A	A	A	A	A	A	A	A	A
TGME49_chrIa	1760205	G	T	T	T	T	T	T	T	T	T	T	T	T	T	T	T	T	T	T	T	T	T	T	T	T	T	T	T	T	T	T	T	T	T	T	T	T	T	T	T	T	T	T	T	T	T	T	T
TGME49_chrIa	1760283	T	C	C	C	C	C	C	C	C	C	C	C	C	C	C	C	C	C	C	C	C	C	C	C	C	C	C	C	C	C	C	C	C	C	C	C	C	C	C	C	C	C	C	C	C	C	C	C
TGME49_chrIa	1760334	A	A	A	A	G	G	G	G	G	G	G	A	A	G	A	G	A	A	A	A	A	A	A	G	G	G	A	A	A	A	G	A	A	A	G	A	G	G	G	G	G	G	G	A	G	G	A	G
TGME49_chrIa	1760350	T	T	T	T	T	T	T	G	T	T	T	T	T	T	T	T	T	T	T	T	T	T	T	T	T	T	T	T	T	T	T	T	T	T	T	T	T	T	T	T	T	T	T	T	T	T	T	T
TGME49_chrIa	1760371	C	C	C	C	C	C	C	C	C	C	C	C	G	C	C	C	C	C	C	C	C	C	C	C	C	C	C	C	C	C	C	C	C	C	C	C	C	C	C	C	C	C	C	C	C	C	C	C
TGME49_chrIa	1760786	C	C	C	C	C	C	C	C	C	C	C	C	C	T	C	C	C	C	C	C	C	C	C	C	C	T	C	C	C	C	T	C	C	C	C	C	C	C	C	C	C	C	C	C	C	C	C	C
TGME49_chrIa	1760802	C	C	C	C	C	G	G	G	G	G	G	C	C	C	C	G	C	C	C	C	C	C	C	G	G	C	C	C	C	C	C	C	C	C	G	C	G	G	G	G	G	G	G	C	G	G	C	G
TGME49_chrIa	1760811	G	G	G	G	T	T	T	T	T	T	T	G	T	G	G	T	G	G	G	G	G	G	G	T	T	G	G	G	G	G	G	G	G	G	T	G	T	T	T	T	T	T	T	G	T	T	G	T
TGME49_chrIa	1760990	C	C	C	C	C	C	C	C	C	C	C	C	C	C	C	C	C	C	C	C	C	C	C	C	C	T	C	C	C	C	C	C	C	C	C	C	C	C	C	C	C	C	C	C	C	C	C	C
TGME49_chrIa	1761349	A	C	C	C	A	A	C	A	C	C	C	C	A	C	C	C	C	C	C	C	C	C	C	C	A	C	C	C	C	C	A	C	C	C	A	C	C	C	C	C	C	C	C	C	C	C	C	C
TGME49_chrIa	1761357	C	C	C	C	C	C	C	C	C	C	C	C	C	C	C	C	C	C	C	C	C	C	C	C	C	C	C	C	C	C	C	C	C	C	C	C	C	C	C	C	C	C	C	C	C	C	C	C
TGME49_chrIa	1761362	G	G	G	G	G	G	G	G	G	G	G	G	G	G	G	G	G	G	G	G	G	G	G	G	G	G	G	G	G	G	G	G	G	G	A	G	G	G	G	G	G	G	G	G	G	G	G	G
TGME49_chrIa	1761363	C	C	C	C	C	C	C	C	G	C	C	C	C	C	C	C	C	C	C	C	C	C	C	C	C	C	C	C	C	C	C	C	C	C	C	C	C	C	C	C	C	C	C	C	C	C	C	C
TGME49_chrIa	1761368	A	C	C	C	A	A	A	A	A	A	A	C	A	A	C	A	C	C	C	C	C	C	C	A	A	A	C	C	C	C	A	C	C	C	A	C	A	A	A	A	A	A	A	C	A	A	C	A
TGME49_chrIa	1761401	A	A	A	A	C	C	A	C	C	A	A	A	C	A	A	C	A	A	A	A	A	A	A	A	C	C	A	A	A	A	A	A	A	A	A	A	C	C	C	C	C	C	C	A	C	C	A	C
TGME49_chrIa	1761403	A	A	A	A	A	A	A	A	A	A	A	A	C	A	A	A	A	A	A	A	A	A	A	A	A	A	A	A	A	A	A	A	A	A	A	A	A	A	A	A	A	A	A	A	A	A	A	A
TGME49_chrIa	1761409	A	A	A	A	A	A	A	A	A	A	A	A	G	A	A	A	A	A	A	A	A	A	A	A	A	A	A	A	A	A	A	A	A	A	A	A	A	A	A	A	A	A	A	A	A	A	A	A
TGME49_chrIa	1761413	T	T	T	T	T	T	T	A	T	T	T	T	T	T	T	T	T	T	T	T	T	T	T	T	T	T	T	T	T	T	T	T	T	T	T	T	T	T	T	T	T	T	T	T	T	T	T	T
TGME49_chrIa	1761414	A	A	A	A	G	G	G	G	G	G	G	A	G	A	A	G	A	A	A	A	A	A	A	G	G	G	A	A	A	A	A	A	A	A	G	A	G	G	G	G	G	G	G	A	G	G	A	G
TGME49_chrIa	1761419	T	T	T	T	T	T	T	A	T	A	A	T	T	T	T	T	T	T	T	T	T	T	T	A	T	A	T	T	T	T	T	T	T	T	T	T	T	T	T	T	T	T	T	T	T	T	T	T
TGME49_chrIa	1761435	C	C	C	C	C	C	C	C	C	C	C	C	T	C	C	C	C	C	C	C	C	C	C	C	C	C	C	C	C	C	C	C	C	C	C	C	C	C	C	C	C	C	C	C	C	C	C	C
TGME49_chrIa	1762335	G	G	G	G	G	G	G	G	G	G	G	G	A	G	G	G	G	G	G	G	G	G	G	G	G	G	G	G	G	G	G	G	G	G	G	G	G	G	G	G	G	G	G	G	G	G	G	G
TGME49_chrIa	1762339	T	G	G	G	G	G	G	G	G	G	G	G	G	G	G	G	G	G	G	G	G	G	G	G	G	G	G	G	G	G	G	G	G	G	G	G	G	G	G	G	G	G	G	G	G	G	G	G
TGME49_chrIa	1762370	A	A	A	A	A	A	A	A	T	A	A	A	T	A	A	A	A	A	A	A	A	A	A	A	A	A	A	A	A	A	A	A	A	A	T	A	A	A	A	A	A	A	A	A	A	A	A	A
TGME49_chrIa	1762373	G	T	T	T	T	T	T	T	T	T	T	T	T	T	T	T	T	T	T	T	T	T	T	T	T	T	T	T	T	T	T	T	T	T	T	T	T	T	T	T	T	T	T	T	T	T	T	T
TGME49_chrIa	1762422	T	T	T	T	T	C	T	T	C	C	C	T	C	T	T	T	T	T	T	T	T	T	T	T	T	T	T	T	T	T	T	T	T	T	T	T	T	T	T	T	T	T	T	T	T	T	T	T
TGME49_chrIa	1762424	C	C	C	C	C	T	C	C	C	C	C	C	C	C	C	C	C	C	C	C	C	C	C	C	C	C	C	C	C	C	C	C	C	C	C	C	C	C	C	C	C	C	C	C	C	C	C	C
TGME49_chrIa	1762541	C	C	C	C	C	T	C	C	C	C	C	C	C	C	C	C	C	C	C	C	C	C	C	C	C	C	C	C	C	C	C	C	C	C	C	C	C	C	C	C	C	C	C	C	C	C	C	C
TGME49_chrIa	1763045	C	C	C	C	C	C	C	C	C	G	G	C	C	C	C	C	C	C	C	C	C	C	C	C	C	C	C	C	C	C	C	C	C	C	C	C	C	C	C	C	C	C	C	C	C	C	C	C
TGME49_chrIa	1763052	G	G	G	G	G	G	C	C	G	G	G	G	C	G	G	G	G	G	G	G	G	G	G	G	G	G	G	G	G	G	G	G	G	G	G	G	G	G	G	G	G	G	G	G	G	G	G	G
TGME49_chrIa	1763061	C	C	C	C	C	C	C	C	C	C	C	C	C	C	C	C	C	C	C	C	C	C	C	C	C	G	C	C	C	C	C	C	C	C	C	C	C	C	C	C	C	C	C	C	C	C	C	C
TGME49_chrIa	1763070	G	T	T	T	T	T	T	T	T	T	T	T	T	T	T	T	T	T	T	T	T	T	T	T	T	T	T	T	T	T	T	T	T	T	T	T	T	T	T	T	T	T	T	T	T	T	T	T
TGME49_chrIa	1763085	G	G	G	G	G	G	G	G	A	G	G	G	G	G	G	G	G	G	G	G	G	G	G	G	G	G	G	G	G	G	G	G	G	G	A	G	G	G	G	G	G	G	G	G	G	G	G	G
TGME49_chrIa	1763089	T	T	T	T	T	T	T	T	T	A	A	T	T	T	T	A	T	T	T	T	T	T	T	T	A	T	T	T	T	T	T	T	T	T	T	T	A	A	A	A	A	A	A	T	A	A	T	A
TGME49_chrIa	1763339	C	C	C	C	C	T	C	C	C	C	C	C	C	C	C	C	C	C	C	C	C	C	C	C	C	C	C	C	C	C	C	C	C	C	C	C	C	C	C	C	C	C	C	C	C	C	C	C
TGME49_chrIa	1763401	T	T	T	T	C	C	C	C	C	C	C	T	C	T	T	C	T	T	T	T	T	T	T	C	C	C	T	T	T	T	C	T	T	T	C	T	C	C	C	C	C	C	C	T	C	C	T	C
TGME49_chrIa	1763476	C	C	C	C	T	T	T	T	C	C	C	C	T	C	C	C	C	C	C	C	C	C	C	T	T	C	C	C	C	C	C	C	C	C	C	C	C	C	C	C	C	C	C	C	C	C	C	C
TGME49_chrIa	1764240	C	C	C	C	C	G	G	G	C	C	C	C	C	C	C	C	C	C	C	C	C	C	C	C	C	C	C	C	C	C	C	C	C	C	C	C	C	C	C	C	C	C	C	C	C	C	C	C
TGME49_chrIa	1764245	T	T	T	T	T	T	T	T	T	T	T	T	T	T	T	T	T	T	T	T	T	T	T	T	T	C	T	T	T	T	T	T	T	T	T	T	T	T	T	T	T	T	T	T	T	T	T	T
TGME49_chrIa	1764248	T	T	T	T	A	A	A	A	A	A	A	T	A	T	T	A	T	T	T	T	T	T	T	A	A	T	T	T	T	T	T	T	T	T	A	T	A	A	A	A	A	A	A	T	A	A	T	A
TGME49_chrIa	1764255	C	C	C	C	G	G	G	G	G	G	G	C	G	C	C	G	C	C	C	C	C	C	C	G	G	C	C	C	C	C	C	C	C	C	G	C	G	G	G	G	G	G	G	C	G	G	C	G
TGME49_chrIa	1764297	G	A	A	A	A	A	A	A	A	A	A	A	A	A	A	A	A	A	A	A	A	A	A	A	A	A	A	A	A	A	A	A	A	A	A	A	A	A	A	A	A	A	A	A	A	A	A	A
TGME49_chrIa	1764367	C	C	C	C	G	C	C	C	C	C	C	C	C	C	C	C	C	C	C	C	C	C	C	C	C	C	C	C	C	C	C	C	C	C	C	C	C	C	C	C	C	C	C	C	C	C	C	C
TGME49_chrIa	1764403	C	C	C	C	C	C	C	C	C	C	C	C	C	C	C	C	C	C	C	C	C	C	C	C	C	G	C	C	C	C	C	C	C	C	C	C	C	C	C	C	C	C	C	C	C	C	C	C
TGME49_chrIa	1764415	G	G	G	G	G	G	G	G	C	G	G	G	G	G	G	G	G	G	G	G	G	G	G	G	G	G	G	G	G	G	G	G	G	G	C	G	G	G	G	G	G	G	G	G	G	G	G	G
TGME49_chrIa	1764425	T	T	T	T	T	T	T	T	C	T	T	T	T	T	T	T	T	T	T	T	T	T	T	T	T	T	T	T	T	T	T	T	T	T	C	T	T	T	T	T	T	T	T	T	T	T	T	T
TGME49_chrIa	1764444	A	A	A	A	A	A	T	T	A	A	A	A	A	A	A	A	A	A	A	A	A	A	A	A	A	A	A	A	A	A	A	A	A	A	A	A	A	A	A	A	A	A	A	A	A	A	A	A
TGME49_chrIa	1764489	G	G	G	G	G	G	G	A	G	G	G	G	A	G	G	A	G	G	G	G	G	G	G	G	A	G	G	G	G	G	G	G	G	G	G	G	A	A	A	A	A	A	A	G	A	A	G	A
TGME49_chrIa	1764512	C	C	C	C	C	C	C	C	G	C	C	C	C	C	C	C	C	C	C	C	C	C	C	C	C	C	C	C	C	C	C	C	C	C	G	C	C	C	C	C	C	C	C	C	C	C	C	C
TGME49_chrIa	1764516	A	A	A	A	G	G	G	G	G	G	G	A	G	A	A	G	A	A	A	A	A	A	A	G	G	A	A	A	A	A	A	A	A	A	G	A	G	G	G	G	G	G	G	A	G	G	A	G
TGME49_chrIa	1764562	G	G	G	G	G	G	G	T	G	G	G	G	G	G	G	G	G	G	G	G	G	G	G	G	G	G	G	G	G	G	G	G	G	G	G	G	G	G	G	G	G	G	G	G	G	G	G	G
TGME49_chrIa	1764567	C	C	C	C	C	C	C	C	C	G	G	C	C	C	C	C	C	C	C	C	C	C	C	C	C	C	C	C	C	C	C	C	C	C	C	C	C	C	C	C	C	C	C	C	C	C	C	C
TGME49_chrIa	1765628	G	G	G	G	G	G	G	G	G	G	G	G	G	G	G	G	G	G	G	G	G	G	G	G	G	G	G	G	G	G	T	G	G	G	G	G	G	G	G	G	G	G	G	G	G	G	G	G
TGME49_chrIa	1765652	G	G	G	G	G	G	A	G	G	G	G	G	G	C	G	G	G	G	G	G	G	G	G	G	G	G	G	G	G	G	G	G	G	G	G	G	G	G	G	G	G	G	G	G	G	G	G	G
TGME49_chrIa	1765658	T	T	T	T	T	T	T	T	T	T	T	T	T	T	T	T	T	T	T	T	T	T	T	T	T	T	T	T	T	T	T	T	T	T	T	T	T	T	T	T	T	T	T	T	T	T	T	T
TGME49_chrIa	1765669	A	A	A	A	A	A	A	A	G	A	A	A	A	A	A	A	A	A	A	A	A	A	A	A	A	A	A	A	A	A	A	A	A	A	G	A	A	A	A	A	A	A	A	A	A	A	A	A
TGME49_chrIa	1765687	C	C	C	C	T	C	T	C	T	T	T	C	T	C	C	C	C	C	C	C	C	C	C	T	T	C	C	C	C	C	C	C	C	C	T	C	C	C	C	C	C	C	C	C	C	C	C	C
TGME49_chrIa	1765722	A	A	A	A	G	A	G	A	A	A	A	A	A	A	A	A	A	A	A	A	A	A	A	G	A	A	A	A	A	A	A	A	A	A	A	A	A	A	A	A	A	A	A	A	A	A	A	A
TGME49_chrIa	1765731	G	G	G	G	G	G	G	G	T	G	G	G	G	G	G	G	G	G	G	G	G	G	G	G	G	G	G	G	G	G	G	G	G	G	T	G	G	G	G	G	G	G	G	G	G	G	G	G
TGME49_chrIa	1766502	A	A	A	A	T	T	T	T	T	T	T	A	T	A	A	T	A	A	A	A	A	A	A	T	T	A	A	A	A	A	A	A	A	A	T	A	T	T	T	T	T	T	T	A	T	T	A	T
TGME49_chrIa	1766540	G	A	A	A	G	G	G	G	G	G	G	A	G	G	A	G	A	A	A	A	A	A	A	G	G	G	A	A	A	A	G	A	A	A	G	A	G	G	G	G	G	G	G	A	G	G	A	G
TGME49_chrIa	1766560	G	G	G	G	G	G	G	G	T	G	G	G	T	G	G	G	G	G	G	G	G	G	G	G	G	G	G	G	G	G	G	G	G	G	T	G	G	G	G	G	G	G	G	G	G	G	G	G
TGME49_chrIa	1766600	A	A	A	A	A	A	A	G	A	G	G	A	A	A	A	A	A	A	A	A	A	A	A	A	A	A	A	A	A	A	A	A	A	A	A	A	A	A	A	A	A	A	A	A	A	A	A	A
TGME49_chrIa	1766620	G	G	G	G	G	A	A	G	G	G	G	G	G	G	G	G	G	G	G	G	G	G	G	G	A	G	G	G	G	G	G	G	G	G	G	G	G	G	G	G	G	G	G	G	G	G	G	G
TGME49_chrIa	1766628	C	C	C	C	C	C	C	C	C	C	C	C	C	C	C	C	C	C	C	C	C	C	C	C	C	C	C	C	C	C	C	C	C	C	C	C	C	C	C	C	C	C	C	C	C	C	C	C
TGME49_chrIa	1766670	C	C	C	C	C	C	C	C	C	C	C	C	C	C	C	C	C	C	C	C	C	C	C	C	C	C	C	C	C	C	C	C	C	C	T	C	C	C	C	C	C	C	C	C	C	C	C	C
TGME49_chrIa	1766676	C	C	C	C	C	C	C	T	C	T	T	C	T	C	C	T	C	C	C	C	C	C	C	C	C	C	C	C	C	C	C	C	C	C	C	C	T	T	T	T	T	T	T	C	T	T	C	T
TGME49_chrIa	1766682	A	A	A	A	A	A	A	A	A	A	A	A	A	A	A	A	A	A	A	A	A	A	A	A	G	A	A	A	A	A	A	A	A	A	A	A	A	A	A	A	A	A	A	A	A	A	A	A
TGME49_chrIa	1766703	C	C	C	C	C	C	C	T	T	T	T	C	T	C	C	C	C	C	C	C	C	C	C	C	T	C	C	C	C	C	C	C	C	C	T	C	C	C	C	C	C	C	C	C	C	C	C	C
TGME49_chrIa	1766708	C	C	C	C	C	C	C	T	C	T	T	C	C	C	C	C	C	C	C	C	C	C	C	C	C	C	C	C	C	C	C	C	C	C	C	C	C	C	C	C	C	C	C	C	C	C	C	C
TGME49_chrIa	1766764	G	G	G	G	G	G	G	G	G	G	G	G	G	G	G	G	G	G	G	G	G	G	G	G	G	G	G	G	G	G	G	G	G	G	G	G	G	G	G	G	G	G	G	G	G	G	G	G
TGME49_chrIa	1766777	A	A	A	A	A	A	A	A	A	A	A	A	A	A	A	C	A	A	A	A	A	A	A	A	C	A	A	A	A	A	A	A	A	A	A	A	C	C	C	C	C	C	C	A	C	C	A	C
TGME49_chrIa	1766782	A	A	A	A	A	A	A	A	A	A	A	A	A	A	A	A	A	A	A	A	A	A	A	A	A	A	A	A	A	A	A	A	A	A	A	A	A	A	A	A	A	A	A	A	A	A	A	A
TGME49_chrIa	1767029	G	G	G	G	G	G	G	G	G	G	G	G	G	G	G	G	G	G	G	G	G	G	G	G	G	G	G	G	G	G	G	G	G	G	G	G	G	G	G	G	G	G	G	G	G	G	G	G
TGME49_chrIa	1767063	T	T	T	T	T	T	T	T	T	T	T	T	T	T	T	T	T	T	T	T	T	T	T	T	T	G	T	T	T	T	T	T	T	T	T	T	T	T	T	T	T	T	T	T	T	T	T	T
TGME49_chrIa	1767073	A	A	A	A	A	A	A	A	A	A	A	A	A	G	A	A	A	A	A	A	A	A	A	A	A	A	A	A	A	A	G	A	A	A	A	A	A	A	A	A	A	A	A	A	A	A	A	A
TGME49_chrIa	1767115	A	A	A	A	G	G	A	A	A	A	A	A	A	G	A	A	A	A	A	A	A	A	A	A	A	A	A	A	A	A	G	A	A	A	G	A	A	A	A	A	A	A	A	A	A	A	A	A
TGME49_chrIa	1767171	G	G	G	G	G	G	G	A	G	G	G	G	G	G	G	G	G	G	G	G	G	G	G	G	G	G	G	G	G	G	G	G	G	G	G	G	G	G	G	G	G	G	G	G	G	G	G	G
TGME49_chrIa	1767174	C	C	C	C	C	C	C	C	C	A	A	C	C	C	C	C	C	C	C	C	C	C	C	C	C	C	C	C	C	C	C	C	C	C	A	C	C	C	C	C	C	C	C	C	C	C	C	C
TGME49_chrIa	1767195	C	C	C	C	C	C	C	C	C	C	C	C	C	C	C	C	C	C	C	C	C	C	C	G	G	C	C	C	C	C	C	C	C	C	C	C	C	C	C	C	C	C	C	C	C	C	C	C
TGME49_chrIa	1767204	G	G	G	G	G	G	G	G	G	G	G	G	G	G	G	G	G	G	G	G	G	G	G	G	G	G	G	G	G	G	G	G	G	G	T	G	G	G	G	G	G	G	G	G	G	G	G	G
TGME49_chrIa	1767208	G	G	G	G	G	G	G	G	G	G	G	G	G	G	G	G	G	G	G	G	G	G	G	A	A	G	G	G	G	G	G	G	G	G	A	G	G	G	G	G	G	G	G	G	G	G	G	G
TGME49_chrIa	1767216	C	C	C	C	C	C	C	T	C	T	T	C	C	C	C	C	C	C	C	C	C	C	C	C	C	C	C	C	C	C	C	C	C	C	C	C	C	C	C	C	C	C	C	C	C	C	C	C
TGME49_chrIa	1767217	G	G	G	G	G	G	G	A	G	A	A	G	G	G	G	G	G	G	G	G	G	G	G	G	G	G	G	G	G	G	G	G	G	G	G	G	G	G	G	G	G	G	G	G	G	G	G	G
TGME49_chrIa	1767232	G	G	G	G	G	G	G	A	A	A	A	G	G	G	G	A	G	G	G	G	G	G	G	A	A	G	G	G	G	G	G	G	G	G	A	G	A	A	A	A	A	A	A	G	A	A	G	A
TGME49_chrIa	1767246	T	T	T	T	T	T	T	T	T	T	T	T	T	T	T	T	T	T	T	T	T	T	T	T	T	T	T	T	T	T	T	T	T	T	T	T	T	T	T	T	T	T	T	T	T	T	T	T
TGME49_chrIa	1767278	C	C	C	C	T	T	C	C	C	C	C	C	T	C	C	C	C	C	C	C	C	C	C	T	T	C	C	C	C	C	C	C	C	C	C	C	C	C	C	C	C	C	C	C	C	C	C	C
TGME49_chrIa	1767415	T	C	C	C	C	C	C	C	C	C	C	C	C	C	C	C	C	C	C	C	C	C	C	C	C	C	C	C	C	C	C	C	C	C	C	C	C	C	C	C	C	C	C	C	C	C	C	C
TGME49_chrIa	1767517	G	G	G	G	G	G	G	G	G	G	G	G	G	G	G	G	G	G	G	G	G	G	G	A	A	G	G	G	G	G	G	G	G	G	G	G	G	G	G	G	G	G	G	G	G	G	G	G
TGME49_chrIa	1767522	C	C	C	C	C	C	C	C	C	T	T	C	T	C	C	T	C	C	C	C	C	C	C	T	C	C	C	C	C	C	C	C	C	C	C	C	T	T	T	T	T	T	T	C	T	T	C	T
TGME49_chrIa	1767525	G	G	G	G	G	G	G	C	G	G	G	G	G	C	G	G	G	G	G	G	G	G	G	G	G	G	G	G	G	G	C	G	G	G	C	G	G	G	G	G	G	G	G	G	G	G	G	G
TGME49_chrIa	1767534	T	T	T	T	G	G	T	T	T	T	T	T	T	T	T	T	T	T	T	T	T	T	T	T	T	T	T	T	T	T	T	T	T	T	T	T	T	T	T	T	T	T	T	T	T	T	T	T
TGME49_chrIa	1767535	T	A	A	A	A	A	A	A	A	A	A	A	T	T	A	A	A	A	A	A	A	A	A	A	A	T	A	A	A	A	T	A	A	A	A	A	A	A	A	A	A	A	A	A	A	A	A	A
TGME49_chrIa	1767538	T	T	T	T	G	G	G	G	G	G	G	T	T	T	T	G	T	T	T	T	T	T	T	G	G	T	T	T	T	T	T	T	T	T	G	T	G	G	G	G	G	G	G	T	G	G	T	G
TGME49_chrIa	1767575	C	C	C	C	C	C	T	C	T	T	T	C	T	C	C	T	C	C	C	C	C	C	C	T	T	C	C	C	C	C	C	C	C	C	C	C	T	T	T	T	T	T	T	C	T	T	C	T
TGME49_chrIa	1767586	T	T	T	T	T	T	A	T	T	T	T	T	T	T	T	T	T	T	T	T	T	T	T	A	A	T	T	T	T	T	T	T	T	T	T	T	T	T	T	T	T	T	T	T	T	T	T	T
TGME49_chrIa	1767674	G	G	G	G	G	G	G	G	G	G	G	G	G	G	G	G	G	G	G	G	G	G	G	G	G	G	G	G	G	G	G	G	G	G	G	G	G	G	G	G	G	G	G	G	G	G	G	G
TGME49_chrIa	1767758	C	C	C	C	T	C	C	C	C	C	C	C	C	C	C	C	C	C	C	C	C	C	C	C	C	T	C	C	C	C	C	C	C	C	C	C	C	C	C	C	C	C	C	C	C	C	C	C
TGME49_chrIa	1767788	G	G	G	G	G	G	G	G	G	G	G	G	G	G	G	G	G	G	G	G	G	G	G	G	G	G	G	G	G	G	G	G	G	G	G	G	G	G	G	G	G	G	G	G	G	G	G	G
TGME49_chrIa	1767795	C	C	C	C	C	C	C	C	A	C	C	C	C	C	C	C	C	C	C	C	C	C	C	C	C	C	C	C	C	C	C	C	C	C	C	C	C	C	C	C	C	C	C	C	C	C	C	C
TGME49_chrIa	1768000	C	C	C	C	T	T	T	C	T	T	T	C	T	C	C	T	C	C	C	C	C	C	C	T	T	C	C	C	C	C	C	C	C	C	T	C	T	T	T	T	T	T	T	C	T	T	C	T
TGME49_chrIa	1768006	C	C	C	C	G	G	G	G	G	G	G	C	G	C	C	G	C	C	C	C	C	C	C	G	G	C	C	C	C	C	C	C	C	C	G	C	G	G	G	G	G	G	G	C	G	G	C	G
TGME49_chrIa	1768008	A	A	A	A	C	C	A	C	C	C	C	A	C	A	A	C	A	A	A	A	A	A	A	C	C	A	A	A	A	A	A	A	A	A	C	A	C	C	C	C	C	C	C	A	C	C	A	C
TGME49_chrIa	1768036	T	T	T	T	G	T	T	T	T	T	T	T	G	T	T	T	T	T	T	T	T	T	T	G	T	T	T	T	T	T	T	T	T	T	G	T	T	T	T	T	T	T	T	T	T	T	T	T
TGME49_chrIa	1768235	A	A	A	A	A	A	A	A	A	T	T	A	A	A	A	T	A	A	A	A	A	A	A	A	A	A	A	A	A	A	A	A	A	A	A	A	T	T	T	T	T	T	T	A	T	T	A	T
TGME49_chrIa	1768239	A	A	A	A	C	C	C	C	C	C	C	A	C	A	A	C	A	A	A	A	A	A	A	C	C	A	A	A	A	A	A	A	A	A	C	A	C	C	C	C	C	C	C	A	C	C	A	C
TGME49_chrIa	1768246	G	G	G	G	G	G	G	A	G	G	G	G	G	G	G	G	G	G	G	G	G	G	G	A	G	G	G	G	G	G	G	G	G	G	G	G	G	G	G	G	G	G	G	G	G	G	G	G
TGME49_chrIa	1769553	C	C	C	C	C	C	C	C	C	C	C	C	C	C	C	C	C	C	C	C	C	C	C	C	C	C	C	C	C	C	C	C	C	C	C	C	C	C	C	C	C	C	C	C	C	C	C	C
TGME49_chrIa	1770311	G	G	G	G	G	G	G	G	G	G	G	G	A	G	G	G	G	G	G	G	G	G	G	G	G	G	G	G	G	G	G	G	G	G	G	G	G	G	G	G	G	G	G	G	G	G	G	G
TGME49_chrIa	1770334	G	G	G	G	A	G	A	A	A	G	G	G	G	G	G	A	G	G	G	G	G	G	G	G	G	G	G	G	G	G	G	G	G	G	A	G	A	A	A	A	A	A	A	G	A	A	G	A
TGME49_chrIa	1770373	C	C	C	C	C	C	C	C	C	C	C	C	C	C	C	C	C	C	C	C	C	C	C	C	C	C	C	C	C	C	C	C	C	C	C	C	C	C	C	C	C	C	C	C	C	C	C	C
TGME49_chrIa	1770380	T	T	T	T	T	T	T	T	T	T	T	T	T	T	T	T	T	T	T	T	T	T	T	T	T	T	T	T	T	T	T	T	T	T	C	T	T	T	T	T	T	T	T	T	T	T	T	T
TGME49_chrIa	1770382	C	C	C	C	C	C	C	C	C	C	C	C	C	C	C	C	C	C	C	C	C	C	C	T	C	C	C	C	C	C	C	C	C	C	C	C	C	C	C	C	C	C	C	C	C	C	C	C
TGME49_chrIa	1770383	G	G	G	G	G	G	G	G	G	G	G	G	G	G	G	G	G	G	G	G	G	G	G	G	G	G	G	G	G	G	G	G	G	G	G	G	G	G	G	G	G	G	G	G	G	G	G	G
TGME49_chrIa	1770394	C	C	C	C	C	C	C	C	C	C	C	C	C	C	C	C	C	C	C	C	C	C	C	C	C	C	C	C	C	C	C	C	C	C	T	C	C	C	C	C	C	C	C	C	C	C	C	C
TGME49_chrIa	1770420	A	A	A	A	G	A	G	A	A	A	A	A	A	A	A	A	A	A	A	A	A	A	A	A	A	A	A	A	A	A	A	A	A	A	A	A	A	A	A	A	A	A	A	A	A	A	A	A
TGME49_chrIa	1770469	T	T	T	T	C	T	T	T	T	T	T	T	T	T	T	T	T	T	T	T	T	T	T	T	T	T	T	T	T	T	T	T	T	T	T	T	T	T	T	T	T	T	T	T	T	T	T	T
TGME49_chrIa	1770485	C	C	C	C	C	C	G	C	C	C	C	C	C	C	C	C	C	C	C	C	C	C	C	C	C	C	C	C	C	C	C	C	C	C	C	C	C	C	C	C	C	C	C	C	C	C	C	C
TGME49_chrIa	1770497	C	C	C	C	C	C	C	C	C	C	C	C	C	C	C	C	C	C	C	C	C	C	C	C	C	C	C	C	C	C	C	C	C	C	C	C	C	C	C	C	C	C	C	C	C	C	C	C
TGME49_chrIa	1770623	G	G	G	G	G	G	G	G	G	G	G	G	G	G	G	G	G	G	G	G	G	G	G	G	G	G	G	G	G	G	G	G	G	G	C	G	G	G	G	G	G	G	G	G	G	G	G	G
TGME49_chrIa	1770635	G	G	G	G	G	C	C	C	G	C	C	G	C	G	G	G	G	G	G	G	G	G	G	C	G	G	G	G	G	G	G	G	G	G	G	G	G	G	G	G	G	G	G	G	G	G	G	G
TGME49_chrIa	1770662	G	G	G	G	G	A	G	A	G	G	G	G	A	G	G	G	G	G	G	G	G	G	G	A	G	G	G	G	G	G	G	G	G	G	G	G	G	G	G	G	G	G	G	G	G	G	G	G
TGME49_chrIa	1770689	C	T	T	T	C	C	C	C	C	C	C	T	C	C	T	C	T	T	T	T	T	T	T	C	C	C	T	T	T	T	C	T	T	T	C	T	C	C	C	C	C	C	C	T	C	C	T	C
TGME49_chrIa	1770703	G	G	G	G	G	G	A	G	G	A	A	G	G	G	G	G	G	G	G	G	G	G	G	G	G	G	G	G	G	G	G	G	G	G	G	G	G	G	G	G	G	G	G	G	G	G	G	G
TGME49_chrIa	1770736	A	A	A	A	A	A	A	A	A	A	A	A	A	A	A	A	A	A	A	A	A	A	A	A	G	A	A	A	A	A	A	A	A	A	A	A	A	A	A	A	A	A	A	A	A	A	A	A
TGME49_chrIa	1771071	A	A	A	A	A	A	A	A	A	A	A	A	A	G	A	A	A	A	A	A	A	A	A	A	A	A	A	A	A	A	G	A	A	A	A	A	A	A	A	A	A	A	A	A	A	A	A	A
TGME49_chrIa	1771072	A	G	G	G	G	G	G	G	G	G	G	G	G	G	G	G	G	G	G	G	G	G	G	G	G	G	G	G	G	G	G	G	G	G	G	G	G	G	G	G	G	G	G	G	G	G	G	G
TGME49_chrIa	1771396	G	G	G	G	G	G	G	G	G	G	G	G	G	G	G	G	G	G	G	G	G	G	G	G	T	G	G	G	G	G	G	G	G	G	G	G	G	G	G	G	G	G	G	G	G	G	G	G
TGME49_chrIa	1771426	C	C	C	C	C	C	C	C	G	C	C	C	C	C	C	C	C	C	C	C	C	C	C	C	C	C	C	C	C	C	C	C	C	C	C	C	C	C	C	C	C	C	C	C	C	C	C	C
TGME49_chrIa	1771555	G	A	A	A	G	G	G	G	G	G	G	A	G	G	A	G	A	A	A	A	A	A	A	G	G	G	A	A	A	A	G	A	A	A	G	A	G	G	G	G	G	G	G	A	G	G	A	G
TGME49_chrIa	1771581	A	G	G	G	G	G	G	G	G	G	G	G	G	G	G	G	G	G	G	G	G	G	G	G	G	G	G	G	G	G	G	G	G	G	G	G	G	G	G	G	G	G	G	G	G	G	G	G
TGME49_chrIa	1771582	T	C	C	C	T	T	T	T	T	T	T	C	T	T	C	T	C	C	C	C	C	C	C	T	T	T	C	C	C	C	T	C	C	C	T	C	T	T	T	T	T	T	T	C	T	T	C	T
TGME49_chrIa	1771595	G	G	G	G	G	G	G	G	G	G	G	G	G	G	G	G	G	G	G	G	G	G	G	G	G	G	G	G	G	G	G	G	G	G	G	G	G	G	G	G	G	G	G	G	G	G	G	G
TGME49_chrIa	1771600	A	G	G	G	A	A	A	A	A	A	A	G	A	A	G	A	G	G	G	G	G	G	G	A	A	A	G	G	G	G	A	G	G	G	A	G	A	A	A	A	A	A	A	G	A	A	G	A
TGME49_chrIa	1771708	A	A	A	A	A	A	A	A	A	A	A	A	A	A	A	A	A	A	A	A	A	A	A	A	A	A	A	A	A	A	A	A	A	A	A	A	A	A	A	A	A	A	A	A	A	A	A	A
TGME49_chrIa	1771810	G	G	G	G	G	G	G	G	G	G	G	G	G	G	G	G	G	G	G	G	G	G	G	G	G	A	G	G	G	G	G	G	G	G	G	G	G	G	G	G	G	G	G	G	G	G	G	G
TGME49_chrIa	1771921	G	A	A	A	G	G	G	G	G	G	G	A	G	G	A	G	A	A	A	A	A	A	A	G	G	G	A	A	A	A	G	A	A	A	G	A	G	G	G	G	G	G	G	A	G	G	A	G
TGME49_chrIa	1771941	C	C	C	C	C	C	C	C	C	C	C	C	C	C	C	G	C	C	C	C	C	C	C	G	C	C	C	C	C	C	C	C	C	C	G	C	G	G	G	G	G	G	G	C	G	G	C	G
TGME49_chrIa	1771943	C	G	G	G	C	C	C	C	C	C	C	G	C	C	G	C	G	G	G	G	G	G	G	C	C	C	G	G	G	G	C	G	G	G	C	G	C	C	C	C	C	C	C	G	C	C	G	C
TGME49_chrIa	1771954	A	G	G	G	A	A	A	A	A	A	A	G	A	A	G	A	G	G	G	G	G	G	G	A	A	A	G	G	G	G	A	G	G	G	A	G	A	A	A	A	A	A	A	G	A	A	G	A
TGME49_chrIa	1771984	G	G	G	G	G	G	G	G	G	G	G	G	G	G	G	G	G	G	G	G	G	G	G	G	A	G	G	G	G	G	G	G	G	G	G	G	G	G	G	G	G	G	G	G	G	G	G	G
TGME49_chrIa	1772005	A	A	A	A	A	A	A	A	A	A	A	A	A	A	A	G	A	A	A	A	A	A	A	A	A	A	A	A	A	A	A	A	A	A	A	A	G	G	G	G	G	G	G	A	G	G	A	G
TGME49_chrIa	1772126	G	T	T	T	T	T	T	T	T	T	T	T	T	T	T	T	T	T	T	T	T	T	T	T	T	T	T	T	T	T	T	T	T	T	T	T	T	T	T	T	T	T	T	T	T	T	T	T
TGME49_chrIa	1772132	A	A	A	A	A	G	A	A	A	A	A	A	A	A	A	A	A	A	A	A	A	A	A	A	G	A	A	A	A	A	A	A	A	A	A	A	A	A	A	A	A	A	A	A	A	A	A	A
TGME49_chrIa	1772168	C	C	C	C	G	G	G	G	G	C	C	C	C	G	C	G	C	C	C	C	C	C	C	G	G	G	C	C	C	C	G	C	C	C	G	C	G	G	G	G	G	G	G	C	G	G	C	G
TGME49_chrIa	1772188	A	G	G	G	A	A	A	A	A	A	A	G	A	A	G	A	G	G	G	G	G	G	G	A	A	A	G	G	G	G	A	G	G	G	A	G	A	A	A	A	A	A	A	G	A	A	G	A
TGME49_chrIa	1772192	G	G	G	G	G	G	T	G	G	G	G	G	G	G	G	G	G	G	G	G	G	G	G	G	G	G	G	G	G	G	G	G	G	G	G	G	G	G	G	G	G	G	G	G	G	G	G	G
TGME49_chrIa	1772194	T	T	T	T	T	T	C	T	T	T	T	T	T	T	T	T	T	T	T	T	T	T	T	T	T	T	T	T	T	T	T	T	T	T	T	T	T	T	T	T	T	T	T	T	T	T	T	T
TGME49_chrIa	1772222	C	C	C	C	C	C	C	C	C	C	C	C	C	C	C	C	C	C	C	C	C	C	C	C	C	C	C	C	C	C	T	C	C	C	C	C	C	C	C	C	C	C	C	C	C	C	C	C
TGME49_chrIa	1772230	G	G	G	G	G	G	G	G	G	G	G	G	G	G	G	G	G	G	G	G	G	G	G	G	G	G	G	G	G	G	G	G	G	G	A	G	G	G	G	G	G	G	G	G	G	G	G	G
TGME49_chrIa	1772248	A	A	A	A	A	A	C	A	A	A	A	A	A	A	A	A	A	A	A	A	A	A	A	A	A	A	A	A	A	A	A	A	A	A	A	A	A	A	A	A	A	A	A	A	A	A	A	A
TGME49_chrIa	1772428	C	C	C	C	G	C	G	G	G	G	G	C	G	C	C	G	C	C	C	C	C	C	C	G	G	C	C	C	C	C	C	C	C	C	C	C	G	G	G	G	G	G	G	C	G	G	C	G
TGME49_chrIa	1772488	T	T	T	T	G	T	T	G	T	G	G	T	T	T	T	G	T	T	T	T	T	T	T	G	T	T	T	T	T	T	T	T	T	T	G	T	G	G	G	G	G	G	G	T	G	G	T	G
TGME49_chrIa	1772492	T	T	T	T	T	T	G	T	T	T	T	T	G	T	T	T	T	T	T	T	T	T	T	T	T	T	T	T	T	T	T	T	T	T	T	T	T	T	T	T	T	T	T	T	T	T	T	T
TGME49_chrIa	1774171	A	C	C	C	C	C	C	C	C	C	C	C	C	A	C	C	C	C	C	C	C	C	C	C	C	C	C	C	C	C	C	C	C	C	C	C	C	C	C	C	C	C	C	C	C	C	C	C
TGME49_chrIa	1774871	G	G	G	G	G	G	G	G	G	G	G	G	G	G	G	G	G	G	G	G	G	G	G	G	G	G	G	G	G	G	A	G	G	G	G	G	G	G	G	G	G	G	G	G	G	G	G	G
TGME49_chrIa	1774875	G	A	A	A	G	G	G	G	A	G	G	A	A	G	A	A	A	A	A	A	A	A	A	G	G	G	A	A	A	A	A	A	A	A	G	A	A	A	A	A	A	A	A	A	A	A	A	A
TGME49_chrIa	1774889	C	T	T	T	T	T	T	T	T	C	C	T	T	T	T	T	T	T	T	T	T	T	T	T	T	T	T	T	T	T	T	T	T	T	T	T	T	T	T	T	T	T	T	T	T	T	T	T
TGME49_chrIa	1774911	C	C	C	C	C	C	C	C	C	C	C	C	C	C	C	C	C	C	C	C	C	C	C	C	C	C	C	C	C	C	T	C	C	C	C	C	C	C	C	C	C	C	C	C	C	C	C	C
TGME49_chrIa	1774938	G	G	G	G	G	G	G	G	C	G	G	G	G	G	G	G	G	G	G	G	G	G	G	G	G	G	G	G	G	G	G	G	G	G	G	G	G	G	G	G	G	G	G	G	G	G	G	G
TGME49_chrIa	1774939	G	G	G	G	G	G	G	G	T	G	G	G	G	G	G	G	G	G	G	G	G	G	G	G	G	G	G	G	G	G	G	G	G	G	G	G	G	G	G	G	G	G	G	G	G	G	G	G
TGME49_chrIa	1775029	C	T	T	T	C	C	C	C	C	C	C	T	C	C	T	C	T	T	T	T	T	T	T	C	C	C	T	T	T	T	C	T	T	T	C	T	C	C	C	C	C	C	C	T	C	C	T	C
TGME49_chrIa	1775055	C	C	C	C	C	C	C	G	C	C	C	C	C	C	C	C	C	C	C	C	C	C	C	G	C	C	C	C	C	C	C	C	C	C	C	C	C	C	C	C	C	C	C	C	C	C	C	C
TGME49_chrIa	1775056	G	G	G	G	G	G	G	T	G	G	G	G	G	G	G	G	G	G	G	G	G	G	G	T	G	G	G	G	G	G	G	G	G	G	G	G	G	G	G	G	G	G	G	G	G	G	G	G
TGME49_chrIa	1775058	G	A	A	A	G	G	G	A	A	A	A	A	G	G	A	G	A	A	A	A	A	A	A	A	G	G	A	A	A	A	G	A	A	A	G	A	G	G	G	G	G	G	G	A	G	G	A	G
TGME49_chrIa	1775059	C	C	C	C	C	C	T	C	C	C	C	C	C	C	C	C	C	C	C	C	C	C	C	C	C	C	C	C	C	C	C	C	C	C	C	C	C	C	C	C	C	C	C	C	C	C	C	C
TGME49_chrIa	1775067	G	T	T	T	T	T	T	T	T	T	T	T	G	G	T	T	T	T	T	T	T	T	T	T	T	G	T	T	T	T	G	T	T	T	T	T	T	T	T	T	T	T	T	T	T	T	T	T
TGME49_chrIa	1775084	G	G	G	G	G	G	G	G	G	G	G	G	G	G	G	G	G	G	G	G	G	G	G	G	G	G	G	G	G	G	G	G	G	G	G	G	G	G	G	G	G	G	G	G	G	G	G	G
TGME49_chrIa	1775112	C	C	C	C	T	T	C	C	C	C	C	C	C	C	C	C	C	C	C	C	C	C	C	T	T	C	C	C	C	C	C	C	C	C	C	C	C	C	C	C	C	C	C	C	C	C	C	C
TGME49_chrIa	1775116	G	A	A	A	A	A	A	A	A	A	A	A	A	A	A	A	A	A	A	A	A	A	A	A	A	A	A	A	A	A	A	A	A	A	A	A	A	A	A	A	A	A	A	A	A	A	A	A
TGME49_chrIa	1775291	T	T	T	T	T	T	T	T	T	T	T	T	G	T	T	T	T	T	T	T	T	T	T	T	T	T	T	T	T	T	T	T	T	T	T	T	T	T	T	T	T	T	T	T	T	T	T	T
TGME49_chrIa	1775305	A	A	A	A	A	A	A	A	A	A	A	A	A	A	A	A	A	A	A	A	A	A	A	A	A	A	A	A	A	A	A	A	A	A	A	A	A	A	A	A	A	A	A	A	A	A	A	A
TGME49_chrIa	1775476	C	T	T	T	C	C	C	C	C	C	C	T	C	C	T	C	T	T	T	T	T	T	T	C	C	C	T	T	T	T	C	T	T	T	C	T	C	C	C	C	C	T	T	T	C	C	T	C
TGME49_chrIa	1775477	T	T	T	T	T	T	T	T	T	T	T	T	T	T	T	T	T	T	T	T	T	T	T	T	T	T	T	T	T	T	T	T	T	T	T	T	T	T	T	T	T	T	T	T	T	T	T	T
TGME49_chrIa	1775488	G	T	T	T	T	T	T	T	T	T	T	T	T	G	T	T	T	T	T	T	T	T	T	T	T	T	T	T	T	T	G	T	T	T	T	T	T	T	T	T	T	T	T	T	T	T	T	T
TGME49_chrIa	1775491	C	C	C	C	C	C	C	C	C	C	C	C	C	C	C	C	C	C	C	C	C	C	C	C	C	G	C	C	C	C	C	C	C	C	C	C	C	C	C	C	C	C	C	C	C	C	C	C
TGME49_chrIa	1775550	C	C	C	C	C	C	C	C	T	T	T	C	T	C	C	C	C	C	C	C	C	C	C	C	C	C	C	C	C	C	C	C	C	C	T	C	C	C	C	C	C	C	C	C	C	C	C	C
TGME49_chrIa	1775566	A	G	G	G	A	A	A	A	G	A	A	G	A	A	G	A	G	G	G	G	G	G	G	A	A	A	G	G	G	G	A	G	G	G	A	G	A	A	A	A	A	G	G	G	A	A	G	A
TGME49_chrIa	1775626	T	T	T	T	C	C	C	C	C	C	C	T	C	T	T	C	T	T	T	T	T	T	T	T	C	T	T	T	T	T	T	T	T	T	C	T	C	C	C	C	C	T	T	T	C	C	T	C
TGME49_chrIa	1775653	G	G	G	G	G	G	G	G	G	G	G	G	G	G	G	G	G	G	G	G	G	G	G	A	G	G	G	G	G	G	G	G	G	G	G	G	G	G	G	G	G	G	G	G	G	G	G	G
TGME49_chrIa	1775671	T	T	T	T	T	T	T	C	T	T	T	T	T	T	T	T	T	T	T	T	T	T	T	T	T	T	T	T	T	T	T	T	T	T	T	T	T	T	T	T	T	T	T	T	T	T	T	T
TGME49_chrIa	1775868	T	T	T	T	T	T	T	T	T	T	T	T	T	T	T	T	T	T	T	T	T	T	T	T	T	T	T	T	T	T	G	T	T	T	T	T	T	T	T	T	T	T	T	T	T	T	T	T
TGME49_chrIa	1775876	C	C	C	C	C	C	C	A	C	C	C	C	A	C	C	C	C	C	C	C	C	C	C	A	C	C	C	C	C	C	C	C	C	C	C	C	C	C	C	C	C	C	C	C	C	C	C	C
TGME49_chrIa	1775888	C	C	C	C	C	C	C	C	C	T	T	C	C	T	C	C	C	C	C	C	C	C	C	C	C	T	C	C	C	C	T	C	C	C	C	C	C	C	C	C	C	C	C	C	C	C	C	C
TGME49_chrIa	1775891	C	C	C	C	C	C	C	T	C	C	C	C	C	C	C	C	C	C	C	C	C	C	C	C	T	C	C	C	C	C	C	C	C	C	C	C	C	C	C	C	C	C	C	C	C	C	C	C
TGME49_chrIa	1775894	A	G	G	G	G	G	G	G	G	G	G	G	G	G	G	G	G	G	G	G	G	G	G	G	G	G	G	G	G	G	G	G	G	G	G	G	G	G	G	G	G	G	G	G	G	G	G	G
TGME49_chrIa	1775905	C	C	C	C	C	C	C	C	C	C	C	C	C	G	C	C	C	C	C	C	C	C	C	C	C	G	C	C	C	C	C	C	C	C	C	C	C	C	C	C	C	C	C	C	C	C	C	C
TGME49_chrIa	1775926	G	A	A	A	A	G	G	A	A	A	A	A	A	A	A	A	A	A	A	A	A	A	A	A	A	A	A	A	A	A	A	A	A	A	A	A	A	A	A	A	A	A	A	A	A	A	A	A
TGME49_chrIa	1776285	C	C	C	C	C	C	C	T	C	C	C	C	C	C	C	C	C	C	C	C	C	C	C	C	T	C	C	C	C	C	C	C	C	C	C	C	C	C	C	C	C	C	C	C	C	C	C	C
TGME49_chrIa	1776325	C	C	C	T	C	C	C	C	C	C	C	T	C	C	T	C	T	T	T	T	T	T	T	C	C	C	C	T	C	C	C	T	T	C	C	T	C	C	C	C	C	T	T	T	C	C	T	C
TGME49_chrIa	1776357	A	G	G	G	A	A	G	G	G	G	G	G	A	G	G	G	G	G	G	G	G	G	G	G	A	G	G	G	G	G	G	G	G	G	G	G	G	G	G	G	G	G	G	G	G	G	G	G
TGME49_chrIa	1776377	A	A	A	A	A	T	A	A	A	A	A	A	A	A	A	A	A	A	A	A	A	A	A	A	A	A	A	A	A	A	A	A	A	A	A	A	A	A	A	A	A	A	A	A	A	A	A	A
TGME49_chrIa	1776383	A	A	A	A	A	A	A	A	A	A	A	A	A	A	A	A	A	A	A	A	A	A	A	A	A	A	A	A	A	A	A	A	A	A	A	A	A	A	A	A	A	A	A	A	A	A	A	A
TGME49_chrIa	1776384	A	A	A	A	A	A	A	A	A	A	A	A	A	A	A	A	A	A	A	A	A	A	A	A	A	A	A	A	A	A	A	A	A	A	A	A	A	A	A	A	A	A	A	A	A	A	A	A
TGME49_chrIa	1776445	G	G	G	G	G	G	G	G	G	G	G	G	G	G	G	A	G	G	G	G	G	G	G	A	G	G	G	G	G	G	G	G	G	G	G	G	A	A	A	A	A	G	G	G	A	A	G	A
TGME49_chrIa	1776447	G	G	G	G	G	A	G	G	G	G	G	G	G	G	G	G	G	G	G	G	G	G	G	G	G	G	G	G	G	G	G	G	G	G	G	G	G	G	G	G	G	G	G	G	G	G	G	G
TGME49_chrIa	1776474	A	A	A	A	A	A	A	A	A	A	A	A	A	A	A	T	A	A	A	A	A	A	A	T	A	A	A	A	A	A	A	A	A	A	A	A	T	T	T	T	T	A	A	A	T	T	A	T
TGME49_chrIa	1776729	G	G	G	G	A	G	G	G	G	G	G	G	G	G	G	G	G	G	G	G	G	G	G	G	G	G	G	G	G	G	G	G	G	G	G	G	G	G	G	G	G	G	G	G	G	G	G	G
TGME49_chrIa	1776730	G	G	G	G	T	G	G	G	G	G	G	G	G	G	G	G	G	G	G	G	G	G	G	G	G	G	G	G	G	G	G	G	G	G	G	G	G	G	G	G	G	G	G	G	G	G	G	G
TGME49_chrIa	1776769	C	C	C	C	C	C	C	C	C	C	C	C	C	C	C	C	C	C	C	C	C	C	C	C	C	C	C	C	C	C	C	C	C	C	C	C	C	C	C	C	C	C	C	C	C	C	C	C
TGME49_chrIa	1776781	G	G	G	G	C	G	G	A	A	G	G	G	C	C	G	C	G	G	G	G	G	G	G	C	G	C	G	G	G	G	G	G	G	G	A	G	C	C	C	C	C	G	G	G	C	C	G	C
TGME49_chrIa	1776847	T	T	T	T	T	C	T	T	T	T	T	T	T	T	T	T	T	T	T	T	T	T	T	T	T	T	T	T	T	T	T	T	T	T	T	T	T	T	T	T	T	T	T	T	T	T	T	T
TGME49_chrIa	1776927	G	G	G	G	G	G	G	A	A	G	G	G	A	A	G	G	G	G	G	G	G	G	G	G	A	A	G	G	G	G	G	G	G	G	A	G	G	G	G	G	G	G	G	G	G	G	G	G
TGME49_chrIa	1776947	A	A	A	A	A	A	A	A	A	A	A	A	G	A	A	A	A	A	A	A	A	A	A	A	G	A	A	A	A	A	A	A	A	A	A	A	A	A	A	A	A	A	A	A	A	A	A	A
TGME49_chrIa	1776966	C	G	G	G	C	C	C	C	C	C	C	G	C	C	G	C	G	G	G	G	G	G	G	C	C	C	G	G	G	G	C	G	G	G	C	G	C	C	C	C	C	G	G	G	C	C	G	C
TGME49_chrIa	1776970	C	G	G	G	C	C	C	C	C	C	C	G	C	C	G	C	G	G	G	G	G	G	G	C	C	C	G	G	G	G	C	G	G	G	C	G	C	C	C	C	C	G	G	G	C	C	G	C
TGME49_chrIa	1777059	G	T	T	T	T	T	T	T	T	T	T	T	T	T	T	T	T	T	T	T	T	T	T	T	T	T	T	T	T	T	T	T	T	T	T	T	T	T	T	T	T	T	T	T	T	T	T	T
TGME49_chrIa	1777061	C	C	C	C	C	C	C	T	C	C	C	C	C	C	C	C	C	C	C	C	C	C	C	C	C	C	C	C	C	C	C	C	C	C	C	C	C	C	C	C	C	C	C	C	C	C	C	C
TGME49_chrIa	1777096	T	T	T	T	T	T	T	T	T	T	T	T	T	T	T	T	T	T	T	T	T	T	T	T	T	T	T	T	T	T	T	T	T	T	T	T	T	T	T	T	T	T	T	T	T	T	T	T
TGME49_chrIa	1777125	A	G	G	G	A	G	A	G	G	A	A	G	G	G	G	G	G	G	G	G	G	G	G	G	G	G	G	G	G	G	G	G	G	G	G	G	G	G	G	G	G	G	G	G	G	G	G	G
TGME49_chrIa	1777134	G	G	G	G	G	G	A	G	G	A	A	G	G	G	G	G	G	G	G	G	G	G	G	G	G	G	G	G	G	G	G	G	G	G	G	G	G	G	G	G	G	G	G	G	G	G	G	G
TGME49_chrIa	1777416	G	A	A	A	A	A	A	A	A	A	A	A	A	A	A	A	A	A	A	A	A	A	A	A	A	A	A	A	A	A	G	A	A	A	A	A	A	A	A	A	A	A	A	A	A	A	A	A
TGME49_chrIa	1777737	G	G	G	G	G	G	G	G	G	G	G	G	C	G	G	C	G	G	G	G	G	G	G	G	G	G	G	G	G	G	G	G	G	G	G	G	C	C	C	C	C	G	G	G	C	C	G	C
TGME49_chrIa	1777801	C	C	C	C	C	C	C	C	C	C	C	C	C	C	C	C	C	C	C	C	C	C	C	T	C	C	C	C	C	C	C	C	C	C	C	C	C	C	C	C	C	C	C	C	C	C	C	C
TGME49_chrIa	1777802	A	G	G	G	G	G	G	G	G	G	G	G	G	A	G	G	G	G	G	G	G	G	G	G	G	A	G	G	G	G	G	G	G	G	G	G	G	G	G	G	G	G	G	G	G	G	G	G
TGME49_chrIa	1777828	G	G	G	G	A	G	A	G	G	A	A	G	G	G	G	A	G	G	G	G	G	G	G	A	G	G	G	G	G	G	G	G	G	G	G	G	A	A	A	A	A	G	G	G	A	A	G	A
TGME49_chrIa	1777892	C	C	C	C	C	C	C	C	C	C	C	C	T	C	C	C	C	C	C	C	C	C	C	C	C	C	C	C	C	C	C	C	C	C	C	C	C	C	C	C	C	C	C	C	C	C	C	C
TGME49_chrIa	1777894	T	T	T	T	C	C	C	C	T	C	C	T	T	T	T	C	T	T	T	T	T	T	T	C	C	T	T	T	T	T	T	T	T	T	T	T	C	C	C	C	C	T	T	T	C	C	T	C
TGME49_chrIa	1777912	A	G	G	G	G	G	A	A	A	A	A	G	A	A	G	A	G	G	G	G	G	G	G	A	A	A	G	G	G	G	A	G	G	G	A	G	A	A	A	A	A	G	G	G	A	A	G	A
TGME49_chrIa	1778538	T	T	T	T	C	C	T	T	T	T	T	T	T	T	T	C	T	T	T	T	T	T	T	C	C	T	T	T	T	T	T	T	T	T	T	T	C	C	C	C	C	T	T	T	C	C	T	C
TGME49_chrIa	1778621	A	A	A	A	A	A	A	A	A	A	A	A	A	A	A	A	A	A	A	A	A	A	A	A	A	A	A	A	A	A	A	A	A	A	A	A	A	A	A	A	A	A	A	A	A	A	A	A
TGME49_chrIa	1778639	G	A	A	A	G	A	G	A	G	A	A	A	G	G	A	A	A	A	A	A	A	A	A	A	A	G	A	A	A	A	G	A	A	A	A	A	A	A	A	A	A	A	A	A	A	A	A	A
TGME49_chrIa	1778767	A	C	C	C	A	A	A	A	A	A	A	C	A	A	C	A	C	C	C	C	C	C	C	A	A	A	C	C	C	C	A	C	C	C	A	C	A	A	A	A	A	C	C	C	A	A	C	A
TGME49_chrIa	1778779	G	A	A	G	G	G	G	G	G	G	G	G	G	G	G	G	G	G	G	G	G	G	G	G	G	G	A	G	A	A	G	G	G	A	G	G	G	G	G	G	G	G	G	G	G	G	G	G
TGME49_chrIa	1778791	G	G	G	G	A	G	G	G	G	G	G	G	G	G	G	G	G	G	G	G	G	G	G	G	G	G	G	G	G	G	G	G	G	G	G	G	G	G	G	G	G	G	G	G	G	G	G	G
TGME49_chrIa	1778813	G	G	G	G	G	G	G	G	G	G	G	G	G	G	G	G	G	G	G	G	G	G	G	G	G	G	G	G	G	G	G	G	G	G	G	G	G	G	G	G	G	G	G	G	G	G	G	G
TGME49_chrIa	1778841	T	A	A	A	T	A	A	A	A	A	A	A	A	A	A	A	A	A	A	A	A	A	A	A	A	A	A	A	A	A	A	A	A	A	A	A	A	A	A	A	A	A	A	A	A	A	A	A
TGME49_chrIa	1778848	C	C	C	C	C	C	C	C	C	C	C	C	T	C	C	C	C	C	C	C	C	C	C	C	C	C	C	C	C	C	C	C	C	C	C	C	C	C	C	C	C	C	C	C	C	C	C	C
TGME49_chrIa	1778927	A	C	C	C	A	A	A	A	A	A	A	C	A	A	C	A	C	C	C	C	C	C	C	A	A	A	C	C	C	C	A	C	C	C	A	C	A	A	A	A	A	C	C	C	A	A	C	A
TGME49_chrIa	1778934	C	C	C	C	C	C	C	C	C	C	C	C	T	T	C	C	C	C	C	C	C	C	C	C	C	T	C	C	C	C	T	C	C	C	C	C	C	C	C	C	C	C	C	C	C	C	C	C
TGME49_chrIa	1779081	T	T	T	T	T	T	T	T	T	C	C	T	T	T	T	T	T	T	T	T	T	T	T	T	T	T	T	T	T	T	T	T	T	T	T	T	T	T	T	T	T	T	T	T	T	T	T	T
TGME49_chrIa	1779094	C	T	T	T	T	T	T	T	T	T	T	T	T	T	T	T	T	T	T	T	T	T	T	T	T	T	T	T	T	T	T	T	T	T	T	T	T	T	T	T	T	T	T	T	T	T	T	T
TGME49_chrIa	1779117	G	G	G	G	G	A	G	G	G	G	G	G	G	G	G	G	G	G	G	G	G	G	G	G	G	G	G	G	G	G	G	G	G	G	G	G	G	G	G	G	G	G	G	G	G	G	G	G
TGME49_chrIa	1779124	C	C	C	C	C	C	C	C	C	C	C	C	C	C	C	C	C	C	C	C	C	C	C	C	T	C	C	C	C	C	C	C	C	C	C	C	C	C	C	C	C	C	C	C	C	C	C	C
TGME49_chrIa	1779255	C	C	C	C	C	C	C	C	C	C	C	C	C	T	C	C	C	C	C	C	C	C	C	C	C	T	C	C	C	C	C	C	C	C	C	C	C	C	C	C	C	C	C	C	C	C	C	C
TGME49_chrIa	1779258	G	G	G	G	G	G	G	G	G	G	G	G	C	C	G	G	G	G	G	G	G	G	G	G	G	C	G	G	G	G	C	G	G	G	G	G	G	G	G	G	G	G	G	G	G	G	G	G
TGME49_chrIa	1779435	C	C	C	C	C	C	C	C	C	C	C	C	C	C	C	C	C	C	C	C	C	C	C	C	C	C	C	C	C	C	C	C	C	C	C	C	C	C	C	C	C	C	C	C	C	C	C	C
TGME49_chrIa	1779458	T	C	C	C	C	C	C	C	C	C	C	C	C	C	C	C	C	C	C	C	C	C	C	C	C	C	C	C	C	C	C	C	C	C	C	C	C	C	C	C	C	C	C	C	C	C	C	C
TGME49_chrIa	1779485	A	G	G	G	A	A	C	A	A	A	A	G	A	A	G	A	G	G	G	G	G	G	G	A	A	A	G	G	G	G	A	G	G	G	A	G	A	A	A	A	A	G	G	G	A	A	G	A
TGME49_chrIa	1779492	G	G	G	G	G	G	G	G	A	G	G	G	G	G	G	G	G	G	G	G	G	G	G	G	G	G	G	G	G	G	G	G	G	G	A	G	G	G	G	G	G	G	G	G	G	G	G	G
TGME49_chrIa	1779523	G	G	G	G	G	G	A	G	G	G	G	G	G	G	G	G	G	G	G	G	G	G	G	G	G	G	G	G	G	G	G	G	G	G	G	G	G	G	G	G	G	G	G	G	G	G	G	G
TGME49_chrIa	1779590	C	A	A	C	C	C	C	C	C	C	C	C	C	C	C	C	C	C	C	C	C	C	C	C	C	C	A	C	A	A	C	C	C	A	C	C	C	C	C	C	C	C	C	C	C	C	C	C
TGME49_chrIa	1779596	T	G	G	G	T	T	C	T	T	T	T	G	T	T	G	T	G	G	G	G	G	G	G	T	T	T	G	G	G	G	T	G	G	G	T	G	T	T	T	T	T	G	G	G	T	T	G	T
TGME49_chrIa	1779605	T	T	T	T	T	T	G	T	G	G	G	T	G	G	T	G	T	T	T	T	T	T	T	G	G	G	T	T	T	T	G	T	T	T	G	T	G	G	G	G	G	T	T	T	G	G	T	G
TGME49_chrIa	1779691	T	T	T	T	T	T	C	T	T	T	T	T	T	T	T	T	T	T	T	T	T	T	T	T	T	T	T	T	T	T	T	T	T	T	T	T	T	T	T	T	T	T	T	T	T	T	T	T
TGME49_chrIa	1779696	T	T	T	T	T	T	C	T	T	T	T	T	T	T	T	T	T	T	T	T	T	T	T	T	T	T	T	T	T	T	T	T	T	T	T	T	T	T	T	T	T	T	T	T	T	T	T	T
TGME49_chrIa	1779707	T	T	T	T	T	T	T	T	T	T	T	T	T	C	T	T	T	T	T	T	T	T	T	C	T	T	T	T	T	T	C	T	T	T	T	T	T	T	T	T	T	T	T	T	T	T	T	T
TGME49_chrIa	1779718	G	G	G	G	G	G	G	G	G	G	G	G	G	A	G	G	G	G	G	G	G	G	G	A	G	G	G	G	G	G	A	G	G	G	A	G	G	G	G	G	G	G	G	G	G	G	G	G
TGME49_chrIa	1779719	A	A	A	A	A	A	A	A	A	A	A	A	A	T	A	A	A	A	A	A	A	A	A	T	A	A	A	A	A	A	T	A	A	A	T	A	A	A	A	A	A	A	A	A	A	A	A	A
TGME49_chrIa	1779740	G	G	G	G	G	G	G	G	T	G	G	G	G	G	G	G	G	G	G	G	G	G	G	G	G	G	G	G	G	G	G	G	G	G	G	G	G	G	G	G	G	G	G	G	G	G	G	G
TGME49_chrIa	1779744	C	C	C	C	C	C	C	C	T	C	C	C	C	C	C	C	C	C	C	C	C	C	C	C	C	C	C	C	C	C	C	C	C	C	C	C	C	C	C	C	C	C	C	C	C	C	C	C
TGME49_chrIa	1779770	G	T	T	T	G	G	G	T	T	G	G	T	T	T	T	T	T	T	T	T	T	T	T	G	G	G	T	T	T	T	G	T	T	T	G	T	T	T	T	T	T	T	T	T	T	T	T	T
TGME49_chrIa	1779781	T	T	T	T	T	T	T	T	T	T	T	T	T	T	T	T	T	T	T	T	T	T	T	T	T	T	T	T	T	T	C	T	T	T	T	T	T	T	T	T	T	T	T	T	T	T	T	T
TGME49_chrIa	1779815	C	C	C	C	C	C	C	C	T	C	C	C	C	C	C	C	C	C	C	C	C	C	C	C	C	C	C	C	C	C	C	C	C	C	C	C	C	C	C	C	C	C	C	C	C	C	C	C
TGME49_chrIa	1779832	G	G	G	G	G	G	G	G	G	G	G	G	G	G	G	G	G	G	G	G	G	G	G	G	G	G	G	G	G	G	G	G	G	G	G	G	G	G	G	G	G	G	G	G	G	G	G	G
TGME49_chrIa	1779847	C	A	A	A	A	A	A	A	A	A	A	A	A	A	A	A	A	A	A	A	A	A	A	A	A	A	A	A	A	A	A	A	A	A	A	A	A	A	A	A	A	A	A	A	A	A	A	A
TGME49_chrIa	1779883	G	G	G	G	A	G	G	G	G	G	G	G	G	G	G	A	G	G	G	G	G	G	G	G	G	G	G	G	G	G	G	G	G	G	G	G	A	A	A	A	A	G	G	G	A	A	G	A
TGME49_chrIa	1779932	C	C	C	C	C	C	C	C	G	C	C	C	C	C	C	C	C	C	C	C	C	C	C	C	C	C	C	C	C	C	C	C	C	C	G	C	C	C	C	C	C	C	C	C	C	C	C	C
TGME49_chrIa	1779957	C	C	C	C	C	C	C	C	C	C	C	C	C	C	C	C	C	C	C	C	C	C	C	T	C	C	C	C	C	C	C	C	C	C	C	C	C	C	C	C	C	C	C	C	C	C	C	C
TGME49_chrIa	1779970	T	T	T	T	T	T	T	T	T	T	T	T	T	C	T	T	T	T	T	T	T	T	T	T	T	C	T	T	T	T	T	T	T	T	T	T	T	T	T	T	T	T	T	T	T	T	T	T
TGME49_chrIa	1780004	G	G	G	G	T	G	T	T	G	G	G	G	G	G	G	G	G	G	G	G	G	G	G	T	G	G	G	G	G	G	G	G	G	G	G	G	G	G	G	G	G	G	G	G	G	G	G	G
TGME49_chrIa	1780010	G	G	G	G	A	G	G	G	G	G	G	G	G	G	G	G	G	G	G	G	G	G	G	G	G	G	G	G	G	G	G	G	G	G	G	G	G	G	G	G	G	G	G	G	G	G	G	G
TGME49_chrIa	1780196	C	C	C	T	C	C	C	C	C	C	C	T	C	C	T	C	T	T	T	T	T	T	T	C	C	C	C	T	C	C	C	T	T	C	C	T	C	C	C	C	C	T	T	T	C	C	T	C
TGME49_chrIa	1780216	A	A	A	A	A	A	A	A	A	A	A	A	G	G	A	A	A	A	A	A	A	A	A	A	A	G	A	A	A	A	A	A	A	A	A	A	A	A	A	A	A	A	A	A	A	A	A	A
TGME49_chrIa	1780219	G	G	G	G	G	G	G	G	G	A	A	G	G	G	G	G	G	G	G	G	G	G	G	G	G	G	G	G	G	G	G	G	G	G	G	G	G	G	G	G	G	G	G	G	G	G	G	G
TGME49_chrIa	1780285	G	A	A	A	G	G	G	G	G	G	G	A	G	G	A	G	A	A	A	A	A	A	A	G	G	G	A	A	A	A	G	A	A	A	G	A	G	G	G	G	G	A	A	A	G	G	A	G
TGME49_chrIa	1780288	G	G	G	G	G	G	G	G	G	G	G	G	G	A	G	G	G	G	G	G	G	G	G	G	G	G	G	G	G	G	G	G	G	G	G	G	G	G	G	G	G	G	G	G	G	G	G	G
TGME49_chrIa	1780309	C	C	C	C	T	T	C	C	C	C	C	C	C	C	C	C	C	C	C	C	C	C	C	C	C	C	C	C	C	C	C	C	C	C	T	C	C	C	C	C	C	C	C	C	C	C	C	C
TGME49_chrIa	1780334	G	G	G	G	G	G	C	G	C	G	G	G	G	G	G	G	G	G	G	G	G	G	G	G	G	G	G	G	G	G	G	G	G	G	G	G	G	G	G	G	G	G	G	G	G	G	G	G
TGME49_chrIa	1780338	A	A	A	A	A	A	A	A	A	G	G	A	A	G	A	A	A	A	A	A	A	A	A	A	A	A	A	A	A	A	G	A	A	A	A	A	A	A	A	A	A	A	A	A	A	A	A	A
TGME49_chrIa	1780348	A	A	A	A	A	A	A	A	T	A	A	A	A	A	A	A	A	A	A	A	A	A	A	A	A	A	A	A	A	A	A	A	A	A	A	A	A	A	A	A	A	A	A	A	A	A	A	A
TGME49_chrIa	1780350	A	A	A	A	A	A	A	C	A	C	C	A	A	C	A	C	A	A	A	A	A	A	A	C	C	A	A	A	A	A	C	A	A	A	A	A	C	C	C	C	C	A	A	A	C	C	A	C
TGME49_chrIa	1780429	C	C	C	C	C	C	G	C	C	C	C	C	C	C	C	C	C	C	C	C	C	C	C	C	C	C	C	C	C	C	C	C	C	C	C	C	C	C	C	C	C	C	C	C	C	C	C	C
TGME49_chrIa	1780441	G	G	G	G	G	G	G	G	G	G	G	G	G	G	G	G	G	G	G	G	G	G	G	G	G	G	G	G	G	G	C	G	G	G	G	G	G	G	G	G	G	G	G	G	G	G	G	G
TGME49_chrIa	1780814	G	G	G	G	T	G	G	G	G	G	G	G	G	G	G	G	G	G	G	G	G	G	G	G	G	G	G	G	G	G	G	G	G	G	G	G	G	G	G	G	G	G	G	G	G	G	G	G
TGME49_chrIa	1780840	C	C	C	C	C	C	C	C	C	C	C	C	C	C	C	C	C	C	C	C	C	C	C	C	T	C	C	C	C	C	T	C	C	C	C	C	C	C	C	C	C	C	C	C	C	C	C	C
TGME49_chrIa	1780960	C	C	C	C	C	G	C	C	G	C	C	C	C	C	C	C	C	C	C	C	C	C	C	G	C	C	C	C	C	C	C	C	C	C	G	C	C	C	C	C	C	C	C	C	C	C	C	C
TGME49_chrIa	1780963	G	C	C	C	C	G	C	C	G	C	C	C	G	C	C	G	C	C	C	C	C	C	C	G	G	G	C	C	C	C	C	C	C	C	G	C	G	G	G	G	G	C	C	C	G	G	C	G
TGME49_chrIa	1781024	C	G	G	G	C	C	C	C	T	C	C	G	C	C	G	C	G	G	G	G	G	G	G	C	C	C	G	G	G	G	C	G	G	G	C	G	C	C	C	C	C	G	G	G	C	C	G	C
TGME49_chrIa	1781035	G	G	G	G	G	G	G	G	G	G	G	G	G	G	G	G	G	G	G	G	G	G	G	G	G	G	G	G	G	G	G	G	G	G	C	G	G	G	G	G	G	G	G	G	G	G	G	G
TGME49_chrIa	1781037	A	A	A	A	A	T	A	A	A	T	T	A	A	A	A	A	A	A	A	A	A	A	A	A	A	A	A	A	A	A	A	A	A	A	A	A	A	A	A	A	A	A	A	A	A	A	A	A
TGME49_chrIa	1781062	C	A	A	A	C	A	C	C	C	A	A	A	A	C	A	C	A	A	A	A	A	A	A	C	C	A	A	A	A	A	A	A	A	A	C	A	C	C	C	C	C	A	A	A	C	C	A	C
TGME49_chrIa	1781263	C	A	A	A	C	C	C	C	C	C	C	A	C	C	A	C	A	A	A	A	A	A	A	C	C	C	A	A	A	A	C	A	A	A	C	A	C	C	C	C	C	A	A	A	C	C	A	C
TGME49_chrIa	1781529	G	C	C	C	C	C	C	C	C	C	C	C	C	C	C	C	C	C	C	C	C	C	C	C	C	C	C	C	C	C	C	C	C	C	C	C	C	C	C	C	C	C	C	C	C	C	C	C
TGME49_chrIa	1781600	C	C	C	C	C	C	C	C	C	C	C	C	C	C	C	C	C	C	C	C	C	C	C	C	C	C	C	C	C	C	C	C	C	C	C	C	C	C	C	C	C	C	C	C	C	C	C	C
TGME49_chrIa	1781601	A	A	A	A	A	A	A	A	A	G	A	A	G	A	A	A	A	A	A	A	A	A	A	G	A	G	A	A	A	A	A	A	A	A	A	A	A	A	A	A	A	A	A	A	A	A	A	A
TGME49_chrIa	1781749	C	C	C	C	C	C	C	C	C	C	T	C	C	C	C	C	C	C	C	C	C	C	C	C	C	C	C	C	C	C	C	C	C	C	C	C	C	C	C	C	C	C	C	C	C	C	C	C
TGME49_chrIa	1781754	A	A	A	A	A	A	A	A	T	A	A	A	A	A	A	A	A	A	A	A	A	A	A	A	A	A	A	A	A	A	A	A	A	A	A	A	A	A	A	A	A	A	A	A	A	A	A	A
TGME49_chrIa	1781773	G	G	G	G	G	G	G	G	G	G	G	G	G	G	G	G	G	G	G	G	G	G	G	G	G	G	G	G	G	G	G	G	G	G	G	G	G	G	G	G	G	G	G	G	G	G	G	G
TGME49_chrIa	1781866	T	C	C	C	C	C	C	T	C	C	C	C	C	T	C	C	C	C	C	C	C	C	C	C	C	T	C	C	C	C	T	C	C	C	C	C	C	C	C	C	C	C	C	C	C	C	C	C
TGME49_chrIa	1782039	A	A	A	A	A	A	A	G	A	A	A	A	A	A	A	A	A	A	A	A	A	A	A	A	A	A	A	A	A	A	A	A	A	A	A	A	A	A	A	A	A	A	A	A	A	A	A	A
TGME49_chrIa	1782080	G	G	G	G	G	G	G	G	G	G	G	G	G	G	G	G	G	G	G	G	G	G	G	A	G	G	G	G	G	G	G	G	G	G	G	G	G	G	G	G	G	G	G	G	G	G	G	G
TGME49_chrIa	1782160	C	C	C	C	C	C	C	C	C	C	C	C	C	C	C	C	C	C	C	C	C	C	C	C	A	C	C	C	C	C	C	C	C	C	C	C	C	C	C	C	C	C	C	C	C	C	C	C
TGME49_chrIa	1782185	C	C	C	C	C	T	C	C	C	C	C	C	C	C	C	C	C	C	C	C	C	C	C	C	C	C	C	C	C	C	C	C	C	C	C	C	C	C	C	C	C	C	C	C	C	C	C	C
TGME49_chrIa	1782187	T	C	C	C	C	C	C	C	C	C	C	C	C	C	C	C	C	C	C	C	C	C	C	C	C	C	C	C	C	C	C	C	C	C	C	C	C	C	C	C	C	C	C	C	C	C	C	C
TGME49_chrIa	1782197	C	C	C	C	A	C	C	C	C	C	C	C	C	C	C	C	C	C	C	C	C	C	C	A	C	C	C	C	C	C	C	C	C	C	C	C	C	C	C	C	C	C	C	C	C	C	C	C
TGME49_chrIa	1782214	G	C	C	C	C	G	G	G	G	G	G	C	G	G	C	G	C	C	C	C	C	C	C	C	G	C	C	C	C	C	G	C	C	C	G	C	G	G	G	G	G	C	C	C	G	G	C	G
TGME49_chrIa	1782227	G	G	G	G	G	G	G	G	G	A	A	G	A	G	G	A	G	G	G	G	G	G	G	G	G	G	G	G	G	G	G	G	G	G	G	G	A	A	A	A	A	G	G	G	A	A	G	A
TGME49_chrIa	1782229	C	T	T	T	C	C	C	C	C	C	C	T	C	C	T	C	T	T	T	T	T	T	T	C	C	T	T	T	T	T	C	T	T	T	C	T	C	C	C	C	C	T	T	T	C	C	T	C
TGME49_chrIa	1782232	G	G	G	G	G	G	G	G	G	G	G	G	G	A	G	G	G	G	G	G	G	G	G	G	G	G	G	G	G	G	G	G	G	G	G	G	G	G	G	G	G	G	G	G	G	G	G	G
TGME49_chrIa	1782303	T	C	C	C	C	C	C	C	C	C	C	C	C	C	C	C	C	C	C	C	C	C	C	C	C	T	C	C	C	C	C	C	C	C	C	C	C	C	C	C	C	C	C	C	C	C	C	C
TGME49_chrIa	1782383	T	T	T	T	T	T	T	T	T	T	T	T	T	T	T	T	T	T	T	T	T	T	T	T	T	T	T	T	T	T	T	T	T	T	T	T	T	T	T	T	T	T	T	T	T	T	T	T
TGME49_chrIa	1782443	A	A	A	A	A	A	A	A	A	A	A	A	A	A	A	A	A	A	A	A	A	A	A	A	A	A	A	A	A	A	A	A	A	A	G	A	A	A	A	A	A	A	A	A	A	A	A	A
TGME49_chrIa	1782602	G	G	G	G	G	G	T	G	G	G	G	G	G	G	G	G	G	G	G	G	G	G	G	G	G	T	G	G	G	G	G	G	G	G	G	G	G	G	G	G	G	G	G	G	G	G	G	G
TGME49_chrIa	1782605	T	G	G	G	G	T	T	T	T	T	T	G	T	T	G	T	G	G	G	G	G	G	G	G	G	T	G	G	G	G	T	G	G	G	T	G	T	T	T	T	T	G	G	G	T	T	G	T
TGME49_chrIa	1782608	T	T	T	T	T	T	C	T	T	T	T	T	T	T	T	T	T	T	T	T	T	T	T	T	T	T	T	T	T	T	T	T	T	T	T	T	T	T	T	T	T	T	T	T	T	T	T	T
TGME49_chrIa	1782618	T	T	T	T	T	T	T	T	T	T	T	T	T	T	T	T	T	T	T	T	T	T	T	T	T	T	T	T	T	T	T	T	T	T	T	T	T	T	T	T	T	T	T	T	T	T	T	T
TGME49_chrIa	1783133	C	C	C	C	C	C	T	C	C	T	T	C	T	C	C	C	C	C	C	C	C	C	C	C	T	C	C	C	C	C	C	C	C	C	C	C	C	C	C	C	C	C	C	C	C	C	C	C
TGME49_chrIa	1783168	A	A	A	A	A	A	A	A	A	A	A	A	A	A	A	C	A	A	A	A	A	A	A	A	A	A	A	A	A	A	A	A	A	A	A	A	C	C	C	C	C	A	A	A	C	C	A	C
TGME49_chrIa	1783226	G	G	G	G	G	G	G	G	G	G	G	G	G	G	G	G	G	G	G	G	G	G	G	G	G	G	G	G	G	G	C	G	G	G	G	G	G	G	G	G	G	G	G	G	G	G	G	G
TGME49_chrIa	1783236	G	A	A	A	A	A	A	A	A	A	A	A	A	G	A	A	A	A	A	A	A	A	A	A	A	A	A	A	A	A	G	A	A	A	A	A	A	A	A	A	A	A	A	A	A	A	A	A
TGME49_chrIa	1783318	G	A	A	A	G	G	G	G	G	G	G	A	G	G	A	G	A	A	A	A	A	A	A	G	G	G	A	A	A	A	G	A	A	A	G	A	G	G	G	G	G	A	A	A	G	G	A	G
TGME49_chrIa	1783323	G	G	G	G	G	G	G	G	G	G	G	G	G	G	G	G	G	G	G	G	G	G	G	A	G	G	G	G	G	G	G	G	G	G	G	G	G	G	G	G	G	G	G	G	G	G	G	G
TGME49_chrIa	1783462	G	G	G	G	G	A	G	G	G	G	G	G	G	G	G	G	G	G	G	G	G	G	G	G	G	G	G	G	G	G	G	G	G	G	G	G	G	G	G	G	G	G	G	G	G	G	G	G
TGME49_chrIa	1783465	T	T	T	T	T	T	T	T	T	T	T	T	T	T	T	T	T	T	T	T	T	T	T	T	T	T	T	T	T	T	T	T	T	T	T	T	T	T	T	T	T	T	T	T	T	T	T	T
TGME49_chrIa	1783485	G	G	G	G	G	G	G	G	G	G	G	G	G	G	G	A	G	G	G	G	G	G	G	G	G	G	G	G	G	G	G	G	G	G	G	G	A	A	A	A	A	G	G	G	A	A	G	A
TGME49_chrIa	1783500	G	G	G	G	G	G	G	G	G	G	G	G	G	G	G	G	G	G	G	G	G	G	G	G	G	G	G	G	G	G	G	G	G	G	G	G	G	G	G	G	G	G	G	G	G	G	G	G
TGME49_chrIa	1783586	G	C	C	C	C	G	G	G	G	G	G	C	G	G	C	G	C	C	C	C	C	C	C	C	G	G	C	C	C	C	G	C	C	C	G	C	G	G	G	G	G	C	C	C	G	G	C	G
TGME49_chrIa	1783596	T	G	G	G	G	G	G	G	G	G	G	G	G	G	G	G	G	G	G	G	G	G	G	G	G	G	G	G	G	G	G	G	G	G	G	G	G	G	G	G	G	G	G	G	G	G	G	G
TGME49_chrIa	1783644	A	A	A	A	A	A	A	A	A	C	C	A	C	A	A	A	A	A	A	A	A	A	A	A	A	A	A	A	A	A	A	A	A	A	A	A	A	A	A	A	A	A	A	A	A	A	A	A
TGME49_chrIa	1783656	A	A	A	A	A	A	A	A	A	G	G	A	G	A	A	A	A	A	A	A	A	A	A	A	A	A	A	A	A	A	A	A	A	A	A	A	A	A	A	A	A	A	A	A	A	A	A	A
TGME49_chrIa	1783658	G	G	G	G	G	T	G	T	T	G	G	G	G	G	G	T	G	G	G	G	G	G	G	G	T	G	G	G	G	G	G	G	G	G	T	G	T	T	T	T	T	G	G	G	T	T	G	T
TGME49_chrIa	1783659	A	A	A	A	A	A	A	C	C	A	A	A	A	A	A	C	A	A	A	A	A	A	A	A	C	A	A	A	A	A	A	A	A	A	A	A	C	C	C	C	C	A	A	A	C	C	A	C
TGME49_chrIa	1783721	G	G	G	G	G	G	A	G	G	G	G	G	G	G	G	G	G	G	G	G	G	G	G	G	G	G	G	G	G	G	G	G	G	G	G	G	G	G	G	G	G	G	G	G	G	G	G	G
TGME49_chrIa	1783742	C	C	C	C	A	C	C	C	C	C	C	C	C	C	C	C	C	C	C	C	C	C	C	A	C	C	C	C	C	C	C	C	C	C	C	C	C	C	C	C	C	C	C	C	C	C	C	C
TGME49_chrIa	1783757	G	G	G	G	G	G	G	G	A	G	G	G	G	G	G	G	G	G	G	G	G	G	G	G	G	G	G	G	G	G	G	G	G	G	G	G	G	G	G	G	G	G	G	G	G	G	G	G
TGME49_chrIa	1783780	C	A	A	A	C	C	C	C	C	C	C	A	C	C	A	C	A	A	A	A	A	A	A	C	C	C	A	A	A	A	C	A	A	A	C	A	C	C	C	C	C	A	A	A	C	C	A	C
TGME49_chrIa	1783785	G	G	G	G	G	G	A	G	G	G	G	G	G	G	G	G	G	G	G	G	G	G	G	G	G	G	G	G	G	G	G	G	G	G	G	G	G	G	G	G	G	G	G	G	G	G	G	G
TGME49_chrIa	1783810	T	T	T	T	T	T	G	T	T	G	G	T	G	T	T	G	T	T	T	T	T	T	T	T	T	T	T	T	T	T	T	T	T	T	T	T	G	G	G	G	G	T	T	T	G	G	T	G
TGME49_chrIa	1783833	G	G	G	G	G	A	A	G	G	G	G	G	G	G	G	A	G	G	G	G	G	G	G	G	G	G	G	G	G	G	G	G	G	G	A	G	A	A	A	A	A	G	G	G	A	A	G	A
TGME49_chrIa	1783848	T	T	T	T	T	T	T	T	T	T	T	T	T	T	T	T	T	T	T	T	T	T	T	T	T	T	T	T	T	T	A	T	T	T	T	T	T	T	T	T	T	T	T	T	T	T	T	T
TGME49_chrIa	1783857	A	A	A	A	A	A	A	A	A	A	A	A	A	A	A	A	A	A	A	A	A	A	A	A	A	A	A	A	A	A	A	A	A	A	A	A	A	A	A	A	A	A	A	A	A	A	A	A
TGME49_chrIa	1783871	C	C	C	C	C	C	C	C	C	C	C	C	C	C	C	T	C	C	C	C	C	C	C	C	C	C	C	C	C	C	C	C	C	C	C	C	T	T	T	T	T	C	C	C	T	T	C	T
TGME49_chrIa	1783889	G	G	G	G	G	G	G	G	G	G	G	G	G	G	G	G	G	G	G	G	G	G	G	A	G	G	G	G	G	G	G	G	G	G	G	G	G	G	G	G	G	G	G	G	G	G	G	G
TGME49_chrIa	1783894	G	A	A	A	G	G	G	G	G	G	G	A	G	G	A	G	A	A	A	A	A	A	A	G	G	G	A	A	A	A	G	A	A	A	G	A	G	G	G	G	G	A	A	A	G	G	A	G
TGME49_chrIa	1783895	G	T	T	T	G	G	G	G	G	G	G	T	G	G	T	T	T	T	T	T	T	T	T	G	G	G	T	T	T	T	G	T	T	T	G	T	T	T	T	T	T	T	T	T	T	T	T	T
TGME49_chrIa	1783899	G	G	G	G	G	G	G	G	G	G	G	G	G	G	G	G	G	G	G	G	G	G	G	G	G	G	G	G	G	G	G	G	G	G	G	G	G	G	G	G	G	G	G	G	G	G	G	G
TGME49_chrIa	1784053	G	G	G	G	G	G	G	G	G	G	G	G	G	G	G	G	G	G	G	G	G	G	G	G	G	T	G	G	G	G	G	G	G	G	G	G	G	G	G	G	G	G	G	G	G	G	G	G
TGME49_chrIa	1784086	C	C	C	C	C	C	C	C	C	C	C	C	C	C	C	C	C	C	C	C	C	C	C	C	C	C	C	C	C	C	C	C	C	C	C	C	C	C	C	C	C	C	C	C	C	C	C	C
TGME49_chrIa	1784832	C	A	A	A	C	C	C	C	C	C	C	A	C	C	A	C	A	A	A	A	A	A	A	C	C	C	A	A	A	A	C	A	A	A	C	A	C	C	C	C	C	A	A	A	C	C	A	C
TGME49_chrIa	1784844	G	G	G	G	G	G	G	G	G	G	G	G	G	G	G	G	G	G	G	G	G	G	G	G	G	G	G	G	G	G	G	G	G	G	G	G	G	G	G	G	G	G	G	G	G	G	G	G
TGME49_chrIa	1784883	A	A	A	A	A	A	A	A	A	A	A	A	A	A	A	A	A	A	A	A	A	A	A	A	A	A	A	A	A	A	A	A	A	A	A	A	A	A	A	A	A	A	A	A	A	A	A	A
TGME49_chrIa	1784889	C	T	T	T	T	T	T	T	T	T	T	T	T	T	T	T	T	T	T	T	T	T	T	T	T	T	T	T	T	T	T	T	T	T	T	T	T	T	T	T	T	T	T	T	T	T	T	T
TGME49_chrIa	1784910	G	C	C	C	C	C	C	C	C	C	C	C	C	G	C	C	C	C	C	C	C	C	C	C	C	C	C	C	C	C	C	C	C	C	C	C	C	C	C	C	C	C	C	C	C	C	C	C
TGME49_chrIa	1784913	C	C	C	C	C	C	C	C	G	C	C	C	C	C	C	C	C	C	C	C	C	C	C	C	C	C	C	C	C	C	C	C	C	C	C	C	C	C	C	C	C	C	C	C	C	C	C	C
TGME49_chrIa	1784917	G	G	G	G	G	G	G	G	G	A	A	G	A	G	G	G	G	G	G	G	G	G	G	A	G	G	G	G	G	G	G	G	G	G	G	G	G	G	G	G	G	G	G	G	G	G	G	G
TGME49_chrIa	1785772	C	C	C	C	C	C	C	C	C	C	C	C	C	C	C	C	C	C	C	C	C	C	C	C	C	C	C	C	C	C	G	C	C	C	C	C	C	C	C	C	C	C	C	C	C	C	C	C
TGME49_chrIa	1785777	G	T	T	T	T	G	T	G	G	G	G	T	G	G	T	T	T	T	T	T	T	T	T	G	T	T	T	T	T	T	G	T	T	T	G	T	T	T	T	T	T	T	T	T	T	T	T	T
TGME49_chrIa	1785799	C	C	C	C	C	C	C	T	C	C	C	C	C	C	C	C	C	C	C	C	C	C	C	C	C	C	C	C	C	C	C	C	C	C	C	C	C	C	C	C	C	C	C	C	C	C	C	C
TGME49_chrIa	1785813	C	C	C	C	C	T	C	C	C	C	C	C	C	C	C	C	C	C	C	C	C	C	C	C	C	C	C	C	C	C	C	C	C	C	C	C	C	C	C	C	C	C	C	C	C	C	C	C
TGME49_chrIa	1785890	C	C	C	C	C	C	C	C	C	C	C	C	C	C	C	C	C	C	C	C	C	C	C	C	C	C	C	C	C	C	T	C	C	C	C	C	C	C	C	C	C	C	C	C	C	C	C	C
TGME49_chrIa	1785898	C	G	G	G	G	G	G	G	G	G	G	G	G	G	G	G	G	G	G	G	G	G	G	G	G	G	G	G	G	G	G	G	G	G	G	G	G	G	G	G	G	G	G	G	G	G	G	G
TGME49_chrIa	1785913	C	T	T	T	T	T	T	T	T	T	T	T	T	T	T	T	T	T	T	T	T	T	T	T	T	T	T	T	T	T	T	T	T	T	T	T	T	T	T	T	T	T	T	T	T	T	T	T
TGME49_chrIa	1785917	T	C	C	C	C	C	C	C	C	C	C	C	C	T	C	C	C	C	C	C	C	C	C	C	C	C	C	C	C	C	C	C	C	C	C	C	C	C	C	C	C	C	C	C	C	C	C	C
TGME49_chrIa	1785961	C	C	C	C	C	C	C	C	C	C	C	C	C	C	C	C	C	C	C	C	C	C	C	C	C	A	C	C	C	C	C	C	C	C	C	C	C	C	C	C	C	C	C	C	C	C	C	C
TGME49_chrIa	1786048	G	G	G	T	G	G	G	G	G	G	G	T	G	G	T	G	T	T	T	T	T	T	T	G	G	G	G	T	G	G	G	T	T	G	G	T	G	G	G	G	G	T	T	T	G	G	T	G
TGME49_chrIa	1786260	C	T	T	T	C	C	T	C	T	C	C	T	C	C	T	C	T	T	T	T	T	T	T	C	C	C	T	T	T	T	C	T	T	T	C	T	C	C	C	C	C	T	T	T	C	C	T	C
TGME49_chrIa	1786290	G	G	G	G	G	G	G	G	G	G	G	G	G	G	G	G	G	G	G	G	G	G	G	G	A	G	G	G	G	G	G	G	G	G	G	G	G	G	G	G	G	G	G	G	G	G	G	G
TGME49_chrIa	1786329	C	C	C	C	C	C	C	C	C	C	C	C	C	C	C	C	C	C	C	C	C	C	C	C	C	C	C	C	C	C	C	C	C	C	C	C	C	C	C	C	C	C	C	C	C	C	C	C
TGME49_chrIa	1786441	T	C	C	C	C	C	C	C	C	C	C	C	C	T	C	C	C	C	C	C	C	C	C	C	C	C	C	C	C	C	T	C	C	C	C	C	C	C	C	C	C	C	C	C	C	C	C	C
TGME49_chrIa	1787774	G	A	A	A	A	A	G	G	G	G	G	A	G	G	A	G	A	A	A	A	A	A	A	G	G	G	A	A	A	A	G	A	A	A	G	A	G	G	G	G	G	A	A	A	G	G	A	G
TGME49_chrIa	1787803	T	T	T	T	T	T	T	T	T	T	T	T	T	T	T	T	T	T	T	T	T	T	T	T	T	T	T	T	T	T	T	T	T	T	T	T	T	T	T	T	T	T	T	T	T	T	T	T
TGME49_chrIa	1788211	C	C	C	C	C	C	G	G	G	C	C	C	C	G	C	C	C	C	C	C	C	C	C	G	G	G	C	C	C	C	C	C	C	C	G	C	C	C	C	C	C	C	C	C	C	C	C	C
TGME49_chrIa	1788236	G	G	G	G	G	G	G	C	G	G	G	G	G	G	G	G	G	G	G	G	G	G	G	G	G	G	G	G	G	G	G	G	G	G	G	G	G	G	G	G	G	G	G	G	G	G	G	G
TGME49_chrIa	1788265	G	T	T	T	G	G	G	G	G	G	G	T	G	G	T	G	T	T	T	T	T	T	T	G	G	G	T	T	T	T	G	T	T	T	G	T	G	G	G	G	G	T	T	T	G	G	T	G
TGME49_chrIa	1788475	G	G	G	G	G	G	G	G	G	G	G	G	G	A	G	G	G	G	G	G	G	G	G	A	G	A	G	G	G	G	A	G	G	G	A	G	G	G	G	G	G	G	G	G	G	G	G	G
TGME49_chrIa	1789118	C	C	C	C	C	C	C	C	C	C	C	C	C	G	C	C	C	C	C	C	C	C	C	C	C	C	C	C	C	C	C	C	C	C	C	C	C	C	C	C	C	C	C	C	C	C	C	C
TGME49_chrIa	1789288	G	G	G	G	G	G	G	G	G	G	G	G	G	G	G	G	G	G	G	G	G	G	G	A	G	G	G	G	G	G	G	G	G	G	G	G	G	G	G	G	G	G	G	G	G	G	G	G
TGME49_chrIa	1789308	G	G	G	G	G	G	G	G	G	G	G	G	G	G	G	G	G	G	G	G	G	G	G	G	G	G	G	G	G	G	G	G	G	G	C	G	G	G	G	G	G	G	G	G	G	G	G	G
TGME49_chrIa	1789323	C	C	C	C	C	C	C	C	C	C	C	C	C	C	C	C	C	C	C	C	C	C	C	C	C	C	C	C	C	C	C	C	C	C	C	C	C	C	C	C	C	C	C	C	C	C	C	C
TGME49_chrIa	1789330	G	G	G	G	G	A	G	G	G	G	G	G	G	G	G	G	G	G	G	G	G	G	G	G	G	G	G	G	G	G	G	G	G	G	G	G	G	G	G	G	G	G	G	G	G	G	G	G
TGME49_chrIa	1789446	T	T	T	T	T	T	T	T	T	T	T	T	T	T	T	T	T	T	T	T	T	T	T	A	T	T	T	T	T	T	T	T	T	T	T	T	T	T	T	T	T	T	T	T	T	T	T	T
TGME49_chrIa	1789453	T	T	T	T	A	T	T	T	T	T	T	T	T	T	T	T	T	T	T	T	T	T	T	T	T	T	T	T	T	T	T	T	T	T	T	T	T	T	T	T	T	T	T	T	T	T	T	T
TGME49_chrIa	1789558	T	T	T	T	T	T	T	T	T	G	G	T	G	T	T	T	T	T	T	T	T	T	T	T	T	G	T	T	T	T	G	T	T	T	G	T	T	T	T	T	T	T	T	T	T	T	T	T
TGME49_chrIa	1789641	T	T	T	T	T	T	T	T	T	T	T	T	T	T	T	T	T	T	T	T	T	T	T	T	T	T	T	T	T	T	C	T	T	T	T	T	T	T	T	T	T	T	T	T	T	T	T	T
TGME49_chrIa	1790001	A	G	G	G	G	G	G	A	G	G	G	G	G	A	G	G	G	G	G	G	G	G	G	G	G	G	G	G	G	G	G	G	G	G	G	G	G	G	G	G	G	G	G	G	G	G	G	G
TGME49_chrIa	1790631	A	A	A	A	A	A	A	A	A	A	A	A	A	A	A	A	A	A	A	A	A	A	A	A	A	A	A	A	A	A	A	A	A	A	A	A	A	A	A	A	A	A	A	A	A	A	A	A
TGME49_chrIa	1791185	A	A	A	A	A	A	A	A	A	A	A	A	A	A	A	A	A	A	A	A	A	A	A	G	A	A	A	A	A	A	A	A	A	A	A	A	A	A	A	A	A	A	A	A	A	A	A	A
TGME49_chrIa	1791186	G	G	G	G	G	G	G	G	A	G	G	G	G	G	G	G	G	G	G	G	G	G	G	G	G	G	G	G	G	G	G	G	G	G	G	G	G	G	G	G	G	G	G	G	G	G	G	G
TGME49_chrIa	1791233	C	C	C	C	C	C	T	C	C	T	T	C	T	C	C	C	C	C	C	C	C	C	C	T	C	C	C	C	C	C	C	C	C	C	T	C	C	C	C	C	C	C	C	C	C	C	C	C
TGME49_chrIa	1791236	T	T	T	T	T	C	T	C	T	T	T	T	T	T	T	T	T	T	T	T	T	T	T	T	T	T	T	T	T	T	T	T	T	T	T	T	T	T	T	T	T	T	T	T	T	T	T	T
TGME49_chrIa	1791281	G	T	T	T	T	G	G	G	G	G	G	T	G	G	T	T	T	T	T	T	T	T	T	T	T	T	T	T	T	T	T	T	T	T	G	T	T	T	T	T	T	T	T	T	T	T	T	T
TGME49_chrIa	1791290	G	G	G	G	G	G	G	G	C	G	G	G	G	G	G	G	G	G	G	G	G	G	G	G	G	G	G	G	G	G	G	G	G	G	G	G	G	G	G	G	G	G	G	G	G	G	G	G
TGME49_chrIa	1791291	C	T	T	T	T	C	C	C	C	C	C	T	C	C	T	C	T	T	T	T	T	T	T	C	T	T	T	T	T	T	T	T	T	T	C	T	C	C	C	C	C	T	T	T	C	C	T	C
TGME49_chrIa	1791340	C	C	C	C	T	T	T	T	T	T	T	C	T	C	C	T	C	C	C	C	C	C	C	T	T	C	C	C	C	C	C	C	C	C	T	C	T	T	T	T	T	C	C	C	T	T	C	T
TGME49_chrIa	1791377	C	C	C	C	C	C	C	T	C	C	C	C	C	C	C	C	C	C	C	C	C	C	C	C	C	C	C	C	C	C	C	C	C	C	C	C	C	C	C	C	C	C	C	C	C	C	C	C
TGME49_chrIa	1791551	G	G	G	G	A	G	G	G	G	G	G	G	G	G	G	G	G	G	G	G	G	G	G	G	G	G	G	G	G	G	G	G	G	G	G	G	G	G	G	G	G	G	G	G	G	G	G	G
TGME49_chrIa	1791563	A	A	A	A	A	A	A	A	G	A	A	A	A	A	A	A	A	A	A	A	A	A	A	G	A	G	A	A	A	A	G	A	A	A	A	A	A	A	A	A	A	A	A	A	A	A	A	A
TGME49_chrIa	1791800	G	C	C	C	C	C	C	C	C	C	C	C	C	G	C	C	C	C	C	C	C	C	C	C	C	G	C	C	C	C	G	C	C	C	C	C	C	C	C	C	C	C	C	C	C	C	C	C
TGME49_chrIa	1791805	T	C	C	C	C	C	C	C	C	C	C	C	C	T	C	C	C	C	C	C	C	C	C	C	C	T	C	C	C	C	T	C	C	C	C	C	C	C	C	C	C	C	C	C	C	C	C	C
TGME49_chrIa	1791808	A	A	A	A	A	A	A	A	A	A	A	A	A	A	A	G	A	A	A	A	A	A	A	A	A	A	A	A	A	A	A	A	A	A	A	A	G	G	G	G	G	A	A	A	G	G	A	G
TGME49_chrIa	1791822	C	T	T	T	C	C	C	C	C	C	C	T	C	C	T	C	T	T	T	T	T	T	T	C	C	C	T	T	T	T	C	T	T	T	C	T	C	C	C	C	C	T	T	T	C	C	T	C
TGME49_chrIa	1791837	G	A	A	A	G	A	G	G	A	A	A	A	A	G	A	G	A	A	A	A	A	A	A	G	G	G	A	A	A	A	G	A	A	A	G	A	G	G	G	G	G	A	A	A	G	G	A	G
TGME49_chrIa	1791850	C	C	C	C	A	C	C	A	C	C	C	C	C	C	C	A	C	C	C	C	C	C	C	A	C	C	C	C	C	C	C	C	C	C	A	C	A	A	A	A	A	C	C	C	A	A	C	A
TGME49_chrIa	1791852	C	C	C	C	C	C	C	C	C	C	C	C	C	C	C	C	C	C	C	C	C	C	C	T	C	C	C	C	C	C	C	C	C	C	C	C	C	C	C	C	C	C	C	C	C	C	C	C
TGME49_chrIa	1791857	C	G	G	G	C	C	C	C	C	C	C	G	C	C	G	C	G	G	G	G	G	G	G	C	C	C	G	G	G	G	C	G	G	G	C	G	C	C	C	C	C	G	G	G	C	C	G	C
TGME49_chrIa	1791862	T	C	C	C	C	C	C	C	C	C	C	C	C	T	C	C	C	C	C	C	C	C	C	C	C	C	C	C	C	C	C	C	C	C	C	C	C	C	C	C	C	C	C	C	C	C	C	C
TGME49_chrIa	1791881	T	A	A	A	A	A	A	A	A	A	A	A	A	T	A	A	A	A	A	A	A	A	A	A	A	A	A	A	A	A	A	A	A	A	A	A	A	A	A	A	A	A	A	A	A	A	A	A
TGME49_chrIa	1791892	A	A	A	A	A	A	A	A	A	A	A	A	A	A	A	A	A	A	A	A	A	A	A	C	A	A	A	A	A	A	A	A	A	A	A	A	A	A	A	A	A	A	A	A	A	A	A	A
TGME49_chrIa	1791905	C	C	C	C	C	C	C	C	C	A	A	C	A	C	C	C	C	C	C	C	C	C	C	C	C	A	C	C	C	C	A	C	C	C	C	C	C	C	C	C	C	C	C	C	C	C	C	C
TGME49_chrIa	1792092	T	C	C	C	C	C	C	C	C	C	C	C	C	T	C	C	C	C	C	C	C	C	C	C	C	T	C	C	C	C	C	C	C	C	C	C	C	C	C	C	C	C	C	C	C	C	C	C
TGME49_chrIa	1792139	A	A	A	A	A	A	A	A	A	A	A	A	A	A	A	A	A	A	A	A	A	A	A	A	A	A	A	A	A	A	A	A	A	A	A	A	A	A	A	A	A	A	A	A	A	A	A	A
TGME49_chrIa	1792316	G	A	A	A	G	G	G	G	G	G	G	A	G	G	A	G	A	A	A	A	A	A	A	G	G	G	A	A	A	A	G	A	A	A	G	A	G	G	G	G	G	A	A	A	G	G	A	G
TGME49_chrIa	1792395	T	T	T	T	T	T	T	T	T	T	T	T	T	T	T	T	T	T	T	T	T	T	T	T	T	T	T	T	T	T	T	T	T	T	T	T	T	T	T	T	T	T	T	T	T	T	T	T
TGME49_chrIa	1792404	T	T	T	T	T	T	C	T	T	T	T	T	T	T	T	T	T	T	T	T	T	T	T	T	T	T	T	T	T	T	T	T	T	T	T	T	T	T	T	T	T	T	T	T	T	T	T	T
TGME49_chrIa	1792430	C	C	C	C	C	C	C	C	C	C	C	C	C	C	C	C	C	C	C	C	C	C	C	C	C	C	C	C	C	C	A	C	C	C	C	C	C	C	C	C	C	C	C	C	C	C	C	C
TGME49_chrIa	1792445	A	A	A	A	A	A	A	A	A	A	A	A	A	A	A	A	A	A	A	A	A	A	A	G	A	A	A	A	A	A	A	A	A	A	A	A	A	A	A	A	A	A	A	A	A	A	A	A
TGME49_chrIa	1792447	A	C	C	C	A	A	A	A	A	A	A	C	A	A	C	A	C	C	C	C	C	C	C	A	A	A	C	C	C	C	A	C	C	C	A	C	A	A	A	A	A	C	C	C	A	A	C	A
TGME49_chrIa	1792456	C	C	C	C	T	T	T	T	T	T	T	C	T	C	C	T	C	C	C	C	C	C	C	T	T	C	C	C	C	C	C	C	C	C	T	C	T	T	T	T	T	C	C	C	T	T	C	T
TGME49_chrIa	1792474	G	G	G	G	G	G	G	G	C	G	G	G	G	G	G	G	G	G	G	G	G	G	G	C	G	G	G	G	G	G	G	G	G	G	G	G	G	G	G	G	G	G	G	G	G	G	G	G
TGME49_chrIa	1792475	C	C	C	C	C	C	C	C	C	C	C	C	C	C	C	C	C	C	C	C	C	C	C	C	C	C	C	C	C	C	C	C	C	C	C	C	C	C	C	C	C	C	C	C	C	C	C	C
TGME49_chrIa	1792552	T	C	C	C	C	C	C	C	C	C	C	C	C	T	C	C	C	C	C	C	C	C	C	C	C	T	C	C	C	C	T	C	C	C	C	C	C	C	C	C	C	C	C	C	C	C	C	C
TGME49_chrIa	1792580	A	G	G	G	G	G	A	G	A	G	G	G	G	A	G	A	G	G	G	G	G	G	G	A	G	A	G	G	G	G	A	G	G	G	G	G	A	A	A	A	A	G	G	G	A	A	G	A
TGME49_chrIa	1792586	G	G	G	G	G	G	G	G	G	G	G	G	G	G	G	G	G	G	G	G	G	G	G	G	G	C	G	G	G	G	G	G	G	G	G	G	G	G	G	G	G	G	G	G	G	G	G	G
TGME49_chrIa	1792675	C	C	C	C	C	C	C	C	C	C	C	C	C	C	C	A	C	C	C	C	C	C	C	C	C	C	C	C	C	C	C	C	C	C	C	C	A	A	A	A	A	C	C	C	A	A	C	A
TGME49_chrIa	1792683	G	G	G	G	A	G	G	G	G	G	G	G	G	G	G	G	G	G	G	G	G	G	G	G	G	G	G	G	G	G	G	G	G	G	G	G	G	G	G	G	G	G	G	G	G	G	G	G
TGME49_chrIa	1792695	C	G	G	G	G	G	G	G	G	G	G	G	G	G	G	G	G	G	G	G	G	G	G	C	G	G	G	G	G	G	G	G	G	G	C	G	G	G	G	G	G	G	G	G	G	G	G	G
TGME49_chrIa	1792718	T	T	T	T	T	T	T	T	T	T	T	T	T	T	T	T	T	T	T	T	T	T	T	T	T	C	T	T	T	T	T	T	T	T	T	T	T	T	T	T	T	T	T	T	T	T	T	T
TGME49_chrIa	1792758	G	G	G	G	G	G	A	G	G	G	G	G	G	G	G	G	G	G	G	G	G	G	G	A	G	G	G	G	G	G	G	G	G	G	G	G	G	G	G	G	G	G	G	G	G	G	G	G
TGME49_chrIa	1792776	G	G	G	G	G	G	G	G	G	G	G	G	G	G	G	G	G	G	G	G	G	G	G	G	A	G	G	G	G	G	G	G	G	G	G	G	G	G	G	G	G	G	G	G	G	G	G	G
TGME49_chrIa	1792797	A	G	G	G	G	G	A	G	G	A	A	G	A	G	G	G	G	G	G	G	G	G	G	A	G	G	G	G	G	G	G	G	G	G	A	G	G	G	G	G	G	G	G	G	G	G	G	G
TGME49_chrIa	1792806	A	G	G	G	G	G	G	G	G	G	G	G	G	G	G	G	G	G	G	G	G	G	G	G	G	G	G	G	G	G	G	G	G	G	G	G	G	G	G	G	G	G	G	G	G	G	G	G
TGME49_chrIa	1793356	C	C	C	C	C	C	A	C	C	C	C	C	C	C	C	C	C	C	C	C	C	C	C	C	C	C	C	C	C	C	C	C	C	C	C	C	C	C	C	C	C	C	C	C	C	C	C	C
TGME49_chrIa	1793459	C	C	C	C	C	C	C	C	C	C	C	C	C	C	C	T	C	C	C	C	C	C	C	C	C	C	C	C	C	C	C	C	C	C	C	C	T	T	T	T	T	C	C	C	T	T	C	T
TGME49_chrIa	1793464	C	T	T	T	C	C	T	T	T	C	C	T	C	C	T	C	T	T	T	T	T	T	T	C	C	C	T	T	T	T	C	T	T	T	T	T	C	C	C	C	C	T	T	T	C	C	T	C
TGME49_chrIa	1793465	G	G	G	G	G	G	G	G	G	A	A	G	A	G	G	G	G	G	G	G	G	G	G	G	G	G	G	G	G	G	G	G	G	G	G	G	G	G	G	G	G	G	G	G	G	G	G	G
TGME49_chrIa	1793488	G	G	G	G	G	G	G	G	G	G	G	G	G	G	G	G	G	G	G	G	G	G	G	G	G	G	G	G	G	G	G	G	G	G	C	G	G	G	G	G	G	G	G	G	G	G	G	G
TGME49_chrIa	1793489	C	C	C	C	C	C	C	C	C	C	C	C	C	C	C	C	C	C	C	C	C	C	C	C	C	C	C	C	C	C	C	C	C	C	T	C	C	C	C	C	C	C	C	C	C	C	C	C
TGME49_chrIa	1793497	A	A	A	A	A	A	A	A	A	C	C	A	C	A	A	A	A	A	A	A	A	A	A	A	A	A	A	A	A	A	A	A	A	A	A	A	A	A	A	A	A	A	A	A	A	A	A	A
TGME49_chrIa	1793498	C	C	C	C	C	C	C	C	C	C	C	C	C	C	C	C	C	C	C	C	C	C	C	C	C	C	C	C	C	C	C	C	C	C	C	C	C	C	C	C	C	C	C	C	C	C	C	C
TGME49_chrIa	1793732	C	C	C	C	C	C	T	T	C	C	C	C	C	T	C	T	C	C	C	C	C	C	C	C	T	C	C	C	C	C	T	C	C	C	C	C	T	T	T	T	T	C	C	C	T	T	C	T
TGME49_chrIa	1794349	T	T	T	T	G	G	T	G	T	T	T	T	T	G	T	G	T	T	T	T	T	T	T	G	G	G	T	T	T	T	G	T	T	T	G	T	G	G	G	G	G	T	T	T	G	G	T	G
TGME49_chrIa	1794866	C	T	T	T	C	C	C	C	T	T	T	T	T	C	T	C	T	T	T	T	T	T	T	C	C	C	T	T	T	T	C	T	T	T	C	T	C	C	C	C	C	T	T	T	C	C	T	C
TGME49_chrIa	1795240	T	T	T	T	T	T	T	T	T	T	T	T	T	T	T	T	T	T	T	T	T	T	T	T	G	T	T	T	T	T	T	T	T	T	T	T	T	T	T	T	T	T	T	T	T	T	T	T
TGME49_chrIa	1795261	A	A	A	A	A	A	A	A	G	A	A	A	A	A	A	G	A	A	A	A	A	A	A	A	A	A	A	A	A	A	A	A	A	A	A	A	G	G	G	G	G	A	A	A	G	G	A	G
TGME49_chrIa	1795326	G	G	G	G	G	G	G	G	G	G	G	G	G	G	G	G	G	G	G	G	G	G	G	G	G	A	G	G	G	G	G	G	G	G	G	G	G	G	G	G	G	G	G	G	G	G	G	G
TGME49_chrIa	1795716	C	C	C	C	C	C	C	T	C	T	T	C	T	C	C	C	C	C	C	C	C	C	C	T	C	C	C	C	C	C	C	C	C	C	C	C	C	C	C	C	C	C	C	C	C	C	C	C
TGME49_chrIa	1795725	C	C	C	C	C	C	C	C	C	C	C	C	C	C	C	G	C	C	C	C	C	C	C	C	C	C	C	C	C	C	C	C	C	C	C	C	G	G	G	G	G	C	C	C	G	G	C	G
TGME49_chrIa	1795739	C	C	C	C	C	C	C	G	C	G	G	C	G	C	C	C	C	C	C	C	C	C	C	G	C	C	C	C	C	C	C	C	C	C	C	C	C	C	C	C	C	C	C	C	C	C	C	C
TGME49_chrIa	1795787	T	T	T	T	T	T	T	T	T	T	T	T	T	T	T	A	T	T	T	T	T	T	T	T	T	T	T	T	T	T	T	T	T	T	T	T	A	A	A	A	A	T	T	T	A	A	T	A
TGME49_chrIa	1795904	T	C	C	C	C	C	C	C	C	C	C	C	C	T	C	T	C	C	C	C	C	C	C	C	C	T	C	C	C	C	C	C	C	C	C	C	T	T	T	T	T	C	C	C	T	T	C	T
TGME49_chrIa	1795958	T	T	T	T	C	C	T	T	T	T	T	T	T	T	T	T	T	T	T	T	T	T	T	T	C	T	T	T	T	T	T	T	T	T	T	T	T	T	T	T	T	T	T	T	T	T	T	T
TGME49_chrIa	1795979	G	A	A	A	G	G	G	A	G	A	A	A	A	G	A	G	A	A	A	A	A	A	A	A	G	G	A	A	A	A	G	A	A	A	G	A	G	G	G	G	G	A	A	A	G	G	A	G
TGME49_chrIa	1795989	G	G	G	G	G	G	A	G	G	G	G	G	G	G	G	G	G	G	G	G	G	G	G	G	G	G	G	G	G	G	G	G	G	G	G	G	G	G	G	G	G	G	G	G	G	G	G	G
TGME49_chrIa	1796126	G	G	G	G	G	G	G	G	G	G	G	G	G	G	G	C	G	G	G	G	G	G	G	G	G	G	G	G	G	G	G	G	G	G	G	G	C	C	C	C	C	G	G	G	C	C	G	C
TGME49_chrIa	1796175	A	A	A	A	A	A	A	A	C	A	A	A	A	A	A	A	A	A	A	A	A	A	A	A	A	A	A	A	A	A	A	A	A	A	A	A	A	A	A	A	A	A	A	A	A	A	A	A
TGME49_chrIa	1796183	A	A	A	A	A	A	C	A	A	A	A	A	A	A	A	A	A	A	A	A	A	A	A	A	A	A	A	A	A	A	A	A	A	A	A	A	A	A	A	A	A	A	A	A	A	A	A	A
TGME49_chrIa	1796317	A	A	A	A	A	A	A	A	A	A	A	A	A	A	A	T	A	A	A	A	A	A	A	A	A	A	A	A	A	A	A	A	A	A	A	A	T	T	T	T	T	A	A	A	T	T	A	T
TGME49_chrIa	1796331	A	G	G	G	G	G	G	G	A	G	G	G	G	A	G	G	G	G	G	G	G	G	G	G	G	A	G	G	G	G	G	G	G	G	G	G	G	G	G	G	G	G	G	G	G	G	G	G
TGME49_chrIa	1796333	G	G	G	G	G	G	G	G	G	G	G	G	G	C	G	G	G	G	G	G	G	G	G	G	G	C	G	G	G	G	G	G	G	G	G	G	G	G	G	G	G	G	G	G	G	G	G	G
TGME49_chrIa	1796334	C	C	C	C	C	C	C	C	C	C	C	C	C	C	C	C	C	C	C	C	C	C	C	C	C	C	C	C	C	C	C	C	C	C	C	C	C	C	C	C	C	C	C	C	C	C	C	C
TGME49_chrIa	1796569	C	C	C	C	C	C	C	C	C	C	C	C	C	C	C	C	C	C	C	C	C	C	C	C	C	C	C	C	C	C	C	C	C	C	T	C	C	C	C	C	C	C	C	C	C	C	C	C
TGME49_chrIa	1796580	C	C	C	C	C	C	C	C	C	C	C	C	C	C	C	C	C	C	C	C	C	C	C	C	C	C	C	C	C	C	C	C	C	C	A	C	C	C	C	C	C	C	C	C	C	C	C	C
TGME49_chrIa	1796848	C	C	C	C	C	C	C	C	C	C	C	C	C	C	C	C	C	C	C	C	C	C	C	C	C	C	C	C	C	C	C	C	C	C	C	C	C	C	C	C	C	C	C	C	C	C	C	C
TGME49_chrIa	1796866	G	A	A	A	A	A	A	A	A	A	A	A	A	A	A	A	A	A	A	A	A	A	A	A	A	A	A	A	A	A	A	A	A	A	A	A	A	A	A	A	A	A	A	A	A	A	A	A
TGME49_chrIa	1796992	T	C	C	C	C	C	C	C	C	C	C	C	C	T	C	C	C	C	C	C	C	C	C	C	C	T	C	C	C	C	T	C	C	C	T	C	C	C	C	C	C	C	C	C	C	C	C	C
TGME49_chrIa	1797160	T	T	T	T	T	T	T	C	C	C	C	T	C	T	T	C	T	T	T	T	T	T	T	T	C	T	T	T	T	T	T	T	T	T	T	T	C	C	C	C	C	T	T	T	C	C	T	C
TGME49_chrIa	1797171	A	A	A	A	A	C	A	A	A	A	A	A	A	A	A	A	A	A	A	A	A	A	A	A	A	A	A	A	A	A	A	A	A	A	A	A	A	A	A	A	A	A	A	A	A	A	A	A
TGME49_chrIa	1797175	A	C	C	C	A	A	A	C	A	A	A	C	A	A	C	C	C	C	C	C	C	C	C	C	A	A	C	C	C	C	A	C	C	C	A	C	C	C	C	C	C	C	C	C	C	C	C	C
TGME49_chrIa	1797207	G	G	G	G	G	G	G	G	G	G	G	G	G	G	G	G	G	G	G	G	G	G	G	G	G	G	G	G	G	G	G	G	G	G	G	G	G	G	G	G	G	G	G	G	G	G	G	G
TGME49_chrIa	1797235	G	G	G	G	G	G	G	G	G	G	G	G	G	G	G	G	G	G	G	G	G	G	G	G	G	G	G	G	G	G	G	G	G	G	T	G	G	G	G	G	G	G	G	G	G	G	G	G
TGME49_chrIa	1797260	G	G	G	G	G	G	G	G	G	G	G	G	G	G	G	G	G	G	G	G	G	G	G	G	G	G	G	G	G	G	A	G	G	G	G	G	G	G	G	G	G	G	G	G	G	G	G	G
TGME49_chrIa	1797285	T	C	C	C	T	C	T	C	T	T	T	C	T	T	C	T	C	C	C	C	C	C	C	T	T	T	C	C	C	C	T	C	C	C	C	C	T	T	T	T	T	C	C	C	T	T	C	T
TGME49_chrIa	1797291	A	G	G	G	G	G	G	G	G	A	A	G	A	A	G	G	G	G	G	G	G	G	G	G	A	A	G	G	G	G	A	G	G	G	G	G	G	G	G	G	G	G	G	G	G	G	G	G
TGME49_chrIa	1797292	T	C	C	C	C	C	C	C	C	T	T	C	T	T	C	C	C	C	C	C	C	C	C	C	T	T	C	C	C	C	T	C	C	C	C	C	C	C	C	C	C	C	C	C	C	C	C	C
TGME49_chrIa	1797293	G	G	G	G	A	G	G	G	G	G	G	G	G	G	G	G	G	G	G	G	G	G	G	G	G	G	G	G	G	G	G	G	G	G	G	G	G	G	G	G	G	G	G	G	G	G	G	G
TGME49_chrIa	1797298	A	C	C	C	A	A	A	A	A	A	A	C	A	A	C	A	C	C	C	C	C	C	C	A	A	A	C	C	C	C	A	C	C	C	A	C	A	A	A	A	A	C	C	C	A	A	C	A
TGME49_chrIa	1797308	A	C	C	C	A	A	A	A	A	A	A	C	A	A	C	A	C	C	C	C	C	C	C	A	A	A	C	C	C	C	A	C	C	C	A	C	A	A	A	A	A	C	C	C	A	A	C	A
TGME49_chrIa	1797319	G	G	G	G	G	G	G	G	G	C	C	G	C	G	G	G	G	G	G	G	G	G	G	C	C	G	G	G	G	G	G	G	G	G	G	G	G	G	G	G	G	G	G	G	G	G	G	G
TGME49_chrIa	1797323	C	C	C	C	C	C	C	C	C	C	C	C	C	C	C	C	C	C	C	C	C	C	C	C	C	C	C	C	C	C	C	C	C	C	C	C	C	C	C	C	C	C	C	C	C	C	C	C
TGME49_chrIa	1797328	C	C	C	C	C	C	C	C	C	C	C	C	C	C	C	C	C	C	C	C	C	C	C	A	C	C	C	C	C	C	C	C	C	C	C	C	C	C	C	C	C	C	C	C	C	C	C	C
TGME49_chrIa	1797354	C	C	C	C	C	C	C	C	C	C	C	C	C	C	C	C	C	C	C	C	C	C	C	C	C	C	C	C	C	C	T	C	C	C	C	C	C	C	C	C	C	C	C	C	C	C	C	C
TGME49_chrIa	1797371	T	T	T	T	C	T	C	C	T	C	C	T	C	T	T	T	T	T	T	T	T	T	T	T	C	T	T	T	T	T	T	T	T	T	T	T	T	T	T	T	T	T	T	T	T	T	T	T
TGME49_chrIa	1797412	T	T	T	T	T	A	A	T	T	T	T	T	T	T	T	A	T	T	T	T	T	T	T	T	T	T	T	T	T	T	T	T	T	T	A	T	A	A	A	A	A	T	T	T	A	A	T	A
TGME49_chrIa	1797437	G	T	T	T	G	G	G	G	G	G	G	T	G	G	T	G	T	T	T	T	T	T	T	G	G	G	T	T	T	T	G	T	T	T	G	T	G	G	G	G	G	T	T	T	G	G	T	G
TGME49_chrIa	1797447	A	T	T	T	T	T	T	A	A	T	T	T	T	A	T	T	T	T	T	T	T	T	T	A	T	A	T	T	T	T	T	T	T	T	T	T	T	T	T	T	T	T	T	T	T	T	T	T
TGME49_chrIa	1797453	T	T	T	T	T	T	T	T	G	T	T	T	T	T	T	T	T	T	T	T	T	T	T	T	T	T	T	T	T	T	T	T	T	T	T	T	T	T	T	T	T	T	T	T	T	T	T	T
TGME49_chrIa	1797472	G	G	G	G	G	G	G	G	G	G	G	G	G	G	G	G	G	G	G	G	G	G	G	G	G	G	G	G	G	G	G	G	G	G	G	G	G	G	G	G	G	G	G	G	G	G	G	G
TGME49_chrIa	1797475	G	G	G	G	G	G	G	G	G	G	G	G	G	G	G	G	G	G	G	G	G	G	G	G	G	G	G	G	G	G	G	G	G	G	G	G	G	G	G	G	G	G	G	G	G	G	G	G
TGME49_chrIa	1797477	G	T	T	T	T	T	T	T	G	T	T	T	T	G	T	T	T	T	T	T	T	T	T	G	T	G	T	T	T	T	T	T	T	T	T	T	T	T	T	T	T	T	T	T	T	T	T	T
TGME49_chrIa	1797499	T	T	T	T	A	T	A	T	A	A	A	T	A	T	T	T	T	T	T	T	T	T	T	A	A	T	T	T	T	T	T	T	T	T	T	T	T	T	T	T	T	T	T	T	T	T	T	T
TGME49_chrIa	1798511	G	G	G	G	G	G	G	G	G	G	G	G	G	G	G	G	G	G	G	G	G	G	G	G	G	G	G	G	G	G	G	G	G	G	G	G	G	G	G	G	G	G	G	G	G	G	G	G
TGME49_chrIa	1798533	C	C	C	C	G	C	C	C	C	C	C	C	C	C	C	G	C	C	C	C	C	C	C	C	C	C	C	C	C	C	C	C	C	C	C	C	G	G	G	G	G	C	C	C	G	G	C	G
TGME49_chrIa	1798535	G	G	G	G	G	G	G	G	G	G	G	G	G	G	G	G	G	G	G	G	G	G	G	G	G	G	G	G	G	G	G	G	G	G	G	G	G	G	G	G	G	G	G	G	G	G	G	G
TGME49_chrIa	1798539	C	C	C	C	C	C	C	C	C	C	C	C	C	C	C	C	C	C	C	C	C	C	C	T	C	C	C	C	C	C	C	C	C	C	C	C	C	C	C	C	C	C	C	C	C	C	C	C
TGME49_chrIa	1798540	G	G	G	G	G	G	G	G	G	G	G	G	G	G	G	G	G	G	G	G	G	G	G	G	G	G	G	G	G	G	A	G	G	G	G	G	G	G	G	G	G	G	G	G	G	G	G	G
TGME49_chrIa	1798595	G	G	G	G	G	G	G	G	G	G	G	G	G	G	G	G	G	G	G	G	G	G	G	A	G	G	G	G	G	G	G	G	G	G	G	G	G	G	G	G	G	G	G	G	G	G	G	G
TGME49_chrIa	1798628	G	G	G	G	G	G	G	C	G	G	G	G	G	G	G	G	G	G	G	G	G	G	G	G	G	G	G	G	G	G	G	G	G	G	G	G	G	G	G	G	G	G	G	G	G	G	G	G
TGME49_chrIa	1798660	C	G	G	G	G	C	C	C	G	C	C	G	C	C	G	G	G	G	G	G	G	G	G	G	G	C	G	G	G	G	G	G	G	G	G	G	G	G	G	G	G	G	G	G	G	G	G	G
TGME49_chrIa	1798676	A	A	A	A	A	A	A	G	A	A	A	A	A	A	A	A	A	A	A	A	A	A	A	A	A	A	A	A	A	A	A	A	A	A	A	A	A	A	A	A	A	A	A	A	A	A	A	A
TGME49_chrIa	1798788	C	A	A	A	A	C	C	A	C	C	C	A	C	C	A	C	A	A	A	A	A	A	A	A	C	C	A	A	A	A	C	A	A	A	C	A	C	C	C	C	C	A	A	A	C	C	A	C
TGME49_chrIa	1798812	T	C	C	C	C	C	C	C	C	C	C	C	C	T	C	C	C	C	C	C	C	C	C	C	C	T	C	C	C	C	C	C	C	C	C	C	C	C	C	C	C	C	C	C	C	C	C	C
TGME49_chrIa	1798835	G	G	G	G	G	A	G	G	G	A	A	G	A	G	G	G	G	G	G	G	G	G	G	G	G	G	G	G	G	G	G	G	G	G	G	G	G	G	G	G	G	G	G	G	G	G	G	G
TGME49_chrIa	1798858	G	G	G	G	A	G	G	A	G	G	G	G	G	G	G	G	G	G	G	G	G	G	G	A	A	G	G	G	G	G	G	G	G	G	G	G	G	G	G	G	G	G	G	G	G	G	G	G
TGME49_chrIa	1798878	T	G	G	G	T	T	T	T	T	T	T	G	T	T	G	T	G	G	G	G	G	G	G	T	T	T	G	G	G	G	T	G	G	G	T	G	T	T	T	T	T	G	G	G	T	T	G	T
TGME49_chrIa	1798924	A	G	G	G	A	A	A	A	A	A	A	G	A	A	G	A	G	G	G	G	G	G	G	A	G	A	G	G	G	G	A	G	G	G	A	G	A	A	A	A	A	G	G	G	A	A	G	A
TGME49_chrIa	1799014	T	C	C	C	T	T	T	T	T	T	T	C	T	T	C	T	C	C	C	C	C	C	C	T	T	T	C	C	C	C	T	C	C	C	T	C	T	T	T	T	T	C	C	C	T	T	C	T
TGME49_chrIa	1799015	T	A	A	A	T	T	T	T	T	T	T	A	T	T	A	T	A	A	A	A	A	A	A	T	T	T	A	A	A	A	T	A	A	A	T	A	T	T	T	T	T	A	A	A	T	T	A	T
TGME49_chrIa	1799025	T	T	T	T	T	T	T	T	T	T	T	T	T	T	T	T	T	T	T	T	T	T	T	T	T	T	T	T	T	T	T	T	T	T	T	T	T	T	T	T	T	T	T	T	T	T	T	T
TGME49_chrIa	1799032	C	C	C	C	C	C	C	C	C	C	C	C	C	C	C	C	C	C	C	C	C	C	C	C	C	C	C	C	C	C	T	C	C	C	C	C	C	C	C	C	C	C	C	C	C	C	C	C
TGME49_chrIa	1799036	T	T	T	T	T	T	T	T	C	T	T	T	T	T	T	T	T	T	T	T	T	T	T	T	T	T	T	T	T	T	T	T	T	T	T	T	T	T	T	T	T	T	T	T	T	T	T	T
TGME49_chrIa	1799098	A	A	A	A	A	A	A	A	A	A	A	A	A	A	A	A	A	A	A	A	A	A	A	G	A	A	A	A	A	A	A	A	A	A	A	A	A	A	A	A	A	A	A	A	A	A	A	A
TGME49_chrIa	1799118	A	A	A	A	A	A	A	A	A	A	A	A	A	A	A	A	A	A	A	A	A	A	A	A	A	A	A	A	A	A	G	A	A	A	A	A	A	A	A	A	A	A	A	A	A	A	A	A
TGME49_chrIa	1799119	C	C	C	C	C	C	C	C	C	C	C	C	C	C	C	C	C	C	C	C	C	C	C	T	C	C	C	C	C	C	C	C	C	C	C	C	C	C	C	C	C	C	C	C	C	C	C	C
TGME49_chrIa	1799124	G	G	G	G	G	G	G	G	G	G	G	G	G	G	G	G	G	G	G	G	G	G	G	G	G	G	G	G	G	G	G	G	G	G	G	G	G	G	G	G	G	G	G	G	G	G	G	G
TGME49_chrIa	1799303	G	G	G	G	G	G	G	G	G	G	G	G	G	G	G	G	G	G	G	G	G	G	G	G	G	G	G	G	G	G	G	G	G	G	G	G	G	G	G	G	G	G	G	G	G	G	G	G
TGME49_chrIa	1799311	C	C	C	C	C	C	C	C	C	C	C	C	C	C	C	C	C	C	C	C	C	C	C	C	C	C	C	C	C	C	C	C	C	C	C	C	C	C	C	C	C	C	C	C	C	C	C	C
TGME49_chrIa	1799317	T	T	T	T	T	T	T	T	T	T	T	T	T	T	T	T	T	T	T	T	T	T	T	T	T	T	T	T	T	T	T	T	T	T	T	T	T	T	T	T	T	T	T	T	T	T	T	T
TGME49_chrIa	1799453	G	G	G	G	G	G	G	G	C	G	G	G	G	G	G	G	G	G	G	G	G	G	G	C	C	G	G	G	G	G	G	G	G	G	G	G	G	G	G	G	G	G	G	G	G	G	G	G
TGME49_chrIa	1799475	A	G	G	G	G	G	A	G	G	G	G	G	G	A	G	A	G	G	G	G	G	G	G	G	G	A	G	G	G	G	G	G	G	G	G	G	A	A	A	A	A	G	G	G	A	A	G	A
TGME49_chrIa	1799491	G	G	G	G	G	G	G	G	G	G	G	G	G	G	G	G	G	G	G	G	G	G	G	G	G	G	G	G	G	G	T	G	G	G	G	G	G	G	G	G	G	G	G	G	G	G	G	G
TGME49_chrIa	1799493	G	G	G	G	G	G	G	G	C	G	G	G	G	G	G	G	G	G	G	G	G	G	G	G	C	G	G	G	G	G	G	G	G	G	G	G	G	G	G	G	G	G	G	G	G	G	G	G
TGME49_chrIa	1799495	G	G	G	G	G	G	G	G	G	A	A	G	A	G	G	G	G	G	G	G	G	G	G	G	G	G	G	G	G	G	G	G	G	G	G	G	G	G	G	G	G	G	G	G	G	G	G	G
TGME49_chrIa	1799623	C	C	C	C	T	C	C	C	C	T	T	C	T	C	C	C	C	C	C	C	C	C	C	C	C	C	C	C	C	C	C	C	C	C	C	C	C	C	C	C	C	C	C	C	C	C	C	C
TGME49_chrIa	1799629	G	A	A	A	G	A	G	G	A	G	G	A	G	G	A	G	A	A	A	A	A	A	A	A	A	G	A	A	A	A	G	A	A	A	A	A	G	G	G	G	G	A	A	A	G	G	A	G
TGME49_chrIa	1799639	T	T	T	T	T	T	T	T	G	T	T	T	T	T	T	T	T	T	T	T	T	T	T	T	T	T	T	T	T	T	T	T	T	T	T	T	T	T	T	T	T	T	T	T	T	T	T	T
TGME49_chrIa	1799656	G	A	A	A	G	A	G	G	G	G	G	A	G	G	A	G	A	A	A	A	A	A	A	G	G	G	A	A	A	A	G	A	A	A	A	A	G	G	G	G	G	A	A	A	G	G	A	G
TGME49_chrIa	1800439	G	G	G	G	G	G	G	G	G	G	G	G	G	G	G	G	G	G	G	G	G	G	G	G	G	G	G	G	G	G	G	G	G	G	G	G	G	G	G	G	G	G	G	G	G	G	G	G
TGME49_chrIa	1800465	A	G	G	G	G	A	G	A	A	G	G	G	G	A	G	A	G	G	G	G	G	G	G	G	G	A	G	G	G	G	A	G	G	G	G	G	A	A	A	A	A	G	G	G	A	A	G	A
TGME49_chrIa	1800497	T	C	C	C	C	T	C	T	T	C	C	C	C	T	C	C	C	C	C	C	C	C	C	C	T	T	C	C	C	C	T	C	C	C	C	C	C	C	C	C	C	C	C	C	C	C	C	C
TGME49_chrIa	1800503	G	A	A	A	G	G	G	G	G	G	G	A	G	G	A	G	A	A	A	A	A	A	A	G	G	G	A	A	A	A	G	A	A	A	A	A	G	G	G	G	G	A	A	A	G	G	A	G
TGME49_chrIa	1800512	T	T	T	T	T	T	T	G	T	T	T	T	T	T	T	T	T	T	T	T	T	T	T	T	T	T	T	T	T	T	T	T	T	T	T	T	T	T	T	T	T	T	T	T	T	T	T	T
TGME49_chrIa	1800540	G	G	G	G	G	G	G	G	G	G	G	G	G	G	G	G	G	G	G	G	G	G	G	G	G	G	G	G	G	G	G	G	G	G	A	G	G	G	G	G	G	G	G	G	G	G	G	G
TGME49_chrIa	1800580	A	A	A	A	G	A	G	G	A	G	G	A	G	G	A	A	A	A	A	A	A	A	A	G	G	G	A	A	A	A	G	A	A	A	G	A	A	A	A	A	A	A	A	A	A	A	A	A
TGME49_chrIa	1800584	G	G	G	G	A	G	A	A	G	A	A	G	A	A	G	A	G	G	G	G	G	G	G	A	A	A	G	G	G	G	A	G	G	G	A	G	A	A	A	A	A	G	G	G	A	A	G	A
TGME49_chrIa	1800625	T	A	A	A	T	T	T	T	T	T	T	A	T	T	A	T	A	A	A	A	A	A	A	T	T	T	A	A	A	A	A	A	A	A	T	A	T	T	T	T	T	A	A	A	T	T	A	T
TGME49_chrIa	1800629	C	T	T	T	C	C	C	C	C	C	C	T	C	C	T	C	T	T	T	T	T	T	T	C	C	C	T	T	T	T	T	T	T	T	C	T	C	C	C	C	C	T	T	T	C	C	T	C
TGME49_chrIa	1800641	A	A	A	A	G	G	G	G	G	G	G	A	G	A	A	G	A	A	A	A	A	A	A	G	G	A	A	A	A	A	A	A	A	A	G	A	G	G	G	G	G	A	A	A	G	G	A	G
TGME49_chrIa	1800815	T	C	C	C	T	C	T	C	C	C	C	C	C	T	C	C	C	C	C	C	C	C	C	T	C	T	C	C	C	C	T	C	C	C	C	C	C	C	C	C	C	C	C	C	C	C	C	C
TGME49_chrIa	1800816	A	A	A	A	A	A	A	A	A	A	A	A	A	A	A	A	A	A	A	A	A	A	A	A	A	A	A	A	A	A	A	A	A	A	A	A	A	A	A	A	A	A	A	A	A	A	A	A
TGME49_chrIa	1800817	T	T	T	T	T	G	T	T	T	T	T	T	T	T	T	T	T	T	T	T	T	T	T	T	T	T	T	T	T	T	T	T	T	T	T	T	T	T	T	T	T	T	T	T	T	T	T	T
TGME49_chrIa	1800838	C	C	C	C	T	C	C	C	C	C	C	C	C	C	C	C	C	C	C	C	C	C	C	C	C	C	C	C	C	C	C	C	C	C	C	C	C	C	C	C	C	C	C	C	C	C	C	C
TGME49_chrIa	1800875	G	A	A	A	A	A	A	A	A	A	A	A	A	A	A	A	A	A	A	A	A	A	A	A	A	A	A	A	A	A	A	A	A	A	A	A	A	A	A	A	A	A	A	A	A	A	A	A
TGME49_chrIa	1801082	C	T	T	T	C	C	T	C	C	C	C	T	C	C	T	C	T	T	T	T	T	T	T	C	C	C	T	T	T	T	C	T	T	T	C	T	C	C	C	C	C	T	T	T	C	C	T	C
TGME49_chrIa	1801086	C	C	C	G	C	C	C	C	C	C	C	G	C	C	G	C	G	G	G	G	G	G	G	C	C	C	C	G	C	C	C	G	G	C	C	G	C	C	C	C	C	G	G	G	C	C	G	C
TGME49_chrIa	1801352	G	G	G	G	G	G	G	A	G	G	G	G	G	G	G	G	G	G	G	G	G	G	G	G	G	G	G	G	G	G	G	G	G	G	G	G	G	G	G	G	G	G	G	G	G	G	G	G
TGME49_chrIa	1801965	A	G	G	G	G	G	G	G	G	G	G	G	G	G	G	G	G	G	G	G	G	G	G	G	G	G	G	G	G	G	G	G	G	G	G	G	G	G	G	G	G	G	G	G	G	G	G	G
TGME49_chrIa	1801983	C	C	C	C	T	C	C	C	C	T	T	C	T	C	C	C	C	C	C	C	C	C	C	C	C	C	C	C	C	C	C	C	C	C	T	C	C	C	C	C	C	C	C	C	C	C	C	C
TGME49_chrIa	1802097	A	G	G	G	A	A	G	A	G	A	A	G	A	A	G	A	G	G	G	G	G	G	G	G	A	A	G	G	G	G	A	G	G	G	A	G	A	A	A	A	A	G	G	G	A	A	G	A
TGME49_chrIa	1802098	T	T	T	T	T	T	T	T	T	T	T	T	T	T	T	T	T	T	T	T	T	T	T	T	T	T	T	T	T	T	C	T	T	T	T	T	T	T	T	T	T	T	T	T	T	T	T	T
TGME49_chrIa	1802210	T	T	T	T	T	T	T	T	C	T	T	T	T	T	T	T	T	T	T	T	T	T	T	T	T	T	T	T	T	T	T	T	T	T	T	T	T	T	T	T	T	T	T	T	T	T	T	T
TGME49_chrIa	1802238	C	C	C	C	C	C	C	G	C	C	C	C	C	C	C	C	C	C	C	C	C	C	C	C	C	C	C	C	C	C	C	C	C	C	C	C	C	C	C	C	C	C	C	C	C	C	C	C
TGME49_chrIa	1802241	C	C	C	C	C	C	C	C	C	C	C	C	C	C	C	C	C	C	C	C	C	C	C	C	C	C	C	C	C	C	C	C	C	C	C	C	C	C	C	C	C	C	C	C	C	C	C	C
TGME49_chrIa	1802268	C	C	C	C	C	C	T	C	C	C	C	C	C	C	C	C	C	C	C	C	C	C	C	C	T	C	C	C	C	C	C	C	C	C	C	C	C	C	C	C	C	C	C	C	C	C	C	C
TGME49_chrIa	1802301	C	C	C	C	C	C	C	C	C	C	C	C	C	G	C	C	C	C	C	C	C	C	C	C	C	G	C	C	C	C	G	C	C	C	C	C	C	C	C	C	C	C	C	C	C	C	C	C
TGME49_chrIa	1802343	G	A	A	A	A	A	A	G	A	A	A	A	A	A	A	G	A	A	A	A	A	A	A	A	G	A	A	A	A	A	A	A	A	A	A	A	G	G	G	G	G	A	A	A	G	G	A	G
TGME49_chrIa	1802362	T	A	A	A	T	T	T	T	A	T	T	A	T	T	A	T	A	A	A	A	A	A	A	T	T	T	A	A	A	A	T	A	A	A	T	A	T	T	T	T	T	A	A	A	T	T	A	T
TGME49_chrIa	1802460	G	G	G	G	C	G	G	C	C	C	C	G	C	C	G	C	G	G	G	G	G	G	G	G	C	C	G	G	G	G	C	G	G	G	C	G	C	C	C	C	C	G	G	G	C	C	G	C
TGME49_chrIa	1802490	A	A	A	A	G	A	A	A	A	A	A	A	A	A	A	A	A	A	A	A	A	A	A	A	A	A	A	A	A	A	A	A	A	A	A	A	A	A	A	A	A	A	A	A	A	A	A	A
TGME49_chrIa	1802513	C	C	C	C	C	C	C	C	C	C	C	C	C	C	C	C	C	C	C	C	C	C	C	C	T	C	C	C	C	C	C	C	C	C	C	C	C	C	C	C	C	C	C	C	C	C	C	C
TGME49_chrIa	1802632	T	T	T	T	T	T	T	T	T	G	G	T	G	T	T	T	T	T	T	T	T	T	T	T	T	T	T	T	T	T	T	T	T	T	T	T	T	T	T	T	T	T	T	T	T	T	T	T
TGME49_chrIa	1802642	A	G	G	G	G	G	G	G	G	G	G	G	G	A	G	G	G	G	G	G	G	G	G	G	G	A	G	G	G	G	A	G	G	G	G	G	G	G	G	G	G	G	G	G	G	G	G	G
TGME49_chrIa	1802702	A	A	A	A	G	A	A	A	A	G	G	A	G	A	A	A	A	A	A	A	A	A	A	A	A	A	A	A	A	A	A	A	A	A	G	A	A	A	A	A	A	A	A	A	A	A	A	A
TGME49_chrIa	1802712	T	T	T	T	T	G	T	G	G	T	T	T	T	T	T	T	T	T	T	T	T	T	T	T	T	T	T	T	T	T	T	T	T	T	T	T	T	T	T	T	T	T	T	T	T	T	T	T
TGME49_chrIa	1802848	T	T	T	T	T	T	T	C	T	T	T	T	T	T	T	T	T	T	T	T	T	T	T	T	T	T	T	T	T	T	T	T	T	T	T	T	T	T	T	T	T	T	T	T	T	T	T	T
TGME49_chrIa	1802853	G	G	G	G	G	G	G	G	G	G	G	G	G	G	G	G	G	G	G	G	G	G	G	T	G	G	G	G	G	G	G	G	G	G	G	G	G	G	G	G	G	G	G	G	G	G	G	G
TGME49_chrIa	1802937	A	A	A	A	A	A	G	A	A	A	A	A	A	A	A	A	A	A	A	A	A	A	A	A	A	A	A	A	A	A	A	A	A	A	A	A	A	A	A	A	A	A	A	A	A	A	A	A
TGME49_chrIa	1803270	C	C	C	C	C	C	C	C	C	C	C	C	C	C	C	C	C	C	C	C	C	C	C	C	C	C	C	C	C	C	C	C	C	C	C	C	C	C	C	C	C	C	C	C	C	C	C	C
TGME49_chrIa	1803284	G	G	G	G	G	G	G	G	G	G	G	G	G	G	G	G	G	G	G	G	G	G	G	G	A	G	G	G	G	G	G	G	G	G	G	G	G	G	G	G	G	G	G	G	G	G	G	G
TGME49_chrIa	1803330	G	G	G	G	G	A	G	A	G	G	G	G	G	G	G	G	G	G	G	G	G	G	G	A	G	A	G	G	G	G	A	G	G	G	G	G	G	G	G	G	G	G	G	G	G	G	G	G
TGME49_chrIa	1803333	G	G	G	G	G	G	A	G	A	A	A	G	A	A	G	G	G	G	G	G	G	G	G	G	G	G	G	G	G	G	G	G	G	G	A	G	G	G	G	G	G	G	G	G	G	G	G	G
TGME49_chrIa	1803341	T	T	T	T	T	T	T	T	G	T	T	T	T	T	T	T	T	T	T	T	T	T	T	T	T	T	T	T	T	T	T	T	T	T	T	T	T	T	T	T	T	T	T	T	T	T	T	T
TGME49_chrIa	1803362	A	A	A	A	A	A	A	G	A	A	A	A	A	A	A	A	A	A	A	A	A	A	A	A	A	A	A	A	A	A	A	A	A	A	A	A	A	A	A	A	A	A	A	A	A	A	A	A
TGME49_chrIa	1803429	C	C	C	C	A	C	C	C	A	C	C	C	C	A	C	C	C	C	C	C	C	C	C	C	C	C	C	C	C	C	A	C	C	C	C	C	C	C	C	C	C	C	C	C	C	C	C	C
TGME49_chrIa	1803480	A	A	A	A	A	A	A	A	T	A	A	A	A	A	A	A	A	A	A	A	A	A	A	A	A	A	A	A	A	A	A	A	A	A	A	A	A	A	A	A	A	A	A	A	A	A	A	A
TGME49_chrIa	1803487	G	G	G	G	G	A	G	A	G	G	G	G	G	G	G	A	G	G	G	G	G	G	G	A	A	G	G	G	G	G	G	G	G	G	G	G	A	A	A	A	A	G	G	G	A	A	G	A
TGME49_chrIa	1803498	C	T	T	T	T	T	T	T	T	T	T	T	T	C	T	T	T	T	T	T	T	T	T	T	T	C	T	T	T	T	C	T	T	T	T	T	T	T	T	T	T	T	T	T	T	T	T	T
TGME49_chrIa	1803596	C	A	A	A	A	C	A	A	A	A	A	A	A	A	A	A	A	A	A	A	A	A	A	A	A	C	A	A	A	A	C	A	A	A	A	A	A	A	A	A	A	A	A	A	A	A	A	A
TGME49_chrIa	1803609	G	G	G	G	G	G	G	G	G	G	G	G	G	A	G	G	G	G	G	G	G	G	G	G	G	G	G	G	G	G	G	G	G	G	G	G	G	G	G	G	G	G	G	G	G	G	G	G
TGME49_chrIa	1803610	C	C	C	C	C	C	C	C	T	C	C	C	C	C	C	C	C	C	C	C	C	C	C	C	C	C	C	C	C	C	C	C	C	C	C	C	C	C	C	C	C	C	C	C	C	C	C	C
TGME49_chrIa	1803622	T	T	T	T	C	T	T	C	T	C	C	T	C	C	T	T	T	T	T	T	T	T	T	T	T	T	T	T	T	T	T	T	T	T	T	T	T	T	T	T	T	T	T	T	T	T	T	T
TGME49_chrIa	1803676	G	G	G	G	G	G	G	G	T	G	G	G	G	G	G	G	G	G	G	G	G	G	G	G	G	G	G	G	G	G	G	G	G	G	G	G	G	G	G	G	G	G	G	G	G	G	G	G
TGME49_chrIa	1803696	T	C	C	C	C	C	C	C	C	C	C	C	C	C	C	C	C	C	C	C	C	C	C	C	C	T	C	C	C	C	C	C	C	C	C	C	C	C	C	C	C	C	C	C	C	C	C	C
TGME49_chrIa	1803715	G	G	G	G	G	C	C	G	C	G	G	G	G	G	G	G	G	G	G	G	G	G	G	C	G	G	G	G	G	G	G	G	G	G	G	G	G	G	G	G	G	G	G	G	G	G	G	G
TGME49_chrIa	1803758	G	G	G	G	G	T	G	G	G	G	G	G	G	G	G	G	G	G	G	G	G	G	G	T	G	G	G	G	G	G	G	G	G	G	G	G	G	G	G	G	G	G	G	G	G	G	G	G
TGME49_chrIa	1803820	A	A	A	A	A	A	A	A	A	A	A	A	A	A	A	A	A	A	A	A	A	A	A	G	A	A	A	A	A	A	A	A	A	A	A	A	A	A	A	A	A	A	A	A	A	A	A	A
TGME49_chrIa	1803887	T	G	G	G	G	G	G	G	G	G	G	G	G	G	G	G	G	G	G	G	G	G	G	G	G	G	G	G	G	G	G	G	G	G	G	G	G	G	G	G	G	G	G	G	G	G	G	G
TGME49_chrIa	1803934	G	G	G	G	G	G	G	G	G	G	G	G	G	G	G	G	G	G	G	G	G	G	G	G	G	G	G	G	G	G	A	G	G	G	G	G	G	G	G	G	G	G	G	G	G	G	G	G
TGME49_chrIa	1804066	C	C	C	C	C	C	C	C	C	C	C	C	C	C	C	T	C	C	C	C	C	C	C	T	T	C	C	C	C	C	C	C	C	C	C	C	T	T	T	T	T	C	C	C	T	T	C	T
TGME49_chrIa	1804160	G	G	G	G	G	G	G	G	G	G	G	G	G	G	G	G	G	G	G	G	G	G	G	A	G	G	G	G	G	G	G	G	G	G	G	G	G	G	G	G	G	G	G	G	G	G	G	G
TGME49_chrIa	1804181	T	T	T	T	T	T	T	T	T	T	T	T	T	T	T	T	T	T	T	T	T	T	T	T	T	T	T	T	T	T	T	T	T	T	T	T	T	T	T	T	T	T	T	T	T	T	T	T
TGME49_chrIa	1804216	A	A	A	A	C	A	A	A	C	A	A	A	A	A	A	C	A	A	A	A	A	A	A	A	A	A	A	A	A	A	A	A	A	A	C	A	C	C	C	C	C	A	A	A	C	C	A	C
TGME49_chrIa	1804312	C	T	T	T	C	C	C	C	C	C	C	T	C	C	T	C	T	T	T	T	T	T	T	C	C	C	T	T	T	T	C	T	T	T	C	T	C	C	C	C	C	T	T	T	C	C	T	C
TGME49_chrIa	1804441	G	G	G	G	G	G	G	G	G	T	T	G	T	G	G	G	G	G	G	G	G	G	G	G	G	G	G	G	G	G	G	G	G	G	G	G	G	G	G	G	G	G	G	G	G	G	G	G
TGME49_chrIa	1804513	A	A	A	A	T	A	A	A	A	A	A	A	A	A	A	A	A	A	A	A	A	A	A	A	A	A	A	A	A	A	A	A	A	A	A	A	A	A	A	A	A	A	A	A	A	A	A	A
TGME49_chrIa	1804517	C	C	C	C	C	T	C	C	C	C	C	C	C	C	C	C	C	C	C	C	C	C	C	C	T	C	C	C	C	C	C	C	C	C	T	C	C	C	C	C	C	C	C	C	C	C	C	C
TGME49_chrIa	1804561	C	A	A	A	C	C	C	C	C	C	C	A	C	C	A	C	A	A	A	A	A	A	A	C	C	C	A	A	A	A	C	A	A	A	C	A	C	C	C	C	C	A	A	A	C	C	A	C
TGME49_chrIa	1804584	G	G	G	G	G	G	G	G	G	C	C	G	C	G	G	G	G	G	G	G	G	G	G	G	G	G	G	G	G	G	G	G	G	G	G	G	G	G	G	G	G	G	G	G	G	G	G	G
TGME49_chrIa	1804602	T	T	T	T	T	T	C	T	C	T	T	T	T	T	T	T	T	T	T	T	T	T	T	T	C	T	T	T	T	T	T	T	T	T	T	T	T	T	T	T	T	T	T	T	T	T	T	T
TGME49_chrIa	1805341	T	T	T	T	T	T	T	T	T	T	T	T	T	T	T	T	T	T	T	T	T	T	T	T	T	T	T	T	T	T	T	T	T	T	T	T	T	T	T	T	T	T	T	T	T	T	T	T
TGME49_chrIa	1805574	A	G	G	G	G	G	G	G	G	G	G	G	G	G	G	G	G	G	G	G	G	G	G	G	G	G	G	G	G	G	G	G	G	G	G	G	G	G	G	G	G	G	G	G	G	G	G	G
TGME49_chrIa	1805618	G	G	G	G	G	G	G	G	G	G	G	G	G	G	G	G	G	G	G	G	G	G	G	A	G	G	G	G	G	G	G	G	G	G	G	G	G	G	G	G	G	G	G	G	G	G	G	G
TGME49_chrIa	1805629	T	T	T	T	A	T	A	T	T	T	T	T	T	T	T	A	T	T	T	T	T	T	T	A	A	T	T	T	T	T	T	T	T	T	T	T	A	A	A	A	A	T	T	T	A	A	T	A
TGME49_chrIa	1805873	G	G	G	G	A	G	A	G	A	G	G	G	G	G	G	G	G	G	G	G	G	G	G	G	G	G	G	G	G	G	G	G	G	G	A	G	G	G	G	G	G	G	G	G	G	G	G	G
TGME49_chrIa	1805906	G	G	G	G	G	T	G	G	G	G	G	G	G	G	G	G	G	G	G	G	G	G	G	G	G	G	G	G	G	G	G	G	G	G	G	G	G	G	G	G	G	G	G	G	G	G	G	G
TGME49_chrIa	1806020	G	G	G	G	G	G	G	G	G	G	G	G	G	G	G	G	G	G	G	G	G	G	G	G	G	G	G	G	G	G	G	G	G	G	G	G	G	G	G	A	G	G	G	G	G	G	G	G
TGME49_chrIa	1806055	G	G	G	G	G	G	G	G	G	G	G	G	G	A	G	G	G	G	G	G	G	G	G	G	G	A	G	G	G	G	G	G	G	G	G	G	G	G	G	G	G	G	G	G	G	G	G	G
TGME49_chrIa	1806157	C	C	C	C	C	C	C	C	C	C	C	C	C	C	C	C	C	C	C	C	C	C	C	C	C	C	C	C	C	C	C	C	C	C	A	C	C	C	C	C	C	C	C	C	C	C	C	C
TGME49_chrIa	1806175	C	A	A	A	C	A	C	A	C	A	A	A	A	A	A	C	A	A	A	A	A	A	A	A	C	A	A	A	A	A	A	A	A	A	C	A	C	C	C	C	C	A	A	A	C	C	A	C
TGME49_chrIa	1806243	G	T	T	T	G	G	G	G	G	G	G	T	G	T	T	G	T	T	T	T	T	T	T	T	G	T	T	T	T	T	G	T	T	T	G	T	G	G	G	G	G	T	T	T	G	G	T	G
TGME49_chrIa	1806278	A	C	C	C	A	A	A	A	A	A	A	C	A	A	C	A	C	C	C	C	C	C	C	A	A	A	C	C	C	C	A	C	C	C	A	C	A	A	A	A	A	C	C	C	A	A	C	A
TGME49_chrIa	1806336	A	G	G	G	A	A	A	A	A	A	A	G	A	A	G	A	G	G	G	G	G	G	G	A	A	A	G	G	G	G	A	G	G	G	A	G	A	A	A	A	A	G	G	G	A	A	G	A
TGME49_chrIa	1806353	G	G	G	G	G	G	G	G	G	G	G	G	G	G	G	G	G	G	G	G	G	G	G	G	G	G	G	G	G	G	G	G	G	G	A	G	G	G	G	G	G	G	G	G	G	G	G	G
TGME49_chrIa	1806366	A	A	A	A	T	T	T	T	T	T	T	A	T	A	A	T	A	A	A	A	A	A	A	A	T	A	A	A	A	A	T	A	A	A	T	A	T	T	T	T	T	A	A	A	T	T	A	T
TGME49_chrIa	1806388	C	C	C	C	C	C	C	C	C	C	C	C	C	C	C	C	C	C	C	C	C	C	C	A	C	C	C	C	C	C	C	C	C	C	C	C	C	C	C	C	C	C	C	C	C	C	C	C
TGME49_chrIa	1806399	G	G	G	G	A	A	A	A	A	A	A	G	A	G	G	A	G	G	G	G	G	G	G	G	A	G	G	G	G	G	A	G	G	G	A	G	A	A	A	A	A	G	G	G	A	A	G	A
TGME49_chrIa	1806444	A	T	T	T	T	T	T	T	T	T	T	T	T	T	T	T	T	T	T	T	T	T	T	T	T	T	T	T	T	T	T	T	T	T	T	T	T	T	T	T	T	T	T	T	T	T	T	T
TGME49_chrIa	1806451	G	G	G	G	C	C	C	C	C	C	C	G	C	C	G	C	G	G	G	G	G	G	G	G	C	C	G	G	G	G	C	G	G	G	C	G	C	C	C	C	C	G	G	G	C	C	G	C
TGME49_chrIa	1806482	A	G	G	G	G	G	G	G	G	G	G	G	G	G	G	G	G	G	G	G	G	G	G	G	G	G	G	G	G	G	G	G	G	G	G	G	G	G	G	G	G	G	G	G	G	G	G	G
TGME49_chrIa	1806512	T	T	T	T	T	T	T	T	T	T	T	T	T	C	T	T	T	T	T	T	T	T	T	T	T	C	T	T	T	T	T	T	T	T	T	T	T	T	T	T	T	T	T	T	T	T	T	T
TGME49_chrIa	1806533	T	T	T	T	T	T	T	T	T	T	T	T	T	T	T	T	T	T	T	T	T	T	T	T	T	T	T	T	T	T	T	T	T	T	T	T	T	T	T	T	T	T	T	T	T	T	T	T
TGME49_chrIa	1806559	C	A	A	A	A	A	A	A	A	A	A	A	A	C	A	A	A	A	A	A	A	A	A	C	A	C	A	A	A	A	A	A	A	A	A	A	A	A	A	A	A	A	A	A	A	A	A	A
TGME49_chrIa	1806563	G	G	G	G	G	G	G	G	G	G	G	G	G	G	G	G	G	G	G	G	G	G	G	A	G	G	G	G	G	G	G	G	G	G	G	G	G	G	G	G	G	G	G	G	G	G	G	G
TGME49_chrIa	1806572	G	G	G	G	G	G	G	G	G	G	G	G	G	G	G	G	G	G	G	G	G	G	G	G	G	G	G	G	G	G	G	G	G	G	A	G	G	G	G	G	G	G	G	G	G	G	G	G
TGME49_chrIa	1806585	C	C	C	C	C	A	C	C	C	C	C	C	C	C	C	C	C	C	C	C	C	C	C	C	C	C	C	C	C	C	C	C	C	C	C	C	C	C	C	C	C	C	C	C	C	C	C	C
TGME49_chrIa	1806586	G	G	G	G	G	A	G	G	G	G	G	G	G	G	G	G	G	G	G	G	G	G	G	G	G	G	G	G	G	G	G	G	G	G	G	G	G	G	G	G	G	G	G	G	G	G	G	G
TGME49_chrIa	1806598	T	C	C	C	T	T	T	T	T	T	T	C	T	T	C	T	C	C	C	C	C	C	C	T	T	T	C	C	C	C	T	C	C	C	T	C	T	T	T	T	T	C	C	C	T	T	C	T
TGME49_chrIa	1806602	T	C	C	C	T	T	T	C	C	C	C	C	C	T	C	T	C	C	C	C	C	C	C	T	T	T	C	C	C	C	C	C	C	C	C	C	T	T	T	T	T	C	C	C	T	T	C	T
TGME49_chrIa	1806633	A	A	A	A	A	A	A	A	A	A	A	A	A	A	A	G	A	A	A	A	A	A	A	A	G	A	A	A	A	A	A	A	A	A	A	A	G	G	G	G	G	A	A	A	G	G	A	G
TGME49_chrIa	1806770	G	A	A	A	G	G	G	G	G	G	G	A	G	G	A	G	A	A	A	A	A	A	A	G	G	G	A	A	A	A	G	A	A	A	G	A	G	G	G	G	G	A	A	A	G	G	A	G
TGME49_chrIa	1806772	C	C	C	C	C	C	C	C	C	C	C	C	C	C	C	C	C	C	C	C	C	C	C	A	C	C	C	C	C	C	C	C	C	C	C	C	C	C	C	C	C	C	C	C	C	C	C	C
TGME49_chrIa	1806825	T	A	A	A	A	A	A	A	A	A	A	A	A	A	A	A	A	A	A	A	A	A	A	A	A	A	A	A	A	A	A	A	A	A	A	A	A	A	A	A	A	A	A	A	A	A	A	A
TGME49_chrIa	1806828	A	A	A	A	A	A	A	A	A	A	A	A	A	C	A	A	A	A	A	A	A	A	A	A	A	C	A	A	A	A	A	A	A	A	A	A	A	A	A	A	A	A	A	A	A	A	A	A
TGME49_chrIa	1806841	A	A	A	A	A	A	A	G	A	A	A	A	A	A	A	A	A	A	A	A	A	A	A	A	A	A	A	A	A	A	A	A	A	A	A	A	A	A	A	A	A	A	A	A	A	A	A	A
TGME49_chrIa	1806892	T	T	T	T	T	T	T	T	T	T	T	T	T	T	T	T	T	T	T	T	T	T	T	T	T	T	T	T	T	T	T	T	T	T	T	T	T	T	T	T	T	T	T	T	T	T	T	T
TGME49_chrIa	1806904	G	C	C	C	G	G	G	G	G	G	G	C	G	G	C	G	C	C	C	C	C	C	C	G	G	G	C	C	C	C	G	C	C	C	G	C	G	G	G	G	G	C	C	C	G	G	C	G
TGME49_chrIa	1806925	C	C	C	C	T	T	T	T	T	T	T	C	T	C	C	T	C	C	C	C	C	C	C	C	T	C	C	C	C	C	T	C	C	C	T	C	T	T	T	T	T	C	C	C	T	T	C	T
TGME49_chrIa	1806971	C	C	C	C	C	C	C	C	C	C	C	C	C	T	C	C	C	C	C	C	C	C	C	C	C	T	C	C	C	C	C	C	C	C	C	C	C	C	C	C	C	C	C	C	C	C	C	C
TGME49_chrIa	1806980	C	C	C	C	C	C	G	C	C	C	C	C	C	C	C	C	C	C	C	C	C	C	C	C	C	C	C	C	C	C	C	C	C	C	C	C	C	C	C	C	C	C	C	C	C	C	C	C
TGME49_chrIa	1807054	C	A	A	A	C	C	C	C	C	C	C	A	C	C	A	C	A	A	A	A	A	A	A	C	C	C	A	A	A	A	C	A	A	A	C	A	C	C	C	C	C	A	A	A	C	C	A	C
TGME49_chrIa	1807064	A	A	A	A	A	A	A	A	A	A	A	A	A	G	A	A	A	A	A	A	A	A	A	A	A	G	A	A	A	A	A	A	A	A	A	A	A	A	A	A	A	A	A	A	A	A	A	A
TGME49_chrIa	1807090	G	G	G	G	G	G	G	G	G	G	G	G	G	G	G	T	G	G	G	G	G	G	G	G	T	G	G	G	G	G	G	G	G	G	G	G	T	T	T	T	T	G	G	G	T	T	G	T
TGME49_chrIa	1807105	G	G	G	G	G	G	A	G	G	G	G	G	G	G	G	G	G	G	G	G	G	G	G	G	G	G	G	G	G	G	G	G	G	G	G	G	G	G	G	G	G	G	G	G	G	G	G	G
TGME49_chrIa	1807183	T	T	T	T	T	T	T	T	T	C	C	T	C	T	T	T	T	T	T	T	T	T	T	T	T	T	T	T	T	T	T	T	T	T	T	T	T	T	T	T	T	T	T	T	T	T	T	T
TGME49_chrIa	1807211	C	C	C	C	C	C	C	C	C	C	C	C	C	C	C	C	C	C	C	C	C	C	C	C	C	C	C	C	C	C	T	C	C	C	C	C	C	C	C	C	C	C	C	C	C	C	C	C
TGME49_chrIa	1807274	T	C	C	C	T	T	T	T	T	T	T	C	T	C	C	T	C	C	C	C	C	C	C	C	T	C	C	C	C	C	T	C	C	C	T	C	T	T	T	T	T	C	C	C	T	T	C	T
TGME49_chrIa	1807359	G	G	G	G	A	A	A	A	A	A	A	G	A	G	G	A	G	G	G	G	G	G	G	G	A	G	G	G	G	G	A	G	G	G	A	G	A	A	A	A	A	G	G	G	A	A	G	A
TGME49_chrIa	1807411	C	T	T	T	C	C	C	C	C	C	C	T	C	C	T	C	T	T	T	T	T	T	T	C	C	C	T	T	T	T	C	T	T	T	C	T	C	C	C	C	C	T	T	T	C	C	T	C
TGME49_chrIa	1807412	T	C	C	C	T	T	T	T	T	T	T	C	T	T	C	T	C	C	C	C	C	C	C	T	T	T	C	C	C	C	T	C	C	C	T	C	T	T	T	T	T	C	C	C	T	T	C	T
TGME49_chrIa	1807438	A	A	A	A	C	C	C	C	C	C	C	A	C	A	A	C	A	A	A	A	A	A	A	A	C	A	A	A	A	A	C	A	A	A	C	A	C	C	C	C	C	A	A	A	C	C	A	C
TGME49_chrIa	1807503	A	T	T	T	A	A	A	A	A	A	A	T	A	A	T	A	T	T	T	T	T	T	T	A	A	A	T	T	T	T	A	T	T	T	A	T	A	A	A	A	A	T	T	T	A	A	T	A
TGME49_chrIa	1807511	T	T	T	T	A	A	A	A	A	A	A	T	A	A	T	A	T	T	T	T	T	T	T	A	A	A	T	T	T	T	A	T	T	T	A	T	A	A	A	A	A	T	T	T	A	A	T	A
TGME49_chrIa	1807558	T	T	T	T	T	T	T	T	T	T	T	T	T	T	T	T	T	T	T	T	T	T	T	C	T	T	T	T	T	T	T	T	T	T	T	T	T	T	T	T	T	T	T	T	T	T	T	T
TGME49_chrIa	1807681	C	C	C	C	T	T	T	T	T	T	T	C	T	C	C	C	C	C	C	C	C	C	C	C	C	C	C	C	C	C	C	C	C	C	T	C	C	C	C	C	C	C	C	C	C	C	C	C
TGME49_chrIa	1808403	T	T	T	T	C	C	C	C	C	C	C	T	C	C	T	C	T	T	T	T	T	T	T	T	C	C	T	T	T	T	C	T	T	T	C	T	C	C	C	C	C	T	T	T	C	C	T	C
TGME49_chrIa	1808471	A	A	A	A	A	A	A	G	G	A	A	A	A	A	A	A	A	A	A	A	A	A	A	A	A	A	A	A	A	A	A	A	A	A	A	A	A	A	A	A	A	A	A	A	A	A	A	A
TGME49_chrIa	1808536	G	G	G	G	G	G	G	G	G	G	G	G	G	A	G	G	G	G	G	G	G	G	G	G	G	A	G	G	G	G	G	G	G	G	G	G	G	G	G	G	G	G	G	G	G	G	G	G
TGME49_chrIa	1808572	A	A	A	A	A	A	A	A	A	A	A	A	A	A	A	A	A	A	A	A	A	A	A	A	A	A	A	A	A	A	A	A	A	A	C	A	A	A	A	A	A	A	A	A	A	A	A	A
TGME49_chrIa	1808684	G	G	G	G	G	G	G	G	G	G	G	G	G	A	G	G	G	G	G	G	G	G	G	G	G	A	G	G	G	G	G	G	G	G	G	G	G	G	G	G	G	G	G	G	G	G	G	G
TGME49_chrIa	1808703	T	T	T	T	T	T	C	T	T	T	T	T	T	T	T	T	T	T	T	T	T	T	T	T	T	T	T	T	T	T	T	T	T	T	T	T	T	T	T	T	T	T	T	T	T	T	T	T
TGME49_chrIa	1809048	A	A	A	A	A	A	A	A	A	A	A	A	A	G	A	A	A	A	A	A	A	A	A	A	A	G	A	A	A	A	A	A	A	A	A	A	A	A	A	A	A	A	A	A	A	A	A	A
TGME49_chrIa	1809118	A	G	G	G	G	G	G	G	G	G	G	G	G	G	G	G	G	G	G	G	G	G	G	G	G	G	G	G	G	G	G	G	G	G	G	G	G	G	G	G	G	G	G	G	G	G	G	G
TGME49_chrIa	1809146	G	G	G	G	C	C	C	C	C	C	C	G	C	G	G	C	G	G	G	G	G	G	G	C	C	G	G	G	G	G	C	G	G	G	C	G	C	C	C	C	C	G	G	G	C	C	G	C
TGME49_chrIa	1809151	T	T	T	T	G	G	G	G	G	G	G	T	G	T	T	G	T	T	T	T	T	T	T	G	G	T	T	T	T	T	G	T	T	T	G	T	G	G	G	G	G	T	T	T	G	G	T	G
TGME49_chrIa	1809460	T	T	T	T	T	T	T	T	T	T	T	T	T	T	T	T	T	T	T	T	T	T	T	T	T	T	T	T	T	T	T	T	T	T	T	T	T	T	T	T	T	T	T	T	T	T	T	T
TGME49_chrIa	1809739	C	C	C	C	A	A	A	A	A	A	A	C	A	C	C	A	C	C	C	C	C	C	C	A	A	C	C	C	C	C	A	C	C	C	A	C	A	A	A	A	A	C	C	C	A	A	C	A
TGME49_chrIa	1809751	C	C	C	C	A	A	A	A	A	A	A	C	A	A	C	A	C	C	C	C	C	C	C	A	A	A	C	C	C	C	A	C	C	C	A	C	A	A	A	A	A	C	C	C	A	A	C	A
TGME49_chrIa	1810799	T	T	T	T	T	T	T	T	T	T	T	T	T	T	T	T	T	T	T	T	T	T	T	T	T	T	T	T	T	T	T	T	T	T	T	T	T	T	T	T	T	T	T	T	T	T	T	T
TGME49_chrIa	1810820	A	A	A	A	A	A	A	A	A	A	A	A	A	A	A	G	A	A	A	A	A	A	A	A	A	A	A	A	A	A	A	A	A	A	A	A	G	G	G	G	G	A	A	A	G	G	A	G
TGME49_chrIa	1810831	G	G	G	G	G	G	G	G	G	A	A	G	A	G	G	G	G	G	G	G	G	G	G	G	G	G	G	G	G	G	G	G	G	G	G	G	G	G	G	G	G	G	G	G	G	G	G	G
TGME49_chrIa	1811345	A	A	A	A	G	G	G	G	G	G	G	A	G	G	A	G	A	A	A	A	A	A	A	G	G	G	A	A	A	A	G	A	A	A	G	A	G	G	G	G	G	A	A	A	G	G	A	G
TGME49_chrIa	1811410	A	A	A	A	A	A	A	A	A	A	A	A	A	A	A	A	A	A	A	A	A	A	A	A	A	G	A	A	A	A	A	A	A	A	A	A	A	A	A	A	A	A	A	A	A	A	A	A
TGME49_chrIa	1811647	C	C	C	C	A	A	A	A	A	A	A	C	A	A	C	A	C	C	C	C	C	C	C	A	A	A	C	C	C	C	A	C	C	C	A	C	A	A	A	A	A	C	C	C	A	A	C	A
TGME49_chrIa	1811663	A	A	A	A	A	A	A	A	A	A	A	A	A	G	A	A	A	A	A	A	A	A	A	A	A	G	A	A	A	A	A	A	A	A	A	A	A	A	A	A	A	A	A	A	A	A	A	A
TGME49_chrIa	1811667	A	A	A	A	C	C	C	C	C	C	C	A	C	C	A	C	A	A	A	A	A	A	A	C	C	C	A	A	A	A	C	A	A	A	C	A	C	C	C	C	C	A	A	A	C	C	A	C
TGME49_chrIa	1811682	A	A	A	A	G	G	G	G	G	G	G	A	G	G	A	G	A	A	A	A	A	A	A	G	G	G	A	A	A	A	G	A	A	A	G	A	G	G	G	G	G	A	A	A	G	G	A	G
TGME49_chrIa	1811820	C	C	C	C	C	C	C	C	C	C	C	C	C	C	C	C	C	C	C	C	C	C	C	C	C	C	C	C	C	C	C	C	C	C	C	C	C	C	C	C	C	C	C	C	C	C	C	C
TGME49_chrIa	1812011	T	T	T	T	G	G	G	G	G	T	T	T	T	G	T	G	T	T	T	T	T	T	T	G	G	G	T	T	T	T	G	T	T	T	G	T	G	G	G	G	G	T	T	T	G	G	T	G
TGME49_chrIa	1812039	A	A	A	A	A	A	A	A	A	A	A	A	A	A	A	A	A	A	A	A	A	A	A	A	A	A	A	A	A	A	A	A	A	A	A	A	A	A	A	A	A	A	A	A	A	A	A	A
TGME49_chrIa	1812069	C	C	C	C	C	C	C	G	C	C	C	C	C	C	C	C	C	C	C	C	C	C	C	C	C	C	C	C	C	C	C	C	C	C	C	C	C	C	C	C	C	C	C	C	C	C	C	C
TGME49_chrIa	1812180	A	A	A	A	A	A	A	A	A	A	A	A	A	A	A	A	A	A	A	A	A	A	A	T	A	A	A	A	A	A	A	A	A	A	A	A	A	A	A	A	A	A	A	A	A	A	A	A
TGME49_chrIa	1812787	A	C	C	C	A	A	A	A	A	C	C	C	C	C	C	A	C	C	C	C	C	C	C	A	A	C	C	C	C	C	A	C	C	C	A	C	A	A	A	A	A	C	C	C	A	A	C	A
TGME49_chrIa	1812797	A	C	C	C	A	A	A	A	A	C	C	C	C	C	C	A	C	C	C	C	C	C	C	A	A	C	C	C	C	C	A	C	C	C	A	C	A	A	A	A	A	C	C	C	A	A	C	A
TGME49_chrIa	1812836	T	T	T	T	T	T	T	T	T	T	T	T	T	A	T	T	T	T	T	T	T	T	T	T	T	A	T	T	T	T	T	T	T	T	T	T	T	T	T	T	T	T	T	T	T	T	T	T
TGME49_chrIa	1812952	G	T	T	T	G	G	G	G	G	T	T	T	T	T	T	G	T	T	T	T	T	T	T	G	G	T	T	T	T	T	G	T	T	T	G	T	G	G	G	G	G	T	T	T	G	G	T	G
TGME49_chrIa	1813295	A	A	A	A	A	A	G	A	A	A	A	A	A	A	A	A	A	A	A	A	A	A	A	A	A	A	A	A	A	A	A	A	A	A	A	A	A	A	A	A	A	A	A	A	A	A	A	A
TGME49_chrIa	1813323	C	G	G	G	G	G	G	G	G	G	G	G	G	G	G	G	G	G	G	G	G	G	G	G	G	G	G	G	G	G	G	G	G	G	G	G	G	G	G	G	G	G	G	G	G	G	G	G
TGME49_chrIa	1813336	G	G	G	G	G	A	G	G	G	G	G	G	G	G	G	G	G	G	G	G	G	G	G	G	G	G	G	G	G	G	G	G	G	G	G	G	G	G	G	G	G	G	G	G	G	G	G	G
TGME49_chrIa	1813362	G	G	G	G	G	G	G	G	G	G	G	G	G	G	G	G	G	G	G	G	G	G	G	G	G	G	G	G	G	G	G	G	G	G	C	G	G	G	G	G	G	G	G	G	G	G	G	G
TGME49_chrIa	1813403	T	C	C	C	C	C	C	C	C	C	C	C	C	C	C	C	C	C	C	C	C	C	C	C	C	C	C	C	C	C	C	C	C	C	C	C	C	C	C	C	C	C	C	C	C	C	C	C
TGME49_chrIa	1813651	C	C	C	C	C	C	C	C	C	C	C	C	C	T	C	C	C	C	C	C	C	C	C	C	C	T	C	C	C	C	T	C	C	C	C	C	C	C	C	C	C	C	C	C	C	C	C	C
TGME49_chrIa	1813907	G	G	G	G	G	G	G	T	G	G	G	G	G	G	G	T	G	G	G	G	G	G	G	G	G	G	G	G	G	G	G	G	G	G	G	G	T	T	T	T	T	G	G	G	T	T	G	T
TGME49_chrIa	1814541	C	C	C	C	C	C	C	C	C	C	C	C	C	C	C	C	C	C	C	C	C	C	C	A	C	C	C	C	C	C	C	C	C	C	A	C	C	C	C	C	C	C	C	C	C	C	C	C
TGME49_chrIa	1814553	T	T	T	T	T	T	T	T	T	T	T	T	T	T	T	T	T	T	T	T	T	T	T	C	T	T	T	T	T	T	T	T	T	T	C	T	T	T	T	T	T	T	T	T	T	T	T	T
TGME49_chrIa	1814613	C	C	C	C	C	C	C	C	C	A	A	C	A	C	C	C	C	C	C	C	C	C	C	C	C	C	C	C	C	C	C	C	C	C	C	C	C	C	C	C	C	C	C	C	C	C	C	C
TGME49_chrIa	1814624	G	A	A	A	G	A	A	A	A	G	G	A	G	G	A	A	A	A	A	A	A	A	A	G	A	G	A	A	A	A	G	A	A	A	G	A	A	A	A	A	A	A	A	A	A	A	A	A
TGME49_chrIa	1815148	A	A	A	A	A	A	A	A	A	A	A	A	A	A	A	A	A	A	A	A	A	A	A	A	A	A	A	A	A	A	A	A	A	A	A	A	A	A	A	A	A	A	A	A	A	A	A	A
TGME49_chrIa	1815171	C	C	C	C	C	C	C	C	C	G	G	C	G	C	C	C	C	C	C	C	C	C	C	C	C	C	C	C	C	C	C	C	C	C	C	C	C	C	C	C	C	C	C	C	C	C	C	C
TGME49_chrIa	1815178	G	G	G	G	G	G	G	G	G	G	G	G	G	T	G	G	G	G	G	G	G	G	G	G	G	G	G	G	G	G	T	G	G	G	G	G	G	G	G	G	G	G	G	G	G	G	G	G
TGME49_chrIa	1815208	G	G	G	G	G	G	G	G	G	G	G	G	G	T	G	G	G	G	G	G	G	G	G	G	G	T	G	G	G	G	T	G	G	G	G	G	G	G	G	G	G	G	G	G	G	G	G	G
TGME49_chrIa	1815325	G	G	G	G	G	A	G	G	G	G	G	G	G	G	G	G	G	G	G	G	G	G	G	G	G	G	G	G	G	G	G	G	G	G	G	G	G	G	G	G	G	G	G	G	G	G	G	G
TGME49_chrIa	1815503	A	A	A	A	A	A	A	A	A	C	A	A	A	A	A	A	A	A	A	A	A	A	A	A	A	A	A	A	A	A	A	A	A	A	A	A	A	A	A	A	A	A	A	A	A	A	A	A
TGME49_chrIa	1815529	C	C	C	C	C	C	C	C	C	C	C	C	C	T	C	C	C	C	C	C	C	C	C	C	C	C	C	C	C	C	T	C	C	C	C	C	C	C	C	C	C	C	C	C	C	C	C	C
TGME49_chrIa	1815530	A	C	C	C	A	A	A	A	A	C	C	C	C	A	C	A	C	C	C	C	C	C	C	C	A	C	C	C	C	C	A	C	C	C	A	C	A	A	A	A	A	C	C	C	A	A	C	A
TGME49_chrIa	1815645	G	T	T	T	G	G	G	G	G	T	T	T	T	G	T	G	T	T	T	T	T	T	T	T	G	T	T	T	T	T	G	T	T	T	G	T	G	G	G	G	G	T	T	T	G	G	T	G
TGME49_chrIa	1815748	G	A	A	A	A	A	A	A	A	A	A	A	A	A	A	A	A	A	A	A	A	A	A	A	A	A	A	A	A	A	A	A	A	A	A	A	A	A	A	A	A	A	A	A	A	A	A	A
TGME49_chrIa	1815751	T	T	T	T	T	T	T	T	T	T	T	T	T	T	T	T	T	T	T	T	T	T	T	T	T	T	T	T	T	T	C	T	T	T	T	T	T	T	T	T	T	T	T	T	T	T	T	T
TGME49_chrIa	1815752	C	C	C	C	C	C	C	C	C	C	C	C	C	T	C	C	C	C	C	C	C	C	C	C	C	C	C	C	C	C	T	C	C	C	C	C	C	C	C	C	C	C	C	C	C	C	C	C
TGME49_chrIa	1816267	T	T	T	T	T	T	T	T	T	C	C	T	C	T	T	T	T	T	T	T	T	T	T	T	T	T	T	T	T	T	T	T	T	T	T	T	T	T	T	T	T	T	T	T	T	T	T	T
TGME49_chrIa	1816270	A	A	A	A	A	A	A	A	A	A	A	A	A	A	A	A	A	A	A	A	A	A	A	A	A	A	A	A	A	A	A	A	A	A	A	A	A	A	A	A	A	A	A	A	A	A	A	A
TGME49_chrIa	1816402	A	A	A	A	A	A	A	A	A	A	A	A	A	A	A	A	A	A	A	A	A	A	A	T	A	A	A	A	A	A	A	A	A	A	A	A	A	A	A	A	A	A	A	A	A	A	A	A
TGME49_chrIa	1816422	C	C	C	C	G	C	C	C	C	C	C	C	C	C	C	C	C	C	C	C	C	C	C	C	C	C	C	C	C	C	C	C	C	C	C	C	C	C	C	C	C	C	C	C	C	C	C	C
TGME49_chrIa	1816464	C	C	C	C	T	C	C	C	C	C	C	C	C	C	C	C	C	C	C	C	C	C	C	C	C	C	C	C	C	C	C	C	C	C	C	C	C	C	C	C	C	C	C	C	C	C	C	C
TGME49_chrIa	1816859	C	C	C	C	C	C	T	C	C	C	C	C	C	C	C	C	C	C	C	C	C	C	C	C	C	C	C	C	C	C	C	C	C	C	C	C	C	C	C	C	C	C	C	C	C	C	C	C
TGME49_chrIa	1816979	T	T	T	T	T	T	T	T	T	T	T	T	T	T	T	T	T	T	T	T	T	T	T	T	T	T	T	T	T	T	T	T	T	T	T	T	T	T	T	T	T	T	T	T	T	T	T	T
TGME49_chrIa	1817409	A	A	A	A	C	A	A	A	A	A	A	A	A	A	A	A	A	A	A	A	A	A	A	A	A	A	A	A	A	A	A	A	A	A	A	A	A	A	A	A	A	A	A	A	A	A	A	A
TGME49_chrIa	1817413	G	G	G	G	G	G	G	C	G	G	G	G	G	G	G	G	G	G	G	G	G	G	G	G	G	G	G	G	G	G	G	G	G	G	G	G	G	G	G	G	G	G	G	G	G	G	G	G
TGME49_chrIa	1817440	A	A	A	A	A	A	A	A	A	A	A	A	A	A	A	G	A	A	A	A	A	A	A	A	A	A	A	A	A	A	A	A	A	A	A	A	G	G	G	G	G	A	A	A	G	G	A	G
TGME49_chrIa	1817455	C	C	C	C	C	C	C	C	C	C	C	C	C	C	C	C	C	C	C	C	C	C	C	C	C	C	C	C	C	C	T	C	C	C	C	C	C	C	C	C	C	C	C	C	C	C	C	C
TGME49_chrIa	1817466	A	A	A	A	A	A	A	A	A	A	A	A	A	C	A	A	A	A	A	A	A	A	A	A	C	C	A	A	A	A	A	A	A	A	A	A	A	A	A	A	A	A	A	A	A	A	A	A
TGME49_chrIa	1817495	T	T	T	T	T	A	A	T	T	T	T	T	T	T	T	T	T	T	T	T	T	T	T	T	T	T	T	T	T	T	T	T	T	T	T	T	T	T	T	T	T	T	T	T	T	T	T	T
TGME49_chrIa	1817525	T	T	T	T	T	T	T	T	C	T	T	T	T	T	T	T	T	T	T	T	T	T	T	T	C	T	T	T	T	T	T	T	T	T	T	T	T	T	T	T	T	T	T	T	T	T	T	T
TGME49_chrIa	1817571	C	C	C	C	C	T	C	T	C	C	C	C	C	C	C	C	C	C	C	C	C	C	C	C	C	C	C	C	C	C	C	C	C	C	T	C	C	C	C	C	C	C	C	C	C	C	C	C
TGME49_chrIa	1817572	C	C	C	C	C	T	C	T	C	C	C	C	C	C	C	C	C	C	C	C	C	C	C	C	C	C	C	C	C	C	C	C	C	C	T	C	C	C	C	C	C	C	C	C	C	C	C	C
TGME49_chrIa	1817574	G	G	G	G	G	C	G	C	G	G	G	G	G	G	G	G	G	G	G	G	G	G	G	G	G	G	G	G	G	G	G	G	G	G	C	G	G	G	G	G	G	G	G	G	G	G	G	G
TGME49_chrIa	1817579	T	C	C	C	T	T	T	T	T	T	T	C	T	T	C	T	C	C	C	C	C	C	C	T	T	T	C	C	C	C	T	C	C	C	T	C	T	T	T	T	T	C	C	C	T	T	C	T
TGME49_chrIa	1817588	A	A	A	A	A	A	A	A	A	A	A	A	A	A	A	A	A	A	A	A	A	A	A	A	A	A	A	A	A	A	A	A	A	A	A	A	A	A	A	A	A	A	A	A	A	A	A	A
TGME49_chrIa	1817660	T	T	T	T	T	A	A	A	A	A	A	T	A	T	T	A	T	T	T	T	T	T	T	T	A	T	T	T	T	T	T	T	T	T	T	T	A	A	A	A	A	T	T	T	A	A	T	A
TGME49_chrIa	1817703	C	C	C	C	C	C	C	C	C	C	C	C	C	C	C	C	C	C	C	C	C	C	C	C	C	C	C	C	C	C	C	C	C	C	C	C	C	C	C	C	C	C	C	C	C	C	C	C
TGME49_chrIa	1817704	A	G	G	G	A	A	A	A	A	A	A	G	A	A	G	A	G	G	G	G	G	G	G	A	A	A	G	G	G	G	A	G	G	G	A	G	A	A	A	A	A	G	G	G	A	A	G	A
TGME49_chrIa	1817710	G	G	G	G	G	G	G	G	G	G	G	G	G	A	G	G	G	G	G	G	G	G	G	G	G	A	G	G	G	G	G	G	G	G	G	G	G	G	G	G	G	G	G	G	G	G	G	G
TGME49_chrIa	1817722	C	C	C	C	C	C	C	C	C	C	C	C	C	C	C	C	C	C	C	C	C	C	C	C	C	C	C	C	C	C	T	C	C	C	C	C	C	C	C	C	C	C	C	C	C	C	C	C
TGME49_chrIa	1817724	A	A	A	A	A	A	A	A	A	C	C	A	C	A	A	A	A	A	A	A	A	A	A	A	A	A	A	A	A	A	A	A	A	A	A	A	A	A	A	A	A	A	A	A	A	A	A	A
TGME49_chrIa	1818203	T	T	T	T	T	T	T	T	T	T	T	T	T	T	T	T	T	T	T	T	T	T	T	T	T	T	T	T	T	T	T	T	T	T	T	T	T	T	T	T	T	T	T	T	T	T	T	T
TGME49_chrIa	1818238	C	C	C	C	G	C	C	G	C	C	C	C	C	C	C	C	C	C	C	C	C	C	C	C	C	C	C	C	C	C	C	C	C	C	C	C	C	C	C	C	C	C	C	C	C	C	C	C
TGME49_chrIa	1818427	C	C	C	C	C	C	C	C	C	C	C	C	C	C	C	C	C	C	C	C	C	C	C	C	C	C	C	C	C	C	T	C	C	C	C	C	C	C	C	C	C	C	C	C	C	C	C	C
TGME49_chrIa	1818715	A	A	A	A	A	A	A	A	A	A	A	A	A	A	A	A	A	A	A	A	A	A	A	A	A	A	A	A	A	A	G	A	A	A	A	A	A	A	A	A	A	A	A	A	A	A	A	A
TGME49_chrIa	1818732	C	C	C	C	C	T	C	C	C	C	C	C	C	C	C	C	C	C	C	C	C	C	C	C	C	C	C	C	C	C	C	C	C	C	C	C	C	C	C	C	C	C	C	C	C	C	C	C
TGME49_chrIa	1818793	G	G	G	G	G	G	A	G	G	G	G	G	G	G	G	G	G	G	G	G	G	G	G	G	G	G	G	G	G	G	A	G	G	G	G	G	G	G	G	G	G	G	G	G	G	G	G	G
TGME49_chrIa	1818801	T	T	T	T	T	T	T	T	T	T	T	T	T	T	T	T	T	T	T	T	T	T	T	T	T	T	T	T	T	T	C	T	T	T	T	T	T	T	T	T	T	T	T	T	T	T	T	T
TGME49_chrIa	1818817	C	C	C	C	C	C	T	C	C	C	C	C	C	C	C	T	C	C	C	C	C	C	C	C	C	C	C	C	C	C	T	C	C	C	T	C	T	T	T	T	T	C	C	C	T	T	C	T
TGME49_chrIa	1818824	A	A	A	A	A	A	A	A	A	A	A	A	A	A	A	T	A	A	A	A	A	A	A	A	A	A	A	A	A	A	A	A	A	A	A	A	T	T	T	T	T	A	A	A	T	T	A	T
TGME49_chrIa	1818851	T	T	T	T	T	T	T	T	T	T	T	T	T	T	T	T	T	T	T	T	T	T	T	T	T	T	T	T	T	T	T	T	T	T	T	T	T	T	T	T	T	T	T	T	T	T	T	T
TGME49_chrIa	1818875	C	C	C	C	C	C	C	C	C	C	C	C	C	T	C	C	C	C	C	C	C	C	C	C	C	T	C	C	C	C	C	C	C	C	C	C	C	C	C	C	C	C	C	C	C	C	C	C
TGME49_chrIa	1818876	C	C	C	C	C	C	C	C	C	C	C	C	C	C	C	T	C	C	C	C	C	C	C	C	C	C	C	C	C	C	C	C	C	C	T	C	T	T	T	T	T	C	C	C	T	T	C	T
TGME49_chrIa	1818920	G	G	G	G	G	G	G	G	G	G	G	G	G	G	G	G	G	G	G	G	G	G	G	G	G	G	G	G	G	G	G	G	G	G	G	G	G	G	G	G	G	G	G	G	G	G	G	G
TGME49_chrIa	1818985	G	G	G	G	G	G	G	G	G	G	G	G	G	G	G	G	G	G	G	G	G	G	G	G	A	G	G	G	G	G	G	G	G	G	G	G	G	G	G	G	G	G	G	G	G	G	G	G
TGME49_chrIa	1818992	G	T	T	T	T	G	T	T	T	T	T	T	T	T	T	T	T	T	T	T	T	T	T	G	G	T	T	T	T	T	T	T	T	T	T	T	T	T	T	T	T	T	T	T	T	T	T	T
TGME49_chrIa	1819032	T	T	T	T	T	T	T	T	T	T	T	T	T	T	T	T	T	T	T	T	T	T	T	C	T	T	T	T	T	T	T	T	T	T	T	T	T	T	T	T	T	T	T	T	T	T	T	T
TGME49_chrIa	1819093	C	C	C	C	T	C	C	T	C	C	C	C	C	C	C	C	C	C	C	C	C	C	C	C	C	C	C	C	C	C	C	C	C	C	C	C	C	C	C	C	C	C	C	C	C	C	C	C
TGME49_chrIa	1819130	C	C	C	C	C	C	C	C	C	C	C	C	C	C	C	T	C	C	C	C	C	C	C	C	C	C	C	C	C	C	C	C	C	C	T	C	T	T	T	T	T	C	C	C	T	T	C	T
TGME49_chrIa	1819190	C	C	C	C	C	C	T	C	C	C	C	C	C	C	C	C	C	C	C	C	C	C	C	T	C	C	C	C	C	C	T	C	C	C	C	C	C	C	C	C	C	C	C	C	C	C	C	C
TGME49_chrIa	1819349	C	C	C	C	C	C	C	C	C	C	C	C	C	C	C	C	C	C	C	C	C	C	C	T	C	C	C	C	C	C	C	C	C	C	C	C	C	C	C	C	C	C	C	C	C	C	C	C
TGME49_chrIa	1819376	G	G	G	G	G	G	G	G	G	G	G	G	G	G	G	G	G	G	G	G	G	G	G	G	G	G	G	G	G	G	G	G	G	G	G	G	G	G	G	G	G	G	G	G	G	G	G	G
TGME49_chrIa	1819600	C	C	C	C	C	C	C	C	C	C	C	C	C	C	C	C	C	C	C	C	C	C	C	C	C	C	C	C	C	C	C	C	C	C	T	C	C	C	C	C	C	C	C	C	C	C	C	C
TGME49_chrIa	1819603	C	C	C	C	C	C	C	C	C	C	C	C	C	C	C	C	C	C	C	C	C	C	C	C	C	C	C	C	C	C	C	C	C	C	C	C	C	C	C	C	C	C	C	C	C	C	C	C
[truncated: 491,985 more rows]
[truncated: 14 more columns]
