# Supplementary material for: Local admixture of amplified and diversified secreted pathogenesis determinants shapes mosaic Toxoplasma gondii genomes
Source: Nat Commun. 2016 Jan 7;7:10147. doi: 10.1038/ncomms10147 (PMC4729833; doi:10.1038/ncomms10147)
Supplement: Supplementary Data 11 — Summary of SPDs in conserved regions [file ncomms10147-s12.xlsx]

## Sheet: All data by Clades
Data File 11 Summary of SPDs in conserved regions
Chr	Pos	All Clades	Clade A	Clade B	Clade C	Clade D	Clade E	Clade F		GRA	MIC	ROP	SRS	TgFam
Ia	10000	.	.	0	0	0	.	.		0	0	0	0	0			Low SNP region shared by two or more Clades
Ia	20000	.	.	0	0	0	.	.		0	0	0	0	1			Low SNP region in only one Clade
Ia	30000	.	.	0	0	0	.	.		0	0	0	0	0			SPD in low SNP region
Ia	40000	.	.	0	0	0	.	.		0	0	0	0	0		.	10kb block with high SNP
Ia	50000	.	.	0	0	1	.	.		0	0	0	0	0		0-3	Number of SNPs in low SNP 10kb window
Ia	60000	.	.	0	0	0	.	.		0	0	0	0	0
Ia	70000	.	.	0	0	0	.	.		0	0	0	0	0
Ia	80000	.	.	0	0	0	.	.		0	0	0	0	0
Ia	90000	.	.	0	0	1	.	.		0	0	0	0	0
Ia	100000	.	.	0	0	1	.	.		0	0	0	0	0
Ia	110000	.	.	0	0	1	.	.		0	0	0	0	0
Ia	120000	.	.	0	0	1	.	.		0	0	0	0	0
Ia	130000	.	.	0	0	0	.	.		0	0	0	0	0
Ia	140000	.	.	0	0	1	.	.		0	0	0	0	0
Ia	150000	.	.	0	0	0	.	.		0	0	0	0	0
Ia	160000	.	.	0	0	2	.	.		0	0	0	0	0
Ia	170000	.	.	0	0	1	.	.		0	0	0	0	0
Ia	180000	.	.	0	0	0	.	.		0	0	0	0	0
Ia	190000	.	.	0	0	1	.	.		0	0	0	0	0
Ia	200000	.	.	0	1	2	.	.		0	0	0	0	0
Ia	210000	.	.	0	0	0	.	.		0	0	0	0	0
Ia	220000	.	.	0	0	0	.	.		0	0	0	0	0
Ia	230000	.	.	0	0	1	.	.		0	0	0	0	0
Ia	240000	.	.	0	0	1	.	.		0	0	0	0	0
Ia	250000	.	.	0	0	1	.	.		0	0	0	0	0
Ia	260000	.	.	0	0	0	.	.		0	0	0	0	0
Ia	270000	.	.	0	0	1	.	.		0	0	0	0	0
Ia	280000	.	.	0	0	0	.	.		0	0	0	0	0
Ia	290000	.	.	0	0	1	0	.		0	0	0	0	0
Ia	300000	.	.	0	0	0	2	.		0	0	0	0	0
Ia	310000	.	.	0	0	0	0	.		0	0	0	0	0
Ia	320000	.	.	0	0	0	0	.		0	0	0	0	0
Ia	330000	.	.	0	0	0	1	.		0	0	0	0	0
Ia	340000	.	.	0	0	0	0	.		0	0	0	0	0
Ia	350000	.	.	0	0	0	0	.		0	0	0	0	0
Ia	360000	.	.	0	0	0	1	.		0	0	0	0	0
Ia	370000	.	.	0	0	1	1	.		0	0	0	0	0
Ia	380000	.	.	0	0	0	3	.		0	0	0	0	0
Ia	390000	.	.	0	0	1	1	.		0	0	0	0	0
Ia	400000	.	.	0	0	2	1	.		0	0	0	0	0
Ia	410000	.	.	0	0	0	2	.		0	0	0	0	0
Ia	420000	.	.	0	0	0	2	.		0	0	0	0	0
Ia	430000	.	.	0	0	0	0	.		0	0	0	0	0
Ia	440000	.	.	0	0	0	0	.		0	0	0	0	0
Ia	450000	.	.	0	0	0	0	.		0	0	0	0	0
Ia	460000	.	.	0	0	0	0	.		0	0	0	0	0
Ia	470000	.	.	0	0	0	0	.		0	0	0	0	0
Ia	480000	.	.	0	0	1	1	.		0	0	0	0	0
Ia	490000	.	.	0	3	.	.	.		0	0	0	0	0
Ia	500000	.	.	0	0	1	0	.		0	0	0	0	0
Ia	510000	.	.	0	0	1	0	.		0	0	0	0	0
Ia	520000	.	.	0	0	0	0	.		0	0	0	0	0
Ia	530000	.	.	0	0	0	0	.		0	0	0	0	0
Ia	540000	.	.	0	0	0	1	.		0	0	0	0	0
Ia	550000	.	.	0	0	1	0	.		0	1	0	0	0
Ia	560000	.	.	0	0	1	1	.		0	0	0	0	0
Ia	570000	.	.	0	0	0	0	.		0	0	0	0	0
Ia	580000	.	.	0	0	0	0	.		0	0	0	0	0
Ia	590000	.	.	0	0	1	3	.		0	0	0	0	0
Ia	600000	.	.	0	0	0	0	.		0	0	0	0	0
Ia	610000	.	.	0	0	1	0	.		0	0	0	0	0
Ia	620000	.	.	0	0	1	0	.		0	0	0	0	0
Ia	630000	.	.	0	0	0	1	.		0	0	0	0	0
Ia	640000	.	.	0	0	1	2	.		0	1	0	0	0
Ia	650000	.	.	0	0	0	.	.		0	0	0	0	0
Ia	660000	.	.	0	0	0	.	.		0	0	0	0	0
Ia	670000	.	.	0	1	2	1	.		0	0	0	0	0
Ia	680000	.	.	0	0	1	2	.		0	0	0	0	0
Ia	690000	.	.	0	0	0	0	.		0	0	0	0	0
Ia	700000	.	.	0	0	1	1	.		0	0	0	0	0
Ia	710000	.	.	0	0	1	0	.		0	0	0	0	0
Ia	720000	.	.	0	1	1	0	.		0	0	0	0	0
Ia	730000	.	.	0	0	0	0	.		0	0	0	0	0
Ia	740000	.	.	0	1	1	0	.		0	0	0	0	0
Ia	750000	.	.	0	0	1	0	.		0	0	0	0	0
Ia	760000	.	.	0	0	1	.	.		0	0	0	0	0
Ia	770000	.	.	0	0	1	3	.		0	0	0	0	0
Ia	780000	.	.	0	0	1	0	.		0	0	0	0	0
Ia	790000	.	.	0	0	0	0	.		0	0	0	0	0
Ia	800000	.	.	0	0	0	0	.		0	0	0	0	0
Ia	810000	.	.	0	0	0	0	.		0	0	0	0	0
Ia	820000	.	.	0	0	0	0	.		0	0	0	0	0
Ia	830000	.	.	0	0	0	1	.		0	0	0	0	0
Ia	840000	.	.	0	0	1	0	.		0	0	0	0	0
Ia	850000	.	.	0	0	.	.	.		0	0	0	0	0
Ia	860000	.	.	0	0	0	1	.		0	0	0	0	0
Ia	870000	.	.	0	0	3	2	.		0	0	0	0	0
Ia	880000	.	.	0	0	0	.	.		0	0	1	0	0
Ia	890000	.	.	0	0	0	0	.		0	0	0	0	0
Ia	900000	.	.	0	0	0	0	.		0	0	0	0	0
Ia	910000	.	.	0	0	2	0	.		0	0	0	0	0
Ia	920000	.	.	0	0	2	0	.		0	0	0	0	0
Ia	930000	.	.	0	0	1	0	.		0	0	0	0	0
Ia	940000	.	.	0	0	0	0	.		0	0	0	0	0
Ia	950000	.	.	0	0	0	0	.		0	0	0	0	0
Ia	960000	.	.	0	0	0	1	.		0	0	0	0	0
Ia	970000	.	.	0	0	0	1	.		0	0	1	0	0
Ia	980000	.	.	0	0	1	0	.		0	0	0	0	0
Ia	990000	.	.	0	0	1	1	.		0	0	0	0	1
Ia	1000000	.	.	0	0	0	0	.		0	0	0	0	0
Ia	1010000	.	.	0	0	0	3	.		0	0	0	0	0
Ia	1020000	.	.	0	0	1	.	.		0	0	0	0	0
Ia	1030000	.	.	0	0	2	.	.		0	0	0	0	0
Ia	1040000	.	.	0	0	0	1	.		0	0	0	0	0
Ia	1050000	.	.	0	0	1	0	.		0	0	0	0	0
Ia	1060000	.	.	0	1	1	0	.		0	0	0	0	0
Ia	1070000	.	0	0	0	1	0	.		0	0	0	0	0
Ia	1080000	.	0	0	1	2	0	.		0	0	0	0	0
Ia	1090000	.	0	0	0	1	0	.		0	0	0	0	0
Ia	1100000	.	0	0	0	1	0	.		0	0	0	0	0
Ia	1110000	.	0	0	0	0	0	.		0	0	0	0	0
Ia	1120000	.	0	0	0	0	0	.		0	0	0	0	0
Ia	1130000	.	0	0	0	1	0	.		0	0	0	0	0
Ia	1140000	.	0	0	0	0	0	.		0	0	0	0	0
Ia	1150000	.	0	0	0	1	0	.		0	1	0	0	0
Ia	1160000	.	0	0	0	0	0	.		0	0	0	0	0
Ia	1170000	.	0	0	0	1	0	.		0	0	0	0	0
Ia	1180000	.	0	0	0	1	0	.		0	0	0	0	0
Ia	1190000	.	0	0	0	0	0	.		0	0	0	0	0
Ia	1200000	.	0	0	0	0	0	.		0	0	0	0	0
Ia	1210000	.	0	0	0	0	0	.		0	0	0	0	0
Ia	1220000	.	0	0	0	1	0	.		0	0	0	0	0
Ia	1230000	.	0	0	0	0	0	.		0	0	0	0	0
Ia	1240000	.	0	0	0	1	0	.		0	0	0	0	0
Ia	1250000	.	0	0	0	.	0	.		0	0	0	0	0
Ia	1260000	.	0	0	0	.	0	.		0	0	0	0	0
Ia	1270000	.	0	0	0	.	0	.		0	0	0	0	0
Ia	1280000	.	0	0	0	.	0	.		0	0	0	0	0
Ia	1290000	.	0	0	0	.	0	.		0	0	0	0	0
Ia	1300000	.	0	0	0	.	0	.		0	0	0	0	0
Ia	1310000	.	0	0	0	.	0	.		0	0	0	0	0
Ia	1320000	.	0	0	0	.	0	.		0	0	0	0	0
Ia	1330000	.	0	0	0	.	0	.		0	0	0	0	0
Ia	1340000	.	0	0	0	.	0	.		0	0	0	0	0
Ia	1350000	.	0	0	0	.	0	.		0	0	0	0	0
Ia	1360000	.	0	0	0	.	0	.		0	0	0	0	0
Ia	1370000	.	0	0	0	.	0	.		0	0	0	0	0
Ia	1380000	.	0	0	0	.	0	.		0	0	0	0	0
Ia	1390000	.	0	0	0	.	0	1		0	0	0	0	0
Ia	1400000	.	0	0	0	.	0	0		0	0	0	0	0
Ia	1410000	.	0	0	0	.	0	0		0	0	2	0	0
Ia	1420000	.	0	0	0	.	0	0		0	0	1	0	0
Ia	1430000	.	0	0	0	.	0	0		0	0	1	0	0
Ia	1440000	.	0	0	0	.	0	1		0	0	1	0	0
Ia	1450000	.	0	0	0	.	0	0		0	0	0	0	0
Ia	1460000	.	0	0	0	.	0	2		0	0	0	0	0
Ia	1470000	.	0	0	0	.	0	3		0	0	0	0	0
Ia	1480000	.	0	0	0	.	0	3		0	0	0	0	0
Ia	1490000	.	0	0	0	.	0	3		0	0	0	0	0
Ia	1500000	.	0	0	0	.	0	.		0	0	0	0	0
Ia	1510000	.	0	0	0	.	0	.		0	0	0	0	0
Ia	1520000	.	0	0	0	.	0	.		0	0	0	0	0
Ia	1530000	.	0	0	0	.	0	.		0	0	0	0	0
Ia	1540000	.	0	0	0	.	0	.		0	0	0	0	0
Ia	1550000	.	0	0	0	.	0	.		0	0	0	0	0
Ia	1560000	.	0	0	0	.	0	.		0	0	0	0	0
Ia	1570000	.	0	0	0	.	0	.		0	0	0	0	0
Ia	1580000	.	0	0	0	.	0	.		0	0	0	0	0
Ia	1590000	.	0	0	0	.	0	.		0	0	0	0	0
Ia	1600000	.	0	0	0	.	0	.		0	0	0	0	0
Ia	1610000	.	0	0	0	.	.	.		0	0	0	0	0
Ia	1620000	.	0	0	0	.	.	.		0	0	0	0	0
Ia	1630000	.	0	0	0	.	.	.		0	0	0	0	0
Ia	1640000	.	0	0	0	.	.	.		0	0	0	0	0
Ia	1650000	.	0	0	0	.	.	.		0	0	0	0	0
Ia	1660000	.	2	.	.	.	.	.		0	0	0	0	0
Ia	1670000	.	3	.	.	.	.	.		0	0	0	0	0
Ia	1680000	.	.	.	.	.	.	.		0	0	0	0	0
Ia	1690000	.	3	.	.	.	.	.		0	0	0	0	0
Ia	1700000	.	.	.	.	.	.	.		0	0	0	0	0
Ia	1710000	.	.	.	.	.	.	.		0	0	0	1	0
Ia	1720000	.	.	.	.	.	.	.		0	0	0	0	0
Ia	1730000	.	.	.	.	.	.	.		0	0	0	0	0
Ia	1740000	.	.	.	.	.	.	.		0	0	0	0	0
Ia	1750000	.	.	.	.	.	.	.		0	0	0	0	0
Ia	1760000	.	.	.	.	.	.	.		0	0	0	0	0
Ia	1770000	.	.	.	.	.	.	.		0	0	0	0	0
Ia	1780000	.	.	.	.	.	.	.		0	0	0	0	0
Ia	1790000	.	.	.	.	.	.	.		0	0	0	0	0
Ia	1800000	.	.	.	.	.	.	.		0	0	0	0	0
Ia	1810000	.	.	.	.	.	.	.		0	0	0	0	0
Ia	1820000	.	.	.	.	.	.	.		0	0	0	0	0
Ia	1830000	.	.	.	.	.	.	.		0	0	0	0	0
Ia	1840000	.	.	.	.	.	.	.		0	0	0	0	0
Ia	1850000	.	.	.	.	.	.	.		0	0	0	0	1
Ib	10000	.	.	.	.	.	.	.		0	0	0	0	0
Ib	20000	.	.	.	.	.	.	.		0	0	0	0	0
Ib	30000	.	.	.	.	.	.	.		0	0	0	0	0
Ib	40000	.	.	.	.	.	.	.		0	0	0	0	0
Ib	50000	.	.	.	.	.	.	.		0	0	0	0	0
Ib	60000	.	.	.	.	.	.	.		0	0	0	0	0
Ib	70000	.	.	.	.	.	.	.		0	0	0	0	0
Ib	80000	.	.	.	.	.	.	.		0	0	0	0	0
Ib	90000	.	.	.	.	.	.	.		0	0	0	0	0
Ib	100000	.	.	.	.	.	.	.		0	0	0	0	0
Ib	110000	.	.	.	.	.	.	.		0	0	0	0	0
Ib	120000	.	.	.	.	.	.	.		0	0	0	0	0
Ib	130000	.	.	.	.	.	.	.		0	0	0	0	0
Ib	140000	.	.	.	.	.	.	.		0	0	0	0	0
Ib	150000	.	.	.	.	.	.	.		0	0	0	0	0
Ib	160000	.	.	.	.	.	.	.		0	0	1	0	0
Ib	170000	.	.	.	.	.	.	.		0	0	0	0	0
Ib	180000	.	.	.	.	.	.	.		0	0	0	0	0
Ib	190000	.	.	.	.	.	.	.		0	0	0	0	0
Ib	200000	.	.	.	.	.	.	.		0	0	0	0	0
Ib	210000	.	.	.	.	.	.	.		0	0	0	0	0
Ib	220000	.	.	.	.	.	.	.		0	0	1	0	0
Ib	230000	.	.	.	.	.	.	.		0	0	0	0	0
Ib	240000	.	.	.	.	.	.	.		0	0	0	0	0
Ib	250000	.	.	.	.	.	.	.		0	0	0	0	0
Ib	260000	.	.	.	.	.	.	.		0	0	0	0	0
Ib	270000	.	.	.	.	.	.	.		0	0	0	0	0
Ib	280000	.	.	.	.	.	.	.		0	0	0	0	0
Ib	290000	.	.	.	.	.	.	.		0	0	0	0	0
Ib	300000	.	.	.	.	.	.	.		0	0	0	0	0
Ib	310000	.	.	.	.	.	.	.		0	0	0	0	0
Ib	320000	.	.	.	.	.	.	.		0	0	0	0	0
Ib	330000	.	.	.	.	.	.	.		0	0	0	0	0
Ib	340000	.	.	.	.	.	.	.		0	0	0	0	0
Ib	350000	.	.	.	.	.	.	.		0	0	0	0	0
Ib	360000	.	.	.	.	.	.	.		0	0	0	0	0
Ib	370000	.	.	.	.	.	.	.		0	0	0	0	0
Ib	380000	.	.	.	.	.	.	.		0	0	0	0	0
Ib	390000	.	.	.	.	.	.	.		0	0	0	0	0
Ib	400000	.	.	.	.	.	.	.		0	0	0	0	0
Ib	410000	.	.	.	.	.	.	.		0	0	0	0	0
Ib	420000	.	.	.	.	.	.	.		0	0	0	0	0
Ib	430000	.	.	.	.	.	.	.		0	0	0	0	0
Ib	440000	.	.	.	.	.	.	.		0	0	0	0	0
Ib	450000	.	.	.	.	.	.	.		0	0	0	0	0
Ib	460000	.	.	.	.	.	.	.		0	0	0	0	0
Ib	470000	.	.	.	.	.	.	.		0	0	0	0	0
Ib	480000	.	.	.	.	.	.	.		0	0	0	0	0
Ib	490000	.	.	.	.	.	.	.		0	0	0	0	0
Ib	500000	.	.	.	.	.	.	.		0	0	0	0	0
Ib	510000	.	.	.	.	.	.	.		0	0	0	0	0
Ib	520000	.	.	.	.	.	.	.		0	0	0	0	0
Ib	530000	.	.	.	.	.	.	.		0	0	0	0	0
Ib	540000	.	.	.	.	.	.	.		0	1	0	0	0
Ib	550000	.	.	.	.	.	.	.		0	0	0	0	0
Ib	560000	.	.	.	.	.	.	.		0	0	0	0	0
Ib	570000	.	.	.	.	.	.	.		0	0	0	0	0
Ib	580000	.	.	.	.	.	.	.		0	0	0	0	0
Ib	590000	.	.	.	.	.	.	.		0	0	0	0	0
Ib	600000	.	.	.	.	.	.	.		0	0	0	0	0
Ib	610000	.	.	.	.	.	.	.		0	0	0	0	0
Ib	620000	.	.	.	.	.	.	.		0	0	0	0	0
Ib	630000	.	.	.	.	.	.	.		0	0	0	0	0
Ib	640000	.	.	.	.	.	.	.		0	0	0	0	0
Ib	650000	.	.	.	.	.	.	.		0	0	0	0	0
Ib	660000	.	.	.	.	.	.	.		0	0	0	0	0
Ib	670000	.	.	.	.	.	.	.		0	0	0	0	0
Ib	680000	.	.	.	.	.	3	.		0	0	0	0	0
Ib	690000	.	.	.	.	.	1	.		0	0	0	0	0
Ib	700000	.	.	.	.	.	1	.		0	0	0	0	0
Ib	710000	.	.	.	.	.	2	.		0	0	0	0	0
Ib	720000	.	.	.	.	.	1	.		1	0	0	0	0
Ib	730000	.	.	.	.	.	0	.		0	0	0	0	0
Ib	740000	.	.	.	.	.	1	.		0	0	0	0	0
Ib	750000	.	.	.	.	.	0	.		0	0	0	0	0
Ib	760000	.	.	.	.	.	0	.		0	0	0	0	0
Ib	770000	.	.	.	.	.	0	.		0	0	0	0	0
Ib	780000	.	.	.	.	.	0	.		0	0	0	0	0
Ib	790000	.	.	.	.	.	0	.		0	0	0	0	0
Ib	800000	.	.	.	.	.	1	.		0	0	0	0	0
Ib	810000	.	.	.	.	.	0	.		0	0	0	0	0
Ib	820000	.	.	.	.	.	0	.		0	0	0	0	0
Ib	830000	.	.	.	.	.	0	.		0	0	0	0	0
Ib	840000	.	.	.	.	.	0	.		0	2	0	0	0
Ib	850000	.	.	.	.	.	0	.		0	0	0	0	0
Ib	860000	.	.	.	.	.	0	.		0	0	0	0	0
Ib	870000	.	.	.	.	.	.	.		0	0	0	0	0
Ib	880000	.	.	.	.	.	3	.		0	0	0	0	0
Ib	890000	.	.	.	.	.	0	.		1	0	0	0	0
Ib	900000	.	.	.	.	.	1	.		0	0	0	0	0
Ib	910000	.	.	.	.	.	.	.		0	0	0	1	0
Ib	920000	.	.	.	.	.	.	.		0	0	0	0	0
Ib	930000	.	.	.	.	.	.	.		0	0	0	0	0
Ib	940000	.	.	.	.	.	.	.		0	0	0	0	0
Ib	950000	.	.	.	.	.	.	.		0	0	0	0	0
Ib	960000	.	.	.	.	.	.	.		0	0	0	0	0
Ib	970000	.	.	.	.	.	.	.		0	0	0	0	0
Ib	980000	.	.	.	.	.	.	.		0	0	0	0	0
Ib	990000	.	.	.	.	.	.	.		0	0	0	0	0
Ib	1000000	.	.	.	.	.	.	.		0	0	0	0	0
Ib	1010000	.	.	.	.	.	.	.		0	0	0	0	0
Ib	1020000	.	.	.	.	.	.	.		0	0	0	0	0
Ib	1030000	.	.	.	.	.	.	.		0	0	0	0	0
Ib	1040000	.	.	.	.	.	.	.		0	0	0	0	0
Ib	1050000	.	.	.	.	.	.	.		0	0	0	0	0
Ib	1060000	.	.	.	.	.	.	.		0	0	0	0	0
Ib	1070000	.	.	.	.	.	.	.		0	0	0	0	0
Ib	1080000	.	.	.	.	.	.	.		0	0	0	0	0
Ib	1090000	.	.	.	.	.	.	.		0	0	0	0	0
Ib	1100000	.	.	.	.	.	.	.		0	0	0	0	0
Ib	1110000	.	.	.	.	.	.	.		0	0	0	0	0
Ib	1120000	.	.	.	.	.	.	.		0	0	0	0	0
Ib	1130000	.	.	.	.	.	.	.		0	0	0	0	0
Ib	1140000	.	.	.	.	.	.	.		0	0	0	0	0
Ib	1150000	.	.	.	.	.	.	.		0	0	0	0	0
Ib	1160000	.	.	.	.	.	.	.		0	0	0	0	0
Ib	1170000	.	.	.	.	.	.	.		0	0	0	0	0
Ib	1180000	.	.	.	.	.	.	.		0	0	0	0	0
Ib	1190000	.	.	.	.	.	.	.		0	0	0	0	0
Ib	1200000	.	.	.	.	.	.	.		0	0	0	0	0
Ib	1210000	.	.	.	.	.	.	.		0	0	0	0	0
Ib	1220000	.	.	.	.	.	.	.		0	0	0	0	0
Ib	1230000	.	.	.	.	.	.	.		0	0	0	0	0
Ib	1240000	.	.	.	.	.	.	.		0	0	0	0	0
Ib	1250000	.	.	.	.	.	.	.		0	0	0	0	0
Ib	1260000	.	.	.	.	.	.	.		0	0	0	0	0
Ib	1270000	.	.	.	.	.	.	.		0	0	0	0	0
Ib	1280000	.	.	.	.	.	.	.		0	0	0	0	0
Ib	1290000	.	.	.	.	.	.	.		0	0	0	0	0
Ib	1300000	.	.	.	.	.	.	.		0	0	0	0	0
Ib	1310000	.	.	.	.	.	.	.		0	0	0	0	0
Ib	1320000	.	.	.	.	.	.	.		0	0	0	0	0
Ib	1330000	.	.	.	.	.	.	.		0	0	0	0	0
Ib	1340000	.	.	.	.	.	.	.		0	0	0	0	0
Ib	1350000	.	.	.	.	.	.	.		0	0	0	0	0
Ib	1360000	.	.	.	.	.	.	.		0	0	0	0	0
Ib	1370000	.	.	.	.	.	.	.		0	0	0	0	0
Ib	1380000	.	.	.	.	.	.	.		0	0	0	0	0
Ib	1390000	.	.	.	.	.	.	.		0	0	0	0	0
Ib	1400000	.	.	.	.	.	.	.		0	0	0	0	0
Ib	1410000	.	.	.	.	.	.	.		0	0	0	0	0
Ib	1420000	.	.	.	.	.	.	.		0	0	0	0	0
Ib	1430000	.	.	.	.	.	.	.		0	0	0	0	0
Ib	1440000	.	.	.	.	.	.	.		0	0	0	0	0
Ib	1450000	.	.	.	.	.	.	.		0	0	0	0	0
Ib	1460000	.	.	.	.	.	.	.		0	0	0	0	0
Ib	1470000	.	.	.	.	.	.	.		0	0	0	0	0
Ib	1480000	.	.	.	.	.	.	.		0	0	0	0	0
Ib	1490000	.	.	.	.	.	.	.		0	0	0	0	0
Ib	1500000	.	.	.	.	.	.	.		0	0	0	0	0
Ib	1510000	.	.	.	.	.	.	.		0	0	0	0	0
Ib	1520000	.	.	.	.	.	.	.		0	0	0	0	0
Ib	1530000	.	.	.	.	.	.	.		0	0	0	0	0
Ib	1540000	.	.	.	.	.	.	.		0	0	0	0	0
Ib	1550000	.	.	.	.	.	.	.		0	0	0	0	0
Ib	1560000	.	.	.	.	.	.	.		0	0	0	0	0
Ib	1570000	.	.	.	.	.	.	.		0	0	0	0	0
Ib	1580000	.	.	.	.	.	.	.		0	0	0	0	0
Ib	1590000	.	.	.	.	.	.	.		0	0	0	0	0
Ib	1600000	.	.	.	.	.	.	.		0	0	0	0	0
Ib	1610000	.	.	.	.	.	.	.		0	0	0	0	0
Ib	1620000	.	.	.	.	.	.	.		0	0	3	0	0
Ib	1630000	.	.	.	.	.	.	.		0	0	1	0	0
Ib	1640000	.	.	.	.	.	.	.		0	0	0	0	0
Ib	1650000	.	.	.	.	.	.	.		0	0	0	0	0
Ib	1660000	.	.	.	.	.	.	.		0	0	0	0	0
Ib	1670000	.	.	.	.	.	.	.		0	0	0	0	0
Ib	1680000	.	.	.	.	.	.	.		0	0	0	0	0
Ib	1690000	.	.	.	.	.	.	.		0	0	0	0	0
Ib	1700000	.	.	.	.	1	.	.		0	0	0	0	0
Ib	1710000	.	.	.	.	1	.	.		0	0	0	0	0
Ib	1720000	.	.	.	.	1	.	.		0	0	0	0	0
Ib	1730000	.	.	.	.	1	.	.		0	0	0	0	0
Ib	1740000	.	.	.	.	1	.	.		0	0	0	0	0
Ib	1750000	.	.	.	.	1	.	.		0	0	0	0	0
Ib	1760000	.	.	.	.	0	.	.		0	0	0	0	0
Ib	1770000	.	.	.	.	2	.	.		0	0	0	1	0
Ib	1780000	.	.	.	.	0	.	.		0	0	0	1	0
Ib	1790000	.	.	.	.	1	.	.		0	0	0	1	0
Ib	1800000	.	.	.	.	0	.	.		0	0	0	0	0
Ib	1810000	.	.	.	.	1	.	.		0	0	0	0	0
Ib	1820000	.	.	.	.	1	.	.		0	0	0	0	0
Ib	1830000	.	.	.	.	0	.	.		0	0	0	0	0
Ib	1840000	.	.	.	.	1	.	.		0	0	0	0	0
Ib	1850000	.	.	.	.	2	.	.		0	0	0	0	0
Ib	1860000	.	.	.	.	0	.	.		0	0	0	0	0
Ib	1870000	.	.	.	.	0	.	.		0	0	0	0	0
Ib	1880000	.	.	.	.	0	.	.		0	0	0	0	0
Ib	1890000	.	.	.	.	0	.	.		0	0	0	0	0
Ib	1900000	.	.	.	.	3	.	.		0	0	0	0	0
Ib	1910000	.	.	.	.	1	.	.		0	0	0	0	0
II	10000	.	.	.	.	.	0	.		0	0	0	0	0
II	20000	.	.	.	.	.	0	.		0	0	0	0	0
II	30000	.	.	.	.	.	0	.		0	0	0	0	0
II	40000	.	.	.	.	.	0	.		0	0	0	0	0
II	50000	.	.	.	.	.	0	.		0	0	0	0	0
II	60000	.	.	.	.	.	0	.		0	0	0	0	0
II	70000	.	.	.	.	.	1	.		0	0	0	0	0
II	80000	.	.	.	.	.	0	.		0	0	0	0	0
II	90000	.	.	.	.	.	0	.		0	0	0	0	0
II	100000	.	.	.	.	.	0	.		0	0	0	0	0
II	110000	.	.	.	.	.	0	.		0	0	0	0	0
II	120000	.	.	.	.	.	0	.		0	0	0	0	0
II	130000	.	.	.	.	.	0	.		0	0	0	0	0
II	140000	.	.	.	.	.	0	.		0	0	0	0	0
II	150000	.	.	.	.	.	1	.		0	0	0	0	0
II	160000	.	.	.	.	.	0	.		0	0	0	0	0
II	170000	.	.	.	.	.	0	.		0	0	0	0	0
II	180000	.	.	.	.	.	0	.		0	0	0	0	0
II	190000	.	.	.	.	.	0	.		0	0	0	0	0
II	200000	.	.	.	.	.	0	.		0	0	0	0	0
II	210000	.	.	.	.	.	0	.		0	0	0	0	0
II	220000	.	.	.	.	.	0	.		0	0	0	0	0
II	230000	.	.	.	.	.	0	.		0	0	0	0	0
II	240000	.	.	.	.	.	0	.		0	0	0	0	0
II	250000	.	.	.	.	.	0	.		0	0	0	0	0
II	260000	.	.	.	.	.	0	.		0	0	0	0	0
II	270000	.	.	.	.	.	0	.		0	0	0	0	0
II	280000	.	.	.	.	.	0	.		0	0	0	0	0
II	290000	.	.	.	.	.	0	.		0	0	0	0	0
II	300000	.	.	.	.	.	1	.		0	0	0	0	0
II	310000	.	.	.	.	.	0	.		0	0	0	0	0
II	320000	.	.	.	.	.	0	.		0	0	0	0	0
II	330000	.	.	.	.	.	0	.		0	0	0	0	0
II	340000	.	.	.	.	.	0	.		0	0	0	0	0
II	350000	.	.	.	.	.	0	.		0	0	0	0	0
II	360000	.	.	.	.	.	0	.		0	0	0	0	0
II	370000	.	.	.	.	.	0	.		0	0	0	0	0
II	380000	.	.	.	.	.	0	.		0	0	0	0	0
II	390000	.	.	.	.	.	0	.		0	0	0	0	0
II	400000	.	.	.	.	.	0	.		0	0	0	0	0
II	410000	.	.	.	.	.	0	.		0	0	0	0	0
II	420000	.	.	.	.	.	1	.		0	0	0	0	0
II	430000	.	.	.	.	.	0	.		0	0	0	0	0
II	440000	.	.	.	.	.	0	.		0	0	0	0	0
II	450000	.	.	.	.	.	0	.		0	0	0	0	0
II	460000	.	.	.	.	.	0	.		0	0	0	0	0
II	470000	.	.	.	.	.	0	.		0	0	0	0	0
II	480000	.	.	.	.	.	0	.		0	0	0	0	0
II	490000	.	.	.	.	.	0	.		0	0	0	0	0
II	500000	.	.	.	.	.	1	.		0	0	0	0	0
II	510000	.	.	.	.	.	0	.		0	0	0	0	0
II	520000	.	.	.	.	.	0	.		0	0	0	0	0
II	530000	.	.	.	.	.	0	.		0	0	0	0	0
II	540000	.	.	.	.	.	.	.		0	0	0	0	0
II	550000	.	.	.	.	.	.	.		0	0	0	0	0
II	560000	.	.	.	.	.	.	.		0	0	0	0	0
II	570000	.	.	.	.	.	.	.		0	0	0	0	0
II	580000	.	.	.	.	.	.	.		0	0	0	0	0
II	590000	.	.	.	.	.	.	.		0	0	0	0	0
II	600000	.	.	.	.	.	.	.		0	0	0	0	0
II	610000	.	.	.	.	.	2	.		0	0	0	0	0
II	620000	.	.	.	.	.	0	.		0	0	0	0	0
II	630000	.	.	.	.	.	0	.		0	0	0	0	0
II	640000	.	.	.	.	.	0	.		0	0	0	0	0
II	650000	.	.	.	.	.	0	.		0	0	0	0	0
II	660000	.	.	.	.	.	1	.		0	0	0	0	0
II	670000	.	.	.	.	.	0	.		0	0	0	0	0
II	680000	.	.	.	.	.	1	.		0	0	0	0	0
II	690000	.	.	.	.	.	0	.		0	0	0	0	0
II	700000	.	.	.	.	.	0	.		0	0	0	0	0
II	710000	.	.	.	.	.	0	.		0	0	0	0	0
II	720000	.	.	.	.	.	0	.		0	0	0	0	0
II	730000	.	.	.	.	.	0	.		0	0	0	0	0
II	740000	.	.	.	.	.	0	.		0	0	0	0	0
II	750000	.	.	.	.	.	0	.		0	0	0	0	0
II	760000	.	.	.	.	.	0	.		0	0	0	0	0
II	770000	.	.	.	.	.	0	.		0	0	0	0	0
II	780000	.	.	.	.	.	0	.		0	0	0	0	0
II	790000	.	.	.	.	.	0	.		0	0	0	0	0
II	800000	.	.	.	.	.	0	.		0	0	0	0	0
II	810000	.	.	.	.	.	1	.		0	0	0	0	0
II	820000	.	.	.	.	.	0	.		0	0	0	0	0
II	830000	.	.	.	.	.	0	.		0	0	0	0	0
II	840000	.	.	.	.	.	0	.		0	0	0	0	0
II	850000	.	.	.	.	.	0	.		0	0	0	0	0
II	860000	.	.	.	.	.	0	.		0	0	0	0	0
II	870000	.	.	.	.	.	0	.		0	0	0	0	0
II	880000	.	.	.	.	.	1	.		0	0	0	0	0
II	890000	.	.	.	.	.	0	.		0	0	0	0	0
II	900000	.	.	.	.	.	0	.		0	0	0	0	0
II	910000	.	.	.	.	.	0	.		0	0	0	0	0
II	920000	.	.	.	.	.	0	.		0	0	0	0	0
II	930000	.	.	.	.	.	0	.		1	0	0	0	0
II	940000	.	.	.	.	.	0	.		0	0	0	0	0
II	950000	.	.	.	.	.	0	.		0	0	0	0	0
II	960000	.	.	.	.	.	0	.		0	0	0	0	0
II	970000	.	.	.	.	.	0	.		0	0	0	0	0
II	980000	.	.	.	.	.	0	.		0	0	0	0	0
II	990000	.	.	.	.	.	0	.		0	0	0	0	0
II	1000000	.	.	.	.	.	1	.		0	0	0	0	0
II	1010000	.	.	.	.	.	0	.		0	0	0	0	0
II	1020000	.	.	.	.	.	0	.		0	0	0	0	0
II	1030000	.	.	.	.	.	0	.		0	0	0	0	0
II	1040000	.	.	.	.	.	0	.		0	0	0	0	0
II	1050000	.	.	.	.	.	0	.		0	0	0	0	0
II	1060000	.	.	.	.	.	0	.		0	0	0	0	0
II	1070000	.	.	.	.	.	0	.		0	0	0	0	0
II	1080000	.	.	.	.	.	0	.		0	0	0	1	0
II	1090000	.	.	.	.	.	0	.		0	0	0	0	0
II	1100000	.	.	.	.	.	2	.		0	0	0	0	0
II	1110000	.	.	.	.	.	.	.		0	0	0	0	0
II	1120000	.	.	.	.	.	.	.		0	0	0	0	0
II	1130000	.	.	.	.	.	.	.		0	0	0	0	0
II	1140000	.	.	.	.	.	.	.		0	0	0	0	0
II	1150000	.	.	.	.	.	.	.		0	0	0	0	0
II	1160000	.	.	.	.	.	.	.		0	0	0	0	0
II	1170000	.	.	.	.	.	.	.		0	0	0	0	0
II	1180000	.	.	.	.	.	.	.		0	0	0	0	0
II	1190000	.	.	.	.	.	.	.		0	0	0	0	0
II	1200000	.	.	.	.	.	.	.		0	0	0	0	0
II	1210000	.	.	.	.	.	.	.		0	0	0	0	0
II	1220000	.	.	.	.	.	.	.		0	0	0	0	0
II	1230000	.	.	.	.	.	.	.		0	0	0	0	0
II	1240000	.	.	.	.	.	.	.		0	0	0	0	0
II	1250000	.	.	.	.	.	.	.		0	0	0	0	0
II	1260000	.	.	.	.	.	.	.		0	0	0	0	0
II	1270000	.	.	.	.	.	.	.		0	0	0	0	0
II	1280000	.	.	.	.	.	.	.		0	0	0	0	0
II	1290000	.	.	.	.	.	.	.		0	0	0	0	0
II	1300000	.	.	.	.	.	.	.		0	0	0	0	0
II	1310000	.	.	.	.	.	.	.		0	0	0	0	0
II	1320000	.	.	.	.	.	.	.		0	0	0	0	0
II	1330000	.	.	.	.	.	.	.		0	0	0	0	0
II	1340000	.	.	.	.	.	.	.		0	0	0	0	0
II	1350000	.	.	.	.	.	.	.		0	0	0	0	0
II	1360000	.	.	.	.	.	.	.		0	0	0	0	0
II	1370000	.	.	.	.	.	.	.		0	0	0	0	0
II	1380000	.	.	.	.	.	.	.		0	0	0	0	0
II	1390000	.	.	.	.	.	.	.		0	0	0	0	0
II	1400000	.	.	.	.	.	.	.		0	0	0	0	0
II	1410000	.	.	.	.	.	.	.		0	0	0	0	0
II	1420000	.	.	.	.	.	.	.		0	0	0	0	0
II	1430000	.	.	.	.	.	.	.		0	0	0	0	0
II	1440000	.	.	.	.	.	.	.		0	0	0	0	0
II	1450000	.	.	.	.	.	.	.		0	0	0	0	0
II	1460000	.	.	.	.	.	.	.		0	0	0	0	0
II	1470000	.	.	.	.	.	.	.		0	0	0	0	0
II	1480000	.	.	.	.	.	.	.		0	0	0	0	0
II	1490000	.	.	.	.	.	.	.		0	0	0	0	0
II	1500000	.	.	.	.	.	.	.		0	0	0	0	0
II	1510000	.	.	.	.	.	.	.		0	0	0	0	0
II	1520000	.	.	.	.	.	.	.		0	0	1	0	0
II	1530000	.	.	.	.	.	.	.		0	0	0	0	0
II	1540000	.	.	.	.	.	.	.		0	0	0	0	0
II	1550000	.	.	.	.	.	.	.		0	0	0	0	0
II	1560000	.	.	.	.	.	.	.		0	0	0	0	0
II	1570000	.	.	.	.	.	.	.		0	0	0	0	0
II	1580000	.	.	.	.	.	.	.		0	0	0	0	0
II	1590000	.	.	.	.	.	.	.		0	0	0	0	0
II	1600000	.	.	.	.	.	.	.		0	0	0	0	0
II	1610000	.	.	.	.	.	.	.		0	0	0	0	0
II	1620000	.	.	.	.	.	.	.		0	0	0	0	0
II	1630000	.	.	.	.	.	.	.		0	0	0	0	0
II	1640000	.	.	.	.	.	.	.		0	0	0	0	0
II	1650000	.	.	.	.	.	.	.		0	0	0	0	0
II	1660000	.	.	.	.	.	.	.		0	0	0	0	0
II	1670000	.	.	.	.	.	.	.		0	0	0	0	0
II	1680000	.	.	.	.	.	.	.		0	0	0	0	0
II	1690000	.	.	.	.	.	2	.		0	0	0	0	0
II	1700000	.	.	.	.	.	0	.		0	0	0	0	0
II	1710000	.	.	.	.	.	0	.		0	0	0	0	0
II	1720000	.	.	.	.	.	0	.		0	0	0	0	0
II	1730000	.	.	.	.	.	0	.		0	0	0	0	0
II	1740000	.	.	.	.	.	0	.		0	0	0	0	0
II	1750000	.	.	.	.	.	0	.		0	0	0	0	0
II	1760000	.	.	.	.	.	0	.		0	0	0	0	0
II	1770000	.	.	.	.	.	0	.		0	0	0	0	0
II	1780000	.	.	.	.	.	0	.		0	0	0	0	0
II	1790000	.	.	.	.	.	0	.		0	0	0	0	0
II	1800000	.	.	.	.	.	3	.		0	0	0	0	0
II	1810000	.	.	.	.	.	0	.		0	0	0	0	0
II	1820000	.	.	.	.	.	0	.		0	0	0	0	0
II	1830000	.	.	.	.	.	0	.		0	0	0	0	0
II	1840000	.	.	.	.	.	.	.		0	0	0	0	0
II	1850000	.	.	.	.	.	.	.		0	0	0	0	0
II	1860000	.	.	.	.	.	.	.		0	0	0	0	0
II	1870000	.	.	.	.	.	.	.		0	0	0	0	0
II	1880000	.	.	.	.	.	.	.		0	0	0	0	0
II	1890000	.	.	.	.	.	.	.		0	0	0	0	0
II	1900000	.	.	.	.	.	.	.		0	0	0	0	0
II	1910000	.	.	.	.	.	.	.		0	0	0	0	0
II	1920000	.	.	.	.	.	.	.		0	0	0	0	0
II	1930000	.	.	.	.	.	.	.		0	0	0	0	0
II	1940000	.	.	.	.	.	.	.		0	0	0	0	0
II	1950000	.	.	.	.	.	.	.		0	0	0	0	0
II	1960000	.	.	.	.	.	.	.		0	0	0	0	0
II	1970000	.	.	.	.	.	.	.		0	0	0	0	0
II	1980000	.	.	.	.	.	.	.		0	0	0	0	0
II	1990000	.	.	.	.	.	.	.		0	0	0	0	0
II	2000000	.	.	.	.	.	.	.		0	0	0	0	0
II	2010000	.	.	.	.	.	.	.		0	0	0	0	0
II	2020000	.	.	.	.	.	.	.		0	0	0	0	0
II	2030000	.	.	.	.	.	.	.		0	0	0	0	0
II	2040000	.	.	.	.	.	.	.		0	0	0	0	0
II	2050000	.	.	.	.	.	.	.		0	0	0	0	0
II	2060000	.	.	.	.	.	.	.		0	0	0	0	0
II	2070000	.	.	.	.	.	.	.		0	0	0	0	0
II	2080000	.	.	.	.	.	.	.		0	0	0	0	0
II	2090000	.	.	.	.	.	.	.		0	0	0	0	0
II	2100000	.	.	.	.	.	.	.		1	0	0	0	0
II	2110000	.	.	.	.	.	.	.		0	0	0	0	0
II	2120000	.	.	.	.	.	.	.		0	0	0	0	0
II	2130000	.	.	.	.	.	.	.		0	0	0	0	0
II	2140000	.	.	.	.	.	.	.		0	0	1	0	0
II	2150000	.	.	.	.	.	.	.		0	0	0	0	0
II	2160000	.	.	.	.	.	.	.		0	0	0	0	0
II	2170000	.	.	.	.	.	.	.		0	0	0	0	0
II	2180000	.	.	.	.	.	.	.		0	0	0	0	0
II	2190000	.	.	.	.	.	.	.		0	0	0	0	0
II	2200000	.	.	.	.	.	.	.		0	0	0	0	0
II	2210000	.	.	.	.	.	.	.		0	0	0	0	0
II	2220000	.	.	.	.	.	.	.		0	0	0	0	0
II	2230000	.	.	.	.	.	.	.		0	0	0	0	0
II	2240000	.	.	.	.	.	.	.		0	0	0	0	1
II	2250000	.	.	.	.	.	.	.		0	0	0	0	0
II	2260000	.	.	.	.	.	.	.		0	0	0	0	0
II	2270000	.	.	.	.	.	.	.		0	0	0	0	0
II	2280000	.	.	.	.	.	.	.		0	0	0	0	0
II	2290000	.	.	.	.	.	.	.		0	0	0	0	0
II	2300000	.	.	.	.	.	.	.		0	0	0	0	1
III	10000	.	.	.	.	.	0	.		0	0	0	0	0
III	20000	.	.	.	.	.	0	.		0	0	0	0	0
III	30000	.	.	.	.	.	0	.		0	0	0	0	0
III	40000	.	.	.	.	.	0	.		0	0	0	0	1
III	50000	.	.	.	.	.	0	.		0	0	0	0	0
III	60000	.	.	.	.	.	0	.		0	0	0	0	0
III	70000	.	.	.	.	.	0	.		0	0	0	0	0
III	80000	.	.	.	.	.	0	.		0	0	0	0	0
III	90000	.	.	.	.	.	0	.		0	0	0	0	0
III	100000	.	.	.	.	.	0	.		0	0	0	0	0
III	110000	.	.	.	.	.	0	.		0	0	0	0	0
III	120000	.	.	.	.	.	0	.		0	0	0	0	0
III	130000	.	.	.	.	.	0	.		1	0	0	0	0
III	140000	.	.	.	.	.	0	.		0	0	0	0	0
III	150000	.	.	.	.	.	0	.		0	0	0	0	0
III	160000	.	.	.	.	.	0	.		0	0	0	0	0
III	170000	.	.	.	.	.	0	.		0	0	0	0	0
III	180000	.	.	.	.	.	0	.		0	0	0	0	0
III	190000	.	.	.	.	.	0	.		1	0	0	0	0
III	200000	.	.	.	.	.	0	.		0	0	0	0	0
III	210000	.	.	.	.	.	0	.		0	0	0	0	0
III	220000	.	.	.	.	.	0	.		0	1	0	0	0
III	230000	.	.	.	.	.	0	.		0	1	0	0	0
III	240000	.	.	.	.	.	0	.		0	0	0	0	0
III	250000	.	.	.	.	.	0	.		0	0	0	0	0
III	260000	.	.	.	.	.	0	.		0	0	0	0	0
III	270000	.	.	.	.	.	0	.		0	0	0	0	0
III	280000	.	.	.	.	.	0	.		0	0	0	0	0
III	290000	.	.	.	0	.	0	2		0	0	0	0	0
III	300000	.	3	2	0	.	0	2		0	0	0	0	0
III	310000	.	2	2	0	.	0	2		0	0	0	0	0
III	320000	.	2	1	0	.	0	1		0	0	0	0	0
III	330000	.	2	0	0	.	0	1		0	0	0	0	0
III	340000	.	1	0	0	.	0	0		0	0	0	0	0
III	350000	.	2	0	0	.	0	1		0	0	0	0	0
III	360000	.	2	0	0	.	0	0		0	0	0	0	0
III	370000	.	0	0	0	.	0	0		0	0	0	0	0
III	380000	.	0	0	0	.	0	0		0	0	0	0	0
III	390000	.	3	1	1	.	0	2		0	0	0	0	0
III	400000	.	3	1	1	.	0	1		0	0	0	0	0
III	410000	.	2	0	0	.	0	1		0	0	0	0	0
III	420000	.	2	0	0	.	0	0		0	0	0	0	0
III	430000	.	.	0	1	.	0	0		0	0	0	0	0
III	440000	.	.	.	2	.	1	3		0	0	0	0	0
III	450000	.	.	2	1	.	0	0		0	0	0	0	0
III	460000	.	.	1	3	.	0	.		0	0	0	0	0
III	470000	.	.	.	.	.	2	.		0	0	0	0	0
III	480000	.	.	.	.	.	.	.		0	0	0	0	0
III	490000	.	.	.	2	.	0	.		0	0	0	0	0
III	500000	.	.	.	3	.	0	.		0	0	0	0	0
III	510000	.	.	.	.	.	0	.		0	0	0	0	0
III	520000	.	.	.	.	.	0	.		0	0	1	0	0
III	530000	.	.	.	.	.	1	.		0	0	0	0	0
III	540000	.	.	.	.	.	0	.		0	0	0	0	0
III	550000	.	.	.	.	.	0	.		0	0	0	0	0
III	560000	.	.	.	.	.	0	.		0	0	0	0	0
III	570000	.	.	.	.	.	0	.		0	0	0	0	0
III	580000	.	.	.	.	.	2	.		0	0	0	0	0
III	590000	.	.	.	.	.	0	.		0	0	0	0	0
III	600000	.	.	.	.	.	2	.		0	0	1	0	0
III	610000	.	.	.	.	.	2	.		0	0	0	0	0
III	620000	.	.	.	.	.	0	.		0	0	0	0	0
III	630000	.	.	.	.	.	0	.		0	0	0	0	0
III	640000	.	.	.	.	.	0	.		0	0	0	0	0
III	650000	.	.	.	.	.	0	.		0	0	0	0	0
III	660000	.	.	.	.	.	0	.		0	0	0	0	0
III	670000	.	.	.	.	.	0	.		0	0	0	0	0
III	680000	.	.	.	.	.	0	.		0	0	0	0	0
III	690000	.	.	.	.	.	0	.		0	0	0	0	0
III	700000	.	.	.	.	.	0	.		0	0	0	0	0
III	710000	.	.	.	.	.	0	.		0	0	0	0	0
III	720000	.	.	.	.	.	0	.		0	0	0	0	0
III	730000	.	.	.	.	.	1	.		0	0	0	0	0
III	740000	.	.	.	.	.	0	.		0	0	0	0	0
III	750000	.	.	.	.	.	1	.		0	0	0	0	0
III	760000	.	.	.	.	.	0	.		0	0	0	0	0
III	770000	.	.	.	.	.	0	.		0	0	0	0	0
III	780000	.	.	.	.	.	1	.		0	0	0	0	0
III	790000	.	.	.	.	.	0	.		0	0	0	0	0
III	800000	.	.	.	.	.	0	.		0	0	0	0	0
III	810000	.	.	.	.	.	0	.		0	0	0	0	0
III	820000	.	.	.	.	.	0	.		0	0	0	0	0
III	830000	.	.	.	.	.	0	.		0	0	0	0	0
III	840000	.	.	.	.	.	0	.		0	0	0	0	0
III	850000	.	.	.	.	.	0	.		0	0	0	0	0
III	860000	.	.	.	.	.	0	.		0	0	1	0	0
III	870000	.	.	.	.	.	0	.		0	0	0	0	0
III	880000	.	.	.	.	.	0	.		0	0	0	0	0
III	890000	.	.	.	.	.	0	.		0	0	0	0	0
III	900000	.	.	.	.	.	0	.		0	0	0	0	0
III	910000	.	.	.	.	.	0	.		0	0	0	0	0
III	920000	.	.	.	.	.	0	.		0	0	0	0	0
III	930000	.	.	.	.	.	0	.		0	0	0	0	0
III	940000	.	.	.	.	.	0	.		0	0	0	0	0
III	950000	.	.	.	.	.	0	.		0	0	0	0	0
III	960000	.	.	.	.	.	0	.		0	0	0	0	0
III	970000	.	.	.	.	.	0	.		0	0	0	0	0
III	980000	.	.	.	.	.	0	.		0	0	0	0	0
III	990000	.	.	.	.	.	0	.		0	0	0	0	0
III	1000000	.	.	.	.	.	0	.		0	0	0	0	0
III	1010000	.	.	.	.	.	0	.		0	0	0	0	0
III	1020000	.	.	.	.	.	0	.		0	0	0	0	0
III	1030000	.	.	.	.	.	0	.		0	0	0	0	0
III	1040000	.	.	.	.	.	0	.		0	0	0	0	0
III	1050000	.	.	.	.	.	0	.		0	0	0	0	0
III	1060000	.	.	.	.	.	0	.		0	0	0	0	0
III	1070000	.	.	.	.	.	0	.		0	0	0	0	0
III	1080000	.	.	.	.	.	0	.		0	0	0	0	0
III	1090000	.	.	.	.	.	0	.		0	0	0	0	0
III	1100000	.	.	.	.	.	0	.		0	0	0	0	0
III	1110000	.	.	.	.	.	0	.		0	0	0	0	0
III	1120000	.	.	.	.	.	0	.		0	0	0	0	0
III	1130000	.	.	.	.	.	0	.		0	0	0	0	0
III	1140000	.	.	.	.	.	0	.		0	0	0	0	0
III	1150000	.	.	.	.	.	0	.		0	0	0	0	0
III	1160000	.	.	.	.	.	0	.		0	0	0	0	0
III	1170000	.	.	.	.	.	0	.		0	0	0	0	0
III	1180000	.	.	.	.	.	0	.		0	0	0	0	0
III	1190000	.	.	.	.	.	0	.		0	0	0	0	0
III	1200000	.	.	.	.	.	0	.		0	0	0	0	0
III	1210000	.	.	.	.	.	0	.		0	0	0	0	0
III	1220000	.	.	.	.	.	0	.		0	0	0	0	0
III	1230000	.	.	.	.	.	0	.		0	0	0	0	0
III	1240000	.	.	.	.	.	0	.		0	0	0	0	0
III	1250000	.	.	.	.	.	0	.		0	0	0	0	0
III	1260000	.	.	.	.	.	0	.		0	0	0	0	0
III	1270000	.	.	.	.	.	0	.		0	0	0	0	0
III	1280000	.	.	.	.	.	0	.		0	0	0	0	0
III	1290000	.	.	.	.	.	0	.		0	0	0	0	0
III	1300000	.	.	.	.	.	0	.		0	0	0	0	0
III	1310000	.	.	.	.	.	0	.		0	0	0	0	0
III	1320000	.	.	.	.	.	0	.		0	0	0	0	0
III	1330000	.	.	.	.	.	0	.		0	0	0	0	0
III	1340000	.	.	.	.	.	0	.		0	0	0	0	0
III	1350000	.	.	.	.	.	0	.		0	0	0	0	0
III	1360000	.	.	.	.	.	0	.		0	0	0	0	0
III	1370000	.	.	.	.	.	0	.		0	0	0	0	0
III	1380000	.	.	.	.	0	0	.		0	0	0	0	0
III	1390000	.	.	.	.	1	0	.		0	0	0	0	0
III	1400000	.	.	.	.	0	0	.		0	0	0	0	0
III	1410000	.	.	.	.	0	0	.		0	0	0	0	0
III	1420000	.	.	.	.	0	0	.		0	0	0	0	0
III	1430000	.	.	.	.	1	0	.		0	0	0	1	0
III	1440000	.	.	.	.	1	0	.		0	0	0	0	0
III	1450000	.	.	.	.	1	0	.		0	0	0	0	0
III	1460000	.	.	.	.	1	0	.		0	0	0	0	0
III	1470000	.	.	.	.	0	0	.		0	0	0	0	0
III	1480000	.	.	.	.	1	0	.		0	0	0	0	0
III	1490000	.	.	.	.	1	0	.		0	0	0	0	0
III	1500000	.	.	.	.	1	0	.		0	0	0	0	0
III	1510000	.	.	.	.	2	0	.		0	0	0	0	0
III	1520000	.	.	.	.	2	0	.		0	0	0	0	0
III	1530000	.	.	.	.	0	0	.		0	0	0	0	0
III	1540000	.	.	.	.	0	0	.		0	0	0	0	0
III	1550000	.	.	.	.	2	0	.		0	0	0	0	0
III	1560000	.	.	.	.	0	0	.		0	0	0	0	0
III	1570000	.	.	.	.	0	0	.		0	0	0	0	0
III	1580000	.	.	.	.	0	0	.		0	0	0	0	0
III	1590000	.	.	.	.	0	0	.		0	0	0	0	0
III	1600000	.	.	.	.	0	0	.		0	0	0	0	0
III	1610000	.	.	.	.	0	0	.		0	0	0	0	0
III	1620000	.	.	.	.	1	0	.		0	0	0	0	0
III	1630000	.	.	.	.	0	0	.		0	0	0	0	0
III	1640000	.	.	.	.	0	0	.		0	0	0	0	0
III	1650000	.	.	.	.	1	0	.		0	0	0	0	0
III	1660000	.	.	.	.	1	0	.		0	0	0	0	0
III	1670000	.	.	.	.	2	0	.		0	0	0	0	0
III	1680000	.	.	.	.	1	0	.		0	0	0	0	0
III	1690000	.	.	.	.	2	0	.		0	0	0	0	0
III	1700000	.	.	.	.	0	0	.		0	0	0	0	0
III	1710000	.	.	.	.	0	1	.		0	0	0	0	0
III	1720000	.	.	.	.	0	0	.		0	0	0	0	0
III	1730000	.	.	.	.	2	0	.		0	0	0	0	0
III	1740000	.	.	.	.	0	0	.		0	1	0	0	0
III	1750000	.	.	.	.	1	0	.		0	0	0	0	0
III	1760000	.	.	.	.	2	.	.		0	0	0	0	0
III	1770000	.	.	.	.	0	.	.		0	0	0	0	0
III	1780000	.	.	.	.	0	.	.		0	0	0	0	0
III	1790000	.	.	.	.	3	.	.		0	0	0	0	0
III	1800000	.	.	.	.	.	.	.		0	0	0	0	0
III	1810000	.	.	.	.	.	.	.		0	0	0	0	0
III	1820000	.	.	.	.	1	.	.		0	0	0	0	0
III	1830000	.	.	.	.	3	.	.		0	0	0	0	0
III	1840000	.	.	.	.	1	.	.		0	0	0	0	0
III	1850000	.	.	.	.	0	.	.		0	0	0	0	0
III	1860000	.	.	.	.	0	.	.		0	0	0	0	0
III	1870000	.	.	.	.	0	.	.		0	0	0	0	0
III	1880000	.	.	.	.	0	.	.		0	0	0	0	0
III	1890000	.	.	.	.	0	.	.		0	0	0	0	0
III	1900000	.	.	.	.	1	.	.		0	0	0	0	0
III	1910000	.	.	.	.	1	.	.		1	0	0	0	0
III	1920000	.	.	.	.	0	.	.		0	0	0	0	0
III	1930000	.	.	.	.	1	.	.		0	0	0	0	0
III	1940000	.	.	.	.	0	.	.		0	0	0	0	0
III	1950000	.	.	.	.	1	.	.		0	0	0	0	0
III	1960000	.	.	.	.	.	.	.		0	0	0	0	0
III	1970000	.	.	.	.	2	.	.		0	0	0	0	0
III	1980000	.	.	.	.	0	.	.		0	0	0	0	0
III	1990000	.	.	.	.	0	.	.		0	0	0	0	0
III	2000000	.	.	.	.	0	.	.		0	0	0	0	0
III	2010000	.	.	.	.	0	.	.		0	0	0	0	0
III	2020000	.	.	.	.	0	.	.		0	0	0	0	0
III	2030000	.	.	.	.	0	.	.		0	0	0	0	0
III	2040000	.	.	.	.	1	.	.		0	0	0	0	0
III	2050000	.	.	.	.	1	.	.		0	0	0	0	0
III	2060000	.	.	.	.	2	.	.		0	0	0	0	0
III	2070000	.	.	.	.	0	.	.		0	0	0	0	0
III	2080000	.	.	.	.	1	.	.		0	0	0	0	0
III	2090000	.	.	.	.	0	.	.		0	0	0	0	0
III	2100000	.	.	.	.	1	.	.		0	0	0	0	0
III	2110000	.	.	.	.	1	.	.		0	0	0	0	0
III	2120000	.	.	.	.	0	.	.		0	0	0	0	0
III	2130000	.	.	.	.	0	.	.		0	0	0	0	0
III	2140000	.	.	.	.	0	.	.		0	0	0	0	0
III	2150000	.	.	.	.	2	.	.		0	0	0	0	0
III	2160000	.	.	.	.	2	.	.		0	0	0	0	0
III	2170000	.	.	.	.	.	.	.		0	0	0	0	0
III	2180000	.	.	.	.	.	.	.		0	0	0	0	0
III	2190000	.	.	.	.	1	.	.		0	0	0	0	0
III	2200000	.	.	.	.	.	.	.		0	0	0	0	0
III	2210000	.	.	.	.	.	.	.		0	0	0	0	0
III	2220000	.	.	.	.	.	.	.		0	0	1	0	0
III	2230000	.	.	.	.	.	.	.		0	0	0	0	0
III	2240000	.	.	.	.	.	.	.		0	0	0	0	0
III	2250000	.	.	.	.	.	.	.		0	0	0	0	0
III	2260000	.	.	.	.	.	.	.		0	0	0	0	0
III	2270000	.	.	.	.	.	.	.		0	0	0	0	0
III	2280000	.	.	.	.	.	.	.		0	0	0	0	0
III	2290000	.	.	.	.	1	.	.		0	0	0	0	0
III	2300000	.	.	.	.	0	.	.		0	0	0	0	1
III	2310000	.	.	.	.	1	.	.		0	0	0	0	0
III	2320000	.	.	.	.	0	.	.		0	0	0	0	0
III	2330000	.	.	.	.	0	.	.		0	0	0	0	0
III	2340000	.	.	.	.	1	.	.		0	0	0	0	0
III	2350000	.	.	.	.	0	.	.		0	0	0	0	0
III	2360000	.	.	.	.	0	.	.		0	0	0	0	0
III	2370000	.	.	.	.	0	.	.		0	0	0	0	0
III	2380000	.	.	.	.	0	.	.		0	0	0	0	0
III	2390000	.	.	.	.	0	.	.		0	0	0	0	0
III	2400000	.	.	.	.	0	.	.		0	0	0	0	0
III	2410000	.	.	.	.	0	.	.		0	0	0	0	0
III	2420000	.	.	.	.	0	.	.		0	0	0	0	0
III	2430000	.	.	.	.	0	.	.		0	0	0	0	0
III	2440000	.	.	.	.	0	.	.		0	0	0	0	0
III	2450000	.	.	.	.	0	.	.		0	0	0	0	1
IV	10000	.	.	.	0	.	.	.		0	0	0	0	0
IV	20000	.	.	.	0	.	.	.		0	0	0	0	0
IV	30000	.	.	.	0	.	.	.		0	0	0	0	0
IV	40000	.	.	.	0	.	.	.		0	0	0	0	0
IV	50000	.	.	.	0	.	.	.		0	0	0	0	0
IV	60000	.	.	.	0	.	.	.		0	0	0	0	0
IV	70000	.	.	.	0	.	.	.		0	0	0	0	0
IV	80000	.	.	.	0	.	.	.		0	0	0	0	1
IV	90000	.	.	.	0	.	.	.		0	0	0	0	0
IV	100000	.	.	.	0	.	.	.		0	0	0	0	0
IV	110000	.	.	.	0	.	.	.		0	0	0	0	0
IV	120000	.	.	.	0	.	.	.		0	0	0	0	0
IV	130000	.	.	.	0	.	.	.		0	0	0	0	0
IV	140000	.	.	.	0	.	.	.		0	0	0	0	0
IV	150000	.	.	.	0	.	.	.		0	0	0	0	0
IV	160000	.	.	.	0	.	.	.		0	0	0	0	0
IV	170000	.	.	.	0	.	.	.		0	0	0	0	0
IV	180000	.	.	.	0	.	.	.		0	0	0	0	0
IV	190000	.	.	.	0	.	.	.		0	0	0	0	0
IV	200000	.	.	.	0	.	.	.		0	0	0	0	0
IV	210000	.	.	.	0	.	.	.		0	0	0	0	0
IV	220000	.	.	.	0	.	.	.		0	0	0	0	0
IV	230000	.	.	.	0	.	.	.		0	0	0	0	0
IV	240000	.	.	.	0	.	.	.		0	0	0	0	0
IV	250000	.	.	.	0	.	.	.		0	0	0	0	0
IV	260000	.	.	.	0	.	.	.		0	0	0	0	0
IV	270000	.	.	.	0	.	.	.		0	0	0	0	0
IV	280000	.	.	.	0	.	.	.		0	0	0	0	0
IV	290000	.	.	.	0	.	.	.		0	0	0	0	0
IV	300000	.	.	.	0	.	.	.		0	0	0	0	0
IV	310000	.	.	.	0	.	.	.		0	0	0	0	0
IV	320000	.	.	.	0	.	.	.		0	0	0	0	0
IV	330000	.	.	.	0	.	.	.		0	0	0	0	0
IV	340000	.	.	.	0	.	.	.		0	0	0	0	0
IV	350000	.	.	.	0	.	.	.		0	0	0	0	0
IV	360000	.	.	.	0	.	.	.		0	0	0	0	0
IV	370000	.	.	.	0	.	.	.		0	0	0	0	0
IV	380000	.	.	.	0	.	.	.		0	0	0	0	0
IV	390000	.	.	.	0	.	.	.		0	0	0	0	0
IV	400000	.	.	.	0	.	.	.		0	0	0	0	0
IV	410000	.	.	.	0	.	.	.		0	0	0	0	0
IV	420000	.	.	.	0	.	.	.		0	0	0	1	0
IV	430000	.	.	.	0	.	.	.		0	0	0	2	0
IV	440000	.	.	.	0	.	.	.		0	0	0	1	0
IV	450000	.	.	.	0	.	.	.		0	0	0	2	0
IV	460000	.	.	.	0	.	.	.		0	0	0	1	0
IV	470000	.	.	.	0	.	.	.		0	0	0	0	0
IV	480000	.	.	.	0	.	.	.		0	0	0	0	0
IV	490000	.	.	.	0	.	.	.		0	0	0	0	0
IV	500000	.	.	.	0	.	.	.		0	0	0	0	0
IV	510000	.	.	.	0	.	.	.		0	0	0	0	0
IV	520000	.	.	.	0	.	.	.		0	0	0	0	0
IV	530000	.	.	.	0	.	.	.		0	0	0	0	0
IV	540000	.	.	.	0	.	.	.		0	0	0	0	0
IV	550000	.	.	.	0	.	.	.		0	0	0	0	0
IV	560000	.	.	.	0	.	.	.		0	0	0	0	0
IV	570000	.	.	.	0	.	.	.		0	0	0	0	0
IV	580000	.	.	.	0	.	.	.		0	0	0	0	0
IV	590000	.	.	.	0	.	.	.		0	0	0	0	0
IV	600000	.	.	.	0	.	.	.		0	0	0	0	0
IV	610000	.	.	.	0	.	.	.		0	0	0	0	0
IV	620000	.	.	.	0	.	.	.		0	0	0	0	0
IV	630000	.	.	.	0	.	.	.		0	0	0	0	0
IV	640000	.	.	.	0	.	.	.		0	0	0	0	0
IV	650000	.	.	.	0	.	.	.		0	0	0	0	0
IV	660000	.	.	.	0	.	.	.		0	0	0	0	0
IV	670000	.	.	.	0	.	.	.		0	0	0	0	0
IV	680000	.	.	.	0	.	.	.		0	0	0	0	0
IV	690000	.	.	.	0	.	0	.		0	0	0	0	0
IV	700000	.	.	.	0	.	0	.		0	0	0	0	0
IV	710000	.	.	.	1	.	0	.		0	0	0	0	0
IV	720000	.	.	.	.	.	0	.		0	0	0	0	0
IV	730000	.	.	.	.	.	0	.		0	0	0	0	0
IV	740000	.	.	.	.	.	0	.		0	0	0	0	0
IV	750000	.	.	.	.	.	0	.		0	0	0	0	0
IV	760000	.	.	.	.	.	0	.		0	0	0	0	0
IV	770000	.	.	.	.	.	0	.		0	0	0	0	0
IV	780000	.	.	.	.	.	0	.		0	0	0	0	0
IV	790000	.	.	.	.	.	0	.		0	0	0	0	0
IV	800000	.	.	.	.	.	0	.		0	0	0	0	0
IV	810000	.	.	.	.	.	0	.		0	0	0	0	0
IV	820000	.	.	.	.	.	0	.		0	0	0	0	0
IV	830000	.	.	.	.	.	0	.		0	0	0	0	0
IV	840000	.	.	.	.	.	0	.		0	0	0	0	0
IV	850000	.	.	.	.	.	0	.		0	0	0	0	0
IV	860000	.	.	.	.	.	0	.		0	0	0	0	0
IV	870000	.	.	.	.	.	0	.		0	0	0	0	0
IV	880000	.	.	.	.	.	0	.		0	0	0	0	0
IV	890000	.	.	.	.	.	0	.		0	0	0	0	0
IV	900000	.	.	.	.	.	0	.		0	0	0	0	0
IV	910000	.	.	.	.	.	0	.		0	0	0	0	0
IV	920000	.	.	.	.	.	0	.		0	1	0	0	0
IV	930000	.	.	.	.	.	0	.		0	0	0	0	0
IV	940000	.	.	.	.	.	0	.		0	0	0	0	0
IV	950000	.	.	.	.	.	0	.		0	0	0	0	0
IV	960000	.	.	.	.	.	0	.		0	0	0	0	0
IV	970000	.	.	.	.	.	0	.		0	0	0	0	0
IV	980000	.	.	.	.	.	0	.		0	0	0	0	0
IV	990000	.	.	.	.	.	0	.		0	0	0	0	0
IV	1000000	.	.	.	2	.	0	.		0	0	0	0	0
IV	1010000	.	.	.	0	.	0	.		0	0	0	1	0
IV	1020000	.	.	.	0	.	0	.		0	0	0	1	0
IV	1030000	.	.	.	0	.	0	.		0	0	0	0	0
IV	1040000	.	.	.	0	.	0	.		0	0	0	0	0
IV	1050000	.	.	.	0	.	0	.		0	0	0	0	0
IV	1060000	.	.	.	0	.	0	.		0	0	0	0	0
IV	1070000	.	.	.	0	.	0	.		0	0	0	0	0
IV	1080000	.	.	.	0	.	0	.		0	0	0	0	0
IV	1090000	.	.	.	0	.	0	.		0	0	0	0	0
IV	1100000	.	.	.	0	.	0	.		0	0	0	0	0
IV	1110000	.	.	.	0	.	0	.		0	0	0	0	0
IV	1120000	.	.	.	0	.	0	.		0	0	0	0	0
IV	1130000	.	.	.	0	.	0	.		0	0	0	0	0
IV	1140000	.	.	.	0	.	0	.		0	0	0	0	0
IV	1150000	.	.	.	0	.	0	.		0	0	0	0	0
IV	1160000	.	.	.	0	.	0	.		0	0	0	0	0
IV	1170000	.	.	.	0	.	0	.		0	0	0	0	0
IV	1180000	.	.	.	0	.	0	.		0	0	0	0	0
IV	1190000	.	.	.	0	.	0	.		0	0	0	0	0
IV	1200000	.	.	.	0	.	0	.		0	0	0	0	0
IV	1210000	.	.	.	0	.	0	.		0	0	0	0	0
IV	1220000	.	.	.	0	.	0	.		0	0	0	0	0
IV	1230000	.	.	.	0	.	0	.		0	0	0	0	0
IV	1240000	.	.	.	0	.	0	.		0	0	0	0	0
IV	1250000	.	.	.	0	.	0	.		0	0	0	0	0
IV	1260000	.	.	.	0	.	0	.		0	0	0	0	0
IV	1270000	.	.	.	0	.	0	.		0	0	0	0	0
IV	1280000	.	.	.	0	.	0	.		0	0	0	0	0
IV	1290000	.	.	.	0	.	.	.		0	0	0	0	0
IV	1300000	.	.	.	0	.	3	.		0	0	0	0	0
IV	1310000	.	.	.	0	.	.	.		0	0	0	0	0
IV	1320000	.	.	.	0	.	0	.		0	0	0	0	0
IV	1330000	.	.	.	0	.	0	.		0	0	0	0	0
IV	1340000	.	.	.	0	.	0	.		0	0	0	0	0
IV	1350000	.	.	.	0	.	0	.		0	0	0	0	0
IV	1360000	.	.	.	0	.	0	.		0	0	0	0	0
IV	1370000	.	.	.	0	.	0	.		0	0	0	0	0
IV	1380000	.	.	.	0	.	0	.		0	0	0	0	0
IV	1390000	.	.	.	0	.	0	.		0	0	0	0	0
IV	1400000	.	.	.	0	.	0	.		0	0	0	0	0
IV	1410000	.	.	.	0	.	0	.		0	0	0	0	0
IV	1420000	.	.	.	0	.	0	.		0	0	0	0	0
IV	1430000	.	.	.	0	.	0	.		0	0	0	0	0
IV	1440000	.	.	.	0	.	0	.		0	0	0	0	0
IV	1450000	.	.	.	0	.	0	.		0	0	0	0	0
IV	1460000	.	.	.	0	.	0	.		0	0	0	0	0
IV	1470000	.	.	.	0	.	0	.		0	0	0	0	0
IV	1480000	.	.	.	0	.	0	.		0	0	0	0	0
IV	1490000	.	.	.	0	.	0	.		0	0	0	0	0
IV	1500000	.	.	.	0	.	0	.		0	0	0	0	0
IV	1510000	.	.	.	0	.	.	.		0	0	0	0	0
IV	1520000	.	.	.	0	.	.	.		0	0	0	0	0
IV	1530000	.	.	.	0	.	.	.		0	0	0	0	0
IV	1540000	.	.	.	0	.	.	.		0	0	0	0	1
IV	1550000	.	.	.	0	.	.	.		0	0	0	0	0
IV	1560000	.	.	.	0	.	.	.		0	0	0	0	0
IV	1570000	.	.	.	0	.	.	.		0	0	0	0	0
IV	1580000	.	.	.	0	.	.	.		0	0	0	0	0
IV	1590000	.	.	.	0	.	.	.		0	0	0	0	0
IV	1600000	.	.	.	0	.	.	.		0	0	0	0	0
IV	1610000	.	.	.	0	.	.	.		0	0	0	0	0
IV	1620000	.	.	.	0	.	.	.		0	0	0	0	0
IV	1630000	.	.	.	0	.	.	.		0	0	0	0	0
IV	1640000	.	.	.	0	.	.	.		0	0	0	0	0
IV	1650000	.	.	.	0	.	.	.		0	0	0	0	0
IV	1660000	.	.	.	0	.	.	.		0	0	0	0	0
IV	1670000	.	.	.	0	.	.	.		0	0	0	0	0
IV	1680000	.	.	.	0	.	.	.		0	0	0	0	0
IV	1690000	.	.	.	0	.	0	.		0	0	0	0	0
IV	1700000	.	.	.	0	.	0	.		0	0	0	0	0
IV	1710000	.	.	.	0	.	0	.		0	0	0	0	0
IV	1720000	.	.	.	0	.	0	.		0	0	0	0	0
IV	1730000	.	.	.	0	.	0	.		0	0	0	0	0
IV	1740000	.	.	.	0	.	0	.		0	0	0	0	0
IV	1750000	.	.	.	0	.	0	.		0	0	0	0	0
IV	1760000	.	.	.	0	.	0	.		0	0	0	0	0
IV	1770000	.	.	.	0	.	0	.		0	0	0	0	0
IV	1780000	.	.	.	0	.	0	.		0	0	0	0	0
IV	1790000	.	.	.	0	.	0	.		0	0	0	0	0
IV	1800000	.	.	.	0	.	0	.		0	0	0	0	0
IV	1810000	.	.	.	0	.	0	.		0	0	0	0	0
IV	1820000	.	.	.	0	.	0	.		0	0	0	0	0
IV	1830000	.	.	.	0	.	0	.		0	0	0	0	0
IV	1840000	.	.	.	0	.	0	.		0	0	0	0	0
IV	1850000	.	.	.	0	.	0	.		0	0	0	0	0
IV	1860000	.	.	.	0	.	0	.		0	0	1	0	0
IV	1870000	.	.	.	0	.	0	.		0	0	0	0	0
IV	1880000	.	.	.	0	.	0	.		0	0	0	0	0
IV	1890000	.	.	.	0	.	0	.		0	0	1	0	0
IV	1900000	.	.	.	0	.	0	.		0	0	0	0	0
IV	1910000	.	.	.	0	.	0	.		0	0	0	0	0
IV	1920000	.	.	.	0	.	0	.		0	0	0	0	0
IV	1930000	.	.	.	0	.	0	.		0	0	0	0	0
IV	1940000	.	.	.	0	.	0	.		0	0	0	0	0
IV	1950000	.	.	.	0	.	0	.		0	0	0	0	0
IV	1960000	.	.	.	0	.	0	.		0	0	0	0	0
IV	1970000	.	.	.	0	.	0	.		0	0	0	0	0
IV	1980000	.	.	.	0	.	0	.		0	0	0	0	0
IV	1990000	.	.	.	0	.	0	.		0	0	0	0	0
IV	2000000	.	.	.	0	.	0	.		0	0	0	0	0
IV	2010000	.	.	.	0	.	0	.		0	0	0	0	0
IV	2020000	.	.	.	0	.	0	.		0	0	0	0	0
IV	2030000	.	.	.	1	.	0	.		0	0	0	0	0
IV	2040000	.	.	.	.	.	0	.		0	0	0	0	0
IV	2050000	.	.	.	.	.	0	.		0	0	0	0	0
IV	2060000	.	.	.	.	.	0	.		0	0	0	0	0
IV	2070000	.	.	.	2	.	0	.		0	0	0	0	0
IV	2080000	.	.	.	0	.	0	.		0	0	0	0	0
IV	2090000	.	.	.	0	.	0	.		0	0	0	0	0
IV	2100000	.	.	.	0	.	0	.		0	0	0	0	0
IV	2110000	.	.	.	0	.	0	.		0	0	0	0	0
IV	2120000	.	.	.	0	.	0	.		0	0	0	0	0
IV	2130000	.	.	.	0	.	0	.		0	0	0	0	0
IV	2140000	.	.	.	0	.	0	.		0	0	0	0	0
IV	2150000	.	.	.	3	.	0	.		0	0	0	0	0
IV	2160000	.	.	.	0	.	0	.		0	0	0	0	0
IV	2170000	.	.	0	0	.	0	.		0	0	0	0	0
IV	2180000	.	.	0	0	.	.	.		0	0	0	0	0
IV	2190000	.	.	1	0	.	.	.		0	0	0	0	0
IV	2200000	.	.	1	0	.	.	.		0	0	0	0	0
IV	2210000	.	.	1	0	.	.	.		0	0	0	0	0
IV	2220000	.	.	3	0	.	.	.		0	0	0	0	0
IV	2230000	.	.	0	0	.	.	.		0	0	0	0	0
IV	2240000	.	.	1	0	.	.	.		0	0	0	0	0
IV	2250000	.	.	0	0	.	.	.		0	0	0	0	1
IV	2260000	.	.	2	0	.	.	.		0	0	0	0	0
IV	2270000	.	.	.	0	.	.	.		0	0	0	0	0
IV	2280000	.	.	.	0	.	3	.		0	0	0	0	0
IV	2290000	.	.	.	0	.	0	.		0	0	0	3	0
IV	2300000	.	.	.	0	.	0	.		0	0	0	2	0
IV	2310000	.	.	.	0	.	0	.		0	0	0	0	0
IV	2320000	.	.	.	0	.	0	.		0	0	0	0	0
IV	2330000	.	.	.	0	.	0	.		0	0	0	0	0
IV	2340000	.	.	.	0	.	0	.		0	0	0	0	0
IV	2350000	.	.	.	0	.	0	.		0	0	0	0	0
IV	2360000	.	.	.	0	.	0	.		0	0	0	0	0
IV	2370000	.	.	.	0	.	0	.		0	0	0	0	0
IV	2380000	.	.	.	0	.	0	.		0	0	0	0	0
IV	2390000	.	.	.	0	.	0	.		0	0	0	0	0
IV	2400000	.	.	.	0	.	0	.		0	0	0	0	0
IV	2410000	.	.	.	0	.	0	.		0	0	0	0	0
IV	2420000	.	.	.	0	.	0	.		0	0	0	0	0
IV	2430000	.	.	.	0	.	0	.		0	0	0	0	0
IV	2440000	.	.	.	.	.	0	.		0	0	0	0	0
IV	2450000	.	.	.	3	.	0	.		0	0	0	0	0
IV	2460000	.	.	.	1	.	0	.		0	0	0	0	0
IV	2470000	.	.	.	.	.	0	.		0	0	0	0	0
IV	2480000	.	.	.	.	.	0	.		0	0	0	0	0
IV	2490000	.	.	.	3	.	0	.		0	0	0	0	0
IV	2500000	.	.	.	.	.	1	.		0	0	0	0	0
IV	2510000	.	.	.	.	.	0	.		0	0	0	0	0
IV	2520000	.	.	.	2	.	0	.		0	0	0	0	0
IV	2530000	.	.	.	0	.	0	.		0	0	0	0	0
IV	2540000	.	.	.	0	.	0	.		0	0	0	0	0
IV	2550000	.	.	.	0	.	0	.		1	0	0	0	0
IV	2560000	.	.	.	2	.	0	.		0	0	0	0	0
IV	2570000	.	.	.	2	.	0	.		0	0	0	0	0
IV	2580000	.	.	.	.	.	0	.		0	0	0	0	0
IV	2590000	.	.	.	.	.	0	.		0	0	0	0	0
IV	2600000	.	.	.	.	.	0	.		0	0	0	0	0
IV	2610000	.	.	.	.	.	0	.		0	0	0	0	0
IV	2620000	.	.	.	.	.	0	.		0	0	0	0	0
IV	2630000	.	.	.	.	.	0	.		0	0	0	0	0
IV	2640000	.	.	.	.	.	0	.		0	0	0	0	0
IV	2650000	.	.	.	.	.	0	.		0	0	0	0	0
IV	2660000	.	.	.	.	.	0	.		0	0	0	0	0
IV	2670000	.	.	.	.	.	0	.		0	0	0	0	0
IV	2680000	.	.	.	.	.	0	.		0	0	0	0	0
V	10000	.	.	.	0	.	0	.		0	0	0	0	0
V	20000	.	.	.	0	.	0	.		0	0	0	0	0
V	30000	.	.	.	0	.	0	.		0	0	0	0	0
V	40000	.	.	.	0	.	0	.		0	0	0	0	0
V	50000	.	.	.	0	.	0	.		0	0	0	0	0
V	60000	.	.	.	2	.	0	.		0	0	0	0	0
V	70000	.	.	.	0	.	0	.		0	0	0	0	0
V	80000	.	.	.	1	.	0	.		0	0	0	0	0
V	90000	.	.	.	1	.	0	.		0	0	0	0	0
V	100000	.	.	.	1	.	0	.		0	0	0	0	0
V	110000	.	.	.	.	.	0	.		0	0	0	0	1
V	120000	.	.	.	1	.	0	.		0	0	0	0	0
V	130000	.	.	.	2	.	0	.		0	0	0	0	0
V	140000	.	.	.	3	.	0	.		0	0	0	0	0
V	150000	.	.	.	.	.	0	.		0	0	0	0	0
V	160000	.	.	.	.	.	0	.		0	0	0	0	0
V	170000	.	.	.	.	.	0	.		0	0	0	0	0
V	180000	.	.	.	.	.	0	.		0	0	0	0	0
V	190000	.	.	.	.	.	1	.		0	0	0	0	0
V	200000	.	.	.	.	.	0	.		0	0	0	0	0
V	210000	.	.	.	.	.	0	.		0	0	0	0	0
V	220000	.	.	.	.	.	0	.		0	0	0	0	0
V	230000	.	.	.	.	.	0	.		0	0	0	0	0
V	240000	.	.	.	.	.	0	.		0	0	0	0	0
V	250000	.	.	.	.	.	0	.		0	0	0	0	0
V	260000	.	.	.	.	.	0	.		0	0	0	0	0
V	270000	.	.	.	.	.	0	.		0	0	0	0	0
V	280000	.	.	.	.	.	0	.		0	0	0	0	0
V	290000	.	.	.	.	.	0	.		0	0	0	0	0
V	300000	.	.	.	.	.	0	.		0	0	0	0	0
V	310000	.	.	.	.	.	0	.		0	0	0	0	0
V	320000	.	.	.	.	.	0	.		0	0	0	0	0
V	330000	.	.	.	.	.	0	.		0	0	0	0	0
V	340000	.	.	.	.	.	0	.		0	0	0	0	0
V	350000	.	.	.	.	.	0	.		0	0	0	0	0
V	360000	.	.	.	.	.	0	.		0	0	0	0	0
V	370000	.	.	.	.	.	0	.		0	0	0	0	0
V	380000	.	.	.	.	.	0	.		0	0	0	0	0
V	390000	.	.	.	.	.	0	.		0	0	0	0	0
V	400000	.	.	.	.	.	0	.		0	0	0	0	0
V	410000	.	.	.	.	.	0	.		0	0	0	0	0
V	420000	.	.	.	.	.	0	.		0	0	0	0	0
V	430000	.	.	.	.	.	0	.		0	0	0	0	0
V	440000	.	.	.	.	.	0	.		0	0	0	0	0
V	450000	.	.	.	.	.	0	.		0	0	0	0	0
V	460000	.	.	.	.	.	0	.		0	0	0	0	0
V	470000	.	.	.	.	.	0	.		0	0	0	0	0
V	480000	.	.	.	.	.	0	.		0	0	0	0	0
V	490000	.	3	.	.	.	0	.		0	0	0	0	0
V	500000	.	2	.	.	.	0	.		0	0	0	0	0
V	510000	.	2	.	.	.	0	.		0	0	0	0	0
V	520000	.	0	.	.	.	0	.		0	0	0	0	0
V	530000	.	0	.	.	.	0	.		0	0	0	0	0
V	540000	.	3	.	.	.	0	.		0	0	0	0	0
V	550000	.	1	.	.	.	0	.		0	0	0	0	0
V	560000	.	2	.	.	.	0	.		0	0	0	0	0
V	570000	.	3	.	.	.	0	.		0	0	0	0	0
V	580000	.	1	.	.	.	0	.		0	0	0	0	0
V	590000	.	.	.	.	.	0	.		0	0	0	0	0
V	600000	.	.	.	.	.	0	.		0	0	0	0	0
V	610000	.	.	.	.	.	0	.		0	0	0	0	0
V	620000	.	.	.	.	.	0	.		0	0	0	0	0
V	630000	.	.	.	.	.	0	.		0	0	0	0	0
V	640000	.	.	.	.	.	0	.		0	0	0	0	0
V	650000	.	.	.	.	.	0	.		0	0	0	0	0
V	660000	.	.	.	.	.	0	.		0	0	0	0	0
V	670000	.	.	.	.	.	0	.		0	0	0	0	0
V	680000	.	.	.	.	.	0	.		0	0	0	0	0
V	690000	.	.	.	.	.	0	.		0	0	0	0	0
V	700000	.	.	.	.	.	0	.		0	0	0	0	0
V	710000	.	.	.	.	.	0	.		0	0	0	0	0
V	720000	.	.	.	.	.	0	.		0	0	0	0	0
V	730000	.	.	.	.	.	0	.		0	0	0	0	0
V	740000	.	.	.	.	.	0	.		0	0	0	0	0
V	750000	.	.	.	.	.	0	.		0	0	0	0	0
V	760000	.	.	.	.	.	1	.		0	0	0	0	0
V	770000	.	.	.	.	.	0	.		0	0	0	0	0
V	780000	.	.	.	.	.	0	.		0	0	0	0	0
V	790000	.	.	.	.	.	0	.		0	0	0	0	0
V	800000	.	.	.	.	.	0	.		0	0	0	0	0
V	810000	.	.	.	.	.	0	.		0	0	0	0	0
V	820000	.	.	.	.	.	0	.		0	0	0	0	0
V	830000	.	.	.	.	.	0	.		0	0	0	0	0
V	840000	.	.	.	.	.	0	.		0	0	0	0	0
V	850000	.	.	.	.	.	0	.		0	0	0	0	0
V	860000	.	.	.	.	.	0	.		0	0	0	0	0
V	870000	.	.	.	.	.	1	.		0	0	0	0	0
V	880000	.	.	.	.	.	0	.		0	0	0	0	0
V	890000	.	.	.	.	.	0	.		0	0	0	0	0
V	900000	.	.	.	.	.	0	.		0	0	0	1	0
V	910000	.	.	.	.	.	0	.		0	0	0	0	0
V	920000	.	.	.	.	.	1	.		0	0	0	0	0
V	930000	.	.	.	.	.	0	.		0	0	0	0	0
V	940000	.	.	.	.	.	0	.		0	0	0	0	0
V	950000	.	.	.	.	.	0	.		0	0	0	0	0
V	960000	.	.	.	.	.	0	.		0	0	0	0	0
V	970000	.	.	.	.	.	0	.		0	0	0	0	0
V	980000	.	.	.	.	.	0	.		0	0	0	0	0
V	990000	.	.	.	.	.	0	.		0	0	0	0	0
V	1000000	.	.	.	.	.	0	.		0	0	0	0	0
V	1010000	.	.	.	.	.	0	.		0	0	0	0	0
V	1020000	.	.	.	.	.	0	.		0	0	0	0	0
V	1030000	.	.	.	0	.	0	.		0	0	0	0	0
V	1040000	.	.	.	1	.	0	.		0	0	0	0	0
V	1050000	.	.	.	1	.	0	.		0	0	0	0	0
V	1060000	.	.	.	1	.	0	.		0	0	0	0	0
V	1070000	.	.	.	1	.	0	.		0	0	0	0	0
V	1080000	.	.	.	1	.	0	.		0	0	0	0	0
V	1090000	.	.	.	0	.	0	.		0	0	0	0	0
V	1100000	.	.	.	1	.	1	.		0	0	0	0	0
V	1110000	.	.	.	0	.	0	.		0	0	0	0	0
V	1120000	.	.	.	0	.	0	.		0	0	0	0	0
V	1130000	.	.	.	0	.	1	.		0	0	0	0	0
V	1140000	.	.	.	0	.	0	.		0	0	0	0	0
V	1150000	.	.	.	1	.	2	.		0	0	0	0	0
V	1160000	.	.	.	2	.	0	.		0	0	0	0	0
V	1170000	.	.	.	2	.	0	.		0	0	0	0	0
V	1180000	.	.	.	.	.	1	.		0	0	0	0	0
V	1190000	.	.	.	3	.	0	.		0	0	0	0	0
V	1200000	.	.	.	.	.	0	.		0	0	0	0	0
V	1210000	.	.	.	1	.	0	.		0	0	0	0	0
V	1220000	.	.	.	2	.	1	.		0	0	0	0	0
V	1230000	.	.	.	3	.	1	.		0	0	0	0	0
V	1240000	.	.	.	3	.	1	.		0	0	0	0	0
V	1250000	.	.	.	3	.	0	.		0	0	0	0	0
V	1260000	.	.	.	3	.	0	.		0	0	0	0	0
V	1270000	.	.	.	.	.	0	.		0	0	0	0	0
V	1280000	.	.	.	.	.	1	.		0	0	0	0	0
V	1290000	.	.	.	.	.	0	.		0	0	0	0	0
V	1300000	.	.	.	.	.	1	.		0	0	0	0	0
V	1310000	.	.	.	.	.	0	.		0	0	0	0	0
V	1320000	.	.	.	.	.	0	.		0	0	0	0	0
V	1330000	.	.	.	.	.	1	.		0	0	0	0	0
V	1340000	.	.	.	.	.	0	.		0	0	0	0	0
V	1350000	.	.	.	.	.	0	.		0	0	0	0	0
V	1360000	.	.	.	.	.	0	.		0	0	0	0	0
V	1370000	.	.	.	.	.	0	.		0	0	0	0	0
V	1380000	.	.	.	.	.	1	.		0	0	0	0	0
V	1390000	.	.	.	.	.	0	.		0	0	0	0	0
V	1400000	.	.	.	.	.	0	.		0	0	0	0	0
V	1410000	.	.	.	.	.	0	.		0	0	0	0	0
V	1420000	.	.	.	.	.	0	.		0	0	0	0	0
V	1430000	.	.	.	.	.	0	.		0	0	0	0	0
V	1440000	.	.	.	.	.	.	.		0	0	0	0	0
V	1450000	.	.	.	.	.	.	.		0	0	0	0	0
V	1460000	.	.	.	.	.	.	.		0	0	0	0	0
V	1470000	.	.	.	.	.	.	.		0	0	0	0	0
V	1480000	.	.	.	.	.	.	.		0	0	0	0	0
V	1490000	.	.	.	.	.	.	.		0	0	0	0	0
V	1500000	.	.	.	.	.	.	.		0	0	0	0	0
V	1510000	.	.	.	.	.	.	.		0	0	0	0	0
V	1520000	.	.	.	.	.	.	.		0	0	0	0	0
V	1530000	.	.	.	.	.	.	.		0	0	0	0	0
V	1540000	.	.	.	.	.	.	.		0	0	0	0	0
V	1550000	.	.	.	.	.	.	.		0	0	0	0	0
V	1560000	.	.	.	.	.	.	.		0	0	0	0	0
V	1570000	.	.	.	.	.	.	.		0	0	0	0	0
V	1580000	.	.	.	.	.	.	.		0	0	0	0	0
V	1590000	.	.	.	.	.	.	.		0	0	0	0	0
V	1600000	.	.	.	.	.	.	.		0	0	0	0	0
V	1610000	.	.	.	.	.	.	.		0	0	0	0	0
V	1620000	.	.	.	.	.	.	.		0	0	0	0	0
V	1630000	.	.	.	.	.	.	.		0	0	0	0	0
V	1640000	.	.	.	.	.	.	.		0	0	0	0	0
V	1650000	.	.	.	.	.	.	.		0	0	0	0	0
V	1660000	.	.	.	.	.	.	.		0	0	0	0	0
V	1670000	.	.	.	.	.	.	.		0	0	0	0	0
V	1680000	.	1	.	0	.	.	.		0	0	0	0	0
V	1690000	.	2	.	1	.	.	.		0	0	0	0	0
V	1700000	.	2	.	0	.	.	.		0	1	0	0	0
V	1710000	.	2	.	0	.	.	.		0	0	0	0	0
V	1720000	.	2	.	1	.	.	.		0	0	0	0	0
V	1730000	.	3	2	1	.	.	.		0	0	0	0	0
V	1740000	.	2	2	0	.	.	.		0	0	0	0	0
V	1750000	.	1	1	0	.	.	.		0	0	0	0	0
V	1760000	.	2	3	0	.	.	.		0	0	0	0	0
V	1770000	.	1	0	0	.	.	.		0	0	0	0	0
V	1780000	.	1	1	0	.	.	.		0	0	0	0	0
V	1790000	.	2	2	1	.	.	.		0	0	0	0	0
V	1800000	.	3	1	0	.	.	.		0	0	0	0	0
V	1810000	.	3	2	0	.	.	.		0	0	0	0	0
V	1820000	.	1	1	0	.	.	.		0	0	0	0	0
V	1830000	.	3	1	0	.	.	.		1	0	0	0	0
V	1840000	.	.	.	2	.	.	.		0	0	0	0	0
V	1850000	.	.	.	.	.	.	.		0	0	0	0	0
V	1860000	.	.	.	.	.	.	.		0	0	0	0	0
V	1870000	.	.	.	2	.	.	.		0	0	0	0	0
V	1880000	.	.	.	.	.	.	.		0	0	0	0	0
V	1890000	.	.	.	.	.	.	.		0	0	0	0	0
V	1900000	.	.	.	.	.	.	.		0	0	0	0	0
V	1910000	.	.	.	.	.	.	.		0	0	0	0	0
V	1920000	.	.	.	.	.	.	.		0	0	0	0	0
V	1930000	.	.	.	.	.	.	.		0	0	0	0	0
V	1940000	.	.	.	.	.	.	.		0	0	0	0	0
V	1950000	.	.	.	.	.	.	.		0	0	0	0	0
V	1960000	.	.	.	.	.	.	.		0	1	0	0	0
V	1970000	.	.	.	0	.	.	.		0	0	0	0	0
V	1980000	.	.	.	0	.	.	.		0	0	0	0	0
V	1990000	.	.	.	0	.	.	.		0	0	0	0	0
V	2000000	.	.	.	0	.	.	.		0	0	0	0	0
V	2010000	.	.	.	0	.	.	.		0	0	0	0	0
V	2020000	.	.	.	0	.	.	.		0	0	0	0	0
V	2030000	.	.	.	0	.	.	.		0	0	0	0	0
V	2040000	.	.	.	0	.	.	.		0	0	0	0	0
V	2050000	.	.	.	0	.	.	.		0	0	0	0	0
V	2060000	.	.	.	0	.	.	.		0	0	0	0	0
V	2070000	.	.	.	0	.	.	.		0	0	0	0	0
V	2080000	.	.	.	0	.	.	.		0	0	0	0	0
V	2090000	.	.	.	0	.	.	.		0	0	0	0	0
V	2100000	.	.	.	0	.	.	.		0	0	0	0	0
V	2110000	.	.	.	0	.	.	.		0	0	0	0	0
V	2120000	.	.	.	0	.	.	.		0	0	0	0	0
V	2130000	.	.	.	0	.	.	.		0	0	0	0	0
V	2140000	.	.	.	0	.	.	.		0	0	0	0	0
V	2150000	.	.	.	0	.	.	.		0	0	0	0	0
V	2160000	.	.	.	0	.	.	.		0	0	0	1	0
V	2170000	.	.	.	0	.	.	.		0	0	0	1	0
V	2180000	.	.	.	0	.	.	.		0	0	0	0	0
V	2190000	.	.	.	0	.	0	.		0	0	0	0	0
V	2200000	.	.	.	0	.	0	.		0	0	0	0	0
V	2210000	.	.	.	0	.	0	.		0	0	0	0	0
V	2220000	.	.	.	0	.	2	.		0	0	0	0	0
V	2230000	.	.	.	0	.	0	.		0	0	0	0	0
V	2240000	.	.	.	0	.	0	.		0	0	0	0	0
V	2250000	.	.	.	0	.	0	.		0	0	0	0	0
V	2260000	.	.	.	0	.	0	.		0	0	0	0	0
V	2270000	.	.	.	1	.	0	.		0	0	0	0	0
V	2280000	.	.	.	0	.	0	.		0	0	0	0	0
V	2290000	.	.	.	0	.	0	.		0	0	0	0	0
V	2300000	.	.	.	0	.	0	.		0	0	0	0	0
V	2310000	.	.	.	0	.	2	.		0	0	0	0	0
V	2320000	.	.	.	0	.	1	.		0	0	0	0	0
V	2330000	.	.	.	0	.	0	.		0	0	0	0	0
V	2340000	.	.	.	0	.	0	.		0	0	0	0	0
V	2350000	.	.	.	0	.	.	.		0	0	0	0	0
V	2360000	.	.	.	0	.	.	.		0	0	0	0	0
V	2370000	.	.	.	0	.	.	.		0	0	0	0	0
V	2380000	.	.	.	0	.	.	.		0	0	0	0	0
V	2390000	.	.	.	0	.	.	.		0	0	0	0	0
V	2400000	.	.	.	0	.	.	.		0	0	0	0	0
V	2410000	.	.	.	0	.	.	.		0	0	0	0	0
V	2420000	.	.	.	0	.	.	.		0	0	0	0	0
V	2430000	.	.	.	0	.	.	.		0	0	0	0	0
V	2440000	.	.	.	0	.	.	.		0	0	0	0	0
V	2450000	.	.	.	0	.	.	.		0	0	0	0	0
V	2460000	.	.	.	0	.	.	.		0	0	0	0	0
V	2470000	.	.	.	0	.	.	.		0	0	0	0	0
V	2480000	.	.	.	0	.	.	.		0	0	0	0	0
V	2490000	.	.	.	0	.	.	.		0	0	0	0	0
V	2500000	.	.	.	0	.	.	.		0	0	0	0	0
V	2510000	.	.	.	0	.	.	.		0	0	0	0	0
V	2520000	.	.	.	0	.	.	.		0	0	0	0	0
V	2530000	.	.	.	0	.	.	.		0	0	0	0	0
V	2540000	.	.	.	0	.	.	.		0	0	0	0	0
V	2550000	.	.	.	0	.	.	.		0	0	0	0	0
V	2560000	.	.	.	0	.	.	.		0	0	0	0	0
V	2570000	.	.	.	0	.	.	.		0	0	0	0	0
V	2580000	.	.	.	0	.	.	.		0	0	0	0	0
V	2590000	.	.	.	0	.	.	.		0	0	0	0	0
V	2600000	.	.	.	0	.	.	.		0	0	0	0	0
V	2610000	.	.	.	0	.	.	.		0	0	0	0	0
V	2620000	.	.	.	0	.	.	.		0	0	0	0	0
V	2630000	.	.	.	0	.	.	.		0	0	0	0	0
V	2640000	.	.	.	0	.	.	.		0	0	0	0	0
V	2650000	.	.	.	0	.	.	.		0	0	0	0	0
V	2660000	.	.	.	0	.	.	.		0	0	0	0	0
V	2670000	.	.	.	0	.	.	.		0	0	0	0	0
V	2680000	.	.	.	0	.	.	.		0	0	0	0	0
V	2690000	.	.	.	0	.	.	.		0	0	0	0	0
V	2700000	.	.	.	0	.	.	.		0	0	0	0	0
V	2710000	.	.	.	0	.	.	.		0	0	0	0	0
V	2720000	.	.	.	0	.	.	.		0	0	0	0	0
V	2730000	.	.	.	0	.	.	.		0	0	0	0	0
V	2740000	.	.	.	0	.	.	.		0	0	0	0	0
V	2750000	.	.	.	0	.	.	.		0	0	0	0	0
V	2760000	.	.	.	0	.	.	.		0	0	0	0	0
V	2770000	.	.	.	0	.	.	.		0	0	0	0	0
V	2780000	.	.	.	0	.	.	.		0	0	0	0	0
V	2790000	.	.	.	0	.	.	.		0	0	0	0	0
V	2800000	.	.	.	0	.	.	.		0	0	0	0	0
V	2810000	.	.	.	0	.	.	.		0	0	0	0	0
V	2820000	.	.	.	0	.	.	.		0	0	0	0	0
V	2830000	.	.	.	0	.	.	.		0	0	0	0	0
V	2840000	.	.	.	0	.	.	.		0	0	0	0	0
V	2850000	.	.	.	0	.	.	.		0	0	0	0	0
V	2860000	.	.	.	0	.	.	.		0	0	0	0	0
V	2870000	.	.	.	0	.	.	.		0	0	0	0	0
V	2880000	.	.	.	0	.	.	.		0	0	0	0	0
V	2890000	.	.	.	0	.	.	.		0	0	0	0	0
V	2900000	.	.	.	0	.	.	.		0	0	0	0	0
V	2910000	.	.	.	0	.	.	.		0	0	0	0	0
V	2920000	.	.	.	0	.	.	.		0	0	0	0	0
V	2930000	.	.	.	0	.	.	.		0	0	0	0	0
V	2940000	.	.	.	0	.	.	.		0	0	0	0	0
V	2950000	.	.	.	0	.	.	.		0	0	0	0	0
V	2960000	.	.	.	0	.	.	.		0	0	0	0	0
V	2970000	.	.	.	0	.	.	.		0	0	0	0	0
V	2980000	.	.	.	0	.	.	.		0	0	0	0	0
V	2990000	.	.	.	0	.	.	.		0	0	0	0	0
V	3000000	.	.	.	0	.	.	.		0	0	0	0	0
V	3010000	.	.	.	0	.	.	.		0	0	0	0	0
V	3020000	.	.	.	0	.	.	.		0	0	0	0	0
V	3030000	.	.	.	0	.	.	.		0	0	0	0	0
V	3040000	.	.	.	0	.	.	.		0	0	0	0	0
V	3050000	.	.	.	0	.	.	.		0	0	0	0	0
V	3060000	.	.	.	0	.	.	.		0	0	0	0	0
V	3070000	.	3	.	0	.	.	.		0	0	0	0	0
V	3080000	.	1	.	0	.	.	.		0	0	0	0	0
V	3090000	.	1	.	0	.	0	.		0	0	0	0	0
V	3100000	.	1	.	0	.	0	.		0	0	0	0	0
V	3110000	.	0	.	0	.	1	.		0	0	0	0	0
V	3120000	.	1	.	0	.	0	.		0	0	0	0	0
V	3130000	.	1	.	0	.	2	2		0	0	0	0	0
V	3140000	.	0	.	0	.	0	1		0	0	0	0	0
V	3150000	.	1	.	0	.	0	3		0	0	0	1	0
V	3160000	.	0	.	0	.	1	1		0	0	0	0	1
V	3170000	.	0	.	0	.	0	0		0	0	0	0	0
V	3180000	.	0	.	0	.	0	0		0	0	0	0	0
V	3190000	.	0	.	0	.	0	0		0	0	0	0	0
V	3200000	.	0	.	0	.	0	0		0	0	0	0	0
V	3210000	.	0	.	0	.	0	0		0	0	0	0	1
V	3220000	.	0	.	0	.	0	0		0	0	0	0	0
V	3230000	.	0	.	0	.	0	0		0	0	0	0	0
V	3240000	.	0	.	0	.	1	0		0	0	0	0	0
V	3250000	.	0	.	0	.	0	0		0	0	0	0	0
V	3260000	.	0	.	0	.	0	0		0	0	0	0	0
V	3270000	.	0	.	0	.	0	0		0	0	0	0	1
VI	10000	.	.	.	.	.	.	.		0	0	0	0	0
VI	20000	.	.	.	.	.	0	.		0	0	0	0	0
VI	30000	.	.	.	.	.	0	.		0	0	0	0	0
VI	40000	.	.	.	.	.	1	.		0	0	0	0	0
VI	50000	.	.	.	.	.	0	.		0	0	0	0	0
VI	60000	.	.	.	.	.	1	.		0	0	0	0	0
VI	70000	.	.	.	.	.	1	.		0	0	0	0	0
VI	80000	.	.	.	.	.	0	.		0	0	0	0	0
VI	90000	.	.	.	.	.	0	.		0	0	0	0	0
VI	100000	.	.	.	.	.	0	.		0	0	0	0	0
VI	110000	.	.	.	.	.	0	.		0	0	0	0	0
VI	120000	.	.	.	.	.	0	.		0	0	0	0	0
VI	130000	.	.	.	.	.	0	.		0	0	0	0	0
VI	140000	.	.	.	.	.	0	.		0	0	0	0	0
VI	150000	.	.	.	.	.	0	.		0	0	0	0	0
VI	160000	.	.	.	.	.	0	.		0	0	0	0	0
VI	170000	.	.	.	.	.	0	.		0	0	0	0	0
VI	180000	.	.	.	.	.	0	.		0	0	0	0	0
VI	190000	.	.	.	.	.	3	.		0	0	0	0	0
VI	200000	.	.	.	.	.	.	.		0	0	0	0	0
VI	210000	.	.	.	.	.	.	.		0	0	0	0	0
VI	220000	.	.	.	.	.	.	.		0	0	0	0	0
VI	230000	.	.	.	.	.	.	.		0	0	0	0	0
VI	240000	.	.	.	.	.	.	.		0	0	0	2	0
VI	250000	.	.	.	.	.	.	.		0	0	0	3	0
VI	260000	.	.	.	.	.	.	.		0	0	0	1	0
VI	270000	.	.	.	.	.	.	.		0	0	0	1	0
VI	280000	.	.	.	.	.	.	.		0	0	0	1	0
VI	290000	.	.	.	.	.	.	.		0	0	0	0	0
VI	300000	.	.	.	.	.	.	.		0	0	0	0	0
VI	310000	.	.	.	.	.	.	.		0	0	0	0	0
VI	320000	.	.	.	.	.	.	.		0	0	0	0	0
VI	330000	.	.	.	.	.	.	.		0	0	0	0	0
VI	340000	.	.	.	.	.	.	.		0	0	0	0	0
VI	350000	.	.	.	.	.	.	.		0	0	0	0	0
VI	360000	.	.	.	.	.	.	.		0	0	0	0	0
VI	370000	.	.	.	.	.	.	.		0	0	0	0	0
VI	380000	.	.	.	.	.	.	.		0	0	0	0	0
VI	390000	.	.	.	.	.	.	.		0	0	0	0	0
VI	400000	.	.	.	.	.	.	.		0	0	0	0	0
VI	410000	.	.	.	.	.	.	.		0	0	0	0	0
VI	420000	.	.	.	.	.	.	.		0	0	0	0	0
VI	430000	.	.	.	.	.	.	.		0	0	0	0	0
VI	440000	.	.	.	.	.	.	.		0	0	0	0	0
VI	450000	.	.	.	.	.	.	.		0	0	0	0	0
VI	460000	.	.	.	.	.	.	.		0	0	0	1	0
VI	470000	.	.	.	.	.	.	.		0	0	0	0	0
VI	480000	.	.	.	.	.	.	.		0	0	0	0	0
VI	490000	.	.	.	.	.	.	.		0	0	0	0	0
VI	500000	.	.	.	.	.	.	.		0	0	0	0	0
VI	510000	.	.	.	.	.	.	.		0	0	0	0	0
VI	520000	.	.	.	.	.	.	.		0	0	0	0	0
VI	530000	.	.	.	.	.	.	.		0	0	0	0	0
VI	540000	.	.	.	.	.	.	.		0	0	0	0	0
VI	550000	.	.	.	.	.	.	.		0	0	0	0	0
VI	560000	.	.	.	.	.	.	.		0	0	0	0	0
VI	570000	.	.	.	.	.	.	.		0	0	0	0	0
VI	580000	.	.	.	.	.	.	.		0	0	0	0	0
VI	590000	.	.	.	.	.	.	.		0	0	0	0	0
VI	600000	.	.	.	.	.	.	.		0	0	0	0	0
VI	610000	.	.	.	.	.	.	.		0	0	0	0	0
VI	620000	.	.	.	.	.	.	.		0	0	0	0	0
VI	630000	.	.	.	.	.	.	.		0	0	0	0	0
VI	640000	.	.	.	.	.	.	.		0	0	0	0	0
VI	650000	.	.	.	.	.	.	.		0	0	0	0	0
VI	660000	.	.	.	.	.	.	.		0	0	0	0	0
VI	670000	.	.	.	.	.	.	.		0	0	0	0	0
VI	680000	.	.	.	.	.	.	.		0	0	0	0	0
VI	690000	.	.	.	.	.	.	.		0	0	0	0	0
VI	700000	.	.	.	.	.	.	.		0	0	0	0	0
VI	710000	.	.	.	.	.	.	.		0	0	0	0	0
VI	720000	.	.	.	.	.	1	.		0	0	0	0	0
VI	730000	.	.	.	.	.	0	.		0	0	0	0	0
VI	740000	.	.	.	.	.	0	.		0	0	0	0	0
VI	750000	.	.	.	.	.	1	.		0	0	0	0	0
VI	760000	.	.	.	.	.	0	.		0	0	0	0	0
VI	770000	.	.	.	.	.	0	.		0	0	0	0	0
VI	780000	.	.	.	.	.	0	.		0	0	0	0	0
VI	790000	.	.	.	.	.	0	.		0	0	0	0	0
VI	800000	.	.	.	.	.	0	.		0	0	1	0	0
VI	810000	.	.	.	.	.	0	.		0	0	0	0	0
VI	820000	.	.	.	.	.	0	.		0	0	0	0	0
VI	830000	.	.	.	.	.	0	.		0	0	0	0	0
VI	840000	.	.	.	.	.	0	.		0	0	0	0	0
VI	850000	.	.	.	.	.	0	.		0	0	0	0	0
VI	860000	.	.	.	.	.	0	.		0	0	0	0	0
VI	870000	.	.	.	.	.	0	.		0	0	0	0	0
VI	880000	.	2	.	.	.	.	.		0	0	0	0	0
VI	890000	.	2	.	.	.	.	.		1	0	0	0	0
VI	900000	.	2	.	.	.	.	.		0	0	0	0	0
VI	910000	.	1	.	.	.	.	.		0	0	0	0	0
VI	920000	.	2	.	.	.	.	.		0	0	0	0	0
VI	930000	.	1	.	.	.	.	.		0	0	0	0	0
VI	940000	.	0	.	.	.	.	.		0	0	0	0	0
VI	950000	.	1	.	.	.	.	.		0	0	0	0	0
VI	960000	.	3	.	.	.	.	.		0	0	0	0	0
VI	970000	.	3	.	.	.	.	.		0	0	0	0	0
VI	980000	.	3	.	.	.	.	.		0	0	0	0	0
VI	990000	.	2	.	.	.	.	.		0	0	0	0	0
VI	1000000	.	2	.	.	.	.	.		0	0	0	0	0
VI	1010000	.	.	.	.	.	.	.		0	0	0	0	0
VI	1020000	.	.	.	.	.	.	.		0	0	0	0	0
VI	1030000	.	.	.	.	.	.	.		0	0	0	0	0
VI	1040000	.	.	.	.	.	.	.		0	0	0	0	0
VI	1050000	.	.	.	.	.	.	.		0	0	0	0	0
VI	1060000	.	.	.	.	.	.	.		0	0	1	0	0
VI	1070000	.	.	.	.	.	.	.		0	0	0	0	0
VI	1080000	.	.	.	.	.	.	.		0	0	0	0	0
VI	1090000	.	.	.	.	.	.	.		0	0	0	0	0
VI	1100000	.	.	.	.	.	.	.		0	0	0	0	0
VI	1110000	.	.	.	.	.	.	.		0	0	0	0	0
VI	1120000	.	.	.	.	.	.	.		0	0	0	0	0
VI	1130000	.	.	.	.	.	.	.		0	0	0	0	0
VI	1140000	.	.	.	.	.	.	.		0	0	0	0	0
VI	1150000	.	.	.	.	.	.	.		0	0	0	0	0
VI	1160000	.	.	.	.	.	.	.		0	0	0	0	0
VI	1170000	.	.	.	.	.	.	.		0	0	0	0	2
VI	1180000	.	.	.	.	.	.	.		0	0	0	0	1
VI	1190000	.	.	.	.	.	.	.		0	0	0	0	1
VI	1200000	.	.	.	.	.	.	.		0	0	0	0	1
VI	1210000	.	.	.	.	.	.	.		0	0	0	0	2
VI	1220000	.	.	.	.	.	.	.		0	0	0	0	0
VI	1230000	.	.	.	.	.	.	.		0	0	0	0	0
VI	1240000	.	.	.	.	.	.	.		0	0	0	0	0
VI	1250000	.	.	.	.	.	.	.		0	0	0	0	0
VI	1260000	.	.	.	.	.	.	.		0	0	0	0	0
VI	1270000	.	.	.	.	.	.	.		0	0	0	0	0
VI	1280000	.	.	.	.	.	.	.		0	0	0	0	0
VI	1290000	.	.	.	.	.	.	.		0	0	0	0	0
VI	1300000	.	.	.	.	.	.	.		0	0	0	0	0
VI	1310000	.	.	.	.	.	.	.		0	0	0	0	0
VI	1320000	.	.	.	.	.	.	.		0	0	0	0	0
VI	1330000	.	.	.	.	.	.	.		0	0	0	0	0
VI	1340000	.	.	.	.	.	.	.		0	0	0	0	0
VI	1350000	.	.	.	.	.	.	.		0	0	0	0	0
VI	1360000	.	.	.	.	.	.	.		0	0	0	0	0
VI	1370000	.	.	.	.	.	.	.		0	0	0	0	0
VI	1380000	.	.	.	.	.	.	.		0	0	0	0	0
VI	1390000	.	.	.	.	.	.	.		0	0	0	0	0
VI	1400000	.	.	.	.	.	.	.		0	0	0	0	0
VI	1410000	.	.	.	.	.	.	.		0	0	0	0	0
VI	1420000	.	.	.	.	.	.	.		0	0	0	0	0
VI	1430000	.	.	.	.	.	.	.		0	0	0	0	0
VI	1440000	.	.	.	.	.	.	.		0	0	0	0	0
VI	1450000	.	.	.	.	.	.	.		0	0	0	0	0
VI	1460000	.	.	.	.	.	.	.		0	0	0	0	0
VI	1470000	.	.	.	.	.	.	.		0	0	0	0	0
VI	1480000	.	.	.	.	.	.	.		0	0	0	0	0
VI	1490000	.	.	.	.	.	.	.		0	0	0	0	0
VI	1500000	.	.	.	.	.	.	.		0	0	0	0	0
VI	1510000	.	.	.	.	.	.	.		0	0	0	0	0
VI	1520000	.	.	.	.	.	.	.		0	0	0	0	0
VI	1530000	.	.	.	.	.	.	.		0	0	0	0	0
VI	1540000	.	.	.	.	.	.	.		0	0	0	0	0
VI	1550000	.	.	.	.	.	.	.		0	0	0	0	0
VI	1560000	.	.	.	.	.	.	.		0	1	0	0	0
VI	1570000	.	.	.	.	.	.	.		0	0	0	0	0
VI	1580000	.	.	.	.	.	.	.		0	0	0	0	0
VI	1590000	.	.	.	.	.	.	.		0	0	0	0	0
VI	1600000	.	.	.	.	.	.	.		0	0	0	0	0
VI	1610000	.	.	.	.	.	.	.		0	0	0	0	0
VI	1620000	.	.	.	.	.	.	.		0	0	1	0	0
VI	1630000	.	2	.	.	.	.	.		0	0	0	0	0
VI	1640000	.	1	.	.	.	.	.		0	0	0	0	0
VI	1650000	.	3	.	.	.	.	.		0	0	0	0	0
VI	1660000	.	3	.	.	.	.	.		0	0	0	0	0
VI	1670000	.	2	.	.	.	.	.		0	0	0	0	0
VI	1680000	.	1	.	.	.	.	.		0	0	0	0	0
VI	1690000	.	1	.	.	.	.	.		0	0	0	0	0
VI	1700000	.	0	.	.	.	.	.		0	0	0	0	0
VI	1710000	.	0	.	.	.	.	.		0	0	0	0	0
VI	1720000	.	1	.	.	.	.	.		1	0	0	0	0
VI	1730000	.	1	.	.	.	.	.		0	0	0	0	0
VI	1740000	.	3	.	.	.	.	.		0	0	0	0	0
VI	1750000	.	.	.	.	.	.	.		0	0	0	0	0
VI	1760000	.	.	.	.	.	.	.		0	0	0	0	0
VI	1770000	.	.	.	.	.	.	.		0	0	0	0	0
VI	1780000	.	.	.	.	.	.	.		0	0	0	0	0
VI	1790000	.	.	.	.	.	.	.		0	0	0	0	0
VI	1800000	.	.	.	.	.	.	.		0	0	0	0	0
VI	1810000	.	.	.	.	.	.	.		0	0	0	0	0
VI	1820000	.	.	.	.	.	.	.		0	0	0	0	0
VI	1830000	.	.	.	.	.	.	.		0	0	0	0	0
VI	1840000	.	.	.	.	.	.	.		0	0	0	0	0
VI	1850000	.	.	.	.	.	.	.		0	0	0	0	0
VI	1860000	.	.	.	.	.	.	.		0	0	0	0	0
VI	1870000	.	.	.	.	.	.	.		0	0	0	0	0
VI	1880000	.	.	.	.	.	.	.		0	0	0	0	0
VI	1890000	.	.	.	.	.	.	.		0	0	0	0	0
VI	1900000	.	.	.	.	.	.	.		0	0	0	0	0
VI	1910000	.	.	.	.	.	.	.		0	0	2	0	0
VI	1920000	.	.	.	.	.	.	.		0	0	2	0	0
VI	1930000	.	.	.	.	.	.	.		0	0	1	0	0
VI	1940000	.	.	.	.	.	.	.		0	0	0	0	0
VI	1950000	.	.	.	.	.	.	.		0	0	0	0	0
VI	1960000	.	.	.	.	.	.	.		0	0	0	0	0
VI	1970000	.	.	.	.	.	.	.		0	0	0	0	0
VI	1980000	.	.	.	.	.	.	.		0	0	0	0	0
VI	1990000	.	.	.	.	.	.	.		0	0	0	0	0
VI	2000000	.	.	.	.	.	.	.		0	0	0	0	0
VI	2010000	.	.	.	.	.	.	.		0	0	0	0	0
VI	2020000	.	.	.	.	.	.	.		0	0	0	0	0
VI	2030000	.	.	.	.	.	.	.		0	0	0	0	0
VI	2040000	.	.	.	.	.	.	.		0	0	0	0	0
VI	2050000	.	.	.	.	.	.	.		0	0	0	0	0
VI	2060000	.	.	.	.	.	.	.		0	0	0	0	0
VI	2070000	.	.	.	.	.	.	.		0	0	0	0	0
VI	2080000	.	.	.	.	.	.	.		0	0	0	0	0
VI	2090000	.	.	.	.	.	.	.		0	0	0	0	0
VI	2100000	.	.	.	.	.	.	.		0	0	0	0	0
VI	2110000	.	.	.	.	.	.	.		0	0	0	0	0
VI	2120000	.	.	.	.	.	.	.		0	0	0	0	0
VI	2130000	.	.	.	.	.	.	.		0	0	0	0	0
VI	2140000	.	.	.	.	.	.	.		0	0	0	0	0
VI	2150000	.	.	.	.	.	.	.		0	0	0	0	0
VI	2160000	.	.	.	.	.	.	.		0	0	0	0	0
VI	2170000	.	.	.	.	.	.	.		0	0	0	0	0
VI	2180000	.	.	.	.	.	.	.		0	0	0	0	0
VI	2190000	.	.	.	.	.	.	.		0	0	0	0	0
VI	2200000	.	.	.	.	.	.	.		0	0	0	0	0
VI	2210000	.	.	.	.	.	.	.		0	0	0	0	0
VI	2220000	.	.	.	.	.	.	.		0	0	0	0	0
VI	2230000	.	.	.	.	.	.	.		0	0	0	0	0
VI	2240000	.	.	.	.	.	.	.		0	0	0	0	0
VI	2250000	.	.	.	.	.	.	.		0	0	0	0	0
VI	2260000	.	.	.	.	.	.	.		0	0	0	0	0
VI	2270000	.	.	.	.	.	.	.		0	0	0	0	0
VI	2280000	.	.	.	.	.	.	.		0	0	0	0	0
VI	2290000	.	.	.	.	.	.	.		0	0	0	0	0
VI	2300000	.	.	.	.	.	.	.		0	0	0	0	0
VI	2310000	.	.	.	.	.	.	.		0	0	0	0	0
VI	2320000	.	.	.	.	.	.	.		0	0	0	0	0
VI	2330000	.	.	.	.	.	.	.		0	0	0	0	0
VI	2340000	.	.	.	.	.	.	.		0	0	0	0	0
VI	2350000	.	.	.	.	.	.	.		0	0	0	0	0
VI	2360000	.	.	.	.	.	.	.		0	0	0	0	0
VI	2370000	.	.	.	.	.	.	.		0	0	0	0	0
VI	2380000	.	.	.	.	.	.	.		0	0	0	0	0
VI	2390000	.	.	.	.	.	.	.		0	0	0	0	0
VI	2400000	.	.	.	.	.	.	.		0	0	0	0	0
VI	2410000	.	.	.	.	.	.	.		0	0	0	0	2
VI	2420000	.	.	.	.	.	.	.		0	0	0	0	4
VI	2430000	.	.	.	.	.	.	.		0	0	0	0	3
VI	2440000	.	.	.	.	.	.	.		0	0	0	0	1
VI	2450000	.	.	.	.	.	.	.		0	0	0	0	0
VI	2460000	.	.	.	.	.	.	.		0	0	0	0	0
VI	2470000	.	.	.	.	.	.	.		0	0	0	0	0
VI	2480000	.	.	.	.	.	.	.		0	0	0	0	0
VI	2490000	.	.	.	.	.	.	.		0	0	0	0	0
VI	2500000	.	.	.	.	.	.	.		0	0	0	0	0
VI	2510000	.	.	.	.	.	.	.		0	0	0	0	0
VI	2520000	.	.	.	.	.	.	.		0	0	0	0	0
VI	2530000	.	.	.	.	.	.	.		0	0	0	0	0
VI	2540000	.	.	.	.	.	.	.		0	0	0	0	0
VI	2550000	.	.	.	.	.	.	.		0	0	0	0	0
VI	2560000	.	.	.	.	.	.	.		0	0	0	0	0
VI	2570000	.	.	.	.	.	.	.		0	0	0	0	0
VI	2580000	.	.	.	.	.	.	.		0	0	0	0	0
VI	2590000	.	.	.	.	.	.	.		0	0	0	0	0
VI	2600000	.	.	.	.	.	.	.		0	0	0	0	0
VI	2610000	.	.	.	.	.	.	.		0	0	0	0	0
VI	2620000	.	.	.	.	.	.	.		0	0	0	0	0
VI	2630000	.	.	.	.	.	.	.		0	0	0	0	0
VI	2640000	.	.	.	.	.	.	.		0	0	0	0	0
VI	2650000	.	.	.	.	.	.	.		0	0	0	0	0
VI	2660000	.	.	.	.	.	.	.		0	0	0	0	0
VI	2670000	.	.	.	.	.	.	.		0	0	0	0	0
VI	2680000	.	.	.	.	.	.	.		0	0	0	0	0
VI	2690000	.	.	.	.	.	.	.		0	0	0	0	0
VI	2700000	.	.	.	.	.	.	.		0	0	0	0	0
VI	2710000	.	.	.	.	.	.	.		0	0	0	0	0
VI	2720000	.	.	.	.	.	.	.		0	0	0	0	0
VI	2730000	.	.	.	.	.	.	.		0	0	0	0	0
VI	2740000	.	.	.	.	.	3	.		0	0	0	0	0
VI	2750000	.	.	.	.	.	0	.		0	0	0	0	0
VI	2760000	.	.	.	.	.	0	.		0	0	0	0	0
VI	2770000	.	.	.	.	.	0	.		0	0	0	0	0
VI	2780000	.	.	.	.	.	0	.		0	0	0	0	0
VI	2790000	.	.	.	.	.	0	.		0	0	0	0	0
VI	2800000	.	.	.	.	.	0	.		0	0	0	0	0
VI	2810000	.	.	.	.	.	0	.		0	0	0	0	0
VI	2820000	.	.	.	.	.	0	.		0	0	1	0	0
VI	2830000	.	.	.	.	.	0	.		0	0	0	0	0
VI	2840000	.	.	.	.	.	0	.		0	0	0	0	0
VI	2850000	.	.	.	.	.	0	.		0	0	0	0	0
VI	2860000	.	.	.	.	.	0	.		0	0	0	1	0
VI	2870000	.	.	.	.	.	0	.		0	0	0	0	0
VI	2880000	.	.	.	.	.	0	.		0	0	0	0	0
VI	2890000	.	.	.	.	.	0	.		0	0	0	0	0
VI	2900000	.	.	.	.	.	0	.		0	0	0	0	0
VI	2910000	.	.	.	.	.	0	.		0	0	0	0	0
VI	2920000	.	.	.	.	.	0	.		0	0	0	0	0
VI	2930000	.	.	.	.	.	0	.		0	0	0	0	0
VI	2940000	.	.	.	.	.	0	.		0	0	0	0	0
VI	2950000	.	.	.	.	.	0	.		0	0	0	0	0
VI	2960000	.	.	.	.	.	0	.		0	0	0	0	0
VI	2970000	.	.	.	.	.	0	.		0	0	0	0	0
VI	2980000	.	.	.	.	.	0	.		0	0	0	0	0
VI	2990000	.	.	.	.	.	0	.		0	0	0	0	0
VI	3000000	.	.	.	.	.	0	.		0	0	0	0	0
VI	3010000	.	.	.	.	.	0	.		0	0	0	0	0
VI	3020000	.	.	.	.	.	0	.		0	0	0	0	0
VI	3030000	.	.	.	.	.	0	.		0	0	0	0	0
VI	3040000	.	.	.	.	.	0	.		0	0	0	0	0
VI	3050000	.	.	.	.	.	0	.		0	0	0	0	0
VI	3060000	.	.	.	.	.	0	.		0	0	0	0	0
VI	3070000	.	.	.	.	.	0	.		0	0	0	0	0
VI	3080000	.	.	.	.	.	0	.		0	0	0	0	0
VI	3090000	.	.	.	.	.	0	.		0	0	0	0	0
VI	3100000	.	.	.	.	.	0	.		0	1	0	0	0
VI	3110000	.	.	.	.	.	0	.		0	0	0	0	0
VI	3120000	.	.	.	.	.	0	.		0	0	0	0	0
VI	3130000	.	.	.	.	.	0	.		0	0	0	0	0
VI	3140000	.	.	.	.	.	0	.		0	0	0	0	0
VI	3150000	.	.	.	.	.	0	.		0	0	0	0	0
VI	3160000	.	.	.	.	.	0	.		0	0	0	0	0
VI	3170000	.	.	.	.	.	0	.		0	0	0	0	0
VI	3180000	.	.	.	.	.	0	.		0	0	0	0	0
VI	3190000	.	.	.	.	.	0	.		0	0	0	0	0
VI	3200000	.	.	.	.	.	0	.		0	0	0	0	0
VI	3210000	.	.	.	.	.	0	.		0	0	0	0	0
VI	3220000	.	.	.	.	.	0	.		0	0	0	0	0
VI	3230000	.	.	.	.	.	0	.		0	0	0	0	0
VI	3240000	.	.	.	.	.	0	.		0	0	0	0	0
VI	3250000	.	.	.	.	.	0	.		0	0	0	0	0
VI	3260000	.	.	.	.	.	0	.		0	0	0	0	0
VI	3270000	.	.	.	.	.	0	.		0	0	0	0	0
VI	3280000	.	.	.	.	.	0	.		0	0	0	0	0
VI	3290000	.	.	.	.	.	0	.		0	0	0	0	0
VI	3300000	.	.	.	.	.	0	.		0	0	0	0	0
VI	3310000	.	.	.	.	.	0	.		0	0	0	0	0
VI	3320000	.	.	.	.	.	0	.		0	0	0	0	0
VI	3330000	.	.	.	.	.	0	.		0	0	0	0	0
VI	3340000	.	.	.	.	.	0	.		0	0	0	0	0
VI	3350000	.	.	.	.	.	0	.		0	0	0	0	0
VI	3360000	.	.	.	.	.	0	.		0	0	0	0	0
VI	3370000	.	.	.	.	.	0	.		0	0	0	0	0
VI	3380000	.	.	.	.	.	0	.		0	0	0	0	0
VI	3390000	.	.	.	.	.	0	.		0	0	0	0	0
VI	3400000	.	.	.	.	.	0	.		0	0	0	0	0
VI	3410000	.	.	.	.	.	0	.		0	0	0	0	0
VI	3420000	.	.	.	.	.	0	.		0	0	0	0	0
VI	3430000	.	.	.	.	.	0	.		0	0	0	0	0
VI	3440000	.	.	.	.	.	0	.		0	0	0	0	0
VI	3450000	.	.	.	.	.	1	.		0	0	0	0	0
VI	3460000	.	.	.	.	.	0	.		0	0	0	0	0
VI	3470000	.	.	.	.	.	0	.		0	0	0	0	0
VI	3480000	.	.	.	.	.	0	.		0	0	0	0	0
VI	3490000	.	.	.	.	.	0	.		0	0	0	0	0
VI	3500000	.	.	.	.	.	0	.		0	0	0	0	0
VI	3510000	.	.	.	.	.	0	.		0	0	0	0	0
VI	3520000	.	.	.	.	.	0	.		0	0	0	0	0
VI	3530000	.	.	.	.	.	0	.		0	0	0	0	0
VI	3540000	.	.	.	.	.	0	.		0	0	0	0	0
VI	3550000	.	.	.	.	.	0	.		0	0	0	0	0
VI	3560000	.	.	.	.	.	0	.		0	0	0	0	0
VI	3570000	.	.	.	.	.	0	.		0	0	0	0	0
VI	3580000	.	.	.	.	.	0	.		0	0	0	0	0
VI	3590000	.	.	.	.	.	0	.		0	0	0	0	0
VI	3600000	.	.	.	.	.	0	.		0	0	0	0	0
VI	3610000	.	.	.	.	.	0	.		0	0	0	0	1
VI	3620000	.	.	.	.	.	0	.		0	0	0	0	0
VI	3630000	.	.	.	.	.	0	.		0	0	0	0	0
VI	3640000	.	.	.	.	.	0	.		0	0	0	0	1
VIIa	10000	.	.	.	.	.	0	.		0	0	0	0	0
VIIa	20000	.	.	.	.	.	0	.		0	0	0	0	0
VIIa	30000	.	.	.	.	.	0	.		0	0	0	0	0
VIIa	40000	.	.	.	.	.	0	.		0	0	0	0	0
VIIa	50000	.	.	.	.	.	0	.		0	0	0	0	0
VIIa	60000	.	.	.	.	.	0	.		0	0	0	0	0
VIIa	70000	.	.	.	.	.	0	.		0	0	0	0	0
VIIa	80000	.	.	.	.	.	0	.		0	0	0	0	0
VIIa	90000	.	.	.	.	.	0	.		0	0	0	0	0
VIIa	100000	.	.	.	.	.	0	.		0	0	0	0	0
VIIa	110000	.	.	.	.	.	0	.		0	0	0	0	0
VIIa	120000	.	.	.	.	.	0	.		0	0	0	0	0
VIIa	130000	.	.	.	.	.	1	.		0	0	0	0	0
VIIa	140000	.	.	.	.	.	0	.		0	0	0	0	0
VIIa	150000	.	.	.	.	.	0	.		0	0	0	0	0
VIIa	160000	.	.	.	.	.	0	.		0	0	0	0	0
VIIa	170000	.	.	.	.	.	0	.		0	0	0	0	0
VIIa	180000	.	.	.	.	.	0	.		0	0	0	0	0
VIIa	190000	.	.	.	.	.	0	.		0	0	0	0	0
VIIa	200000	.	.	.	.	.	0	.		0	0	0	0	0
VIIa	210000	.	.	.	.	.	0	.		0	0	0	0	0
VIIa	220000	.	.	.	.	.	0	.		0	0	0	0	0
VIIa	230000	.	.	.	.	.	.	.		0	0	0	0	0
VIIa	240000	.	.	.	.	.	.	.		0	0	0	0	0
VIIa	250000	.	.	.	.	.	.	.		0	0	0	0	0
VIIa	260000	.	.	.	.	.	0	.		0	0	0	0	0
VIIa	270000	.	.	.	.	.	0	.		0	0	0	0	0
VIIa	280000	.	.	.	.	.	0	.		0	0	0	0	0
VIIa	290000	.	.	.	.	.	0	.		0	0	0	0	0
VIIa	300000	.	.	.	.	.	0	.		0	0	0	1	0
VIIa	310000	.	.	.	.	.	0	.		0	0	0	0	0
VIIa	320000	.	.	.	.	.	0	.		0	0	0	0	0
VIIa	330000	.	.	.	.	.	0	.		0	0	0	0	0
VIIa	340000	.	.	.	.	.	0	.		0	0	0	0	0
VIIa	350000	.	.	.	.	.	0	.		0	0	0	0	0
VIIa	360000	.	.	.	.	.	0	.		0	0	0	0	0
VIIa	370000	.	.	.	.	.	0	.		0	0	0	0	0
VIIa	380000	.	.	.	.	.	0	.		0	0	0	0	0
VIIa	390000	.	.	.	.	.	0	.		0	0	0	0	0
VIIa	400000	.	.	.	.	.	0	.		0	0	0	0	0
VIIa	410000	.	.	.	.	.	0	.		0	0	0	0	0
VIIa	420000	.	.	.	.	.	0	.		0	0	0	0	0
VIIa	430000	.	.	.	.	.	0	.		0	0	0	0	0
VIIa	440000	.	.	.	.	.	0	.		0	0	0	0	0
VIIa	450000	.	.	.	.	.	3	.		0	0	0	0	0
VIIa	460000	.	.	.	.	.	0	.		0	0	0	0	0
VIIa	470000	.	.	.	.	.	3	.		0	0	0	0	0
VIIa	480000	.	.	.	.	.	0	.		0	0	0	0	0
VIIa	490000	.	.	.	.	.	0	.		0	0	0	0	0
VIIa	500000	.	.	.	.	.	0	.		0	0	0	0	0
VIIa	510000	.	.	.	.	.	0	.		0	0	0	0	0
VIIa	520000	.	.	.	.	.	0	.		0	0	0	0	0
VIIa	530000	.	.	.	.	.	0	.		0	0	0	0	0
VIIa	540000	.	.	.	.	.	0	.		0	0	0	0	0
VIIa	550000	.	.	.	.	.	0	.		0	0	0	0	0
VIIa	560000	.	.	.	.	.	0	.		0	0	0	0	0
VIIa	570000	.	.	.	.	.	0	.		0	0	0	0	0
VIIa	580000	.	.	.	.	.	0	.		0	0	0	0	0
VIIa	590000	.	.	.	.	.	0	.		0	0	0	0	0
VIIa	600000	.	.	.	.	.	0	.		0	0	0	0	0
VIIa	610000	.	.	.	.	.	0	.		0	0	0	0	0
VIIa	620000	.	.	.	.	.	0	.		0	0	0	0	0
VIIa	630000	.	.	.	.	.	1	.		0	0	0	0	0
VIIa	640000	.	.	.	.	.	0	.		0	0	0	0	0
VIIa	650000	.	.	.	.	.	0	.		0	0	0	0	0
VIIa	660000	.	.	.	.	.	0	.		0	0	0	0	0
VIIa	670000	.	.	.	.	.	0	.		0	0	0	0	0
VIIa	680000	.	.	.	.	.	0	.		0	0	1	0	0
VIIa	690000	.	.	.	.	.	0	.		0	0	0	0	0
VIIa	700000	.	.	.	.	.	0	.		0	0	0	0	0
VIIa	710000	.	.	.	.	.	1	.		0	0	0	0	0
VIIa	720000	.	.	.	.	.	0	.		0	0	0	0	0
VIIa	730000	.	.	.	.	.	0	.		0	0	0	0	0
VIIa	740000	.	.	.	.	.	0	.		0	0	0	0	0
VIIa	750000	.	.	.	.	.	0	.		0	0	0	0	0
VIIa	760000	.	.	.	.	.	0	.		0	0	0	0	0
VIIa	770000	.	.	.	.	.	0	.		0	0	0	0	0
VIIa	780000	.	.	.	.	.	0	.		0	0	0	0	0
VIIa	790000	.	.	.	.	.	0	.		0	0	0	0	0
VIIa	800000	.	.	.	.	.	0	.		0	0	0	0	0
VIIa	810000	.	.	.	.	.	0	.		0	0	0	0	0
VIIa	820000	.	.	.	.	.	1	.		0	0	0	0	0
VIIa	830000	.	.	.	.	.	0	.		0	0	0	0	0
VIIa	840000	.	.	.	.	.	0	.		0	0	0	0	0
VIIa	850000	.	.	.	.	.	0	.		0	0	0	0	0
VIIa	860000	.	.	.	.	.	1	.		0	0	0	0	0
VIIa	870000	.	.	.	.	.	0	.		0	0	0	0	0
VIIa	880000	.	.	.	.	.	0	.		0	0	0	0	0
VIIa	890000	.	.	.	.	.	0	.		0	0	0	0	0
VIIa	900000	.	.	.	.	.	1	.		0	0	0	0	0
VIIa	910000	.	.	.	.	.	0	.		0	0	0	0	0
VIIa	920000	.	.	.	.	.	0	.		0	0	0	0	0
VIIa	930000	.	.	.	.	.	0	.		0	0	0	0	0
VIIa	940000	.	.	.	.	.	0	.		0	0	0	0	0
VIIa	950000	.	.	.	.	.	0	.		0	0	0	0	0
VIIa	960000	.	.	.	.	.	1	.		0	0	0	0	0
VIIa	970000	.	.	.	.	.	0	.		0	0	0	0	0
VIIa	980000	.	.	.	.	.	0	.		0	0	0	0	0
VIIa	990000	.	.	.	.	.	0	.		0	0	0	0	0
VIIa	1000000	.	.	.	.	.	0	.		0	0	0	0	0
VIIa	1010000	.	.	.	.	.	0	.		0	0	0	0	0
VIIa	1020000	.	.	.	.	.	0	.		0	0	0	0	0
VIIa	1030000	.	.	.	.	.	1	.		0	0	0	0	0
VIIa	1040000	.	.	.	.	.	0	.		0	0	0	0	0
VIIa	1050000	.	.	.	1	.	0	.		0	0	0	0	0
VIIa	1060000	.	.	.	0	.	0	.		0	0	0	0	0
VIIa	1070000	.	.	.	0	.	0	.		0	0	0	0	0
VIIa	1080000	.	.	.	1	.	0	.		0	0	0	0	0
VIIa	1090000	.	.	.	1	3	0	.		0	0	0	0	0
VIIa	1100000	.	.	.	0	2	0	.		0	0	0	0	0
VIIa	1110000	.	.	.	0	1	0	.		0	0	0	0	0
VIIa	1120000	.	.	.	0	3	0	.		0	0	0	0	0
VIIa	1130000	.	.	.	1	1	0	.		0	0	0	0	0
VIIa	1140000	.	.	.	1	3	0	.		0	0	0	0	0
VIIa	1150000	.	.	.	0	2	0	.		0	0	0	0	0
VIIa	1160000	.	.	.	1	2	0	.		0	0	0	0	0
VIIa	1170000	.	.	.	1	3	0	.		0	0	0	0	0
VIIa	1180000	.	.	.	1	2	0	.		0	0	0	0	0
VIIa	1190000	.	.	.	3	.	0	.		0	0	0	0	0
VIIa	1200000	.	.	.	1	2	0	.		0	0	0	0	0
VIIa	1210000	.	.	.	1	.	2	.		0	0	0	0	0
VIIa	1220000	.	.	.	1	3	3	.		0	0	0	0	0
VIIa	1230000	.	.	.	1	3	0	.		0	0	0	0	0
VIIa	1240000	.	.	.	3	3	1	.		0	0	0	0	0
VIIa	1250000	.	.	.	.	.	.	.		0	0	0	0	0
VIIa	1260000	.	.	.	.	.	.	.		0	0	0	0	0
VIIa	1270000	.	.	.	.	.	.	.		0	0	0	0	0
VIIa	1280000	.	.	.	.	.	.	.		0	0	0	0	0
VIIa	1290000	.	.	.	.	.	.	.		0	0	0	0	0
VIIa	1300000	.	.	.	.	.	.	.		0	0	0	0	0
VIIa	1310000	.	.	.	.	.	.	.		0	0	0	0	0
VIIa	1320000	.	.	.	.	.	.	.		0	0	0	0	0
VIIa	1330000	.	.	.	.	.	.	.		0	0	0	0	0
VIIa	1340000	.	.	.	.	.	.	.		0	0	0	0	0
VIIa	1350000	.	.	.	.	.	.	.		0	0	0	0	0
VIIa	1360000	.	.	.	.	.	.	.		0	0	0	0	0
VIIa	1370000	.	.	.	.	.	.	.		0	0	0	0	0
VIIa	1380000	.	.	.	.	.	.	.		0	0	0	0	0
VIIa	1390000	.	.	.	.	.	.	.		0	0	0	0	0
VIIa	1400000	.	.	.	.	.	.	.		0	0	0	0	0
VIIa	1410000	.	.	.	.	.	.	.		0	0	0	0	0
VIIa	1420000	.	.	.	.	.	.	.		0	0	0	0	0
VIIa	1430000	.	.	.	.	.	.	.		0	0	0	0	0
VIIa	1440000	.	.	.	.	.	.	.		0	0	0	0	0
VIIa	1450000	.	.	.	.	.	.	.		0	0	0	0	0
VIIa	1460000	.	.	.	.	.	.	.		0	0	0	0	0
VIIa	1470000	.	.	.	.	.	.	.		0	0	0	0	0
VIIa	1480000	.	.	.	.	.	.	.		0	0	0	0	0
VIIa	1490000	.	.	.	.	.	.	.		0	0	0	0	0
VIIa	1500000	.	.	.	.	.	.	.		0	0	0	0	0
VIIa	1510000	.	.	.	.	.	.	.		0	0	0	0	0
VIIa	1520000	.	.	.	.	.	.	.		0	0	1	0	0
VIIa	1530000	.	.	.	.	.	.	.		0	0	0	0	0
VIIa	1540000	.	.	.	.	.	.	.		0	0	0	0	0
VIIa	1550000	.	.	.	.	.	.	.		0	0	0	0	0
VIIa	1560000	.	.	.	.	.	.	.		0	0	0	0	0
VIIa	1570000	.	.	.	.	.	.	.		0	0	0	0	0
VIIa	1580000	.	.	.	.	.	.	.		0	0	0	0	0
VIIa	1590000	.	.	.	.	.	.	.		0	0	0	0	0
VIIa	1600000	.	.	.	.	.	.	.		0	0	0	0	0
VIIa	1610000	.	.	.	.	.	.	.		0	0	0	0	0
VIIa	1620000	.	.	.	.	.	.	.		0	0	0	0	0
VIIa	1630000	.	.	.	.	.	.	.		0	0	0	0	0
VIIa	1640000	.	.	.	.	.	.	.		0	0	0	0	1
VIIa	1650000	.	.	.	.	.	.	.		0	0	0	0	0
VIIa	1660000	.	.	.	.	.	.	.		0	0	0	0	0
VIIa	1670000	.	.	.	.	.	.	.		0	0	0	0	0
VIIa	1680000	.	.	.	.	.	.	.		0	0	0	0	0
VIIa	1690000	.	.	.	.	.	.	.		0	0	0	0	0
VIIa	1700000	.	.	.	.	.	.	.		0	0	0	0	0
VIIa	1710000	.	.	.	.	.	.	.		0	0	0	0	0
VIIa	1720000	.	.	.	.	.	.	.		0	0	0	0	0
VIIa	1730000	.	.	.	.	.	.	.		0	0	0	0	0
VIIa	1740000	.	.	.	.	.	.	.		0	1	0	0	0
VIIa	1750000	.	.	.	.	.	.	.		0	0	0	0	0
VIIa	1760000	.	.	.	.	.	.	.		0	0	0	0	0
VIIa	1770000	.	.	.	.	.	.	.		0	0	0	0	0
VIIa	1780000	.	.	.	.	.	.	.		0	0	0	0	0
VIIa	1790000	.	.	.	.	.	.	.		0	0	0	0	0
VIIa	1800000	.	.	.	.	.	.	.		0	0	0	0	0
VIIa	1810000	.	.	.	.	.	.	.		0	0	0	0	0
VIIa	1820000	.	.	.	.	.	.	.		0	0	0	0	0
VIIa	1830000	.	.	.	.	.	.	.		0	0	0	0	0
VIIa	1840000	.	.	.	.	.	2	.		0	0	0	0	0
VIIa	1850000	.	.	.	.	.	2	.		0	0	0	0	0
VIIa	1860000	.	.	.	.	.	0	.		0	0	0	0	0
VIIa	1870000	.	.	.	.	.	0	.		0	0	0	0	0
VIIa	1880000	.	.	.	.	.	1	.		0	0	0	0	0
[truncated: 4,204 more rows]

## Sheet: SPDs by Clade
SPD Family	Gene	Location	Description	Clade A	Clade B	Clade C	Clade D	Clade F
TgFam	TGME49_287280	TGME49_chrIa: 10836 - 13724 (-)	Toxoplasma gondii family C protein		+	+	+
MIC	TGME49_293770	TGME49_chrIa: 549292 - 556823 (+)	chitinase-like protein CLP1 (CLP1)		+	+	+
MIC	TGME49_293900	TGME49_chrIa: 633417 - 641480 (+)	sporozoite protein with an altered thrombospondin repeat SPATR		+	+	+
ROP	TGME49_294400	TGME49_chrIa: 879001 - 892950 (-)	RON2L1		+	+	+
ROP	TGME49_294560	TGME49_chrIa: 964451 - 969105 (-)	rhoptry kinase family protein ROP37 (incomplete catalytic triad) (ROP37)		+	+	+
TgFam	TGME49_294600	TGME49_chrIa: 988754 - 992183 (+)	Toxoplasma gondii family D protein		+	+	+
MIC	TGME49_294790	TGME49_chrIa: 1145661 - 1147574 (-)	MIC-family	+	+	+	+
ROP	TGME49_295105	TGME49_chrIa: 1405596 - 1407178 (-)	ROP-put	+	+	+		+
ROP	TGME49_295110	TGME49_chrIa: 1408407 - 1410953 (-)	rhoptry protein ROP7 (ROP7)	+	+	+		+
ROP	TGME49_295125	TGME49_chrIa: 1413184 - 1414491 (-)	rhoptry protein ROP4 (ROP4)	+	+	+		+
ROP	TGME49_296015	TGME49_chrIa: 1422362 - 1424490 (-)	ROPK-Eten3	+	+	+		+
ROP	TGME49_296000	TGME49_chrIa: 1437647 - 1442453 (-)	ROP2L12	+	+	+		+
SRS	TGME49_321490	TGME49_chrIb: 1768332 - 1772883 (-)	SAG-related sequence SRS12A (SRS12A)				+
SRS	TGME49_321480	TGME49_chrIb: 1773338 - 1776210 (-)	SAG-related sequence SRS12B (SRS12B)				+
SRS	TGME49_321470	TGME49_chrIb: 1781131 - 1782642 (-)	SAG-related sequence SRS12D (SRS12D)				+
SRS	TGME49_254060	TGME49_chrIII: 1428010 - 1429761 (+)	SAG-related sequence SRS14A (SRS14A)				+
MIC	TGME49_254430	TGME49_chrIII: 1735173 - 1738664 (-)	MIC-put				+
GRA	TGME49_254720	TGME49_chrIII: 1904184 - 1905993 (+)	dense granule protein GRA8 (GRA8)				+
TgFam	TGME49_298960	TGME49_chrIII: 2299208 - 2300056 (+)	Toxoplasma gondii family C protein				+
TgFam	TGME49_321170	TGME49_chrIII: 2454193 - 2456760 (+)	Toxoplasma gondii family C protein				+
TgFam	TGME49_320770	TGME49_chrIV: 75529 - 77001 (-)	Toxoplasma gondii family B protein			+
SRS	TGME49_320250	TGME49_chrIV: 418400 - 419578 (-)	SAG-related sequence SRS15A (SRS15A)			+
SRS	TGME49_320240	TGME49_chrIV: 421151 - 424148 (-)	SAG-related sequence SRS15B (SRS15B)			+
SRS	TGME49_320230	TGME49_chrIV: 424226 - 425680 (-)	SAG-related sequence SRS15C (SRS15C)			+
SRS	TGME49_320200	TGME49_chrIV: 437984 - 440770 (-)	SAG-related sequence SRS16A (SRS16A)			+
SRS	TGME49_320190	TGME49_chrIV: 441694 - 443582 (-)	SAG-related sequence SRS16B (SRS16B)			+
SRS	TGME49_320180	TGME49_chrIV: 445608 - 447054 (-)	SAG-related sequence SRS16C (SRS16C)			+
SRS	TGME49_320170	TGME49_chrIV: 451106 - 452698 (-)	SAG-related sequence SRS16E (SRS16E)			+
SRS	TGME49_319360	TGME49_chrIV: 1008327 - 1011020 (+)	SAG-related sequence SRS17A (SRS17A)			+
SRS	TGME49_319350	TGME49_chrIV: 1012516 - 1017916 (+)	SAG-related sequence SRS17B (SRS17B)			+
TgFam	TGME49_318130	TGME49_chrIV: 1539153 - 1542506 (-)	Toxoplasma gondii family E protein			+
ROP	TGME49_211290	TGME49_chrIV: 1850122 - 1853594 (-)	rhoptry protein ROP15 (ROP15)			+
ROP	TGME49_211260	TGME49_chrIV: 1886039 - 1889280 (-)	rhoptry kinase family protein ROP26 (incomplete catalytic triad) (ROP26)			+
TgFam	TGME49_300990	TGME49_chrIV: 2248782 - 2255114 (-)	Toxoplasma gondii family C protein		+	+
SRS	TGME49_301140	TGME49_chrIV: 2284245 - 2286076 (-)	SAG-related sequence SRS19A (SRS19A)			+
SRS	TGME49_301150	TGME49_chrIV: 2287392 - 2288588 (-)	SAG-related sequence SRS19B (SRS19B)			+
SRS	TGME49_301160	TGME49_chrIV: 2289604 - 2291033 (-)	SAG-related sequence SRS19C (SRS19C)			+
SRS	TGME49_301170	TGME49_chrIV: 2292764 - 2294340 (-)	SAG-related sequence SRS19D (SRS19D)			+
SRS	TGME49_301180	TGME49_chrIV: 2298865 - 2300592 (-)	SAG-related sequence SRS19F (SRS19F)			+
GRA	TGME49_237800	TGME49_chrIV: 2543577 - 2545324 (+)	dense granule protein GRA11			+
TgFam	TGME49_220080	TGME49_chrV: 109552 - 112661 (-)	Toxoplasma gondii family C protein			+
MIC	TGME49_286740	TGME49_chrV: 1698892 - 1702703 (+)	microneme-like protein	+		+
GRA	TGME49_286450	TGME49_chrV: 1824587 - 1826598 (+)	dense granule protein GRA5 (GRA5)	+	+	+
SRS	TGME49_285870	TGME49_chrV: 2158544 - 2162541 (-)	SAG-related sequence SRS20A (SRS20A)			+
SRS	TGME49_285860	TGME49_chrV: 2165672 - 2167547 (-)	SAG-related sequence SRS20C (SRS20C)			+
SRS	TGME49_283460	TGME49_chrV: 3147297 - 3147839 (-)	SAG-related sequence SRS21 (SRS21)	+		+		+
TgFam	TGME49_283450	TGME49_chrV: 3153949 - 3158926 (+)	Toxoplasma gondii family B protein	+		+		+
TgFam	TGME49_307460	TGME49_chrV: 3209328 - 3210681 (+)	Toxoplasma gondii family B protein	+		+		+
TgFam	TGME49_307480	TGME49_chrV: 3272953 - 3273806 (+)	Toxoplasma gondii family B protein	+		+		+
GRA	TGME49_239740	TGME49_chrVI: 882305 - 885349 (-)	dense granule protein GRA14 (GRA14)	+
GRA	TGME49_241610	TGME49_chrVI: 1710616 - 1713597 (+)	GRA21	+
TgFam	TGME49_264225	TGME49_chrVIIb: 55783 - 57559 (-)	Toxoplasma gondii family B protein	+	+	+	+
ROP	TGME49_263220	TGME49_chrVIIb: 698492 - 705008 (+)	rhoptry kinase family protein ROP21 (ROP21)				+
ROP	TGME49_258580	TGME49_chrVIIb: 3321442 - 3324438 (-)	rhoptry protein ROP17 (ROP17)	+	+
SRS	TGME49_258550	TGME49_chrVIIb: 3342367 - 3343517 (+)	SAG-related sequence SRS28 (SRS28)	+	+
ROP	TGME49_258370	TGME49_chrVIIb: 3449104 - 3451188 (-)	rhoptry kinase family protein ROP28 (ROP28)	+	+
SRS	TGME49_233450	TGME49_chrVIII: 2660930 - 2662192 (+)	SAG-related sequence SRS29A (SRS29A)	+
SRS	TGME49_233460	TGME49_chrVIII: 2664481 - 2665491 (+)	SAG-related sequence SRS29B (SRS29B)	+
SRS	TGME49_233480	TGME49_chrVIII: 2670839 - 2673590 (+)	SAG-related sequence SRS29C (SRS29C)	+
ROP	TGME49_274170	TGME49_chrVIII: 2954682 - 2956668 (-)	ROP49	+			+
SRS	TGME49_272560	TGME49_chrVIII: 3884798 - 3885175 (+)	SAG-related sequence SRS31B (SRS31B)				+
TgFam	TGME49_272240	TGME49_chrVIII: 4125765 - 4128419 (+)	Toxoplasma gondii family D protein	+
TgFam	TGME49_271590	TGME49_chrVIII: 4454371 - 4455060 (+)	Toxoplasma gondii family D protein	+
TgFam	TGME49_271580	TGME49_chrVIII: 4455218 - 4455890 (+)	Toxoplasma gondii family D protein	+
TgFam	TGME49_271570	TGME49_chrVIII: 4457614 - 4458379 (+)	Toxoplasma gondii family D protein	+
SRS	TGME49_271050	TGME49_chrVIII: 4757772 - 4759560 (+)	SAG-related sequence SRS34A (SRS34A)			+	+
ROP	TGME49_270920	TGME49_chrVIII: 4877607 - 4880329 (+)	rhoptry kinase family protein ROP32 (ROP32)				+
ROP	TGME49_270320	TGME49_chrVIII: 5276291 - 5282567 (+)	PP2C2				+
GRA	TGME49_270250	TGME49_chrVIII: 5309215 - 5311308 (-)	dense granule protein GRA1 (GRA1)				+
GRA	TGME49_268900	TGME49_chrVIII: 6215898 - 6220319 (-)	dense granular protein GRA10 (GRA10)			+	+
MIC	TGME49_200230	TGME49_chrVIII: 6753611 - 6755422 (-)	microneme protein MIC17C (MIC17C)		+	+		+
MIC	TGME49_200240	TGME49_chrVIII: 6757441 - 6758931 (-)	microneme protein MIC17B (MIC17B)		+	+		+
MIC	TGME49_200250	TGME49_chrVIII: 6760140 - 6762383 (-)	microneme protein MIC17A (MIC17A)		+	+		+
MIC	TGME49_200270	TGME49_chrVIII: 6766719 - 6768513 (+)	PAN/Apple domain-containing protein		+	+		+
TgFam	TGME49_200480	TGME49_chrVIII: 6916849 - 6917687 (+)	Toxoplasma gondii family B protein			+
TgFam	TGME49_274290	TGME49_chrIX: 133426 - 134607 (-)	Toxoplasma gondii family B protein	+				+
TgFam	TGME49_279460	TGME49_chrIX: 177455 - 179116 (-)	Toxoplasma gondii family B protein	+				+
ROP	TGME49_265120	TGME49_chrIX: 1753383 - 1759494 (+)	RON2L2			+
SRS	TGME49_264660	TGME49_chrIX: 2135628 - 2144429 (+)	SAG-related sequence SRS44 (SRS44)			+
GRA	TGME49_288650	TGME49_chrIX: 2655763 - 2660108 (-)	dense granule protein GRA12 (GRA12)			+
MIC	TGME49_289100	TGME49_chrIX: 2984681 - 2995126 (-)	MIC-family			+
GRA	TGME49_289620	TGME49_chrIX: 3350849 - 3357154 (-)	cathepsin CPC1 (CPC1)			+
MIC	TGME49_289630	TGME49_chrIX: 3357269 - 3362704 (+)	microneme protein MIC16 (MIC16)			+
ROP	TGME49_289680	TGME49_chrIX: 3372902 - 3378112 (-)	Rab11			+
GRA	TGME49_290700	TGME49_chrIX: 3849136 - 3852583 (+)	GRA25			+
MIC	TGME49_291890	TGME49_chrIX: 4393561 - 4398560 (-)	microneme protein MIC1 (MIC1)				+
ROP	TGME49_291960	TGME49_chrIX: 4434019 - 4438598 (+)	rhoptry kinase family protein ROP40 (incomplete catalytic triad) (ROP40)				+
SRS	TGME49_210330	TGME49_chrIX: 4867862 - 4869129 (+)	SAG-related sequence SRS37B (SRS37B)				+
SRS	TGME49_210320	TGME49_chrIX: 4870225 - 4872813 (+)	SAG-related sequence SRS37A (SRS37A)				+
ROP	TGME49_306060	TGME49_chrIX: 5779179 - 5795547 (-)	rhoptry neck protein RON8 (RON8)				+
TgFam	TGME49_200700	TGME49_chrX: 12199 - 12618 (-)	Toxoplasma gondii family C protein	+
TgFam	TGME49_200590	TGME49_chrX: 71897 - 76300 (-)	Toxoplasma gondii family C protein	+
TgFam	TGME49_228780	TGME49_chrX: 137206 - 139810 (-)	Toxoplasma gondii family C protein	+
ROP	TGME49_227810	TGME49_chrX: 804735 - 808540 (+)	rhoptry kinase family protein ROP11 (incomplete catalytic triad) (ROP11)	+
GRA	TGME49_227620	TGME49_chrX: 869402 - 871808 (-)	dense granule protein GRA2 (GRA2)	+
GRA	TGME49_227280	TGME49_chrX: 1047284 - 1052339 (-)	dense granule protein GRA3 (GRA3)	+		+	+
ROP	TGME49_227010	TGME49_chrX: 1138274 - 1142124 (+)	rhoptry kinase family protein ROP30 (ROP30)	+		+		+
TgFam	TGME49_307260	TGME49_chrXI: 24285 - 26814 (-)	Toxoplasma gondii family C protein				+
TgFam	TGME49_307045	TGME49_chrXI: 86827 - 89389 (-)	Toxoplasma gondii family B protein				+
ROP	TGME49_314500	TGME49_chrXI: 4146820 - 4161622 (-)	subtilisin SUB2 (SUB2)				+
ROP	TGME49_315210	TGME49_chrXI: 4571182 - 4580989 (-)	ROP-put				+
ROP	TGME49_315220	TGME49_chrXI: 4581976 - 4591813 (+)	rhoptry protein ROP14 (ROP14)				+
SRS	TGME49_315320	TGME49_chrXI: 4647067 - 4650896 (+)	SAG-related sequence SRS52A (SRS52A)				+
SRS	TGME49_315330	TGME49_chrXI: 4654089 - 4654502 (+)	SAG-related sequence SRS52D (SRS52D)				+
SRS	TGME49_315340	TGME49_chrXI: 4654727 - 4658735 (+)	SAG-related sequence SRS52C (SRS52C)				+
SRS	TGME49_315345	TGME49_chrXI: 4660569 - 4661709 (+)	SAG-related sequence SRS52F (SRS52F)				+
SRS	TGME49_315370	TGME49_chrXI: 4678695 - 4680267 (-)	SAG-related sequence SRS53A (SRS53A)				+
SRS	TGME49_315380	TGME49_chrXI: 4682427 - 4684036 (-)	SAG-related sequence SRS53B (SRS53B)				+
SRS	TGME49_315390	TGME49_chrXI: 4686203 - 4687501 (-)	SAG-related sequence SRS53C (SRS53C)				+
SRS	TGME49_315400	TGME49_chrXI: 4689766 - 4691800 (-)	SAG-related sequence SRS53D (SRS53D)				+
SRS	TGME49_315410	TGME49_chrXI: 4694028 - 4695896 (-)	SAG-related sequence SRS53F (SRS53F)				+
SRS	TGME49_315740	TGME49_chrXI: 4942532 - 4944545 (+)	SAG-related sequence SRS54 (SRS54)				+
ROP	TGME49_315940	TGME49_chrXI: 5085099 - 5092577 (+)	ROP-put				+
TgFam	TGME49_316560	TGME49_chrXI: 5395708 - 5398134 (-)	Toxoplasma gondii family D protein				+
TgFam	TGME49_316670	TGME49_chrXI: 5482509 - 5487994 (-)	Toxoplasma gondii family D protein				+
SRS	TGME49_308020	TGME49_chrXII: 508546 - 512330 (-)	SAG-related sequence SRS57 (SRS57)	+		+
ROP	TGME49_308090	TGME49_chrXII: 566721 - 568370 (-)	rhoptry protein ROP5 (ROP5)	+		+
ROP	TGME49_308093	TGME49_chrXII: 569152 - 573256 (-)	ROP5LA	+		+
ROP	TGME49_308096	TGME49_chrXII: 575649 - 577408 (-)	ROP5LB	+		+
GRA	TGME49_217430	TGME49_chrXII: 1831652 - 1835325 (-)	protease inhibitor PI1 (PI1)				+
MIC	TGME49_245485	TGME49_chrXII: 2303187 - 2304809 (-)	MIC9				+
MIC	TGME49_245490	TGME49_chrXII: 2306394 - 2309968 (+)	microneme protein MIC8 (MIC8)				+
SRS	TGME49_246070	TGME49_chrXII: 2642619 - 2646429 (-)	SAG-related sequence SRS56 (SRS56)				+
TgFam	TGME49_200130	TGME49_chrXII: 7033492 - 7035777 (+)	Toxoplasma gondii family C protein		+		+	+

## Sheet: GRA
TGME49_208450	TGME49_chrIb: 712002 - 715605 (-)	protease inhibitor PI2 (PI2)
TGME49_208830	TGME49_chrIb: 888008 - 891283 (-)	GRA16
TGME49_297880	TGME49_chrII: 2092775 - 2095731 (-)	GRA23
TGME49_222170	TGME49_chrII: 927966 - 931838 (+)	dense-granule antigen DG32
TGME49_276130	TGME49_chrIII: 125876 - 135979 (-)	cathepsin CPC2 (CPC2)
TGME49_275850	TGME49_chrIII: 185445 - 189438 (+)	dense granule protein GRA12 (GRA12)
TGME49_254720	TGME49_chrIII: 1904184 - 1905993 (+)	dense granule protein GRA8 (GRA8)
TGME49_237800	TGME49_chrIV: 2543577 - 2545324 (+)	dense granule protein GRA11
TGME49_288650	TGME49_chrIX: 2655763 - 2660108 (-)	dense granule protein GRA12 (GRA12)
TGME49_289620	TGME49_chrIX: 3350849 - 3357154 (-)	cathepsin CPC1 (CPC1)
TGME49_290700	TGME49_chrIX: 3849136 - 3852583 (+)	GRA25
TGME49_286450	TGME49_chrV: 1824587 - 1826598 (+)	dense granule protein GRA5 (GRA5)
TGME49_241610	TGME49_chrVI: 1710616 - 1713597 (+)	GRA21
TGME49_239740	TGME49_chrVI: 882305 - 885349 (-)	dense granule protein GRA14 (GRA14)
TGME49_203310	TGME49_chrVIIa: 2602299 - 2607510 (+)	dense granule protein GRA7 (GRA7)
TGME49_270250	TGME49_chrVIII: 5309215 - 5311308 (-)	dense granule protein GRA1 (GRA1)
TGME49_268900	TGME49_chrVIII: 6215898 - 6220319 (-)	dense granular protein GRA10 (GRA10)
TGME49_230180	TGME49_chrVIII: 664211 - 670474 (-)	GRA24
TGME49_227280	TGME49_chrX: 1047284 - 1052339 (-)	dense granule protein GRA3 (GRA3)
TGME49_215220	TGME49_chrX: 6825058 - 6829319 (+)	GRA22
TGME49_275440	TGME49_chrX: 7270768 - 7274202 (-)	dense granule protein GRA6 (GRA6)
TGME49_275470	TGME49_chrX: 7286296 - 7289756 (+)	dense granule protein GRA15 (GRA15)
TGME49_227620	TGME49_chrX: 869402 - 871808 (-)	dense granule protein GRA2 (GRA2)
TGME49_310780	TGME49_chrXI: 1588347 - 1590381 (-)	dense granule protein GRA4 (GRA4)
TGME49_310790	TGME49_chrXI: 1592111 - 1595948 (+)	GRA-family
TGME49_217430	TGME49_chrXII: 1831652 - 1835325 (-)	protease inhibitor PI1 (PI1)
TGME49_200010	TGME49_chrXII: 2245476 - 2249210 (-)	GRA20
TGME49_251540	TGME49_chrXII: 5450174 - 5453778 (+)	dense granule protein GRA9 (GRA9)
TGME49_277270	TGME49_chrXII: 6690019 - 6694742 (-)	NTPase II
TGME49_277240	TGME49_chrXII: 6698797 - 6699642 (-)	NTPase I

## Sheet: MIC
TGME49_294790	TGME49_chrIa: 1145661 - 1147574 (-)	MIC-family
TGME49_293770	TGME49_chrIa: 549292 - 556823 (+)	chitinase-like protein CLP1 (CLP1)
TGME49_293900	TGME49_chrIa: 633417 - 641480 (+)	sporozoite protein with an altered thrombospondin repeat SPATR
TGME49_208030	TGME49_chrIb: 531351 - 534471 (+)	microneme protein MIC4 (MIC4)
TGME49_208730	TGME49_chrIb: 831703 - 838384 (-)	MCP4
TGME49_208740	TGME49_chrIb: 838555 - 842088 (-)	MIC-put
TGME49_254430	TGME49_chrIII: 1735173 - 1738664 (-)	MIC-put
TGME49_275802	TGME49_chrIII: 218801 - 227439 (-)	SRP72 RNA-binding domain-containing protein
TGME49_275798	TGME49_chrIII: 229148 - 230560 (-)	MIC-put
TGME49_319560	TGME49_chrIV: 911012 - 914970 (+)	microneme protein MIC3 (MIC3)
TGME49_289100	TGME49_chrIX: 2984681 - 2995126 (-)	MIC-family
TGME49_289630	TGME49_chrIX: 3357269 - 3362704 (+)	microneme protein MIC16 (MIC16)
TGME49_291890	TGME49_chrIX: 4393561 - 4398560 (-)	microneme protein MIC1 (MIC1)
TGME49_267680	TGME49_chrIX: 459845 - 469894 (+)	microneme protein MIC12 (MIC12)
TGME49_286740	TGME49_chrV: 1698892 - 1702703 (+)	microneme-like protein
TGME49_286150	TGME49_chrV: 1955952 - 1959076 (-)	PAN/Apple domain-containing protein
TGME49_240910	TGME49_chrVI: 1551221 - 1576518 (-)	TgDOC2.1
TGME49_244180	TGME49_chrVI: 3091299 - 3093452 (-)	MIC-put
TGME49_204530	TGME49_chrVIIa: 1730526 - 1733663 (-)	microneme protein MIC11 (MIC11)
TGME49_204130	TGME49_chrVIIa: 1960861 - 1972704 (-)	perforin-like protein PLP1 (PLP1)
TGME49_204050	TGME49_chrVIIa: 2030677 - 2037589 (+)	subtilisin SUB1 (SUB1)
TGME49_201780	TGME49_chrVIIa: 3794121 - 3797385 (-)	microneme protein MIC2 (MIC2)
TGME49_261780	TGME49_chrVIIb: 1530296 - 1535331 (-)	microneme protein MIC7 (MIC7)
TGME49_260190	TGME49_chrVIIb: 2470716 - 2473470 (+)	microneme protein MIC13 (MIC13)
TGME49_255260	TGME49_chrVIIb: 4947538 - 4954014 (+)	apical membrane antigen AMA1
TGME49_200230	TGME49_chrVIII: 6753611 - 6755422 (-)	microneme protein MIC17C (MIC17C)
TGME49_200240	TGME49_chrVIII: 6757441 - 6758931 (-)	microneme protein MIC17B (MIC17B)
TGME49_200250	TGME49_chrVIII: 6760140 - 6762383 (-)	microneme protein MIC17A (MIC17A)
TGME49_200270	TGME49_chrVIII: 6766719 - 6768513 (+)	PAN/Apple domain-containing protein
TGME49_214290	TGME49_chrX: 6216690 - 6219352 (-)	DJ-1
TGME49_214940	TGME49_chrX: 6604298 - 6609961 (+)	MIC2-associated protein M2AP
TGME49_218520	TGME49_chrXII: 1477419 - 1482972 (-)	microneme protein MIC6 (MIC6)
TGME49_218310	TGME49_chrXII: 1595137 - 1606313 (+)	microneme protein MIC14 (MIC14)
TGME49_300130	TGME49_chrXII: 189278 - 195382 (-)	apical membrane antigen 1 domain-containing protein
TGME49_245485	TGME49_chrXII: 2303187 - 2304809 (-)	MIC9
TGME49_245490	TGME49_chrXII: 2306394 - 2309968 (+)	microneme protein MIC8 (MIC8)
TGME49_247195	TGME49_chrXII: 3144686 - 3176064 (-)	microneme protein MIC15 (MIC15)
TGME49_250710	TGME49_chrXII: 5142427 - 5144913 (+)	microneme protein MIC10 (MIC10)
TGME49_277080	TGME49_chrXII: 6723174 - 6725987 (-)	microneme protein MIC5 (MIC5)

## Sheet: ROP
TGME49_295105	TGME49_chrIa: 1405596 - 1407178 (-)	ROP-put
TGME49_295110	TGME49_chrIa: 1408407 - 1410953 (-)	rhoptry protein ROP7 (ROP7)
TGME49_295125	TGME49_chrIa: 1413184 - 1414491 (-)	rhoptry protein ROP4 (ROP4)
TGME49_296015	TGME49_chrIa: 1422362 - 1424490 (-)	ROPK-Eten3
TGME49_296000	TGME49_chrIa: 1437647 - 1442453 (-)	ROP2L12
TGME49_294400	TGME49_chrIa: 879001 - 892950 (-)	RON2L1
TGME49_294560	TGME49_chrIa: 964451 - 969105 (-)	rhoptry kinase family protein ROP37 (incomplete catalytic triad) (ROP37)
TGME49_207610	TGME49_chrIb: 152055 - 153929 (+)	rhoptry kinase family protein ROP36 (incomplete catalytic triad) (ROP36)
TGME49_209985	TGME49_chrIb: 1612261 - 1614656 (-)	ROP26-family
TGME49_210095	TGME49_chrIb: 1616193 - 1617649 (-)	ROP26-family
TGME49_321710	TGME49_chrIb: 1619973 - 1621908 (-)	ROP26-family
TGME49_321700	TGME49_chrIb: 1623394 - 1625239 (-)	ROP26-family
TGME49_207700	TGME49_chrIb: 218561 - 220396 (-)	rhoptry kinase family protein ROP22 (incomplete catalytic triad) (ROP22)
TGME49_297070	TGME49_chrII: 1515775 - 1519615 (-)	ROP-put
TGME49_297960	TGME49_chrII: 2130812 - 2144691 (-)	rhoptry neck protein RON6 (RON6)
TGME49_299060	TGME49_chrIII: 2214878 - 2222950 (+)	TgNHE2
TGME49_252360	TGME49_chrIII: 512377 - 515416 (+)	rhoptry kinase family protein ROP24 (incomplete catalytic triad) (ROP24)
TGME49_252500	TGME49_chrIII: 596029 - 599104 (-)	ROP2-family
TGME49_253330	TGME49_chrIII: 857863 - 860334 (-)	BPK1
TGME49_211290	TGME49_chrIV: 1850122 - 1853594 (-)	rhoptry protein ROP15 (ROP15)
TGME49_211260	TGME49_chrIV: 1886039 - 1889280 (-)	rhoptry kinase family protein ROP26 (incomplete catalytic triad) (ROP26)
TGME49_266100	TGME49_chrIX: 1304347 - 1307417 (-)	rhoptry kinase family protein ROP41 (ROP41)
TGME49_265120	TGME49_chrIX: 1753383 - 1759494 (+)	RON2L2
TGME49_289680	TGME49_chrIX: 3372902 - 3378112 (-)	Rab11
TGME49_291960	TGME49_chrIX: 4434019 - 4438598 (+)	rhoptry kinase family protein ROP40 (incomplete catalytic triad) (ROP40)
TGME49_306060	TGME49_chrIX: 5779179 - 5795547 (-)	rhoptry neck protein RON8 (RON8)
TGME49_240090	TGME49_chrVI: 1057698 - 1061688 (+)	rhoptry kinase family protein ROP34 putative
TGME49_241000	TGME49_chrVI: 1618179 - 1620419 (-)	ROP51
TGME49_242110	TGME49_chrVI: 1905949 - 1908520 (+)	rhoptry kinase family protein ROP38 (ROP38)
TGME49_242118	TGME49_chrVI: 1909300 - 1911468 (+)	ROPK-Eten1
TGME49_242230	TGME49_chrVI: 1913970 - 1915439 (+)	rhoptry kinase family protein ROP29 (ROP29)
TGME49_242240	TGME49_chrVI: 1916074 - 1918883 (+)	rhoptry kinase family protein ROP19A (ROP19A)
TGME49_242250	TGME49_chrVI: 1921126 - 1922781 (+)	rhoptry kinase family protein ROP19B (ROP19B)
TGME49_243730	TGME49_chrVI: 2818529 - 2823527 (+)	rhoptry protein ROP9 (ROP9)
TGME49_239600	TGME49_chrVI: 793968 - 797321 (+)	rhoptry kinase family protein ROP23 (incomplete catalytic triad) (ROP23)
TGME49_205250	TGME49_chrVIIa: 1513497 - 1516225 (-)	rhoptry protein ROP18 (ROP18)
TGME49_203990	TGME49_chrVIIa: 2055220 - 2057980 (-)	rhoptry protein ROP12 (ROP12)
TGME49_202780	TGME49_chrVIIa: 3033153 - 3037960 (-)	rhoptry kinase family protein ROP25 (ROP25)
TGME49_201130	TGME49_chrVIIa: 4019644 - 4026659 (+)	rhoptry kinase family protein ROP33 (ROP33)
TGME49_281675	TGME49_chrVIIa: 4251972 - 4258744 (+)	ROP45
TGME49_282055	TGME49_chrVIIa: 4358437 - 4364935 (-)	protein phosphatase PP2C-hn (PP2CHN)
TGME49_304740	TGME49_chrVIIa: 676777 - 684158 (-)	rhoptry kinase family protein ROP35 (ROP35)
TGME49_262730	TGME49_chrVIIb: 1053320 - 1056333 (-)	rhoptry protein ROP16 (ROP16)
TGME49_262050	TGME49_chrVIIb: 1406941 - 1409624 (+)	rhoptry kinase family protein ROP39 (ROP39)
TGME49_261750	TGME49_chrVIIb: 1545934 - 1550693 (-)	rhoptry neck protein RON10 (RON10)
TGME49_258800	TGME49_chrVIIb: 3177133 - 3178728 (+)	rhoptry kinase family protein ROP31 (ROP31)
TGME49_258660	TGME49_chrVIIb: 3274679 - 3277736 (-)	rhoptry protein ROP6 (ROP6)
TGME49_258580	TGME49_chrVIIb: 3321442 - 3324438 (-)	rhoptry protein ROP17 (ROP17)
TGME49_258370	TGME49_chrVIIb: 3449104 - 3451188 (-)	rhoptry kinase family protein ROP28 (ROP28)
TGME49_258230	TGME49_chrVIIb: 3491643 - 3493583 (-)	rhoptry kinase family protein ROP20 (ROP20)
TGME49_263220	TGME49_chrVIIb: 698492 - 705008 (+)	rhoptry kinase family protein ROP21 (ROP21)
TGME49_229010	TGME49_chrVIII: 19834 - 28493 (+)	rhoptry neck protein RON4 (RON4)
TGME49_274170	TGME49_chrVIII: 2954682 - 2956668 (-)	ROP49
TGME49_270920	TGME49_chrVIII: 4877607 - 4880329 (+)	rhoptry kinase family protein ROP32 (ROP32)
TGME49_270320	TGME49_chrVIII: 5276291 - 5282567 (+)	PP2C2
TGME49_269885	TGME49_chrVIII: 5564529 - 5572853 (+)	rhoptry metalloprotease toxolysin TLN1 (TLN1)
TGME49_230350	TGME49_chrVIII: 721426 - 733619 (-)	RON11
TGME49_230470	TGME49_chrVIII: 809678 - 810842 (+)	rhoptry kinase family protein ROP46 putative
TGME49_227010	TGME49_chrX: 1138274 - 1142124 (+)	rhoptry kinase family protein ROP30 (ROP30)
TGME49_223920	TGME49_chrX: 3452984 - 3464876 (+)	rhoptry neck protein RON3 (RON3)
TGME49_234950	TGME49_chrX: 4555625 - 4558683 (-)	ROP48
TGME49_214080	TGME49_chrX: 6013512 - 6015282 (+)	toxofilin
TGME49_215775	TGME49_chrX: 7152523 - 7155574 (+)	rhoptry protein ROP8 (ROP8)
TGME49_215785	TGME49_chrX: 7156315 - 7158043 (+)	rhoptry protein ROP2A (ROP2A)
TGME49_227810	TGME49_chrX: 804735 - 808540 (+)	rhoptry kinase family protein ROP11 (incomplete catalytic triad) (ROP11)
TGME49_310010	TGME49_chrXI: 1006816 - 1012459 (+)	rhoptry neck protein RON1 (RON1)
TGME49_311470	TGME49_chrXI: 2083415 - 2104841 (-)	rhoptry neck protein RON5 (RON5)
TGME49_312270	TGME49_chrXI: 2554321 - 2558475 (-)	rhoptry protein ROP13 (ROP13)
TGME49_308810	TGME49_chrXI: 274907 - 285391 (+)	rhoptry neck protein RON9 (RON9)
TGME49_313330	TGME49_chrXI: 3271861 - 3281430 (-)	rhoptry kinase family protein ROP27 (ROP27)
TGME49_314250	TGME49_chrXI: 3962536 - 3963614 (+)	bradyzoite rhoptry protein BRP1 (BRP1)
TGME49_314500	TGME49_chrXI: 4146820 - 4161622 (-)	subtilisin SUB2 (SUB2)
TGME49_315210	TGME49_chrXI: 4571182 - 4580989 (-)	ROP-put
TGME49_315220	TGME49_chrXI: 4581976 - 4591813 (+)	rhoptry protein ROP14 (ROP14)
TGME49_315490	TGME49_chrXI: 4752140 - 4756253 (-)	rhoptry protein ROP10 (ROP10)
TGME49_315940	TGME49_chrXI: 5085099 - 5092577 (+)	ROP-put
TGME49_309590	TGME49_chrXI: 744730 - 748975 (+)	rhoptry protein ROP1 (ROP1)
TGME49_300100	TGME49_chrXII: 213222 - 226977 (-)	rhoptry neck protein RON2 (RON2)
TGME49_249470	TGME49_chrXII: 4560492 - 4565145 (-)	ROP50
TGME49_249670	TGME49_chrXII: 4720754 - 4728123 (-)	Toxopain
TGME49_308090	TGME49_chrXII: 566721 - 568370 (-)	rhoptry protein ROP5 (ROP5)
TGME49_308093	TGME49_chrXII: 569152 - 573256 (-)	ROP5LA
TGME49_308096	TGME49_chrXII: 575649 - 577408 (-)	ROP5LB

## Sheet: SRS
TGME49_295600	TGME49_chrIa: 1704365 - 1705621 (-)	SAG-related sequence SRS10 (SRS10)
TGME49_321490	TGME49_chrIb: 1768332 - 1772883 (-)	SAG-related sequence SRS12A (SRS12A)
TGME49_321480	TGME49_chrIb: 1773338 - 1776210 (-)	SAG-related sequence SRS12B (SRS12B)
TGME49_321470	TGME49_chrIb: 1781131 - 1782642 (-)	SAG-related sequence SRS12D (SRS12D)
TGME49_208850	TGME49_chrIb: 906714 - 909228 (+)	SAG-related sequence SRS11 (SRS11)
TGME49_222370	TGME49_chrII: 1078765 - 1083390 (+)	SAG-related sequence SRS13 (SRS13)
TGME49_254060	TGME49_chrIII: 1428010 - 1429761 (+)	SAG-related sequence SRS14A (SRS14A)
TGME49_319360	TGME49_chrIV: 1008327 - 1011020 (+)	SAG-related sequence SRS17A (SRS17A)
TGME49_319350	TGME49_chrIV: 1012516 - 1017916 (+)	SAG-related sequence SRS17B (SRS17B)
TGME49_301140	TGME49_chrIV: 2284245 - 2286076 (-)	SAG-related sequence SRS19A (SRS19A)
TGME49_301150	TGME49_chrIV: 2287392 - 2288588 (-)	SAG-related sequence SRS19B (SRS19B)
TGME49_301160	TGME49_chrIV: 2289604 - 2291033 (-)	SAG-related sequence SRS19C (SRS19C)
TGME49_301170	TGME49_chrIV: 2292764 - 2294340 (-)	SAG-related sequence SRS19D (SRS19D)
TGME49_301180	TGME49_chrIV: 2298865 - 2300592 (-)	SAG-related sequence SRS19F (SRS19F)
TGME49_320250	TGME49_chrIV: 418400 - 419578 (-)	SAG-related sequence SRS15A (SRS15A)
TGME49_320240	TGME49_chrIV: 421151 - 424148 (-)	SAG-related sequence SRS15B (SRS15B)
TGME49_320230	TGME49_chrIV: 424226 - 425680 (-)	SAG-related sequence SRS15C (SRS15C)
TGME49_320200	TGME49_chrIV: 437984 - 440770 (-)	SAG-related sequence SRS16A (SRS16A)
TGME49_320190	TGME49_chrIV: 441694 - 443582 (-)	SAG-related sequence SRS16B (SRS16B)
TGME49_320180	TGME49_chrIV: 445608 - 447054 (-)	SAG-related sequence SRS16C (SRS16C)
TGME49_320170	TGME49_chrIV: 451106 - 452698 (-)	SAG-related sequence SRS16E (SRS16E)
TGME49_264660	TGME49_chrIX: 2135628 - 2144429 (+)	SAG-related sequence SRS44 (SRS44)
TGME49_292250	TGME49_chrIX: 4646048 - 4647052 (+)	SAG-related sequence SRS36A (SRS36A)
TGME49_292260	TGME49_chrIX: 4648692 - 4650910 (+)	SAG-related sequence SRS36B (SRS36B)
TGME49_292270	TGME49_chrIX: 4652457 - 4653440 (+)	SAG-related sequence SRS36C (SRS36C)
TGME49_292275	TGME49_chrIX: 4654090 - 4654482 (+)	SAG-related sequence SRS36E (SRS36E)
TGME49_292280	TGME49_chrIX: 4656078 - 4657241 (+)	SAG-related sequence SRS36D (SRS36D)
TGME49_210330	TGME49_chrIX: 4867862 - 4869129 (+)	SAG-related sequence SRS37B (SRS37B)
TGME49_210320	TGME49_chrIX: 4870225 - 4872813 (+)	SAG-related sequence SRS37A (SRS37A)
TGME49_267160	TGME49_chrIX: 756732 - 758164 (-)	SAG-related sequence SRS38D (SRS38D)
TGME49_267150	TGME49_chrIX: 760690 - 762902 (+)	SAG-related sequence SRS38C (SRS38C)
TGME49_267140	TGME49_chrIX: 764974 - 766625 (+)	SAG-related sequence SRS38B (SRS38B)
TGME49_267130	TGME49_chrIX: 767523 - 769456 (+)	SAG-related sequence SRS38A (SRS38A)
TGME49_285870	TGME49_chrV: 2158544 - 2162541 (-)	SAG-related sequence SRS20A (SRS20A)
TGME49_285860	TGME49_chrV: 2165672 - 2167547 (-)	SAG-related sequence SRS20C (SRS20C)
TGME49_283460	TGME49_chrV: 3147297 - 3147839 (-)	SAG-related sequence SRS21 (SRS21)
TGME49_213280	TGME49_chrV: 892962 - 895548 (-)	SAG-related sequence SRS25 (SRS25)
TGME49_238440	TGME49_chrVI: 233137 - 235300 (-)	SAG-related sequence SRS22A (SRS22A)
TGME49_238460	TGME49_chrVI: 237643 - 238849 (-)	SAG-related sequence SRS22B (SRS22B)
TGME49_238470	TGME49_chrVI: 241964 - 242613 (-)	SAG-related sequence SRS22C (SRS22C)
TGME49_238480	TGME49_chrVI: 244894 - 245912 (-)	SAG-related sequence SRS22D (SRS22D)
TGME49_238490	TGME49_chrVI: 247879 - 248959 (-)	SAG-related sequence SRS22E (SRS22E)
TGME49_238500	TGME49_chrVI: 252882 - 253436 (-)	SAG-related sequence SRS22F (SRS22F)
TGME49_238520	TGME49_chrVI: 264384 - 265051 (-)	SAG-related sequence SRS22G (SRS22G)
TGME49_238850	TGME49_chrVI: 270174 - 270913 (-)	SAG-related sequence SRS22I (SRS22I)
TGME49_243790	TGME49_chrVI: 2857072 - 2861283 (-)	SAG-related sequence SRS33 (SRS33)
TGME49_239090	TGME49_chrVI: 457703 - 459579 (-)	SAG-related sequence SRS23 (SRS23)
TGME49_280570	TGME49_chrVIIa: 292724 - 294256 (-)	SAG-related sequence SRS35A (SRS35A)
TGME49_281930	TGME49_chrVIIa: 4277680 - 4279975 (+)	SAG-related sequence SRS39 (SRS39)
TGME49_259410	TGME49_chrVIIb: 2802958 - 2804289 (+)	SAG-related sequence SRS26A (SRS26A)
TGME49_259300	TGME49_chrVIIb: 2809635 - 2810921 (+)	SAG-related sequence SRS26B (SRS26B)
TGME49_259290	TGME49_chrVIIb: 2816204 - 2817658 (+)	SAG-related sequence SRS26C (SRS26C)
TGME49_259270	TGME49_chrVIIb: 2824490 - 2825962 (+)	SAG-related sequence SRS26E (SRS26E)
TGME49_258810	TGME49_chrVIIb: 3174942 - 3175832 (-)	SAG-related sequence SRS27B (SRS27B)
TGME49_258550	TGME49_chrVIIb: 3342367 - 3343517 (+)	SAG-related sequence SRS28 (SRS28)
TGME49_233450	TGME49_chrVIII: 2660930 - 2662192 (+)	SAG-related sequence SRS29A (SRS29A)
TGME49_233460	TGME49_chrVIII: 2664481 - 2665491 (+)	SAG-related sequence SRS29B (SRS29B)
TGME49_233480	TGME49_chrVIII: 2670839 - 2673590 (+)	SAG-related sequence SRS29C (SRS29C)
TGME49_273130	TGME49_chrVIII: 3642452 - 3643733 (-)	SAG-related sequence SRS30A (SRS30A)
TGME49_273120	TGME49_chrVIII: 3647482 - 3648673 (-)	SAG-related sequence SRS30C (SRS30C)
TGME49_273110	TGME49_chrVIII: 3649867 - 3651291 (-)	SAG-related sequence SRS30D (SRS30D)
TGME49_272560	TGME49_chrVIII: 3884798 - 3885175 (+)	SAG-related sequence SRS31B (SRS31B)
TGME49_271980	TGME49_chrVIII: 4249582 - 4251639 (-)	SAG-related sequence SRS32 (SRS32)
TGME49_271050	TGME49_chrVIII: 4757772 - 4759560 (+)	SAG-related sequence SRS34A (SRS34A)
TGME49_224790	TGME49_chrX: 2827513 - 2829792 (-)	SAG-related sequence SRS40A (SRS40A)
TGME49_224780	TGME49_chrX: 2829526 - 2831100 (-)	SAG-related sequence SRS40B (SRS40B)
TGME49_224770	TGME49_chrX: 2833530 - 2834982 (-)	SAG-related sequence SRS40D (SRS40D)
TGME49_224760	TGME49_chrX: 2836196 - 2837822 (-)	SAG-related sequence SRS40E (SRS40E)
TGME49_224750	TGME49_chrX: 2838590 - 2840685 (-)	SAG-related sequence SRS40F (SRS40F)
TGME49_224170	TGME49_chrX: 3283806 - 3286137 (+)	SAG-related sequence SRS60A (SRS60A)
TGME49_234370	TGME49_chrX: 4326608 - 4329558 (-)	SAG-related sequence SRS42 (SRS42)
TGME49_234930	TGME49_chrX: 4550080 - 4552453 (-)	SAG-related sequence SRS43 (SRS43)
TGME49_235600	TGME49_chrX: 4974938 - 4975830 (+)	SAG-related sequence SRS45 (SRS45)
TGME49_214190	TGME49_chrX: 6095091 - 6098296 (-)	SAG-related sequence SRS46 (SRS46)
TGME49_215680	TGME49_chrX: 7083543 - 7086353 (-)	SAG-related sequence SRS18 (SRS18)
TGME49_275355	TGME49_chrX: 7200231 - 7201860 (-)	SAG-related sequence SRS47A (SRS47A)
TGME49_275360	TGME49_chrX: 7206569 - 7208670 (-)	SAG-related sequence SRS47B (SRS47B)
TGME49_275370	TGME49_chrX: 7210279 - 7212426 (-)	SAG-related sequence SRS47C (SRS47C)
TGME49_275380	TGME49_chrX: 7214178 - 7215853 (-)	SAG-related sequence SRS47D (SRS47D)
TGME49_207005	TGME49_chrX: 7328745 - 7330651 (+)	SAG-related sequence SRS48Q (SRS48Q)
TGME49_207010	TGME49_chrX: 7333086 - 7334939 (+)	SAG-related sequence SRS48K (SRS48K)
TGME49_296640	TGME49_chrX: 7337202 - 7337795 (+)	SAG-related sequence SRS48E (SRS48E)
TGME49_207015	TGME49_chrX: 7338883 - 7341116 (+)	SRS48K
TGME49_207130	TGME49_chrX: 7412699 - 7413938 (-)	SAG-related sequence SRS49A (SRS49A)
TGME49_207140	TGME49_chrX: 7415208 - 7416447 (-)	SAG-related sequence SRS49B (SRS49B)
TGME49_207150	TGME49_chrX: 7417697 - 7418452 (-)	SAG-related sequence SRS49C (SRS49C)
TGME49_207160	TGME49_chrX: 7420834 - 7423106 (-)	SAG-related sequence SRS49D (SRS49D)
TGME49_311440	TGME49_chrXI: 2070935 - 2073374 (-)	SAG-related sequence SRS50 (SRS50)
TGME49_308840	TGME49_chrXI: 294738 - 297508 (+)	SAG-related sequence SRS51 (SRS51)
TGME49_315320	TGME49_chrXI: 4647067 - 4650896 (+)	SAG-related sequence SRS52A (SRS52A)
TGME49_315330	TGME49_chrXI: 4654089 - 4654502 (+)	SAG-related sequence SRS52D (SRS52D)
TGME49_315340	TGME49_chrXI: 4654727 - 4658735 (+)	SAG-related sequence SRS52C (SRS52C)
TGME49_315345	TGME49_chrXI: 4660569 - 4661709 (+)	SAG-related sequence SRS52F (SRS52F)
TGME49_315370	TGME49_chrXI: 4678695 - 4680267 (-)	SAG-related sequence SRS53A (SRS53A)
TGME49_315380	TGME49_chrXI: 4682427 - 4684036 (-)	SAG-related sequence SRS53B (SRS53B)
TGME49_315390	TGME49_chrXI: 4686203 - 4687501 (-)	SAG-related sequence SRS53C (SRS53C)
TGME49_315400	TGME49_chrXI: 4689766 - 4691800 (-)	SAG-related sequence SRS53D (SRS53D)
TGME49_315410	TGME49_chrXI: 4694028 - 4695896 (-)	SAG-related sequence SRS53F (SRS53F)
TGME49_315740	TGME49_chrXI: 4942532 - 4944545 (+)	SAG-related sequence SRS54 (SRS54)
TGME49_309300	TGME49_chrXI: 617797 - 619905 (+)	SAG-related sequence SRS55A (SRS55A)
TGME49_309330	TGME49_chrXI: 622670 - 624992 (+)	SAG-related sequence SRS55F (SRS55F)
TGME49_219348	TGME49_chrXI: 630489 - 632258 (+)	SAG-related sequence SRS55M (SRS55M)
TGME49_309352	TGME49_chrXI: 633112 - 635401 (+)	SAG-related sequence SRS55N (SRS55N)
TGME49_246070	TGME49_chrXII: 2642619 - 2646429 (-)	SAG-related sequence SRS56 (SRS56)
TGME49_308020	TGME49_chrXII: 508546 - 512330 (-)	SAG-related sequence SRS57 (SRS57)
TGME49_251962	TGME49_chrXII: 5689279 - 5691524 (-)	SAG-related sequence SRS59K (SRS59K)
TGME49_279000	TGME49_chrXII: 5702977 - 5704974 (-)	SAG-related sequence SRS59J (SRS59J)

## Sheet: TgFam
TGME49_287280	TGME49_chrIa: 10836 - 13724 (-)	Toxoplasma gondii family C protein
TGME49_295300	TGME49_chrIa: 1857873 - 1858847 (+)	Toxoplasma gondii family B protein
TGME49_294600	TGME49_chrIa: 988754 - 992183 (+)	Toxoplasma gondii family D protein
TGME49_298060	TGME49_chrII: 2237617 - 2249016 (+)	Toxoplasma gondii family C protein
TGME49_298090	TGME49_chrII: 2299556 - 2300801 (+)	Toxoplasma gondii family B protein
TGME49_298960	TGME49_chrIII: 2299208 - 2300056 (+)	Toxoplasma gondii family C protein
TGME49_321170	TGME49_chrIII: 2454193 - 2456760 (+)	Toxoplasma gondii family C protein
TGME49_276230	TGME49_chrIII: 34755 - 35746 (-)	Toxoplasma gondii family B protein
TGME49_318130	TGME49_chrIV: 1539153 - 1542506 (-)	Toxoplasma gondii family E protein
TGME49_300990	TGME49_chrIV: 2248782 - 2255114 (-)	Toxoplasma gondii family C protein
TGME49_320770	TGME49_chrIV: 75529 - 77001 (-)	Toxoplasma gondii family B protein
TGME49_266340	TGME49_chrIX: 1210374 - 1211435 (+)	Toxoplasma gondii family A protein
TGME49_266335	TGME49_chrIX: 1213718 - 1214205 (+)	Toxoplasma gondii family A protein
TGME49_266330	TGME49_chrIX: 1216883 - 1218333 (+)	Toxoplasma gondii family A protein
TGME49_274290	TGME49_chrIX: 133426 - 134607 (-)	Toxoplasma gondii family B protein
TGME49_279460	TGME49_chrIX: 177455 - 179116 (-)	Toxoplasma gondii family B protein
TGME49_299570	TGME49_chrIX: 6325389 - 6326364 (+)	Toxoplasma gondii family B protein
TGME49_220080	TGME49_chrV: 109552 - 112661 (-)	Toxoplasma gondii family C protein
TGME49_283450	TGME49_chrV: 3153949 - 3158926 (+)	Toxoplasma gondii family B protein
TGME49_307460	TGME49_chrV: 3209328 - 3210681 (+)	Toxoplasma gondii family B protein
TGME49_307480	TGME49_chrV: 3272953 - 3273806 (+)	Toxoplasma gondii family B protein
TGME49_240310	TGME49_chrVI: 1161640 - 1166229 (-)	Toxoplasma gondii family E protein
TGME49_240325	TGME49_chrVI: 1169099 - 1173566 (-)	Toxoplasma gondii family E protein
TGME49_240330	TGME49_chrVI: 1177242 - 1182661 (-)	Toxoplasma gondii family E protein
TGME49_240340	TGME49_chrVI: 1186954 - 1191648 (-)	Toxoplasma gondii family E protein
TGME49_240350	TGME49_chrVI: 1194042 - 1198560 (-)	Toxoplasma gondii family E protein
TGME49_240360	TGME49_chrVI: 1202661 - 1204353 (-)	Toxoplasma gondii family E protein
TGME49_240370	TGME49_chrVI: 1207103 - 1213085 (-)	Toxoplasma gondii family E protein
TGME49_242900	TGME49_chrVI: 2400493 - 2404409 (+)	Toxoplasma gondii family A protein
TGME49_243100	TGME49_chrVI: 2405948 - 2407258 (+)	Toxoplasma gondii family A protein
TGME49_243120	TGME49_chrVI: 2410535 - 2411764 (+)	Toxoplasma gondii family A protein
TGME49_243130	TGME49_chrVI: 2413734 - 2415297 (+)	Toxoplasma gondii family A protein
TGME49_243140	TGME49_chrVI: 2416510 - 2418190 (+)	Toxoplasma gondii family A protein
TGME49_243150	TGME49_chrVI: 2418425 - 2420571 (+)	Toxoplasma gondii family A protein
TGME49_243160	TGME49_chrVI: 2423305 - 2425751 (+)	Toxoplasma gondii family A protein
TGME49_243170	TGME49_chrVI: 2425905 - 2428368 (+)	Toxoplasma gondii family A protein
TGME49_243180	TGME49_chrVI: 2428562 - 2430881 (+)	Toxoplasma gondii family A protein
TGME49_243190	TGME49_chrVI: 2432545 - 2434345 (+)	Toxoplasma gondii family A protein
TGME49_244920	TGME49_chrVI: 3602980 - 3605022 (+)	Toxoplasma gondii family B protein
TGME49_292610	TGME49_chrVI: 3643184 - 3647018 (+)	Toxoplasma gondii family C protein
TGME49_205090	TGME49_chrVIIa: 1638189 - 1640222 (-)	Toxoplasma gondii family D protein
TGME49_264225	TGME49_chrVIIb: 55783 - 57559 (-)	Toxoplasma gondii family B protein
TGME49_272240	TGME49_chrVIII: 4125765 - 4128419 (+)	Toxoplasma gondii family D protein
TGME49_271590	TGME49_chrVIII: 4454371 - 4455060 (+)	Toxoplasma gondii family D protein
TGME49_271580	TGME49_chrVIII: 4455218 - 4455890 (+)	Toxoplasma gondii family D protein
TGME49_271570	TGME49_chrVIII: 4457614 - 4458379 (+)	Toxoplasma gondii family D protein
TGME49_200480	TGME49_chrVIII: 6916849 - 6917687 (+)	Toxoplasma gondii family B protein
TGME49_200700	TGME49_chrX: 12199 - 12618 (-)	Toxoplasma gondii family C protein
TGME49_228780	TGME49_chrX: 137206 - 139810 (-)	Toxoplasma gondii family C protein
TGME49_236975	TGME49_chrX: 5636082 - 5638350 (+)	Toxoplasma gondii family D protein
TGME49_200590	TGME49_chrX: 71897 - 76300 (-)	Toxoplasma gondii family C protein
TGME49_301890	TGME49_chrX: 7480405 - 7483912 (+)	Toxoplasma gondii family B protein
TGME49_307260	TGME49_chrXI: 24285 - 26814 (-)	Toxoplasma gondii family C protein
TGME49_313000	TGME49_chrXI: 3027667 - 3031043 (-)	Toxoplasma gondii family D protein
TGME49_316560	TGME49_chrXI: 5395708 - 5398134 (-)	Toxoplasma gondii family D protein
TGME49_316670	TGME49_chrXI: 5482509 - 5487994 (-)	Toxoplasma gondii family D protein
TGME49_307045	TGME49_chrXI: 86827 - 89389 (-)	Toxoplasma gondii family B protein
TGME49_278430	TGME49_chrXII: 6113156 - 6114407 (-)	Toxoplasma gondii family A protein
TGME49_278420	TGME49_chrXII: 6116879 - 6119300 (-)	Toxoplasma gondii family A protein
TGME49_278410	TGME49_chrXII: 6119369 - 6122294 (-)	Toxoplasma gondii family A protein
TGME49_278400	TGME49_chrXII: 6122456 - 6125001 (-)	Toxoplasma gondii family A protein
TGME49_278390	TGME49_chrXII: 6125627 - 6127145 (-)	Toxoplasma gondii family A protein
TGME49_278380	TGME49_chrXII: 6130804 - 6132668 (-)	Toxoplasma gondii family A protein
TGME49_278370	TGME49_chrXII: 6133387 - 6135884 (-)	Toxoplasma gondii family A protein
TGME49_278365	TGME49_chrXII: 6138077 - 6141132 (-)	Toxoplasma gondii family A protein
TGME49_278360	TGME49_chrXII: 6145871 - 6148787 (-)	Toxoplasma gondii family A protein
TGME49_278350	TGME49_chrXII: 6149276 - 6151105 (-)	Toxoplasma gondii family A protein
TGME49_278340	TGME49_chrXII: 6152465 - 6155341 (-)	Toxoplasma gondii family A protein
TGME49_278330	TGME49_chrXII: 6156376 - 6157538 (-)	Toxoplasma gondii family A protein
TGME49_278320	TGME49_chrXII: 6159257 - 6160352 (-)	Toxoplasma gondii family A protein
TGME49_278300	TGME49_chrXII: 6164950 - 6165488 (-)	Toxoplasma gondii family A protein
TGME49_278290	TGME49_chrXII: 6166248 - 6168265 (-)	Toxoplasma gondii family A protein
TGME49_278100	TGME49_chrXII: 6302862 - 6307083 (+)	Toxoplasma gondii family A protein
TGME49_278090	TGME49_chrXII: 6307200 - 6309655 (+)	Toxoplasma gondii family A protein
TGME49_278080	TGME49_chrXII: 6309575 - 6312079 (+)	Toxoplasma gondii family A protein
TGME49_278070	TGME49_chrXII: 6312775 - 6313404 (+)	Toxoplasma gondii family A protein
TGME49_277572	TGME49_chrXII: 6587305 - 6589391 (-)	Toxoplasma gondii family D protein
TGME49_200130	TGME49_chrXII: 7033492 - 7035777 (+)	Toxoplasma gondii family C protein
